# Supplementary material for: Enhanced recombination empowers the detection and mapping of Quantitative Trait Loci
Source: Commun Biol. 2024 Jul 8;7:829. doi: 10.1038/s42003-024-06530-w (PMC11231358; doi:10.1038/s42003-024-06530-w)
Supplement: Supplementary file 5 — Supplementary Data 2 [file 42003_2024_6530_MOESM5_ESM.txt]

Sample_ID	chr	genotype	COstart	COend	genotype_preCO	genotype_postCO
4055_AA	Chr2	WT	402845	403018	Ler	Col/Ler
4055_AA	Chr2	WT	812655	813735	Col/Ler	Col
4055_AA	Chr4	WT	5240197	5240515	Col	Col/Ler
4055_AA	Chr5	WT	18914966	18915730	Col/Ler	Col
4055_AA	Chr2	WT	18823000	18826383	Col	Col/Ler
4055_AB	Chr3	WT	2300000	2313080	Col/Ler	Ler
4055_AB	Chr5	WT	4040482	4040871	Ler	Col/Ler
4055_AB	Chr5	WT	6903287	6903651	Col/Ler	Col
4055_AB	Chr3	WT	9466225	9466647	Ler	Col/Ler
4055_AB	Chr4	WT	9837383	9837604	Col	Col/Ler
4055_AB	Chr2	WT	12368768	12368847	Col/Ler	Col
4055_AB	Chr5	WT	20573000	20630937	Col	Col/Ler
4055_AB	Chr2	WT	17107596	17108224	Col	Col/Ler
4055_AB	Chr5	WT	26000000	26001022	Col/Ler	Ler
4055_AC	Chr5	WT	320018	320397	Ler	Col/Ler
4055_AC	Chr4	WT	913588	913731	Col/Ler	Col
4055_AC	Chr1	WT	3912288	3916947	Col/Ler	Col
4055_AC	Chr5	WT	5800000	5802139	Col/Ler	Col
4055_AC	Chr1	WT	9459186	9459985	Col	Col/Ler
4055_AC	Chr3	WT	8784623	8786258	Col/Ler	Ler
4055_AC	Chr1	WT	10250000	10262446	Col/Ler	Ler
4055_AC	Chr5	WT	21578304	21578358	Col	Col/Ler
4055_AC	Chr1	WT	29079648	29080683	Ler	Col/Ler
4055_AD	Chr5	WT	796771	796774	Col/Ler	Col
4055_AD	Chr4	WT	1014040	1016375	Col/Ler	Col
4055_AD	Chr3	WT	4889151	4889340	Col/Ler	Col
4055_AD	Chr1	WT	13142745	13143966	Ler	Col/Ler
4055_AD	Chr1	WT	18363341	18364561	Col/Ler	Col
4055_AD	Chr2	WT	11185771	11186122	Col	Col/Ler
4055_AD	Chr3	WT	16241876	16242020	Col	Col/Ler
4055_AD	Chr3	WT	16503143	16503665	Col/Ler	Ler
4055_AD	Chr2	WT	15174167	15178361	Col/Ler	Col
4055_AE	Chr4	Mut	632589	632789	Col/Ler	Ler
4055_AE	Chr4	Mut	5440694	5440830	Ler	Col/Ler
4055_AE	Chr4	Mut	7957516	7958248	Col/Ler	Col
4055_AE	Chr4	Mut	13213368	13214533	Col	Col/Ler
4055_AE	Chr4	Mut	14299778	14303952	Col/Ler	Col
4055_AE	Chr4	Mut	14812738	14817372	Col	Col/Ler
4055_AE	Chr4	Mut	16144435	16144669	Col/Ler	Ler
4055_AE	Chr4	Mut	16989299	16991043	Ler	Col/Ler
4055_AE	Chr5	Mut	78706	80279	Col	Col/Ler
4055_AE	Chr1	Mut	210319	266733	Col/Ler	Col
4055_AE	Chr5	Mut	392644	393215	Col/Ler	Col
4055_AE	Chr1	Mut	485402	562860	Col	Col/Ler
4055_AE	Chr3	Mut	1831132	1831136	Col/Ler	Ler
4055_AE	Chr1	Mut	2875000	2878963	Col/Ler	Col
4055_AE	Chr2	Mut	8276189	8282007	Col	Col/Ler
4055_AE	Chr1	Mut	4048532	4048857	Col	Col/Ler
4055_AE	Chr5	Mut	3906618	3933074	Col	Col/Ler
4055_AE	Chr3	Mut	3661889	3663427	Ler	Col/Ler
4055_AE	Chr5	Mut	4611344	4613875	Col/Ler	Ler
4055_AE	Chr5	Mut	4982558	4982882	Ler	Col/Ler
4055_AE	Chr5	Mut	6865460	6865541	Col/Ler	Col
4055_AE	Chr2	Mut	11231178	11232208	Col/Ler	Col
4055_AE	Chr3	Mut	5925000	5925784	Col/Ler	Ler
4055_AE	Chr2	Mut	11395751	11396815	Col	Col/Ler
4055_AE	Chr1	Mut	9050000	9050494	Col/Ler	Col
4055_AE	Chr2	Mut	12286078	12286080	Col/Ler	Col
4055_AE	Chr5	Mut	9425993	9429863	Col	Col/Ler
4055_AE	Chr3	Mut	7388422	7390842	Ler	Col/Ler
4055_AE	Chr1	Mut	10223000	10262630	Col	Col/Ler
4055_AE	Chr5	Mut	14200000	14200188	Col/Ler	Col
4055_AE	Chr1	Mut	17725000	17729561	Col/Ler	Ler
4055_AE	Chr1	Mut	18011807	18012535	Ler	Col/Ler
4055_AE	Chr1	Mut	18125323	18125481	Col/Ler	Ler
4055_AE	Chr5	Mut	19150724	19153927	Col	Col/Ler
4055_AE	Chr3	Mut	17581084	17581734	Col/Ler	Ler
4055_AE	Chr1	Mut	20445369	20449398	Ler	Col/Ler
4055_AE	Chr5	Mut	21273650	21274446	Col/Ler	Ler
4055_AE	Chr5	Mut	22053500	22054164	Ler	Col/Ler
4055_AE	Chr1	Mut	25135161	25135591	Col/Ler	Ler
4055_AE	Chr5	Mut	23381546	23382484	Col/Ler	Col
4055_AE	Chr3	Mut	21172775	21173806	Ler	Col/Ler
4055_AE	Chr1	Mut	27334343	27336034	Ler	Col/Ler
4055_AE	Chr5	Mut	24648939	24651069	Col	Col/Ler
4055_AE	Chr5	Mut	24675000	24683939	Col/Ler	Ler
4055_AE	Chr5	Mut	24857532	24858928	Ler	Col/Ler
4055_AE	Chr5	Mut	25025000	25030334	Col/Ler	Col
4055_AE	Chr2	Mut	18605489	18606592	Col	Col/Ler
4055_AE	Chr2	Mut	18950490	18952839	Col/Ler	Col
4055_AE	Chr5	Mut	25699212	25700460	Col	Col/Ler
4055_AE	Chr3	Mut	22425000	22427183	Col/Ler	Ler
4055_AE	Chr5	Mut	26100000	26100907	Col/Ler	Ler
4055_AF	Chr4	Mut	5779697	5779703	Col/Ler	Col
4055_AF	Chr4	Mut	7807771	7808014	Col	Col/Ler
4055_AF	Chr4	Mut	8675000	8676065	Col/Ler	Ler
4055_AF	Chr4	Mut	9970468	9972991	Ler	Col/Ler
4055_AF	Chr4	Mut	10071309	10074425	Col/Ler	Ler
4055_AF	Chr4	Mut	12990514	12991254	Ler	Col/Ler
4055_AF	Chr4	Mut	13770278	13793924	Col/Ler	Col
4055_AF	Chr4	Mut	13940630	13940897	Col	Col/Ler
4055_AF	Chr4	Mut	14562202	14562225	Col/Ler	Ler
4055_AF	Chr4	Mut	14795075	14795591	Ler	Col/Ler
4055_AF	Chr4	Mut	15895580	15902000	Col/Ler	Col
4055_AF	Chr4	Mut	15957062	15957640	Col	Col/Ler
4055_AF	Chr1	Mut	929191	986719	Ler	Col/Ler
4055_AF	Chr3	Mut	926376	927954	Col	Col/Ler
4055_AF	Chr5	Mut	1182993	1184604	Col/Ler	Ler
4055_AF	Chr3	Mut	1096198	1096226	Col/Ler	Col
4055_AF	Chr5	Mut	2144572	2145384	Ler	Col/Ler
4055_AF	Chr3	Mut	1823000	1825199	Col	Col/Ler
4055_AF	Chr2	Mut	6354683	6355532	Col/Ler	Ler
4055_AF	Chr1	Mut	2450000	2451036	Col/Ler	Ler
4055_AF	Chr2	Mut	6894363	6895632	Ler	Col/Ler
4055_AF	Chr3	Mut	2237075	2243951	Col/Ler	Ler
4055_AF	Chr5	Mut	2758529	2761461	Col/Ler	Col
4055_AF	Chr5	Mut	3049905	3050453	Col	Col/Ler
4055_AF	Chr3	Mut	3313287	3313590	Ler	Col/Ler
4055_AF	Chr1	Mut	4783826	4785273	Ler	Col/Ler
4055_AF	Chr1	Mut	4950000	4966392	Col/Ler	Col
4055_AF	Chr5	Mut	4750155	4753035	Col/Ler	Ler
4055_AF	Chr2	Mut	9575000	9575005	Col/Ler	Ler
4055_AF	Chr5	Mut	5010809	5011384	Ler	Col/Ler
4055_AF	Chr1	Mut	5322340	5324613	Col	Col/Ler
4055_AF	Chr3	Mut	5243975	5243993	Col/Ler	Col
4055_AF	Chr1	Mut	7210428	7216299	Col/Ler	Col
4055_AF	Chr1	Mut	8155374	8158062	Col	Col/Ler
4055_AF	Chr2	Mut	11832757	11836015	Ler	Col/Ler
4055_AF	Chr1	Mut	8750000	8863024	Col/Ler	Ler
4055_AF	Chr5	Mut	8284698	8286131	Col/Ler	Col
4055_AF	Chr2	Mut	12395948	12396076	Col/Ler	Ler
4055_AF	Chr1	Mut	10938134	10940359	Ler	Col/Ler
4055_AF	Chr5	Mut	15728441	15739291	Col	Col/Ler
4055_AF	Chr3	Mut	8517927	8518380	Col	Col/Ler
4055_AF	Chr2	Mut	13985817	13987422	Ler	Col/Ler
4055_AF	Chr5	Mut	19875000	19876153	Col/Ler	Ler
4055_AF	Chr3	Mut	19040216	19040219	Col/Ler	Col
4055_AF	Chr1	Mut	23300000	23307082	Col/Ler	Col
4055_AF	Chr5	Mut	22178793	22181374	Ler	Col/Ler
4055_AF	Chr3	Mut	19258586	19264029	Col	Col/Ler
4055_AF	Chr1	Mut	23953070	23953117	Col	Col/Ler
4055_AF	Chr1	Mut	24252112	24252114	Col/Ler	Col
4055_AF	Chr2	Mut	17395918	17396225	Col/Ler	Col
4055_AF	Chr1	Mut	26106924	26110119	Col	Col/Ler
4055_AF	Chr2	Mut	17736770	17739080	Col	Col/Ler
4055_AF	Chr1	Mut	26531838	26535133	Col/Ler	Col
4055_AF	Chr3	Mut	21747859	21748891	Col/Ler	Col
4055_AF	Chr1	Mut	28760401	28815123	Col	Col/Ler
4055_AF	Chr5	Mut	25714176	25714674	Col/Ler	Col
4055_AF	Chr1	Mut	28904838	28906134	Col/Ler	Ler
4055_AF	Chr1	Mut	30294777	30295009	Ler	Col/Ler
4055_AG	Chr5	Mut	101890	102507	Col/Ler	Col
4055_AG	Chr4	Mut	925000	925681	Col/Ler	Col
4055_AG	Chr4	Mut	1323000	1326398	Col	Col/Ler
4055_AG	Chr4	Mut	1522729	1523208	Col/Ler	Col
4055_AG	Chr4	Mut	8400476	8400539	Col	Col/Ler
4055_AG	Chr4	Mut	8648432	8649284	Col/Ler	Col
4055_AG	Chr4	Mut	9948000	9950534	Col	Col/Ler
4055_AG	Chr4	Mut	13079125	13081233	Col/Ler	Ler
4055_AG	Chr4	Mut	13748000	13770278	Ler	Col/Ler
4055_AG	Chr4	Mut	15425000	15425022	Col/Ler	Ler
4055_AG	Chr4	Mut	15873450	15875816	Ler	Col/Ler
4055_AG	Chr2	Mut	298000	301900	Col	Col/Ler
4055_AG	Chr2	Mut	429289	438758	Col/Ler	Ler
4055_AG	Chr1	Mut	563546	568285	Col/Ler	Ler
4055_AG	Chr5	Mut	944634	944975	Col	Col/Ler
4055_AG	Chr3	Mut	845015	845558	Ler	Col/Ler
4055_AG	Chr1	Mut	1382716	1423007	Ler	Col/Ler
4055_AG	Chr2	Mut	1709271	1709938	Ler	Col/Ler
4055_AG	Chr3	Mut	1713852	1714183	Col/Ler	Ler
4055_AG	Chr1	Mut	2148725	2149675	Col/Ler	Col
4055_AG	Chr3	Mut	2542530	2546714	Ler	Col/Ler
4055_AG	Chr3	Mut	2576678	2578875	Col/Ler	Col
4055_AG	Chr3	Mut	2748000	2757112	Col	Col/Ler
4055_AG	Chr2	Mut	8064272	8064388	Col/Ler	Col
4055_AG	Chr5	Mut	3200000	3200508	Col/Ler	Ler
4055_AG	Chr1	Mut	3603239	3603444	Col	Col/Ler
4055_AG	Chr3	Mut	3387498	3388724	Col/Ler	Col
4055_AG	Chr5	Mut	4429339	4429425	Ler	Col/Ler
4055_AG	Chr1	Mut	4837891	4841040	Col/Ler	Col
4055_AG	Chr3	Mut	4045875	4051898	Col	Col/Ler
4055_AG	Chr3	Mut	4396654	4396687	Col/Ler	Ler
4055_AG	Chr5	Mut	5377605	5382266	Col/Ler	Col
4055_AG	Chr2	Mut	10275969	10276647	Col	Col/Ler
4055_AG	Chr5	Mut	6417367	6417706	Col	Col/Ler
4055_AG	Chr3	Mut	5889015	5889575	Ler	Col/Ler
4055_AG	Chr1	Mut	8405137	8431089	Col	Col/Ler
4055_AG	Chr3	Mut	6529843	6567142	Col/Ler	Ler
4055_AG	Chr3	Mut	6948000	7031492	Ler	Col/Ler
4055_AG	Chr1	Mut	9399326	9399492	Col/Ler	Col
4055_AG	Chr1	Mut	9618933	9620361	Col	Col/Ler
4055_AG	Chr2	Mut	12814598	12816654	Col/Ler	Ler
4055_AG	Chr2	Mut	13534152	13553180	Ler	Col/Ler
4055_AG	Chr1	Mut	11687888	11690075	Col/Ler	Ler
4055_AG	Chr2	Mut	13838436	13838503	Col/Ler	Col
4055_AG	Chr5	Mut	16814676	16816811	Col/Ler	Col
4055_AG	Chr2	Mut	14059882	14060279	Col	Col/Ler
4055_AG	Chr3	Mut	9899967	9902000	Col/Ler	Col
4055_AG	Chr1	Mut	17915333	17919363	Ler	Col/Ler
4055_AG	Chr5	Mut	18212536	18215511	Col	Col/Ler
4055_AG	Chr5	Mut	19275000	19275953	Col/Ler	Col
4055_AG	Chr5	Mut	19531831	19533670	Col	Col/Ler
4055_AG	Chr5	Mut	19922892	19924319	Col/Ler	Col
4055_AG	Chr5	Mut	20289657	20291884	Col	Col/Ler
4055_AG	Chr5	Mut	21887482	21889932	Col/Ler	Col
4055_AG	Chr2	Mut	17065119	17065619	Col/Ler	Ler
4055_AG	Chr5	Mut	22643245	22644651	Col	Col/Ler
4055_AG	Chr2	Mut	17164577	17164634	Ler	Col/Ler
4055_AG	Chr5	Mut	23125000	23158346	Col/Ler	Col
4055_AG	Chr1	Mut	25604265	25606292	Col/Ler	Ler
4055_AG	Chr1	Mut	25948000	25953552	Ler	Col/Ler
4055_AG	Chr1	Mut	26652019	26653507	Col/Ler	Col
4055_AG	Chr3	Mut	21052641	21052840	Col	Col/Ler
4055_AG	Chr3	Mut	21435092	21437806	Col/Ler	Col
4055_AG	Chr1	Mut	28454272	28477388	Col	Col/Ler
4055_AG	Chr1	Mut	29275000	29275484	Col/Ler	Col
4055_AG	Chr2	Mut	19486447	19486453	Col/Ler	Ler
4055_AG	Chr3	Mut	23361969	23362395	Col	Col/Ler
4055_AH	Chr1	Mut	160515	162616	Col/Ler	Ler
4055_AH	Chr3	Mut	123000	131818	Col	Col/Ler
4055_AH	Chr4	Mut	10017737	10018401	Col	Col/Ler
4055_AH	Chr4	Mut	10804895	10804983	Col/Ler	Ler
4055_AH	Chr4	Mut	11304212	11304426	Ler	Col/Ler
4055_AH	Chr4	Mut	11773530	11775244	Col/Ler	Col
4055_AH	Chr4	Mut	12923000	12925234	Col	Col/Ler
4055_AH	Chr5	Mut	301145	303424	Col/Ler	Col
4055_AH	Chr5	Mut	587221	587574	Col	Col/Ler
4055_AH	Chr1	Mut	1424739	1426479	Ler	Col/Ler
4055_AH	Chr5	Mut	1706023	1706886	Col/Ler	Col
4055_AH	Chr1	Mut	1662147	1662517	Col/Ler	Ler
4055_AH	Chr2	Mut	1603706	1605707	Col/Ler	Col
4055_AH	Chr5	Mut	2357159	2359176	Col	Col/Ler
4055_AH	Chr1	Mut	3852547	3858554	Ler	Col/Ler
4055_AH	Chr1	Mut	3887039	3887855	Col/Ler	Col
4055_AH	Chr3	Mut	3443918	3444146	Col/Ler	Ler
4055_AH	Chr5	Mut	3891548	3906618	Col/Ler	Ler
4055_AH	Chr3	Mut	3654285	3655296	Ler	Col/Ler
4055_AH	Chr2	Mut	8851966	8852870	Col	Col/Ler
4055_AH	Chr5	Mut	4183768	4183996	Ler	Col/Ler
4055_AH	Chr3	Mut	4264486	4264744	Col/Ler	Col
4055_AH	Chr5	Mut	4840650	4840687	Col/Ler	Col
4055_AH	Chr3	Mut	4550866	4553041	Col	Col/Ler
4055_AH	Chr2	Mut	10475000	10475872	Col/Ler	Col
4055_AH	Chr1	Mut	6523000	6525536	Col	Col/Ler
4055_AH	Chr2	Mut	11012479	11013468	Col	Col/Ler
4055_AH	Chr1	Mut	8750000	8863024	Col/Ler	Col
4055_AH	Chr3	Mut	6793628	6793669	Col/Ler	Ler
4055_AH	Chr3	Mut	7141515	7142030	Ler	Col/Ler
4055_AH	Chr2	Mut	12661547	12677000	Col/Ler	Col
4055_AH	Chr1	Mut	9771687	9776148	Col	Col/Ler
4055_AH	Chr2	Mut	13198000	13201321	Col	Col/Ler
4055_AH	Chr3	Mut	10074191	10075129	Col/Ler	Col
4055_AH	Chr5	Mut	17614949	17615077	Col	Col/Ler
4055_AH	Chr3	Mut	10273000	10278811	Col	Col/Ler
4055_AH	Chr1	Mut	18400000	18403169	Col/Ler	Col
4055_AH	Chr3	Mut	15672245	15672462	Col/Ler	Col
4055_AH	Chr5	Mut	19123658	19124143	Col/Ler	Col
4055_AH	Chr5	Mut	19975348	19978226	Col	Col/Ler
4055_AH	Chr5	Mut	20125000	20209182	Col/Ler	Ler
4055_AH	Chr2	Mut	15719091	15719290	Col/Ler	Col
4055_AH	Chr3	Mut	18598000	18618364	Col	Col/Ler
4055_AH	Chr5	Mut	21255341	21257922	Ler	Col/Ler
4055_AH	Chr1	Mut	22424044	22424305	Col	Col/Ler
4055_AH	Chr3	Mut	18876703	18878241	Col/Ler	Col
4055_AH	Chr2	Mut	16980665	16984006	Col	Col/Ler
4055_AH	Chr5	Mut	23125000	23158346	Col/Ler	Ler
4055_AH	Chr5	Mut	25307791	25314965	Ler	Col/Ler
4055_AH	Chr5	Mut	25767934	25767969	Col/Ler	Ler
4055_AH	Chr5	Mut	26121053	26121678	Ler	Col/Ler
4055_AH	Chr3	Mut	22982507	22982834	Col	Col/Ler
4055_AH	Chr5	Mut	26865986	26867665	Col/Ler	Col
4055_AI	Chr4	Mut	923000	926896	Col	Col/Ler
4055_AI	Chr4	Mut	14425066	14428486	Col/Ler	Col
4055_AI	Chr1	Mut	387895	439809	Col	Col/Ler
4055_AI	Chr5	Mut	1405122	1408334	Ler	Col/Ler
4055_AI	Chr1	Mut	2191797	2192375	Col/Ler	Ler
4055_AI	Chr3	Mut	1855491	1855832	Col/Ler	Col
4055_AI	Chr1	Mut	2405370	2405570	Ler	Col/Ler
4055_AI	Chr2	Mut	6748000	6756796	Col	Col/Ler
4055_AI	Chr5	Mut	2570307	2571496	Col/Ler	Col
4055_AI	Chr2	Mut	7575947	7577200	Col/Ler	Col
4055_AI	Chr5	Mut	3858445	3861076	Col	Col/Ler
4055_AI	Chr2	Mut	8918877	8921048	Col	Col/Ler
4055_AI	Chr5	Mut	5475000	5478875	Col/Ler	Col
4055_AI	Chr2	Mut	10228481	10235220	Col/Ler	Col
4055_AI	Chr2	Mut	11123000	11125185	Col	Col/Ler
4055_AI	Chr5	Mut	6771329	6774374	Col	Col/Ler
4055_AI	Chr1	Mut	8750000	8863024	Col/Ler	Ler
4055_AI	Chr1	Mut	9462249	9463401	Ler	Col/Ler
4055_AI	Chr2	Mut	13250000	13251576	Col/Ler	Ler
4055_AI	Chr1	Mut	12529118	12529263	Col/Ler	Ler
4055_AI	Chr2	Mut	13850626	13850977	Ler	Col/Ler
4055_AI	Chr5	Mut	17022679	17023751	Col/Ler	Ler
4055_AI	Chr5	Mut	18884575	18885697	Ler	Col/Ler
4055_AI	Chr5	Mut	19910474	19916322	Col/Ler	Ler
4055_AI	Chr3	Mut	17718575	17721436	Col	Col/Ler
4055_AI	Chr5	Mut	20127631	20212376	Ler	Col/Ler
4055_AI	Chr5	Mut	22025000	22028122	Col/Ler	Ler
4055_AI	Chr2	Mut	16654708	16655210	Col/Ler	Col
4055_AI	Chr5	Mut	22192081	22192279	Ler	Col/Ler
4055_AI	Chr5	Mut	23239817	23248305	Col/Ler	Col
4055_AI	Chr3	Mut	20600000	20601378	Col/Ler	Ler
4055_AI	Chr2	Mut	18063379	18067845	Col	Col/Ler
4055_AI	Chr3	Mut	21334296	21336885	Ler	Col/Ler
4055_AI	Chr2	Mut	19057576	19057854	Col/Ler	Ler
4055_AI	Chr1	Mut	29308356	29310862	Ler	Col/Ler
4055_AI	Chr3	Mut	23353612	23353679	Col/Ler	Ler
4055_AJ	Chr4	WT	5204413	5204695	Col/Ler	Ler
4055_AJ	Chr2	WT	1641762	1641784	Col/Ler	Col
4055_AJ	Chr5	WT	9119696	9119720	Col	Col/Ler
4055_AJ	Chr1	WT	10914319	10914514	Ler	Col/Ler
4055_AJ	Chr4	WT	7367729	7367819	Ler	Col/Ler
4055_AJ	Chr1	WT	16144151	16145499	Col/Ler	Col
4055_AJ	Chr2	WT	9362458	9363723	Col	Col/Ler
4055_AJ	Chr3	WT	15952906	15952959	Ler	Col/Ler
4055_AJ	Chr5	WT	26261972	26262381	Col/Ler	Ler
4055_AJ	Chr2	WT	18650000	18656755	Col/Ler	Col
4055_AJ	Chr1	WT	29400513	29401403	Col	Col/Ler
4055_AJ	Chr4	WT	18232916	18233036	Col/Ler	Ler
4055_AK	Chr3	WT	951654	952056	Col/Ler	Ler
4055_AK	Chr4	WT	6327006	6328032	Col/Ler	Col
4055_AK	Chr1	WT	10050000	10050880	Col/Ler	Col
4055_AK	Chr5	WT	14798000	14800761	Ler	Col/Ler
4055_AK	Chr3	WT	17358608	17358728	Ler	Col/Ler
4055_AK	Chr2	WT	13625000	13625302	Col/Ler	Ler
4055_AK	Chr5	WT	21478329	21478362	Col/Ler	Col
4055_AL	Chr1	WT	1140796	1141454	Col/Ler	Col
4055_AL	Chr3	WT	8267911	8270191	Ler	Col/Ler
4055_AL	Chr1	WT	12530672	12532620	Col	Col/Ler
4055_AL	Chr5	WT	14256089	14268350	Col	Col/Ler
4055_AL	Chr5	WT	14875000	14875833	Col/Ler	Ler
4055_AL	Chr2	WT	10670566	10673429	Ler	Col/Ler
4055_AL	Chr4	WT	10932017	10932032	Col	Col/Ler
4055_AL	Chr1	WT	21235873	21236198	Col/Ler	Ler
4055_AL	Chr5	WT	21452299	21452440	Ler	Col/Ler
4055_AM	Chr5	WT	1373068	1375194	Col/Ler	Col
4055_AM	Chr1	WT	7784867	7785106	Col/Ler	Col
4055_AM	Chr3	WT	8474685	8475781	Col	Col/Ler
4055_AM	Chr1	WT	10758874	10762248	Col	Col/Ler
4055_AM	Chr5	WT	18149132	18150056	Col	Col/Ler
4055_AM	Chr4	WT	13905207	13932966	Ler	Col/Ler
4055_AM	Chr3	WT	20125000	20125099	Col/Ler	Col
4055_AN	Chr5	WT	2300000	2300679	Col/Ler	Col
4055_AN	Chr1	WT	8325810	8325813	Col/Ler	Col
4055_AN	Chr4	WT	6491264	6492797	Col/Ler	Col
4055_AN	Chr5	WT	13590466	13591526	Col	Col/Ler
4055_AN	Chr2	WT	8049136	8049909	Col/Ler	Col
4055_AN	Chr3	WT	10458843	10459213	Ler	Col/Ler
4055_AN	Chr4	WT	9653580	9653695	Col	Col/Ler
4055_AN	Chr1	WT	17211213	17212076	Col	Col/Ler
4055_AN	Chr5	WT	17246025	17246578	Col/Ler	Ler
4055_AN	Chr1	WT	29129630	29130288	Col/Ler	Ler
4055_AQ	Chr5	Mut	160914	162373	Col/Ler	Ler
4055_AQ	Chr4	Mut	10379566	10380729	Ler	Col/Ler
4055_AQ	Chr4	Mut	13400000	13400867	Col/Ler	Ler
4055_AQ	Chr4	Mut	16848000	16852147	Ler	Col/Ler
4055_AQ	Chr3	Mut	275000	275531	Col/Ler	Ler
4055_AQ	Chr5	Mut	2609253	2610138	Ler	Col/Ler
4055_AQ	Chr3	Mut	3075791	3077453	Ler	Col/Ler
4055_AQ	Chr3	Mut	3250000	3290911	Col/Ler	Col
4055_AQ	Chr5	Mut	5016172	5018484	Col/Ler	Col
4055_AQ	Chr1	Mut	5773120	5776349	Ler	Col/Ler
4055_AQ	Chr3	Mut	5004923	5005764	Col	Col/Ler
4055_AQ	Chr1	Mut	6988426	6988608	Col/Ler	Col
4055_AQ	Chr1	Mut	7241227	7242753	Col	Col/Ler
4055_AQ	Chr2	Mut	11302392	11304497	Col	Col/Ler
4055_AQ	Chr3	Mut	6675329	6677413	Col/Ler	Ler
4055_AQ	Chr2	Mut	12104379	12124196	Col/Ler	Ler
4055_AQ	Chr5	Mut	10004536	10005577	Col	Col/Ler
4055_AQ	Chr1	Mut	10395738	10395740	Col/Ler	Col
4055_AQ	Chr5	Mut	15866828	15867359	Col/Ler	Col
4055_AQ	Chr3	Mut	10178523	10178785	Ler	Col/Ler
4055_AQ	Chr1	Mut	17978033	17978909	Col	Col/Ler
4055_AQ	Chr2	Mut	14813258	14845386	Ler	Col/Ler
4055_AQ	Chr1	Mut	18950000	18956064	Col/Ler	Col
4055_AQ	Chr3	Mut	17188409	17188510	Col/Ler	Ler
4055_AQ	Chr3	Mut	17342975	17346247	Ler	Col/Ler
4055_AQ	Chr1	Mut	20103694	20104590	Col	Col/Ler
4055_AQ	Chr1	Mut	23268407	23272070	Col/Ler	Col
4055_AQ	Chr5	Mut	23123000	23144398	Col	Col/Ler
4055_AQ	Chr1	Mut	25673982	25679256	Col	Col/Ler
4055_AQ	Chr3	Mut	20601378	20603229	Col/Ler	Ler
4055_AQ	Chr3	Mut	21211466	21211994	Ler	Col/Ler
4055_AQ	Chr3	Mut	21465064	21492444	Col/Ler	Col
4055_AQ	Chr2	Mut	18625000	18625143	Col/Ler	Col
4055_AQ	Chr5	Mut	25575000	25575050	Col/Ler	Ler
4055_AQ	Chr5	Mut	25708918	25713233	Ler	Col/Ler
4055_AQ	Chr3	Mut	22278989	22280209	Col	Col/Ler
4055_AQ	Chr3	Mut	22425000	22428858	Col/Ler	Ler
4055_AQ	Chr1	Mut	29158040	29162106	Col/Ler	Col
4055_AQ	Chr1	Mut	30345910	30346341	Col	Col/Ler
4055_AR	Chr1	Mut	210319	266254	Col/Ler	Ler
4055_AR	Chr4	Mut	712350	712492	Col/Ler	Col
4055_AR	Chr4	Mut	5785658	5790353	Col	Col/Ler
4055_AR	Chr4	Mut	8579403	8579664	Col/Ler	Col
4055_AR	Chr4	Mut	9051951	9051988	Col	Col/Ler
4055_AR	Chr4	Mut	12475000	12478757	Col/Ler	Ler
4055_AR	Chr4	Mut	13398000	13400867	Ler	Col/Ler
4055_AR	Chr4	Mut	13674650	13675184	Col/Ler	Ler
4055_AR	Chr4	Mut	14186906	14187330	Ler	Col/Ler
4055_AR	Chr4	Mut	14361934	14366433	Col/Ler	Col
4055_AR	Chr4	Mut	16298000	16301938	Col	Col/Ler
4055_AR	Chr4	Mut	16645986	16648093	Col/Ler	Col
4055_AR	Chr4	Mut	17387819	17388267	Col	Col/Ler
4055_AR	Chr4	Mut	17425000	17425208	Col/Ler	Ler
4055_AR	Chr4	Mut	18323000	18332236	Ler	Col/Ler
4055_AR	Chr5	Mut	808726	808847	Col	Col/Ler
4055_AR	Chr5	Mut	2100000	2102158	Col/Ler	Col
4055_AR	Chr1	Mut	2000381	2002159	Ler	Col/Ler
4055_AR	Chr3	Mut	2841199	2852501	Col	Col/Ler
4055_AR	Chr1	Mut	3525000	3529103	Col/Ler	Ler
4055_AR	Chr2	Mut	8233743	8235310	Col/Ler	Ler
4055_AR	Chr5	Mut	4153601	4155231	Col	Col/Ler
4055_AR	Chr5	Mut	4384004	4384145	Col/Ler	Ler
4055_AR	Chr2	Mut	9543440	9545756	Ler	Col/Ler
4055_AR	Chr1	Mut	7184189	7184586	Ler	Col/Ler
4055_AR	Chr3	Mut	6113309	6114104	Col/Ler	Ler
4055_AR	Chr1	Mut	9727567	9730394	Col/Ler	Col
4055_AR	Chr3	Mut	7595362	7595576	Ler	Col/Ler
4055_AR	Chr3	Mut	7896480	7898636	Col/Ler	Col
4055_AR	Chr1	Mut	10742303	10742448	Col	Col/Ler
4055_AR	Chr1	Mut	10978328	10978761	Col/Ler	Ler
4055_AR	Chr3	Mut	8688078	8689343	Col	Col/Ler
4055_AR	Chr5	Mut	16175355	16177524	Ler	Col/Ler
4055_AR	Chr3	Mut	9725000	9737039	Col/Ler	Col
4055_AR	Chr1	Mut	18406629	18410536	Ler	Col/Ler
4055_AR	Chr3	Mut	11330036	11330440	Col	Col/Ler
4055_AR	Chr5	Mut	18705591	18708435	Col/Ler	Col
4055_AR	Chr1	Mut	18950000	18956064	Col/Ler	Ler
4055_AR	Chr3	Mut	17864707	17864712	Col/Ler	Ler
4055_AR	Chr2	Mut	15666804	15669816	Col/Ler	Ler
4055_AR	Chr5	Mut	20503490	20503954	Col	Col/Ler
4055_AR	Chr3	Mut	18311357	18312231	Ler	Col/Ler
4055_AR	Chr1	Mut	21580793	21581023	Ler	Col/Ler
4055_AR	Chr5	Mut	21241541	21243847	Col/Ler	Col
4055_AR	Chr1	Mut	22247547	22248138	Col/Ler	Ler
4055_AR	Chr1	Mut	22727765	22741002	Ler	Col/Ler
4055_AR	Chr3	Mut	19444452	19444557	Col/Ler	Col
4055_AR	Chr3	Mut	20055914	20057719	Col	Col/Ler
4055_AR	Chr3	Mut	20125000	20125099	Col/Ler	Ler
4055_AR	Chr3	Mut	20355135	20356091	Ler	Col/Ler
4055_AR	Chr1	Mut	26575000	26575264	Col/Ler	Ler
4055_AR	Chr2	Mut	18154466	18195432	Ler	Col/Ler
4055_AR	Chr1	Mut	27982246	27983502	Ler	Col/Ler
4055_AR	Chr5	Mut	25900508	25900760	Col	Col/Ler
4055_AR	Chr2	Mut	19102727	19103091	Col/Ler	Col
4055_AR	Chr3	Mut	22977886	22978019	Col/Ler	Ler
4055_AR	Chr2	Mut	19504232	19504302	Col	Col/Ler
4055_AR	Chr3	Mut	23284008	23285836	Ler	Col/Ler
4055_AR	Chr3	Mut	23325000	23326133	Col/Ler	Col
4055_AS	Chr1	Mut	198000	210319	Col	Col/Ler
4055_AS	Chr4	Mut	413173	414355	Col	Col/Ler
4055_AS	Chr4	Mut	584984	587124	Col/Ler	Col
4055_AS	Chr4	Mut	8063130	8063371	Col	Col/Ler
4055_AS	Chr4	Mut	8475000	8475278	Col/Ler	Ler
4055_AS	Chr4	Mut	9953565	9953894	Ler	Col/Ler
4055_AS	Chr4	Mut	11300000	11300562	Col/Ler	Col
4055_AS	Chr4	Mut	13323000	13333111	Col	Col/Ler
4055_AS	Chr4	Mut	14945003	14946949	Col/Ler	Ler
4055_AS	Chr4	Mut	15474708	15483155	Ler	Col/Ler
4055_AS	Chr4	Mut	15523514	15529473	Col/Ler	Col
4055_AS	Chr4	Mut	15958042	15958959	Col	Col/Ler
4055_AS	Chr4	Mut	17466893	17468311	Col/Ler	Col
4055_AS	Chr1	Mut	703911	705223	Col/Ler	Col
4055_AS	Chr5	Mut	1872781	1896054	Ler	Col/Ler
4055_AS	Chr3	Mut	1993790	1995406	Col/Ler	Col
4055_AS	Chr5	Mut	3250000	3253885	Col/Ler	Ler
4055_AS	Chr3	Mut	3428648	3430173	Col	Col/Ler
4055_AS	Chr1	Mut	4598548	4601203	Col	Col/Ler
4055_AS	Chr3	Mut	4008125	4009230	Col/Ler	Col
4055_AS	Chr5	Mut	4642367	4644011	Ler	Col/Ler
4055_AS	Chr3	Mut	4550866	4551394	Col	Col/Ler
4055_AS	Chr3	Mut	4888291	4888842	Col/Ler	Col
4055_AS	Chr1	Mut	5956670	5959596	Col/Ler	Col
4055_AS	Chr3	Mut	5203184	5228089	Col	Col/Ler
4055_AS	Chr1	Mut	6653778	6656790	Col	Col/Ler
4055_AS	Chr3	Mut	5682852	5683268	Col/Ler	Col
4055_AS	Chr3	Mut	5767431	5767684	Col	Col/Ler
4055_AS	Chr2	Mut	11150486	11153338	Ler	Col/Ler
4055_AS	Chr2	Mut	12050000	12104379	Col/Ler	Ler
4055_AS	Chr1	Mut	9236995	9237412	Col/Ler	Col
4055_AS	Chr2	Mut	12354470	12362996	Ler	Col/Ler
4055_AS	Chr3	Mut	7638706	7638763	Col/Ler	Ler
4055_AS	Chr2	Mut	13076003	13080114	Col/Ler	Col
4055_AS	Chr5	Mut	16155924	16157222	Col/Ler	Ler
4055_AS	Chr2	Mut	13703545	13704639	Col	Col/Ler
4055_AS	Chr3	Mut	9835621	9837698	Ler	Col/Ler
4055_AS	Chr3	Mut	10518974	10518982	Col/Ler	Col
4055_AS	Chr1	Mut	18769445	18770296	Col	Col/Ler
4055_AS	Chr1	Mut	19950000	19950820	Col/Ler	Col
4055_AS	Chr1	Mut	20548000	20552820	Col	Col/Ler
4055_AS	Chr5	Mut	21410037	21413626	Ler	Col/Ler
4055_AS	Chr3	Mut	19750756	19753013	Col	Col/Ler
4055_AS	Chr3	Mut	20562771	20563143	Col/Ler	Col
4055_AS	Chr5	Mut	23792785	23793040	Col/Ler	Col
4055_AS	Chr1	Mut	27133306	27139393	Col/Ler	Col
4055_AS	Chr5	Mut	24927644	24929116	Col	Col/Ler
4055_AS	Chr5	Mut	25125000	25127228	Col/Ler	Col
4055_AS	Chr1	Mut	28884867	28898119	Col	Col/Ler
4055_AS	Chr3	Mut	22349259	22349487	Col	Col/Ler
4055_AS	Chr5	Mut	26291554	26292136	Col	Col/Ler
4055_AT	Chr5	WT	124359	124622	Col/Ler	Col
4055_AT	Chr5	WT	2613467	2613933	Col	Col/Ler
4055_AT	Chr2	WT	2050000	2071438	Col/Ler	Ler
4055_AT	Chr3	WT	9212374	9213039	Col	Col/Ler
4055_AT	Chr5	WT	10785743	10796752	Col/Ler	Col
4055_AT	Chr1	WT	14186128	14186147	Col/Ler	Ler
4055_AT	Chr4	WT	9200000	9200675	Col/Ler	Ler
4055_AT	Chr4	WT	9593059	9593359	Ler	Col/Ler
4055_AT	Chr1	WT	21248000	21250320	Ler	Col/Ler
4055_AT	Chr3	WT	21726101	21726759	Col/Ler	Col
4055_AU	Chr2	WT	321488	321493	Col/Ler	Ler
4055_AU	Chr1	WT	1143832	1144061	Ler	Col/Ler
4055_AU	Chr1	WT	5143863	5147996	Col/Ler	Col
4055_AU	Chr1	WT	10165266	10166508	Col	Col/Ler
4055_AU	Chr4	WT	6900642	6901613	Col	Col/Ler
4055_AU	Chr1	WT	17417236	17418419	Col/Ler	Col
4055_AU	Chr3	WT	19452327	19453048	Col/Ler	Col
4055_AU	Chr1	WT	29191660	29193419	Col	Col/Ler
4055_AV	Chr5	WT	173000	175908	Ler	Col/Ler
4055_AV	Chr1	WT	266254	267251	Ler	Col/Ler
4055_AV	Chr1	WT	377064	432547	Col/Ler	Ler
4055_AV	Chr4	WT	143460	143674	Col/Ler	Col
4055_AV	Chr3	WT	6225998	6227292	Col	Col/Ler
4055_AV	Chr4	WT	10701122	10702452	Col	Col/Ler
4055_AV	Chr1	WT	23876050	23878157	Ler	Col/Ler
4055_AV	Chr3	WT	19986782	19987515	Col/Ler	Col
4055_AV	Chr4	WT	16680422	16690525	Col/Ler	Ler
4055_AV	Chr3	WT	21681549	21685890	Col	Col/Ler
4055_AW	Chr2	WT	355322	355964	Col	Col/Ler
4055_AW	Chr3	WT	7259020	7263805	Col	Col/Ler
4055_AW	Chr5	WT	8774995	8775421	Ler	Col/Ler
4055_AW	Chr2	WT	6700000	6700091	Col/Ler	Ler
4055_AW	Chr4	WT	8413310	8413968	Col/Ler	Col
4055_AW	Chr1	WT	23096065	23098083	Col/Ler	Ler
4055_AW	Chr5	WT	25125000	25125471	Col/Ler	Col
4055_AW	Chr1	WT	28865128	28866035	Ler	Col/Ler
4055_AW	Chr2	WT	19298140	19298637	Ler	Col/Ler
4055_AX	Chr2	WT	484672	485786	Col/Ler	Col
4055_AX	Chr3	WT	7789812	7796257	Col	Col/Ler
4055_AX	Chr5	WT	8328887	8328891	Ler	Col/Ler
4055_AX	Chr1	WT	11608294	11610967	Col/Ler	Ler
4055_AX	Chr2	WT	8276189	8292448	Col	Col/Ler
4055_AX	Chr3	WT	18854814	18855811	Col/Ler	Ler
4055_AY	Chr1	Mut	266733	266846	Ler	Col/Ler
4055_AY	Chr4	Mut	8389501	8391544	Col	Col/Ler
4055_AY	Chr4	Mut	9652845	9652900	Col/Ler	Col
4055_AY	Chr4	Mut	16773000	16778605	Col	Col/Ler
4055_AY	Chr4	Mut	17398129	17398345	Col/Ler	Col
4055_AY	Chr3	Mut	652238	653456	Col/Ler	Col
4055_AY	Chr1	Mut	1424666	1425645	Col/Ler	Col
4055_AY	Chr3	Mut	1848000	1851880	Col	Col/Ler
4055_AY	Chr3	Mut	1959225	1970608	Col/Ler	Ler
4055_AY	Chr5	Mut	2338062	2338074	Col/Ler	Col
4055_AY	Chr3	Mut	2214759	2215751	Ler	Col/Ler
4055_AY	Chr1	Mut	2686371	2693300	Col	Col/Ler
4055_AY	Chr2	Mut	8075000	8075137	Col/Ler	Col
4055_AY	Chr3	Mut	3007742	3013021	Col/Ler	Col
4055_AY	Chr3	Mut	3882500	3882664	Col	Col/Ler
4055_AY	Chr5	Mut	4457409	4457820	Col	Col/Ler
4055_AY	Chr1	Mut	5339301	5339657	Col/Ler	Col
4055_AY	Chr2	Mut	9676301	9676423	Col	Col/Ler
4055_AY	Chr3	Mut	4738514	4741533	Col/Ler	Col
4055_AY	Chr1	Mut	5793001	5795174	Col	Col/Ler
4055_AY	Chr3	Mut	4987373	4990608	Col	Col/Ler
4055_AY	Chr5	Mut	6037590	6039700	Col/Ler	Col
4055_AY	Chr1	Mut	7329528	7330521	Col/Ler	Ler
4055_AY	Chr2	Mut	11625000	11626168	Col/Ler	Col
4055_AY	Chr1	Mut	8665579	8666018	Ler	Col/Ler
4055_AY	Chr5	Mut	8144421	8145240	Col	Col/Ler
4055_AY	Chr3	Mut	7069040	7083390	Col/Ler	Col
4055_AY	Chr2	Mut	13347528	13355235	Col	Col/Ler
4055_AY	Chr3	Mut	8471675	8473801	Col	Col/Ler
4055_AY	Chr5	Mut	16414970	16415943	Col/Ler	Col
4055_AY	Chr5	Mut	18132785	18133123	Col	Col/Ler
4055_AY	Chr3	Mut	16805094	16808646	Col/Ler	Col
4055_AY	Chr3	Mut	18452909	18456756	Col	Col/Ler
4055_AY	Chr3	Mut	18679741	18682611	Col/Ler	Col
4055_AY	Chr2	Mut	16725992	16727084	Col/Ler	Col
4055_AY	Chr1	Mut	23896384	23898079	Col/Ler	Col
4055_AY	Chr1	Mut	24788480	24788520	Col	Col/Ler
4055_AY	Chr1	Mut	25226372	25227335	Col/Ler	Col
4055_AY	Chr5	Mut	23125000	23158346	Col/Ler	Col
4055_AY	Chr1	Mut	25608934	25609878	Col	Col/Ler
4055_AY	Chr1	Mut	26132424	26136246	Col/Ler	Col
4055_AY	Chr3	Mut	20423000	20425018	Col	Col/Ler
4055_AY	Chr5	Mut	24709897	24710373	Col	Col/Ler
4055_AY	Chr5	Mut	25735362	25736270	Col/Ler	Ler
4055_AY	Chr5	Mut	26289647	26291529	Ler	Col/Ler
4055_AY	Chr3	Mut	22975000	22977873	Col/Ler	Col
4055_AY	Chr5	Mut	26529045	26531901	Col/Ler	Col
4055_BA	Chr5	Mut	387471	387988	Ler	Col/Ler
4055_BA	Chr4	Mut	153168	153260	Col/Ler	Ler
4055_BA	Chr4	Mut	8389501	8394352	Ler	Col/Ler
4055_BA	Chr4	Mut	13711071	13714562	Col/Ler	Ler
4055_BA	Chr4	Mut	14335079	14346538	Ler	Col/Ler
4055_BA	Chr4	Mut	16136898	16136985	Col/Ler	Ler
4055_BA	Chr4	Mut	17134914	17138709	Ler	Col/Ler
4055_BA	Chr2	Mut	469938	472062	Col	Col/Ler
4055_BA	Chr5	Mut	716202	717534	Col/Ler	Ler
4055_BA	Chr5	Mut	1403981	1407375	Ler	Col/Ler
4055_BA	Chr1	Mut	1461959	1467443	Col/Ler	Col
4055_BA	Chr5	Mut	1669827	1670975	Col/Ler	Ler
4055_BA	Chr5	Mut	1991882	1993469	Ler	Col/Ler
4055_BA	Chr2	Mut	6873964	6873970	Col/Ler	Col
4055_BA	Chr1	Mut	2701963	2702515	Col	Col/Ler
4055_BA	Chr2	Mut	8259264	8272760	Col	Col/Ler
4055_BA	Chr5	Mut	3709402	3709407	Col/Ler	Col
4055_BA	Chr1	Mut	3925000	3926131	Col/Ler	Col
4055_BA	Chr5	Mut	3858445	3871424	Col	Col/Ler
4055_BA	Chr1	Mut	5204684	5206122	Col	Col/Ler
4055_BA	Chr1	Mut	5338337	5338587	Col/Ler	Ler
4055_BA	Chr2	Mut	9857743	9860522	Col/Ler	Col
4055_BA	Chr1	Mut	6865472	6866345	Ler	Col/Ler
4055_BA	Chr2	Mut	11806388	11810773	Col	Col/Ler
4055_BA	Chr3	Mut	6725703	6727916	Col/Ler	Ler
4055_BA	Chr3	Mut	8508511	8508721	Ler	Col/Ler
4055_BA	Chr5	Mut	16142927	16142967	Col/Ler	Ler
4055_BA	Chr1	Mut	17759135	17764704	Col/Ler	Ler
4055_BA	Chr5	Mut	18106619	18132785	Ler	Col/Ler
4055_BA	Chr3	Mut	16436057	16436126	Col/Ler	Col
4055_BA	Chr3	Mut	17751036	17753141	Col	Col/Ler
4055_BA	Chr1	Mut	20309675	20311921	Ler	Col/Ler
4055_BA	Chr1	Mut	25889629	25889635	Col/Ler	Ler
4055_BA	Chr1	Mut	26015258	26015555	Ler	Col/Ler
4055_BA	Chr2	Mut	17640144	17645433	Col/Ler	Ler
4055_BA	Chr1	Mut	27851603	27853564	Col/Ler	Ler
4055_BA	Chr1	Mut	28486451	28504651	Ler	Col/Ler
4055_BA	Chr5	Mut	25625000	25625509	Col/Ler	Col
4055_BA	Chr2	Mut	18965852	18967233	Ler	Col/Ler
4055_BA	Chr1	Mut	29775000	29776096	Col/Ler	Col
4055_BA	Chr3	Mut	23168883	23170244	Col/Ler	Col
4055_BB	Chr1	Mut	123000	126609	Col	Col/Ler
4055_BB	Chr3	Mut	178036	183543	Col/Ler	Col
4055_BB	Chr4	Mut	9021509	9021799	Col/Ler	Ler
4055_BB	Chr4	Mut	14238934	14240145	Ler	Col/Ler
4055_BB	Chr4	Mut	15906633	15906885	Col/Ler	Col
4055_BB	Chr4	Mut	17711052	17712056	Col	Col/Ler
4055_BB	Chr4	Mut	18515842	18521001	Col/Ler	Col
4055_BB	Chr2	Mut	440644	443959	Ler	Col/Ler
4055_BB	Chr1	Mut	703360	705223	Col/Ler	Col
4055_BB	Chr5	Mut	1358005	1358014	Col/Ler	Col
4055_BB	Chr5	Mut	1550443	1551050	Col	Col/Ler
4055_BB	Chr1	Mut	1701334	1703090	Col	Col/Ler
4055_BB	Chr3	Mut	1473000	1476227	Col	Col/Ler
4055_BB	Chr5	Mut	2000000	2001013	Col/Ler	Ler
4055_BB	Chr2	Mut	6978854	6979937	Col/Ler	Ler
4055_BB	Chr5	Mut	2608045	2610152	Ler	Col/Ler
4055_BB	Chr1	Mut	2919963	2924735	Col/Ler	Col
4055_BB	Chr1	Mut	3122531	3123136	Col	Col/Ler
4055_BB	Chr1	Mut	3241329	3241428	Col/Ler	Col
4055_BB	Chr3	Mut	2832447	2837233	Col/Ler	Col
4055_BB	Chr5	Mut	3272662	3280259	Col/Ler	Col
4055_BB	Chr3	Mut	3254469	3279079	Col	Ler
4055_BB	Chr5	Mut	3475154	3476054	Col	Col/Ler
4055_BB	Chr5	Mut	3881347	3906618	Col/Ler	Ler
4055_BB	Chr3	Mut	3948135	3953125	Ler	Col/Ler
4055_BB	Chr3	Mut	4675000	4675829	Col/Ler	Ler
4055_BB	Chr3	Mut	5255958	5257933	Ler	Col/Ler
4055_BB	Chr1	Mut	6678403	6679677	Col	Col/Ler
4055_BB	Chr1	Mut	7310172	7310695	Col/Ler	Col
4055_BB	Chr5	Mut	8173000	8175597	Ler	Col/Ler
4055_BB	Chr5	Mut	9663017	9663990	Col/Ler	Col
4055_BB	Chr3	Mut	8484425	8491304	Col/Ler	Ler
4055_BB	Chr5	Mut	16876324	16876688	Col	Col/Ler
4055_BB	Chr1	Mut	17963284	17963708	Col	Col/Ler
4055_BB	Chr3	Mut	10296836	10300173	Ler	Col/Ler
4055_BB	Chr1	Mut	18361546	18362466	Col/Ler	Col
4055_BB	Chr2	Mut	14580063	14584612	Ler	Col/Ler
4055_BB	Chr5	Mut	19107686	19107689	Col/Ler	Col
4055_BB	Chr5	Mut	21148000	21150017	Col	Col/Ler
4055_BB	Chr3	Mut	18836237	18837460	Col/Ler	Ler
4055_BB	Chr2	Mut	16500000	16500257	Col/Ler	Ler
4055_BB	Chr5	Mut	21961427	21962754	Col/Ler	Col
4055_BB	Chr1	Mut	24537920	24538388	Col	Col/Ler
4055_BB	Chr3	Mut	19655485	19656832	Ler	Col/Ler
4055_BB	Chr3	Mut	21054887	21055328	Col/Ler	Col
4055_BB	Chr5	Mut	25135772	25137433	Col	Col/Ler
4055_BB	Chr2	Mut	18623000	18626181	Ler	Col/Ler
4055_BB	Chr1	Mut	28650000	28651893	Col/Ler	Ler
4055_BB	Chr2	Mut	19083808	19084721	Col/Ler	Col
4055_BB	Chr3	Mut	22904444	22908358	Col	Col/Ler
4055_BB	Chr1	Mut	30215101	30219901	Ler	Col/Ler
4055_BB	Chr3	Mut	23329476	23332361	Col/Ler	Col
4055_BC	Chr3	Mut	61211	62089	Col	Col/Ler
4055_BC	Chr5	Mut	251886	252742	Ler	Col/Ler
4055_BC	Chr4	Mut	247422	248289	Ler	Col/Ler
4055_BC	Chr4	Mut	625000	626988	Col/Ler	Ler
4055_BC	Chr4	Mut	7762846	7762853	Ler	Col/Ler
4055_BC	Chr4	Mut	7911956	7912998	Col/Ler	Col
4055_BC	Chr4	Mut	12025501	12026209	Col	Col/Ler
4055_BC	Chr4	Mut	13270180	13270359	Col/Ler	Col
4055_BC	Chr4	Mut	14030315	14031396	Col	Col/Ler
4055_BC	Chr4	Mut	16791271	16797144	Col/Ler	Col
4055_BC	Chr4	Mut	17654777	17658972	Col	Col/Ler
4055_BC	Chr4	Mut	18425000	18434892	Col/Ler	Col
4055_BC	Chr5	Mut	1097884	1098103	Col/Ler	Col
4055_BC	Chr1	Mut	2025000	2026783	Col/Ler	Ler
4055_BC	Chr5	Mut	2374341	2374477	Col	Col/Ler
4055_BC	Chr5	Mut	2471069	2471190	Col/Ler	Col
4055_BC	Chr1	Mut	3522983	3523432	Ler	Col/Ler
4055_BC	Chr2	Mut	8218641	8220565	Col	Col/Ler
4055_BC	Chr1	Mut	3800121	3800820	Col/Ler	Col
4055_BC	Chr3	Mut	3313590	3334922	Col/Ler	Col
4055_BC	Chr3	Mut	4189345	4191558	Col	Col/Ler
4055_BC	Chr1	Mut	5376368	5376738	Col	Col/Ler
4055_BC	Chr5	Mut	5427414	5430065	Col	Col/Ler
4055_BC	Chr1	Mut	5976672	5979385	Col/Ler	Col
4055_BC	Chr3	Mut	6333025	6333604	Col/Ler	Col
4055_BC	Chr1	Mut	8473000	8481901	Col	Col/Ler
4055_BC	Chr5	Mut	8750689	8750824	Col/Ler	Col
4055_BC	Chr1	Mut	9864764	9870657	Col/Ler	Col
4055_BC	Chr3	Mut	7776172	7777516	Col	Col/Ler
4055_BC	Chr5	Mut	14529776	14531232	Col	Col/Ler
4055_BC	Chr5	Mut	15417666	15420564	Col/Ler	Ler
4055_BC	Chr5	Mut	17543965	17544012	Ler	Col/Ler
4055_BC	Chr3	Mut	10416739	10421551	Col/Ler	Col
4055_BC	Chr2	Mut	14629569	14630083	Col/Ler	Col
4055_BC	Chr5	Mut	19225000	19231171	Col/Ler	Col
4055_BC	Chr1	Mut	21176528	21178439	Col	Col/Ler
4055_BC	Chr2	Mut	16453985	16454332	Col	Col/Ler
4055_BC	Chr1	Mut	23384991	23390230	Col/Ler	Col
4055_BC	Chr3	Mut	19206763	19206874	Col	Col/Ler
4055_BC	Chr1	Mut	24537477	24541819	Col	Col/Ler
4055_BC	Chr5	Mut	22702919	22703671	Col	Col/Ler
4055_BC	Chr2	Mut	17209714	17213410	Col/Ler	Col
4055_BC	Chr5	Mut	23640924	23642397	Col/Ler	Ler
4055_BC	Chr2	Mut	17773000	17776171	Col	Col/Ler
4055_BC	Chr3	Mut	21608492	21629053	Col/Ler	Col
4055_BC	Chr5	Mut	25467162	25467163	Ler	Col/Ler
4055_BC	Chr1	Mut	28815123	28826609	Col/Ler	Col
4055_BC	Chr1	Mut	29573775	29576782	Col	Col/Ler
4055_BD	Chr5	WT	6441211	6446631	Col/Ler	Ler
4055_BD	Chr2	WT	5425000	5427122	Col/Ler	Col
4055_BD	Chr2	WT	7032798	7033125	Col	Col/Ler
4055_BD	Chr5	WT	14065697	14066345	Ler	Col/Ler
4055_BD	Chr5	WT	15250168	15250780	Col/Ler	Col
4055_BD	Chr3	WT	17587655	17588292	Col/Ler	Ler
4055_BD	Chr4	WT	16600000	16600655	Col/Ler	Col
4055_BD	Chr1	WT	26696031	26696451	Col	Col/Ler
4055_BD	Chr2	WT	18649709	18656755	Col/Ler	Ler
4055_BE	Chr5	WT	3526182	3527012	Col/Ler	Ler
4055_BE	Chr3	WT	5748195	5748842	Col/Ler	Col
4055_BE	Chr4	WT	6463117	6463158	Col/Ler	Col
4055_BE	Chr1	WT	12481302	12485833	Ler	Col/Ler
4055_BE	Chr2	WT	9250000	9250261	Col/Ler	Col
4055_BE	Chr4	WT	8966280	8966430	Col	Col/Ler
4055_BE	Chr5	WT	16335162	16335912	Ler	Col/Ler
4055_BF	Chr1	WT	7780266	7782331	Col	Col/Ler
4055_BF	Chr5	WT	14090818	14091591	Col	Col/Ler
4055_BF	Chr2	WT	8939652	8939695	Ler	Col/Ler
4055_BF	Chr5	WT	15698314	15698571	Col/Ler	Ler
4055_BF	Chr4	WT	11972753	11987179	Ler	Col/Ler
4055_BF	Chr4	WT	13888177	13888252	Col/Ler	Col
4055_BF	Chr1	WT	25744249	25745926	Col/Ler	Ler
4055_BF	Chr5	WT	26343972	26344407	Ler	Col/Ler
4055_BG	Chr2	WT	1054826	1055046	Ler	Col/Ler
4055_BG	Chr4	WT	5651252	5651451	Ler	Col/Ler
4055_BG	Chr5	WT	6774437	6774589	Ler	Col/Ler
4055_BG	Chr1	WT	8079163	8081058	Ler	Col/Ler
4055_BG	Chr3	WT	10844479	10844741	Ler	Col/Ler
4055_BG	Chr5	WT	22356855	22358233	Col/Ler	Col
4055_BG	Chr4	WT	17441774	17442975	Col/Ler	Col
4055_BH	Chr4	WT	848000	850385	Col	Col/Ler
4055_BH	Chr5	WT	1570412	1572289	Col	Col/Ler
4055_BH	Chr4	WT	1184988	1185791	Col/Ler	Ler
4055_BH	Chr2	WT	7636947	7638118	Col	Col/Ler
4055_BH	Chr3	WT	11855203	11855208	Col/Ler	Ler
4055_BH	Chr5	WT	18284625	18285110	Col/Ler	Ler
4055_BH	Chr3	WT	16531404	16531570	Ler	Col/Ler
4055_BI	Chr1	Mut	127093	135853	Col/Ler	Ler
4055_BI	Chr4	Mut	5602257	5602656	Ler	Col/Ler
4055_BI	Chr4	Mut	8360585	8361266	Col/Ler	Ler
4055_BI	Chr4	Mut	8513765	8514392	Ler	Col/Ler
4055_BI	Chr4	Mut	11513877	11515364	Col/Ler	Col
4055_BI	Chr4	Mut	13573000	13612657	Col	Col/Ler
4055_BI	Chr4	Mut	14025388	14026575	Col/Ler	Col
4055_BI	Chr2	Mut	613877	613885	Col	Col/Ler
4055_BI	Chr1	Mut	1236971	1237151	Ler	Col/Ler
4055_BI	Chr2	Mut	1591727	1596320	Col/Ler	Col
4055_BI	Chr1	Mut	2743935	2744120	Col/Ler	Col
4055_BI	Chr1	Mut	3528009	3529103	Col	Col/Ler
4055_BI	Chr5	Mut	3339392	3339443	Col	Col/Ler
4055_BI	Chr2	Mut	8469541	8470188	Col	Col/Ler
4055_BI	Chr1	Mut	5483806	5484572	Col/Ler	Col
4055_BI	Chr3	Mut	4973791	4976914	Ler	Col/Ler
4055_BI	Chr5	Mut	5761716	5762575	Col/Ler	Col
4055_BI	Chr1	Mut	6642423	6643397	Col	Col/Ler
4055_BI	Chr2	Mut	10798250	10799250	Col/Ler	Col
4055_BI	Chr5	Mut	6287094	6287392	Col	Col/Ler
4055_BI	Chr2	Mut	11643029	11644766	Col	Col/Ler
4055_BI	Chr1	Mut	8977128	8985456	Col/Ler	Ler
4055_BI	Chr1	Mut	10082340	10084679	Ler	Col/Ler
4055_BI	Chr3	Mut	7645020	7645738	Col/Ler	Col
4055_BI	Chr2	Mut	13299417	13300118	Col/Ler	Col
4055_BI	Chr5	Mut	16834584	16835278	Col/Ler	Col
4055_BI	Chr3	Mut	10035920	10035958	Col	Col/Ler
4055_BI	Chr1	Mut	17962004	17963192	Col/Ler	Ler
4055_BI	Chr1	Mut	19802719	19803022	Ler	Col/Ler
4055_BI	Chr3	Mut	18319081	18319509	Col/Ler	Ler
4055_BI	Chr1	Mut	21215533	21215737	Col/Ler	Col
4055_BI	Chr1	Mut	22807367	22807915	Col	Col/Ler
4055_BI	Chr1	Mut	23685138	23685371	Col/Ler	Col
4055_BI	Chr1	Mut	25673982	25675010	Col	Col/Ler
4055_BI	Chr3	Mut	20057719	20061993	Ler	Col/Ler
4055_BI	Chr3	Mut	20362835	20362904	Col/Ler	Col
4055_BI	Chr1	Mut	26747133	26756530	Col/Ler	Col
4055_BI	Chr2	Mut	17947713	17950237	Col	Col/Ler
4055_BI	Chr3	Mut	21059658	21061318	Col	Col/Ler
4055_BI	Chr1	Mut	28074288	28078136	Col	Col/Ler
4055_BI	Chr2	Mut	18775909	18778649	Col/Ler	Ler
4055_BI	Chr2	Mut	19098000	19100332	Ler	Col/Ler
4055_BI	Chr1	Mut	29375000	29375680	Col/Ler	Col
4055_BI	Chr5	Mut	26500717	26501269	Col	Col/Ler
4055_BJ	Chr4	Mut	8526195	8527585	Col	Col/Ler
4055_BJ	Chr4	Mut	11950000	11950127	Col/Ler	Col
4055_BJ	Chr4	Mut	15950740	15952615	Col	Col/Ler
4055_BJ	Chr4	Mut	17289054	17289067	Col/Ler	Ler
4055_BJ	Chr1	Mut	926694	986719	Col/Ler	Col
4055_BJ	Chr5	Mut	1097884	1098103	Col/Ler	Col
4055_BJ	Chr1	Mut	1153526	1154106	Col	Col/Ler
4055_BJ	Chr5	Mut	1556447	1556590	Col	Col/Ler
4055_BJ	Chr1	Mut	2956057	2956069	Col/Ler	Ler
4055_BJ	Chr3	Mut	2750000	2752206	Col/Ler	Ler
4055_BJ	Chr1	Mut	3271066	3273280	Ler	Col/Ler
4055_BJ	Chr5	Mut	3576885	3577080	Col/Ler	Col
4055_BJ	Chr5	Mut	3801695	3802508	Col	Col/Ler
4055_BJ	Chr1	Mut	4229329	4229780	Col/Ler	Ler
4055_BJ	Chr3	Mut	4406412	4406538	Ler	Col/Ler
4055_BJ	Chr3	Mut	4777803	4778489	Col/Ler	Col
4055_BJ	Chr5	Mut	5667649	5667682	Col/Ler	Col
4055_BJ	Chr5	Mut	5753235	5753877	Col	Col/Ler
4055_BJ	Chr1	Mut	6227879	6229612	Ler	Col/Ler
4055_BJ	Chr3	Mut	6273000	6281658	Col	Col/Ler
4055_BJ	Chr3	Mut	7053389	7067008	Col/Ler	Ler
4055_BJ	Chr5	Mut	9481678	9482467	Col/Ler	Ler
4055_BJ	Chr1	Mut	10202517	10202631	Col/Ler	Col
4055_BJ	Chr3	Mut	8167524	8168587	Ler	Col/Ler
4055_BJ	Chr2	Mut	13363791	13365248	Ler	Col/Ler
4055_BJ	Chr1	Mut	11473000	11475424	Col	Col/Ler
4055_BJ	Chr3	Mut	8685786	8686463	Col/Ler	Col
4055_BJ	Chr2	Mut	13726736	13727955	Col/Ler	Col
4055_BJ	Chr5	Mut	17057459	17057480	Ler	Col/Ler
4055_BJ	Chr1	Mut	17764969	17768126	Col/Ler	Col
4055_BJ	Chr3	Mut	10698925	10699010	Col	Col/Ler
4055_BJ	Chr3	Mut	11755545	11755882	Col/Ler	Col
4055_BJ	Chr3	Mut	17168177	17172425	Col	Col/Ler
4055_BJ	Chr5	Mut	19949515	19952000	Col/Ler	Ler
4055_BJ	Chr1	Mut	20426920	20427682	Col	Col/Ler
4055_BJ	Chr5	Mut	21863277	21866927	Ler	Col/Ler
4055_BJ	Chr1	Mut	23447543	23447651	Col/Ler	Col
4055_BJ	Chr5	Mut	22120412	22120522	Col/Ler	Ler
4055_BJ	Chr5	Mut	23634442	23635094	Ler	Col/Ler
4055_BJ	Chr1	Mut	27175162	27175663	Col	Col/Ler
4055_BJ	Chr3	Mut	21075000	21076560	Col/Ler	Ler
4055_BJ	Chr3	Mut	22983454	22983710	Ler	Col/Ler
4055_BJ	Chr3	Mut	23200000	23206267	Col/Ler	Ler
4055_BJ	Chr5	Mut	26763500	26763869	Col/Ler	Col
4055_BJ	Chr1	Mut	30224990	30227000	Col/Ler	Ler
4055_BJ	Chr3	Mut	23315915	23316454	Ler	Col/Ler
4055_BJ	Chr2	Mut	19600110	19601184	Col	Col/Ler
4055_BJ	Chr5	Mut	26912269	26913253	Col	Col/Ler
4055_BK	Chr4	Mut	1217923	1218016	Col/Ler	Ler
4055_BK	Chr4	Mut	11859519	11864250	Ler	Col/Ler
4055_BK	Chr4	Mut	12375759	12378417	Col/Ler	Ler
4055_BK	Chr4	Mut	13157505	13159485	Ler	Col/Ler
4055_BK	Chr4	Mut	17249504	17249551	Col/Ler	Ler
4055_BK	Chr4	Mut	18468285	18469338	Ler	Col/Ler
4055_BK	Chr3	Mut	892830	894677	Ler	Col/Ler
4055_BK	Chr2	Mut	1129228	1129835	Col/Ler	Ler
4055_BK	Chr1	Mut	1549755	1549757	Col/Ler	Ler
4055_BK	Chr5	Mut	1950400	1950940	Col	Col/Ler
4055_BK	Chr2	Mut	7102519	7107182	Ler	Col/Ler
4055_BK	Chr5	Mut	3344133	3346234	Col/Ler	Ler
4055_BK	Chr1	Mut	3673000	3676526	Ler	Col/Ler
4055_BK	Chr3	Mut	3422831	3428305	Col/Ler	Col
4055_BK	Chr1	Mut	4950000	4953738	Col/Ler	Ler
4055_BK	Chr3	Mut	4228549	4229656	Col	Col/Ler
4055_BK	Chr1	Mut	5451043	5451460	Ler	Col/Ler
4055_BK	Chr5	Mut	6795412	6800268	Ler	Col/Ler
4055_BK	Chr1	Mut	7325000	7326965	Col/Ler	Col
4055_BK	Chr5	Mut	6906767	6907076	Col/Ler	Col
4055_BK	Chr3	Mut	5927468	5931212	Col/Ler	Col
4055_BK	Chr5	Mut	7163006	7163845	Col	Col/Ler
4055_BK	Chr3	Mut	6151342	6151648	Col	Col/Ler
4055_BK	Chr3	Mut	6261626	6261636	Col/Ler	Ler
4055_BK	Chr1	Mut	8748000	8863024	Col	Col/Ler
4055_BK	Chr5	Mut	8022354	8022373	Col/Ler	Col
4055_BK	Chr1	Mut	8995667	8995815	Col/Ler	Col
4055_BK	Chr3	Mut	7085539	7087415	Ler	Col/Ler
4055_BK	Chr2	Mut	12993270	12993399	Col/Ler	Col
4055_BK	Chr2	Mut	13577510	13578037	Col	Col/Ler
4055_BK	Chr5	Mut	16204822	16205872	Col	Col/Ler
4055_BK	Chr1	Mut	14027086	14027154	Col	Col/Ler
4055_BK	Chr2	Mut	14050588	14051483	Col/Ler	Col
4055_BK	Chr3	Mut	9835667	9837698	Col/Ler	Col
4055_BK	Chr3	Mut	11073000	11075012	Col	Col/Ler
4055_BK	Chr1	Mut	18950000	18956064	Col/Ler	Ler
4055_BK	Chr3	Mut	17545627	17546930	Col/Ler	Ler
4055_BK	Chr2	Mut	15881334	15881543	Col	Col/Ler
4055_BK	Chr1	Mut	24203050	24203242	Ler	Col/Ler
4055_BK	Chr1	Mut	24838487	24838811	Col/Ler	Col
4055_BK	Chr3	Mut	19863717	19869913	Ler	Col/Ler
4055_BK	Chr2	Mut	17275000	17311215	Col/Ler	Ler
4055_BK	Chr5	Mut	23294394	23294540	Col/Ler	Col
4055_BK	Chr1	Mut	26515341	26515403	Col	Col/Ler
4055_BK	Chr5	Mut	23763478	23765716	Col	Col/Ler
4055_BK	Chr2	Mut	18195432	18195804	Ler	Col/Ler
4055_BK	Chr2	Mut	18859717	18862737	Col/Ler	Col
4055_BK	Chr5	Mut	26805876	26806020	Col/Ler	Col
4055_BL	Chr4	Mut	6823000	6827173	Col	Col/Ler
4055_BL	Chr4	Mut	12659686	12666527	Col/Ler	Ler
4055_BL	Chr4	Mut	13218860	13219033	Ler	Col/Ler
4055_BL	Chr4	Mut	15950000	15951630	Col/Ler	Col
4055_BL	Chr4	Mut	17874494	17876711	Col	Col/Ler
4055_BL	Chr5	Mut	1775701	1775775	Col	Col/Ler
4055_BL	Chr3	Mut	1545599	1546456	Col/Ler	Col
4055_BL	Chr2	Mut	2267789	2269335	Col	Col/Ler
4055_BL	Chr2	Mut	7184366	7185656	Col/Ler	Col
4055_BL	Chr1	Mut	4187986	4206064	Ler	Col/Ler
4055_BL	Chr2	Mut	8736845	8737713	Col	Col/Ler
4055_BL	Chr5	Mut	4175000	4176398	Col/Ler	Ler
4055_BL	Chr3	Mut	4217517	4228486	Col	Col/Ler
4055_BL	Chr2	Mut	9644365	9649576	Col/Ler	Col
4055_BL	Chr1	Mut	8141793	8144187	Col/Ler	Col
4055_BL	Chr5	Mut	8231230	8231711	Ler	Col/Ler
4055_BL	Chr2	Mut	12286406	12287141	Col	Col/Ler
4055_BL	Chr1	Mut	11127539	11128083	Col	Col/Ler
4055_BL	Chr1	Mut	16442353	16442541	Col/Ler	Ler
4055_BL	Chr1	Mut	18411292	18414693	Ler	Col/Ler
4055_BL	Chr2	Mut	14813258	14821052	Col/Ler	Ler
4055_BL	Chr5	Mut	23775000	23777228	Col/Ler	Ler
4055_BL	Chr1	Mut	26975000	26975094	Col/Ler	Col
4055_BL	Chr3	Mut	21911451	21911547	Col/Ler	Ler
4055_BL	Chr2	Mut	19375298	19383373	Ler	Col/Ler
4055_BL	Chr1	Mut	30313598	30314775	Col	Col/Ler
4055_BM	Chr2	Mut	467982	467987	Col/Ler	Ler
4055_BM	Chr5	Mut	724652	725304	Col/Ler	Ler
4055_BM	Chr4	Mut	1043539	1045635	Col/Ler	Col
4055_BM	Chr4	Mut	5848000	5850333	Col	Col/Ler
4055_BM	Chr4	Mut	8520792	8525683	Col/Ler	Col
4055_BM	Chr4	Mut	9437986	9438355	Col	Col/Ler
4055_BM	Chr4	Mut	12975000	12975435	Col/Ler	Ler
4055_BM	Chr4	Mut	13550000	13613164	Ler	Col/Ler
4055_BM	Chr4	Mut	14125000	14126687	Col/Ler	Ler
4055_BM	Chr4	Mut	15323000	15330709	Ler	Col/Ler
4055_BM	Chr4	Mut	15870989	15872145	Col/Ler	Col
4055_BM	Chr4	Mut	15977208	15978780	Col	Col/Ler
4055_BM	Chr4	Mut	16000000	16000204	Col/Ler	Ler
4055_BM	Chr4	Mut	16848000	16851857	Ler	Col/Ler
4055_BM	Chr4	Mut	16984099	16989299	Col/Ler	Col
4055_BM	Chr4	Mut	17675394	17676844	Col	Col/Ler
4055_BM	Chr5	Mut	880193	881436	Ler	Col/Ler
4055_BM	Chr1	Mut	858097	926694	Col	Ler
4055_BM	Chr1	Mut	1520480	1520831	Ler	Col/Ler
4055_BM	Chr5	Mut	2305684	2306273	Col/Ler	Col
4055_BM	Chr1	Mut	2348057	2350304	Col/Ler	Ler
4055_BM	Chr1	Mut	3146743	3147036	Ler	Col/Ler
4055_BM	Chr3	Mut	2849342	2852501	Col	Col/Ler
4055_BM	Chr2	Mut	8282067	8293607	Ler	Col/Ler
4055_BM	Chr1	Mut	3933018	4002000	Col/Ler	Ler
4055_BM	Chr3	Mut	3577363	3578690	Col/Ler	Col
4055_BM	Chr5	Mut	3933074	3987731	Col	Col/Ler
4055_BM	Chr1	Mut	4566930	4569804	Ler	Col/Ler
4055_BM	Chr5	Mut	4357810	4358746	Col/Ler	Col
4055_BM	Chr5	Mut	4569566	4572144	Col	Col/Ler
4055_BM	Chr1	Mut	5116528	5125595	Col/Ler	Ler
4055_BM	Chr3	Mut	5005764	5008583	Col	Col/Ler
4055_BM	Chr5	Mut	6198288	6198290	Col/Ler	Ler
4055_BM	Chr5	Mut	6408237	6412883	Ler	Col/Ler
4055_BM	Chr2	Mut	10863308	10863533	Col/Ler	Ler
4055_BM	Chr1	Mut	7109604	7110654	Ler	Col/Ler
4055_BM	Chr1	Mut	7342481	7343546	Col/Ler	Col
4055_BM	Chr1	Mut	7484303	7486453	Col	Col/Ler
4055_BM	Chr5	Mut	7175000	7175268	Col/Ler	Col
4055_BM	Chr1	Mut	8056102	8056883	Col/Ler	Col
4055_BM	Chr1	Mut	8325803	8325810	Col	Col/Ler
4055_BM	Chr3	Mut	6464345	6465778	Col/Ler	Col
4055_BM	Chr5	Mut	7848000	7850325	Col	Col/Ler
4055_BM	Chr3	Mut	6806693	6807628	Col	Col/Ler
4055_BM	Chr2	Mut	12152497	12154421	Ler	Col/Ler
4055_BM	Chr1	Mut	9891816	9895488	Col/Ler	Ler
4055_BM	Chr3	Mut	7678723	7679766	Col/Ler	Col
4055_BM	Chr3	Mut	8061884	8064584	Col	Col/Ler
4055_BM	Chr5	Mut	15563136	15563425	Col/Ler	Ler
4055_BM	Chr5	Mut	16297517	16298423	Ler	Col/Ler
4055_BM	Chr2	Mut	13900000	13901075	Col/Ler	Ler
4055_BM	Chr5	Mut	16607016	16607717	Col/Ler	Col
4055_BM	Chr5	Mut	16856108	16857172	Col	Col/Ler
4055_BM	Chr5	Mut	17675000	17675622	Col/Ler	Ler
4055_BM	Chr2	Mut	14827555	14840285	Ler	Col/Ler
4055_BM	Chr1	Mut	19876087	19876590	Ler	Col/Ler
4055_BM	Chr5	Mut	20727402	20748374	Ler	Col/Ler
4055_BM	Chr1	Mut	23341708	23342848	Col/Ler	Col
4055_BM	Chr1	Mut	23951475	23951625	Col	Col/Ler
4055_BM	Chr5	Mut	22929310	22933836	Col/Ler	Col
4055_BM	Chr5	Mut	23125000	23219077	Col	Ler
4055_BM	Chr2	Mut	17625000	17626834	Col/Ler	Ler
4055_BM	Chr2	Mut	18123000	18125010	Ler	Col/Ler
4055_BM	Chr2	Mut	18500000	18500018	Col/Ler	Ler
4055_BM	Chr1	Mut	28504480	28504651	Col/Ler	Col
4055_BM	Chr2	Mut	19012339	19013900	Ler	Col/Ler
4055_BM	Chr5	Mut	25797065	25798294	Ler	Col/Ler
4055_BM	Chr1	Mut	29310351	29311601	Col	Col/Ler
4055_BM	Chr5	Mut	26276180	26277706	Col/Ler	Ler
4055_BM	Chr1	Mut	29473455	29477000	Col/Ler	Ler
4055_BM	Chr5	Mut	26535965	26536996	Ler	Col/Ler
4055_BN	Chr2	WT	728540	738920	Col	Col/Ler
4055_BN	Chr1	WT	6400000	6403780	Col/Ler	Ler
4055_BN	Chr1	WT	8448000	8465804	Ler	Col/Ler
4055_BN	Chr5	WT	17338971	17339111	Ler	Col/Ler
4055_BO	Chr5	WT	2357159	2358077	Ler	Col/Ler
4055_BO	Chr3	WT	9030445	9033624	Col/Ler	Col
4055_BQ	Chr1	WT	7350000	7352395	Col/Ler	Col
4055_BQ	Chr1	WT	7748000	7775538	Col	Col/Ler
4055_BQ	Chr5	WT	8106909	8108936	Col	Col/Ler
4055_BQ	Chr2	WT	6725000	6728960	Col/Ler	Ler
4055_BQ	Chr3	WT	15980942	15981004	Col	Col/Ler
4055_BR	Chr5	WT	2351428	2352665	Ler	Col/Ler
4055_BR	Chr1	WT	4181750	4182597	Col	Col/Ler
4055_BR	Chr4	WT	5405607	5405749	Col	Col/Ler
4055_BR	Chr5	WT	7228689	7229366	Col/Ler	Col
4055_BR	Chr2	WT	7368376	7368478	Ler	Col/Ler
4055_BR	Chr1	WT	16128552	16130037	Col/Ler	Col
4055_BR	Chr4	WT	9350000	9351398	Col/Ler	Ler
4055_BR	Chr3	WT	22758438	22758960	Col	Col/Ler
4055_BS	Chr1	Mut	200000	207856	Col/Ler	Ler
4055_BS	Chr3	Mut	398000	401321	Col	Col/Ler
4055_BS	Chr5	Mut	576637	577714	Ler	Col/Ler
4055_BS	Chr2	Mut	583355	584278	Col/Ler	Ler
4055_BS	Chr1	Mut	858097	922673	Ler	Col/Ler
4055_BS	Chr4	Mut	5840135	5840264	Ler	Col/Ler
4055_BS	Chr4	Mut	12374490	12374792	Col/Ler	Col
4055_BS	Chr4	Mut	15631586	15631933	Col	Col/Ler
4055_BS	Chr4	Mut	15870989	15875623	Col/Ler	Col
4055_BS	Chr4	Mut	17359954	17361281	Col	Col/Ler
4055_BS	Chr3	Mut	823546	823908	Col/Ler	Col
4055_BS	Chr3	Mut	971659	972807	Col	Col/Ler
4055_BS	Chr5	Mut	1381884	1383480	Col/Ler	Col
4055_BS	Chr3	Mut	2150000	2151083	Col/Ler	Col
4055_BS	Chr5	Mut	2734677	2734811	Col	Col/Ler
4055_BS	Chr3	Mut	2515846	2516272	Col	Col/Ler
4055_BS	Chr5	Mut	2988158	2991648	Col/Ler	Ler
4055_BS	Chr5	Mut	4163047	4165060	Ler	Col/Ler
4055_BS	Chr3	Mut	3949403	3950979	Col/Ler	Col
4055_BS	Chr2	Mut	9719744	9720822	Ler	Col/Ler
4055_BS	Chr3	Mut	5203184	5228158	Col	Col/Ler
4055_BS	Chr5	Mut	6036783	6037338	Col/Ler	Ler
4055_BS	Chr1	Mut	7004559	7004862	Col/Ler	Col
4055_BS	Chr3	Mut	5706714	5706719	Col/Ler	Col
4055_BS	Chr1	Mut	9074479	9077009	Col	Col/Ler
4055_BS	Chr1	Mut	10146139	10146746	Col/Ler	Col
4055_BS	Chr2	Mut	13127258	13141214	Col/Ler	Ler
4055_BS	Chr1	Mut	12711082	12711345	Col	Col/Ler
4055_BS	Chr3	Mut	9047604	9047735	Col	Col/Ler
4055_BS	Chr1	Mut	16659572	16659612	Col/Ler	Col
4055_BS	Chr3	Mut	9926147	9929214	Col/Ler	Col
4055_BS	Chr2	Mut	15157489	15165561	Ler	Col/Ler
4055_BS	Chr3	Mut	17929858	17930822	Col	Col/Ler
4055_BS	Chr5	Mut	20232182	20232261	Ler	Col/Ler
4055_BS	Chr1	Mut	20620111	20622218	Col	Col/Ler
4055_BS	Chr5	Mut	21819364	21820804	Col/Ler	Col
4055_BS	Chr5	Mut	22067682	22068404	Col	Col/Ler
4055_BS	Chr1	Mut	23518194	23521267	Col/Ler	Col
4055_BS	Chr3	Mut	19750000	19750681	Col/Ler	Col
4055_BS	Chr5	Mut	22772043	22772313	Col/Ler	Ler
4055_BS	Chr1	Mut	24964459	24972205	Col	Col/Ler
4055_BS	Chr2	Mut	17498656	17499431	Col/Ler	Col
4055_BS	Chr5	Mut	23758010	23758760	Ler	Col/Ler
4055_BS	Chr3	Mut	20772777	20773036	Col	Col/Ler
4055_BS	Chr2	Mut	17998000	18003487	Col	Col/Ler
4055_BS	Chr5	Mut	24859007	24861898	Col/Ler	Ler
4055_BS	Chr2	Mut	18957832	18957944	Col/Ler	Col
4055_BS	Chr5	Mut	26039348	26042967	Ler	Col/Ler
4055_BS	Chr2	Mut	19308497	19320501	Col	Col/Ler
4055_BS	Chr1	Mut	29425440	29427930	Col/Ler	Col
4055_BS	Chr1	Mut	30341174	30343024	Col	Col/Ler
4055_BT	Chr1	Mut	116183	117511	Col	Col/Ler
4055_BT	Chr3	Mut	121525	122493	Col/Ler	Ler
4055_BT	Chr4	Mut	609419	609526	Col	Col/Ler
4055_BT	Chr4	Mut	5434587	5434592	Col/Ler	Ler
4055_BT	Chr4	Mut	6819258	6821141	Ler	Col/Ler
4055_BT	Chr4	Mut	12570094	12570099	Col/Ler	Col
4055_BT	Chr4	Mut	13135823	13137346	Col	Col/Ler
4055_BT	Chr4	Mut	14925000	14931665	Col/Ler	Ler
4055_BT	Chr4	Mut	15274371	15276406	Ler	Col/Ler
4055_BT	Chr4	Mut	16180550	16181040	Col/Ler	Col
4055_BT	Chr4	Mut	17857479	17859947	Col	Col/Ler
4055_BT	Chr4	Mut	18478632	18479135	Col/Ler	Col
4055_BT	Chr1	Mut	1467780	1468650	Col/Ler	Ler
4055_BT	Chr3	Mut	1460781	1467556	Ler	Col/Ler
4055_BT	Chr1	Mut	1844290	1845248	Ler	Col/Ler
4055_BT	Chr3	Mut	1907138	1910317	Col/Ler	Col
4055_BT	Chr1	Mut	3026623	3027590	Col/Ler	Col
4055_BT	Chr1	Mut	4740751	4740890	Col	Col/Ler
4055_BT	Chr3	Mut	3903637	3905200	Col	Col/Ler
4055_BT	Chr5	Mut	4734285	4734611	Col	Col/Ler
4055_BT	Chr2	Mut	9645751	9646571	Ler	Col/Ler
4055_BT	Chr1	Mut	6625000	6625801	Col/Ler	Col
4055_BT	Chr1	Mut	7241276	7249329	Col	Col/Ler
4055_BT	Chr2	Mut	11142005	11145166	Col/Ler	Col
4055_BT	Chr1	Mut	8345334	8346100	Col/Ler	Ler
4055_BT	Chr1	Mut	8976678	8985456	Ler	Col/Ler
4055_BT	Chr1	Mut	9043388	9043847	Col/Ler	Col
4055_BT	Chr1	Mut	9128609	9129686	Col	Col/Ler
4055_BT	Chr5	Mut	9427156	9432252	Col/Ler	Ler
4055_BT	Chr1	Mut	10485434	10485634	Col/Ler	Ler
4055_BT	Chr2	Mut	13343881	13345463	Col	Col/Ler
4055_BT	Chr1	Mut	17254093	17254591	Ler	Col/Ler
4055_BT	Chr5	Mut	19337574	19338622	Ler	Col/Ler
4055_BT	Chr3	Mut	17891761	17892546	Col/Ler	Col
4055_BT	Chr2	Mut	16057313	16058825	Col/Ler	Ler
4055_BT	Chr1	Mut	21725000	21725636	Col/Ler	Col
4055_BT	Chr5	Mut	21334652	21335791	Col/Ler	Ler
4055_BT	Chr1	Mut	22617541	22617728	Col	Col/Ler
4055_BT	Chr3	Mut	18958345	18958602	Col	Col/Ler
4055_BT	Chr3	Mut	19000000	19000519	Col/Ler	Ler
4055_BT	Chr3	Mut	19409443	19411833	Ler	Col/Ler
4055_BT	Chr1	Mut	25836962	25839032	Col/Ler	Ler
4055_BT	Chr1	Mut	26175633	26178085	Ler	Col/Ler
4055_BT	Chr1	Mut	26612845	26617345	Col/Ler	Col
4055_BT	Chr1	Mut	27201412	27202348	Col	Col/Ler
4055_BT	Chr5	Mut	24856081	24859007	Ler	Col/Ler
4055_BT	Chr1	Mut	28025000	28030230	Col/Ler	Col
4055_BT	Chr3	Mut	21760782	21762106	Col/Ler	Col
4055_BT	Chr5	Mut	26173024	26173378	Col/Ler	Ler
4055_BT	Chr5	Mut	26425753	26425826	Ler	Col/Ler
4055_BT	Chr3	Mut	23344521	23346086	Col	Col/Ler
4055_BV	Chr1	Mut	164474	165059	Ler	Col/Ler
4055_BV	Chr3	Mut	328777	331117	Col/Ler	Col
4055_BV	Chr2	Mut	375000	375007	Col/Ler	Ler
4055_BV	Chr4	Mut	6770256	6771075	Ler	Col/Ler
4055_BV	Chr4	Mut	9403687	9404010	Col/Ler	Ler
4055_BV	Chr4	Mut	12416128	12417482	Ler	Col/Ler
4055_BV	Chr4	Mut	14925000	14931665	Col/Ler	Ler
4055_BV	Chr4	Mut	15598786	15601391	Ler	Col/Ler
4055_BV	Chr4	Mut	16022018	16022828	Col/Ler	Ler
4055_BV	Chr4	Mut	16672584	16674834	Ler	Col/Ler
4055_BV	Chr4	Mut	18350000	18361974	Col/Ler	Ler
4055_BV	Chr5	Mut	1800000	1800511	Col/Ler	Col
4055_BV	Chr3	Mut	1501115	1505418	Col	Col/Ler
4055_BV	Chr1	Mut	1978171	1979865	Col/Ler	Ler
4055_BV	Chr1	Mut	2284235	2284710	Ler	Col/Ler
4055_BV	Chr3	Mut	2222578	2223149	Col/Ler	Ler
4055_BV	Chr1	Mut	2662258	2662417	Col/Ler	Col
4055_BV	Chr2	Mut	7125584	7135919	Ler	Col/Ler
4055_BV	Chr5	Mut	2823000	2838442	Col	Col/Ler
4055_BV	Chr5	Mut	3182730	3182930	Col/Ler	Col
4055_BV	Chr5	Mut	3436276	3437528	Col	Col/Ler
4055_BV	Chr2	Mut	9533437	9533643	Col/Ler	Ler
4055_BV	Chr5	Mut	4902796	4904239	Col/Ler	Ler
4055_BV	Chr3	Mut	4342894	4344146	Ler	Col/Ler
4055_BV	Chr3	Mut	5228303	5239186	Col/Ler	Ler
4055_BV	Chr2	Mut	10796669	10798250	Ler	Col/Ler
4055_BV	Chr1	Mut	7748000	7775538	Col	Col/Ler
4055_BV	Chr1	Mut	7989861	7989991	Col/Ler	Col
4055_BV	Chr3	Mut	6422714	6423373	Ler	Col/Ler
4055_BV	Chr5	Mut	8164871	8165563	Ler	Col/Ler
4055_BV	Chr3	Mut	6867572	6869278	Col/Ler	Col
4055_BV	Chr1	Mut	10262630	10264058	Col	Col/Ler
4055_BV	Chr3	Mut	7866523	7867266	Col	Col/Ler
4055_BV	Chr5	Mut	14998032	14998033	Col/Ler	Col
4055_BV	Chr3	Mut	8224225	8224262	Col/Ler	Col
4055_BV	Chr3	Mut	8323000	8467286	Col	Col/Ler
4055_BV	Chr1	Mut	12500000	12501846	Col/Ler	Ler
4055_BV	Chr5	Mut	16963791	16964080	Col	Col/Ler
4055_BV	Chr2	Mut	14566059	14566506	Col/Ler	Col
4055_BV	Chr5	Mut	18738849	18739515	Col/Ler	Ler
4055_BV	Chr5	Mut	19137166	19139715	Ler	Col/Ler
4055_BV	Chr3	Mut	17481029	17481489	Col/Ler	Col
4055_BV	Chr3	Mut	18211293	18211402	Col	Col/Ler
4055_BV	Chr2	Mut	16200657	16200899	Col	Col/Ler
4055_BV	Chr2	Mut	16705921	16709562	Col/Ler	Ler
4055_BV	Chr5	Mut	23158346	23214138	Col/Ler	Col
4055_BV	Chr2	Mut	17490902	17497065	Ler	Col/Ler
4055_BV	Chr1	Mut	28005528	28006815	Ler	Col/Ler
4055_BV	Chr5	Mut	25236808	25239365	Col	Col/Ler
4055_BV	Chr1	Mut	28456198	28511467	Col/Ler	Ler
4055_BV	Chr3	Mut	21863618	21863627	Col/Ler	Ler
4055_BV	Chr2	Mut	18849338	18849412	Col/Ler	Ler
4055_BV	Chr1	Mut	28826681	28830467	Ler	Col/Ler
4055_BV	Chr3	Mut	22788227	22789228	Ler	Col/Ler
4055_BV	Chr1	Mut	29275000	29308227	Col/Ler	Ler
4055_BW	Chr2	Mut	300000	303366	Col/Ler	Ler
4055_BW	Chr1	Mut	761468	762201	Ler	Col/Ler
4055_BW	Chr1	Mut	926694	986719	Col/Ler	Col
4055_BW	Chr3	Mut	849586	850136	Col/Ler	Col
4055_BW	Chr4	Mut	6701942	6705414	Col	Col/Ler
4055_BW	Chr4	Mut	8091483	8091492	Col/Ler	Col
4055_BW	Chr4	Mut	8875711	8876358	Col	Col/Ler
4055_BW	Chr4	Mut	10250000	10251288	Col/Ler	Ler
4055_BW	Chr4	Mut	11662426	11663824	Ler	Col/Ler
4055_BW	Chr4	Mut	12495680	12496360	Col/Ler	Ler
4055_BW	Chr4	Mut	13900850	13900973	Ler	Col/Ler
4055_BW	Chr4	Mut	14943341	14943550	Col/Ler	Ler
4055_BW	Chr4	Mut	15212186	15212436	Ler	Col/Ler
4055_BW	Chr4	Mut	16340255	16340851	Col/Ler	Ler
4055_BW	Chr4	Mut	17618780	17618849	Ler	Col/Ler
4055_BW	Chr4	Mut	18188405	18188408	Col/Ler	Col
4055_BW	Chr2	Mut	2071438	2074153	Ler	Col/Ler
4055_BW	Chr2	Mut	6525000	6526333	Col/Ler	Ler
4055_BW	Chr1	Mut	3541089	3543898	Col	Col/Ler
4055_BW	Chr1	Mut	3950000	4028320	Col/Ler	Ler
4055_BW	Chr5	Mut	3875000	3881347	Col/Ler	Ler
4055_BW	Chr3	Mut	3601171	3601376	Col	Col/Ler
4055_BW	Chr5	Mut	4141559	4142404	Ler	Col/Ler
4055_BW	Chr1	Mut	4694570	4709570	Ler	Col/Ler
4055_BW	Chr1	Mut	4857245	4859205	Col/Ler	Col
4055_BW	Chr5	Mut	4677312	4680288	Col/Ler	Col
4055_BW	Chr1	Mut	5070376	5116659	Col	Col/Ler
4055_BW	Chr5	Mut	4873000	4877059	Col	Col/Ler
4055_BW	Chr5	Mut	4983689	4983721	Col/Ler	Ler
4055_BW	Chr2	Mut	10012081	10012221	Ler	Col/Ler
4055_BW	Chr3	Mut	5497615	5497848	Col/Ler	Ler
4055_BW	Chr1	Mut	7150000	7152566	Col/Ler	Ler
4055_BW	Chr5	Mut	7785756	7791477	Ler	Col/Ler
4055_BW	Chr5	Mut	8100000	8106909	Col/Ler	Ler
4055_BW	Chr3	Mut	6859028	6859493	Ler	Col/Ler
4055_BW	Chr2	Mut	12997559	12997639	Col/Ler	Col
4055_BW	Chr1	Mut	10757010	10757240	Ler	Col/Ler
4055_BW	Chr2	Mut	13339652	13340348	Col	Col/Ler
4055_BW	Chr2	Mut	13994636	13994672	Col/Ler	Col
4055_BW	Chr3	Mut	10995663	10997802	Col/Ler	Ler
4055_BW	Chr5	Mut	18573880	18575078	Ler	Col/Ler
4055_BW	Chr5	Mut	19156069	19158701	Col/Ler	Col
4055_BW	Chr1	Mut	20313238	20315524	Col/Ler	Ler
4055_BW	Chr2	Mut	15503117	15503178	Col	Col/Ler
4055_BW	Chr3	Mut	19566544	19567270	Ler	Col/Ler
4055_BW	Chr1	Mut	24957103	24964459	Ler	Col/Ler
4055_BW	Chr2	Mut	17342568	17357006	Col/Ler	Ler
4055_BW	Chr1	Mut	25652285	25656206	Col/Ler	Ler
4055_BW	Chr5	Mut	23221378	23223775	Col	Col/Ler
4055_BW	Chr5	Mut	23355820	23355960	Col/Ler	Ler
4055_BW	Chr5	Mut	24068963	24069399	Ler	Col/Ler
4055_BW	Chr2	Mut	18194693	18195088	Ler	Col/Ler
4055_BW	Chr1	Mut	27344070	27346312	Ler	Col/Ler
4055_BW	Chr1	Mut	28176937	28181105	Col/Ler	Ler
4055_BW	Chr3	Mut	21736700	21738096	Col/Ler	Col
4055_BW	Chr3	Mut	21908719	21911413	Col	Col/Ler
4055_BW	Chr3	Mut	22342292	22349167	Col/Ler	Col
4055_BW	Chr1	Mut	29067148	29067939	Ler	Col/Ler
4055_BW	Chr2	Mut	19205183	19214504	Col/Ler	Ler
4055_BW	Chr5	Mut	26496101	26498160	Col/Ler	Col
4055_BW	Chr5	Mut	26602950	26604232	Col	Col/Ler
4055_BX	Chr2	WT	413155	414466	Col/Ler	Col
4055_BX	Chr5	WT	5901845	5902571	Col	Col/Ler
4055_BX	Chr1	WT	8985456	8986062	Ler	Col/Ler
4055_BX	Chr5	WT	9225785	9227925	Col/Ler	Ler
4055_BX	Chr1	WT	17090388	17091335	Col/Ler	Col
4055_BX	Chr3	WT	17553806	17554186	Col	Col/Ler
4055_BX	Chr5	WT	21366812	21366939	Ler	Col/Ler
4055_BX	Chr3	WT	22795835	22795875	Col/Ler	Ler
4055_BX	Chr4	WT	18063788	18066018	Col	Col/Ler
4055_BY	Chr1	WT	483188	523868	Col/Ler	Ler
4055_BY	Chr3	WT	861084	865775	Col/Ler	Col
4055_BY	Chr2	WT	7984398	7985397	Ler	Col/Ler
4055_BY	Chr5	WT	16124796	16126561	Col/Ler	Col
4055_BY	Chr5	WT	26476320	26476985	Col	Col/Ler
4055_BY	Chr4	WT	18177274	18178128	Col/Ler	Col
4055_BY	Chr1	WT	29881671	29887224	Ler	Col/Ler
4055_BZ	Chr5	WT	2970412	2971903	Col/Ler	Ler
4055_BZ	Chr1	WT	3973000	4030377	Col	Col/Ler
4055_BZ	Chr2	WT	1363031	1363207	Ler	Col/Ler
4055_BZ	Chr3	WT	6000000	6000018	Col/Ler	Ler
4055_BZ	Chr5	WT	13859386	13860858	Ler	Col/Ler
4055_BZ	Chr4	WT	10950000	10956922	Col/Ler	Ler
4055_BZ	Chr2	WT	12957186	12957754	Col/Ler	Ler
4055_BZ	Chr3	WT	18796162	18797009	Ler	Col/Ler
4055_BZ	Chr2	WT	18379521	18382443	Ler	Col/Ler
4055_BZ	Chr3	WT	22439905	22440529	Col/Ler	Ler
4055_C	Chr3	Mut	100000	101084	Col/Ler	Col
4055_C	Chr5	Mut	342423	342936	Col/Ler	Col
4055_C	Chr2	Mut	478598	478962	Col/Ler	Ler
4055_C	Chr4	Mut	6991680	6992374	Ler	Col/Ler
4055_C	Chr4	Mut	7948354	7948456	Col/Ler	Ler
4055_C	Chr4	Mut	9664625	9664748	Ler	Col/Ler
4055_C	Chr4	Mut	11450000	11450465	Col/Ler	Ler
4055_C	Chr4	Mut	12428372	12429415	Ler	Col/Ler
4055_C	Chr4	Mut	14249473	14249546	Col/Ler	Col
4055_C	Chr4	Mut	14823000	14827204	Col	Col/Ler
4055_C	Chr4	Mut	15491240	15492280	Col/Ler	Col
4055_C	Chr4	Mut	16900912	16902518	Col	Col/Ler
4055_C	Chr3	Mut	1337615	1341200	Col	Col/Ler
4055_C	Chr5	Mut	1784268	1784331	Col	Col/Ler
4055_C	Chr5	Mut	2410394	2410875	Col/Ler	Col
4055_C	Chr3	Mut	2520825	2520957	Col/Ler	Ler
4055_C	Chr2	Mut	7776879	7784423	Ler	Col/Ler
4055_C	Chr3	Mut	3309571	3310638	Ler	Col/Ler
4055_C	Chr3	Mut	3424487	3426498	Col/Ler	Col
4055_C	Chr3	Mut	3730322	3738645	Col	Col/Ler
4055_C	Chr1	Mut	4622544	4627000	Col/Ler	Ler
4055_C	Chr5	Mut	5748000	5750033	Col	Col/Ler
4055_C	Chr1	Mut	6227484	6228088	Ler	Col/Ler
4055_C	Chr2	Mut	10928401	10928404	Col/Ler	Col
4055_C	Chr2	Mut	11217065	11222557	Col	Col/Ler
4055_C	Chr1	Mut	9795318	9797952	Col/Ler	Col
4055_C	Chr1	Mut	10477704	10477906	Col	Col/Ler
4055_C	Chr5	Mut	14226709	14229968	Col/Ler	Col
4055_C	Chr1	Mut	12899763	12899976	Col/Ler	Ler
4055_C	Chr1	Mut	18773000	18776595	Ler	Col/Ler
4055_C	Chr1	Mut	19048837	19049234	Col/Ler	Ler
4055_C	Chr3	Mut	16621922	16622423	Col/Ler	Col
4055_C	Chr3	Mut	17544532	17545431	Col	Col/Ler
4055_C	Chr5	Mut	20023000	20025507	Col	Col/Ler
4055_C	Chr5	Mut	20495367	20495566	Col/Ler	Ler
4055_C	Chr2	Mut	16720341	16722602	Col/Ler	Col
4055_C	Chr2	Mut	17123000	17130436	Col	Col/Ler
4055_C	Chr5	Mut	22816931	22822826	Ler	Col/Ler
4055_C	Chr3	Mut	19923313	19924585	Col/Ler	Ler
4055_C	Chr3	Mut	20374019	20374474	Ler	Col/Ler
4055_C	Chr5	Mut	24597444	24599707	Col/Ler	Col
4055_C	Chr1	Mut	27398000	27400641	Ler	Col/Ler
4055_C	Chr2	Mut	18195888	18196366	Col/Ler	Col
4055_C	Chr3	Mut	22198471	22199576	Col/Ler	Col
4055_C	Chr3	Mut	22924481	22927240	Col	Col/Ler
4055_CA	Chr2	WT	935727	935788	Ler	Col/Ler
4055_CA	Chr3	WT	7660504	7660686	Ler	Col/Ler
4055_CA	Chr1	WT	11139910	11140273	Ler	Col/Ler
4055_CA	Chr4	WT	8425000	8425364	Col/Ler	Ler
4055_CA	Chr5	WT	16070198	16070214	Col/Ler	Ler
4055_CA	Chr4	WT	11374252	11375429	Ler	Col/Ler
4055_CA	Chr2	WT	16576646	16577138	Col/Ler	Col
4055_CA	Chr5	WT	24956332	24956771	Ler	Col/Ler
4055_CA	Chr3	WT	20358311	20360541	Col/Ler	Ler
4055_CB	Chr3	WT	2423000	2425988	Ler	Col/Ler
4055_CB	Chr4	WT	5157230	5158946	Ler	Col/Ler
4055_CB	Chr2	WT	2248000	2256804	Col	Col/Ler
4055_CB	Chr3	WT	8276683	8276684	Col/Ler	Ler
4055_CB	Chr3	WT	8777541	8779197	Ler	Col/Ler
4055_CB	Chr4	WT	7243257	7243485	Col/Ler	Col
4055_CB	Chr5	WT	15639762	15640577	Col	Col/Ler
4055_CB	Chr3	WT	14685842	14686086	Col/Ler	Col
4055_CB	Chr5	WT	19154901	19155544	Col/Ler	Col
4055_CB	Chr2	WT	14103452	14105364	Col/Ler	Col
4055_CB	Chr2	WT	15631145	15631270	Col	Col/Ler
4055_CC	Chr1	Mut	173000	176501	Ler	Col/Ler
4055_CC	Chr1	Mut	325000	371972	Col/Ler	Ler
4055_CC	Chr3	Mut	644017	645997	Ler	Col/Ler
4055_CC	Chr2	Mut	660952	662022	Col	Col/Ler
4055_CC	Chr1	Mut	858097	922673	Ler	Col/Ler
4055_CC	Chr4	Mut	1004657	1005408	Col/Ler	Ler
4055_CC	Chr4	Mut	7310416	7311481	Ler	Col/Ler
4055_CC	Chr4	Mut	7625503	7625506	Col/Ler	Ler
4055_CC	Chr4	Mut	8984402	8984560	Ler	Col/Ler
4055_CC	Chr4	Mut	14725000	14726804	Col/Ler	Ler
4055_CC	Chr4	Mut	15061589	15062328	Ler	Col/Ler
4055_CC	Chr4	Mut	17400000	17401850	Col/Ler	Ler
4055_CC	Chr1	Mut	1497234	1497297	Col/Ler	Col
4055_CC	Chr1	Mut	2619464	2622605	Col	Col/Ler
4055_CC	Chr1	Mut	3506978	3517334	Col/Ler	Col
4055_CC	Chr1	Mut	3709739	3712388	Col	Col/Ler
4055_CC	Chr1	Mut	4781548	4783467	Col/Ler	Ler
4055_CC	Chr3	Mut	4084150	4086996	Col/Ler	Ler
4055_CC	Chr2	Mut	9566945	9566970	Col/Ler	Col
4055_CC	Chr3	Mut	4734487	4734759	Ler	Col/Ler
4055_CC	Chr1	Mut	6334829	6336400	Ler	Col/Ler
4055_CC	Chr3	Mut	5659489	5660947	Col/Ler	Ler
4055_CC	Chr2	Mut	11251015	11251245	Col	Col/Ler
4055_CC	Chr5	Mut	8554733	8560992	Col	Col/Ler
4055_CC	Chr3	Mut	7198000	7200682	Ler	Col/Ler
4055_CC	Chr5	Mut	9313837	9316962	Col/Ler	Ler
4055_CC	Chr5	Mut	10262208	10262596	Ler	Col/Ler
4055_CC	Chr1	Mut	10525000	10528454	Col/Ler	Col
4055_CC	Chr5	Mut	15060079	15060090	Col/Ler	Ler
4055_CC	Chr3	Mut	9782172	9782290	Col/Ler	Ler
4055_CC	Chr5	Mut	21201686	21201941	Ler	Col/Ler
4055_CC	Chr1	Mut	21650348	21650896	Col	Col/Ler
4055_CC	Chr5	Mut	22019148	22020684	Col/Ler	Col
4055_CC	Chr1	Mut	24709195	24711109	Col/Ler	Col
4055_CC	Chr3	Mut	19675678	19676949	Ler	Col/Ler
4055_CC	Chr1	Mut	25550178	25555635	Col	Col/Ler
4055_CC	Chr2	Mut	17725000	17726467	Col/Ler	Ler
4055_CC	Chr5	Mut	24051215	24051687	Col	Col/Ler
4055_CC	Chr3	Mut	21238091	21240517	Col/Ler	Ler
4055_CC	Chr1	Mut	28195218	28195584	Col/Ler	Ler
4055_CC	Chr1	Mut	28367424	28367935	Ler	Col/Ler
4055_CC	Chr2	Mut	19209284	19209755	Ler	Col/Ler
4055_CC	Chr5	Mut	26265168	26265172	Col/Ler	Ler
4055_CC	Chr2	Mut	19300000	19300834	Col/Ler	Ler
4055_CC	Chr2	Mut	19460557	19467401	Ler	Col/Ler
4055_CC	Chr1	Mut	30390534	30390677	Col/Ler	Col
4055_CD	Chr1	Mut	267925	267982	Col	Col/Ler
4055_CD	Chr4	Mut	9256498	9259187	Col/Ler	Ler
4055_CD	Chr4	Mut	10573146	10573479	Ler	Col/Ler
4055_CD	Chr4	Mut	13375000	13376418	Col/Ler	Ler
4055_CD	Chr4	Mut	14729871	14730241	Ler	Col/Ler
4055_CD	Chr4	Mut	14910850	14911401	Col/Ler	Ler
4055_CD	Chr4	Mut	18130273	18131340	Ler	Col/Ler
4055_CD	Chr1	Mut	1568423	1568523	Col/Ler	Col
4055_CD	Chr2	Mut	1447463	1447501	Col/Ler	Col
4055_CD	Chr2	Mut	9436787	9439098	Col	Col/Ler
4055_CD	Chr3	Mut	4507012	4507612	Ler	Col/Ler
4055_CD	Chr1	Mut	6356132	6359187	Col	Col/Ler
4055_CD	Chr5	Mut	6015711	6015822	Col/Ler	Ler
4055_CD	Chr1	Mut	6882947	6883276	Col/Ler	Col
4055_CD	Chr1	Mut	7380087	7381932	Col	Col/Ler
4055_CD	Chr1	Mut	7904259	7904383	Col/Ler	Ler
4055_CD	Chr2	Mut	11775000	11775667	Col/Ler	Ler
4055_CD	Chr2	Mut	12048000	12124196	Ler	Col/Ler
4055_CD	Chr5	Mut	8382400	8382482	Ler	Col/Ler
4055_CD	Chr5	Mut	9015384	9017026	Col/Ler	Col
4055_CD	Chr1	Mut	9974829	9975089	Ler	Col/Ler
4055_CD	Chr2	Mut	12940503	12944376	Col/Ler	Col
4055_CD	Chr1	Mut	17420371	17422372	Col/Ler	Col
4055_CD	Chr1	Mut	18227749	18228208	Col	Col/Ler
4055_CD	Chr1	Mut	19826517	19826715	Col/Ler	Col
4055_CD	Chr3	Mut	17950000	17950367	Col/Ler	Ler
4055_CD	Chr3	Mut	18279636	18279768	Ler	Col/Ler
4055_CD	Chr1	Mut	20856385	20857931	Col	Col/Ler
4055_CD	Chr5	Mut	21050691	21051069	Col	Col/Ler
4055_CD	Chr3	Mut	18600000	18618720	Col/Ler	Col
4055_CD	Chr1	Mut	22170154	22170814	Col/Ler	Col
4055_CD	Chr2	Mut	16609910	16611286	Col	Col/Ler
4055_CD	Chr1	Mut	23515313	23515554	Col	Col/Ler
4055_CD	Chr1	Mut	24111141	24111346	Col/Ler	Col
4055_CD	Chr5	Mut	22700000	22703671	Col/Ler	Ler
4055_CD	Chr1	Mut	24898000	24900945	Col	Col/Ler
4055_CD	Chr2	Mut	17163429	17164536	Col/Ler	Col
4055_CD	Chr1	Mut	25372221	25372326	Col/Ler	Col
4055_CD	Chr5	Mut	23367341	23367861	Ler	Col/Ler
4055_CD	Chr1	Mut	26807662	26808962	Col	Col/Ler
4055_CD	Chr2	Mut	18260876	18261853	Col	Col/Ler
4055_CD	Chr1	Mut	27640031	27640058	Col/Ler	Col
4055_CD	Chr1	Mut	28448000	28454138	Col	Col/Ler
4055_CD	Chr3	Mut	21831079	21832166	Col	Col/Ler
4055_CD	Chr3	Mut	22294395	22297619	Col/Ler	Col
4055_CE	Chr3	Mut	392044	394565	Col/Ler	Col
4055_CE	Chr1	Mut	473429	485242	Col/Ler	Col
4055_CE	Chr1	Mut	858097	926694	Col	Col/Ler
4055_CE	Chr4	Mut	10055146	10057426	Col/Ler	Ler
4055_CE	Chr4	Mut	13793924	13823571	Ler	Col/Ler
4055_CE	Chr4	Mut	14100784	14102477	Col/Ler	Col
4055_CE	Chr4	Mut	14931665	14939500	Col	Col/Ler
4055_CE	Chr4	Mut	15957912	15958042	Col/Ler	Col
4055_CE	Chr4	Mut	16561014	16561886	Col	Col/Ler
4055_CE	Chr4	Mut	17043611	17043820	Col/Ler	Col
4055_CE	Chr4	Mut	17185139	17194742	Col	Col/Ler
4055_CE	Chr4	Mut	18385893	18388648	Col/Ler	Ler
4055_CE	Chr4	Mut	18453744	18454334	Ler	Col/Ler
4055_CE	Chr5	Mut	1381527	1381884	Ler	Col/Ler
4055_CE	Chr1	Mut	1529106	1529294	Col/Ler	Col
4055_CE	Chr2	Mut	2117860	2126276	Col	Col/Ler
4055_CE	Chr5	Mut	1976997	1977712	Col/Ler	Col
4055_CE	Chr3	Mut	1608200	1610407	Col	Col/Ler
4055_CE	Chr3	Mut	2375000	2375828	Col/Ler	Ler
4055_CE	Chr1	Mut	2871929	2874286	Col	Col/Ler
4055_CE	Chr5	Mut	3987650	3987731	Col	Col/Ler
4055_CE	Chr3	Mut	3956505	3958664	Ler	Col/Ler
4055_CE	Chr3	Mut	4089313	4089460	Col/Ler	Col
4055_CE	Chr1	Mut	6517888	6519244	Col/Ler	Ler
4055_CE	Chr5	Mut	6363858	6363914	Col/Ler	Col
4055_CE	Chr3	Mut	5371646	5373622	Col	Col/Ler
4055_CE	Chr1	Mut	7252129	7253835	Ler	Col/Ler
4055_CE	Chr3	Mut	6550000	6567142	Col/Ler	Col
4055_CE	Chr1	Mut	8972755	8973727	Col/Ler	Col
4055_CE	Chr5	Mut	8848000	8850257	Col	Col/Ler
4055_CE	Chr3	Mut	7651279	7655725	Col	Col/Ler
4055_CE	Chr5	Mut	16010981	16010987	Col/Ler	Col
4055_CE	Chr1	Mut	17253368	17266547	Col	Col/Ler
4055_CE	Chr2	Mut	14577159	14580761	Col/Ler	Ler
4055_CE	Chr1	Mut	19475000	19476193	Col/Ler	Ler
4055_CE	Chr3	Mut	16925000	16925032	Col/Ler	Ler
4055_CE	Chr3	Mut	17441654	17441754	Ler	Col/Ler
4055_CE	Chr1	Mut	20366844	20373780	Ler	Col/Ler
4055_CE	Chr5	Mut	20353587	20354664	Col	Col/Ler
4055_CE	Chr3	Mut	18150000	18154573	Col/Ler	Ler
4055_CE	Chr2	Mut	16057360	16062979	Ler	Col/Ler
4055_CE	Chr2	Mut	16121256	16121814	Col/Ler	Col
4055_CE	Chr1	Mut	22007718	22011727	Col/Ler	Ler
4055_CE	Chr5	Mut	21713376	21713982	Col/Ler	Ler
4055_CE	Chr5	Mut	21957838	21958533	Ler	Col/Ler
4055_CE	Chr2	Mut	16696770	16697259	Col	Col/Ler
4055_CE	Chr3	Mut	19453048	19453992	Ler	Col/Ler
4055_CE	Chr5	Mut	22775000	22776390	Col/Ler	Col
4055_CE	Chr3	Mut	19928003	19931624	Col/Ler	Ler
4055_CE	Chr1	Mut	25739535	25746001	Ler	Col/Ler
4055_CE	Chr3	Mut	21397021	21436368	Ler	Col/Ler
4055_CE	Chr1	Mut	28387355	28387450	Col/Ler	Col
4055_CE	Chr2	Mut	18707175	18707596	Col/Ler	Col
4055_CE	Chr3	Mut	22058939	22059106	Col/Ler	Ler
4055_CE	Chr2	Mut	19169845	19172859	Col	Col/Ler
4055_CE	Chr1	Mut	29308227	29308356	Col	Col/Ler
4055_CF	Chr3	Mut	806612	809175	Col/Ler	Ler
4055_CF	Chr1	Mut	1120669	1123532	Col/Ler	Col
4055_CF	Chr4	Mut	173975	176314	Col/Ler	Ler
4055_CF	Chr4	Mut	855491	858112	Ler	Col/Ler
4055_CF	Chr4	Mut	1417342	1421326	Col/Ler	Ler
4055_CF	Chr4	Mut	7257009	7257112	Ler	Col/Ler
4055_CF	Chr4	Mut	8887723	8888944	Col/Ler	Ler
4055_CF	Chr4	Mut	9670695	9676008	Ler	Col/Ler
4055_CF	Chr4	Mut	9991521	9991654	Col/Ler	Col
4055_CF	Chr4	Mut	12486576	12486594	Col	Col/Ler
4055_CF	Chr4	Mut	13033934	13035891	Col/Ler	Col
4055_CF	Chr4	Mut	13250530	13250691	Col	Col/Ler
4055_CF	Chr4	Mut	17591920	17592891	Col/Ler	Ler
4055_CF	Chr4	Mut	17734891	17736287	Ler	Col/Ler
4055_CF	Chr3	Mut	1313176	1314464	Ler	Col/Ler
4055_CF	Chr2	Mut	5561303	5561403	Col/Ler	Col
4055_CF	Chr5	Mut	2384106	2384110	Col/Ler	Col
4055_CF	Chr1	Mut	2723000	2725344	Col	Col/Ler
4055_CF	Chr1	Mut	2808268	2809650	Col/Ler	Ler
4055_CF	Chr3	Mut	3041294	3041364	Col/Ler	Ler
4055_CF	Chr3	Mut	3587145	3587256	Ler	Col/Ler
4055_CF	Chr3	Mut	4212236	4228486	Col/Ler	Col
4055_CF	Chr5	Mut	4937037	4944539	Col	Col/Ler
4055_CF	Chr1	Mut	5989837	5995188	Ler	Col/Ler
4055_CF	Chr3	Mut	5246622	5247561	Col	Col/Ler
4055_CF	Chr1	Mut	7130904	7136194	Col/Ler	Ler
4055_CF	Chr3	Mut	5825397	5826061	Col/Ler	Ler
4055_CF	Chr5	Mut	7015074	7015587	Col/Ler	Ler
4055_CF	Chr2	Mut	13041956	13042010	Col	Col/Ler
4055_CF	Chr1	Mut	10700100	10700241	Ler	Col/Ler
4055_CF	Chr1	Mut	10942655	10943834	Col/Ler	Col
4055_CF	Chr1	Mut	11475673	11476059	Col	Col/Ler
4055_CF	Chr5	Mut	16060422	16061530	Ler	Col/Ler
4055_CF	Chr5	Mut	16179195	16180710	Col/Ler	Ler
4055_CF	Chr3	Mut	9710268	9712205	Ler	Col/Ler
4055_CF	Chr1	Mut	18950000	18956064	Col/Ler	Ler
4055_CF	Chr1	Mut	20422648	20423139	Ler	Col/Ler
4055_CF	Chr2	Mut	15622319	15625665	Col/Ler	Ler
4055_CF	Chr5	Mut	21243342	21250196	Ler	Col/Ler
4055_CF	Chr5	Mut	21358139	21358201	Col/Ler	Col
4055_CF	Chr2	Mut	16244854	16248538	Ler	Col/Ler
4055_CF	Chr3	Mut	18805941	18806753	Col/Ler	Ler
4055_CF	Chr2	Mut	17475000	17477922	Col/Ler	Col
4055_CF	Chr5	Mut	23236648	23255309	Col	Col/Ler
4055_CF	Chr3	Mut	20365650	20367593	Ler	Col/Ler
4055_CF	Chr1	Mut	26714963	26716048	Col/Ler	Ler
4055_CF	Chr5	Mut	24652187	24654153	Col/Ler	Col
4055_CF	Chr1	Mut	28133151	28136134	Ler	Col/Ler
4055_CF	Chr5	Mut	25248000	25254418	Col	Col/Ler
4055_CF	Chr1	Mut	28815123	28826609	Col/Ler	Col
4055_CF	Chr5	Mut	25850457	25850633	Col/Ler	Ler
4055_CF	Chr3	Mut	22424707	22425734	Col/Ler	Ler
4055_CF	Chr2	Mut	19198035	19200806	Col	Col/Ler
4055_CF	Chr1	Mut	29308356	29309605	Col	Col/Ler
4055_CG	Chr1	Mut	432547	439809	Col	Ler
4055_CG	Chr2	Mut	500000	503869	Col/Ler	Ler
4055_CG	Chr5	Mut	976744	977816	Ler	Col/Ler
4055_CG	Chr5	Mut	1354663	1354717	Col/Ler	Ler
4055_CG	Chr4	Mut	5725736	5727375	Ler	Col/Ler
4055_CG	Chr4	Mut	6744141	6745024	Col/Ler	Ler
4055_CG	Chr4	Mut	7063850	7064279	Ler	Col/Ler
4055_CG	Chr4	Mut	7328459	7329817	Col/Ler	Col
4055_CG	Chr4	Mut	8073649	8074680	Col	Col/Ler
4055_CG	Chr4	Mut	10485352	10486021	Col/Ler	Col
4055_CG	Chr4	Mut	12038199	12038850	Col	Col/Ler
4055_CG	Chr4	Mut	12448855	12449164	Col/Ler	Col
4055_CG	Chr4	Mut	12873000	12875143	Col	Col/Ler
4055_CG	Chr4	Mut	13966290	13966299	Col/Ler	Col
4055_CG	Chr4	Mut	14807280	14807746	Col	Col/Ler
4055_CG	Chr4	Mut	15422475	15422732	Col/Ler	Col
4055_CG	Chr4	Mut	16066156	16067148	Col	Col/Ler
4055_CG	Chr4	Mut	16100000	16100563	Col/Ler	Ler
4055_CG	Chr4	Mut	16951708	16953431	Ler	Col/Ler
4055_CG	Chr4	Mut	17400000	17402486	Col/Ler	Ler
4055_CG	Chr4	Mut	17694271	17696129	Ler	Col/Ler
4055_CG	Chr4	Mut	18364378	18364472	Col/Ler	Ler
4055_CG	Chr5	Mut	1567734	1568422	Ler	Col/Ler
4055_CG	Chr5	Mut	1825000	1833955	Col/Ler	Ler
4055_CG	Chr3	Mut	2575000	2577507	Col/Ler	Col
4055_CG	Chr1	Mut	3091168	3091598	Ler	Col/Ler
4055_CG	Chr3	Mut	2757299	2758511	Col	Col/Ler
4055_CG	Chr3	Mut	2928899	2931519	Col/Ler	Col
4055_CG	Chr5	Mut	3234006	3234563	Ler	Col/Ler
4055_CG	Chr1	Mut	4228259	4229683	Col/Ler	Col
4055_CG	Chr3	Mut	3751938	3754219	Col	Col/Ler
4055_CG	Chr5	Mut	4675000	4675245	Col/Ler	Col
4055_CG	Chr1	Mut	4953738	4966392	Col	Col/Ler
4055_CG	Chr1	Mut	5025000	5035603	Col/Ler	Ler
4055_CG	Chr5	Mut	6723000	6725020	Col	Col/Ler
4055_CG	Chr3	Mut	5613293	5618433	Col/Ler	Col
4055_CG	Chr1	Mut	7233043	7234205	Ler	Col/Ler
4055_CG	Chr2	Mut	11148000	11152831	Ler	Col/Ler
4055_CG	Chr1	Mut	8950000	8952538	Col/Ler	Col
4055_CG	Chr1	Mut	9525557	9526108	Col	Col/Ler
4055_CG	Chr5	Mut	9104245	9104584	Col/Ler	Col
4055_CG	Chr5	Mut	9303075	9304534	Col	Col/Ler
4055_CG	Chr1	Mut	10900029	10900118	Col/Ler	Col
4055_CG	Chr1	Mut	11100398	11100982	Col	Col/Ler
4055_CG	Chr5	Mut	16291527	16292707	Col/Ler	Col
4055_CG	Chr3	Mut	9150083	9150093	Col	Col/Ler
4055_CG	Chr3	Mut	9850000	9850411	Col/Ler	Col
4055_CG	Chr2	Mut	14199880	14201369	Col/Ler	Col
4055_CG	Chr1	Mut	18100000	18100092	Col/Ler	Ler
4055_CG	Chr3	Mut	12355782	12356021	Col	Col/Ler
4055_CG	Chr5	Mut	18989514	18989730	Col	Col/Ler
4055_CG	Chr1	Mut	18948000	19044034	Ler	Col/Ler
4055_CG	Chr1	Mut	19285074	19285990	Col/Ler	Ler
4055_CG	Chr1	Mut	20742139	20745484	Ler	Col/Ler
4055_CG	Chr5	Mut	21711431	21712082	Col/Ler	Col
4055_CG	Chr2	Mut	16644009	16644444	Col	Col/Ler
4055_CG	Chr1	Mut	23564923	23567220	Col/Ler	Ler
4055_CG	Chr1	Mut	23774571	23774653	Ler	Col/Ler
4055_CG	Chr5	Mut	22481290	22482545	Col	Col/Ler
4055_CG	Chr5	Mut	22868582	22870879	Col/Ler	Ler
4055_CG	Chr3	Mut	19928003	19929401	Col/Ler	Col
4055_CG	Chr1	Mut	25570073	25570257	Col/Ler	Ler
4055_CG	Chr3	Mut	20388649	20388673	Col	Col/Ler
4055_CG	Chr2	Mut	17725000	17726621	Col/Ler	Ler
4055_CG	Chr5	Mut	23544057	23545958	Ler	Col/Ler
4055_CG	Chr1	Mut	26527183	26527412	Ler	Col/Ler
4055_CG	Chr5	Mut	24578162	24578305	Col/Ler	Col
4055_CG	Chr1	Mut	28025000	28028695	Col/Ler	Ler
4055_CG	Chr2	Mut	18523000	18527605	Ler	Col/Ler
4055_CG	Chr3	Mut	21709758	21713158	Col/Ler	Col
4055_CG	Chr5	Mut	25348000	25355114	Col	Col/Ler
4055_CG	Chr5	Mut	25656566	25657418	Col/Ler	Ler
4055_CG	Chr3	Mut	22229076	22230007	Col	Col/Ler
4055_CG	Chr3	Mut	22342292	22343671	Col/Ler	Ler
4055_CG	Chr1	Mut	28930155	28930265	Ler	Col/Ler
4055_CG	Chr3	Mut	22597041	22597440	Ler	Col/Ler
4055_CG	Chr1	Mut	29375000	29375680	Col/Ler	Col
4055_CG	Chr3	Mut	22872019	22872560	Col/Ler	Col
4055_CG	Chr5	Mut	26704533	26707526	Ler	Col/Ler
4055_CG	Chr3	Mut	23346979	23350170	Col	Col/Ler
4055_CH	Chr1	WT	4304483	4304652	Col	Col/Ler
4055_CH	Chr4	WT	5566940	5579854	Col	Col/Ler
4055_CH	Chr5	WT	7357624	7357985	Ler	Col/Ler
4055_CH	Chr5	WT	7681217	7682130	Col/Ler	Col
4055_CH	Chr2	WT	6620450	6631842	Col/Ler	Col
4055_CH	Chr1	WT	9723850	9726474	Col/Ler	Ler
4055_CH	Chr3	WT	9323000	9325930	Col	Col/Ler
4055_CH	Chr1	WT	21580647	21581145	Ler	Col/Ler
4055_CH	Chr1	WT	24453860	24453974	Col/Ler	Col
4055_CH	Chr4	WT	15525000	15525740	Col/Ler	Col
4055_CH	Chr5	WT	24135377	24136853	Col	Col/Ler
4055_CH	Chr2	WT	17123000	17127331	Col	Col/Ler
4055_CH	Chr3	WT	23168683	23170244	Col/Ler	Col
4055_CI	Chr5	WT	25389	26691	Col	Col/Ler
4055_CI	Chr2	WT	2359840	2360091	Col	Col/Ler
4055_CI	Chr4	WT	7250000	7250581	Col/Ler	Ler
4055_CI	Chr1	WT	11404176	11407413	Col	Col/Ler
4055_CI	Chr5	WT	13337584	13339261	Col/Ler	Col
4055_CI	Chr2	WT	8275143	8276189	Col/Ler	Ler
4055_CI	Chr1	WT	18105113	18106228	Col/Ler	Ler
4055_CI	Chr2	WT	10753151	10754057	Ler	Col/Ler
4055_CI	Chr5	WT	23683991	23685315	Col	Col/Ler
4055_CI	Chr1	WT	25885110	25885718	Ler	Col/Ler
4055_CI	Chr5	WT	25980050	25980443	Col/Ler	Ler
4055_CJ	Chr2	WT	446541	446859	Col	Col/Ler
4055_CJ	Chr5	WT	14978153	14981371	Col	Col/Ler
4055_CJ	Chr5	WT	15329132	15329252	Col/Ler	Ler
4055_CJ	Chr2	WT	10268793	10269054	Col/Ler	Col
4055_CJ	Chr3	WT	15742176	15742503	Col	Col/Ler
4055_CJ	Chr1	WT	24649617	24650355	Col/Ler	Col
4055_CJ	Chr4	WT	14827204	14827496	Col/Ler	Col
4055_CJ	Chr3	WT	19325000	19329828	Col/Ler	Col
4055_CJ	Chr2	WT	18213733	18228405	Col	Col/Ler
4055_CJ	Chr5	WT	26505617	26505939	Ler	Col/Ler
4055_CK	Chr3	WT	2000000	2002527	Col/Ler	Ler
4055_CK	Chr1	WT	8255483	8256323	Ler	Col/Ler
4055_CK	Chr3	WT	9710365	9710429	Ler	Col/Ler
4055_CK	Chr4	WT	7973000	7975564	Col	Col/Ler
4055_CK	Chr2	WT	9975225	9975931	Col	Col/Ler
4055_CK	Chr4	WT	13873908	13874915	Col/Ler	Col
4055_CK	Chr4	WT	13923000	13932966	Col	Col/Ler
4055_CK	Chr1	WT	28101214	28101262	Col/Ler	Ler
4055_CL	Chr2	WT	417358	417462	Col/Ler	Col
4055_CL	Chr5	WT	7933840	7934871	Ler	Col/Ler
4055_CL	Chr1	WT	8404397	8404598	Col/Ler	Col
4055_CL	Chr3	WT	8108472	8109055	Col	Col/Ler
4055_CL	Chr5	WT	9702162	9702477	Col/Ler	Col
4055_CL	Chr1	WT	10523000	10534945	Col	Col/Ler
4055_CL	Chr3	WT	9378695	9387244	Col/Ler	Ler
4055_CL	Chr2	WT	10305964	10307225	Col	Col/Ler
4055_CL	Chr1	WT	29400000	29400200	Col/Ler	Ler
4055_CM	Chr4	Mut	1503286	1503363	Col	Col/Ler
4055_CM	Chr4	Mut	6943087	6943633	Col/Ler	Col
4055_CM	Chr4	Mut	7781259	7782731	Col	Col/Ler
4055_CM	Chr4	Mut	10422259	10422451	Col/Ler	Ler
4055_CM	Chr4	Mut	11229665	11230100	Ler	Col/Ler
4055_CM	Chr4	Mut	11548789	11550179	Col/Ler	Ler
4055_CM	Chr4	Mut	11932007	11933800	Ler	Col/Ler
4055_CM	Chr4	Mut	17398129	17398345	Col/Ler	Col
4055_CM	Chr3	Mut	2502882	2505730	Ler	Col/Ler
4055_CM	Chr5	Mut	3058819	3058931	Col	Col/Ler
4055_CM	Chr2	Mut	8736994	8737713	Col/Ler	Ler
4055_CM	Chr5	Mut	4149711	4151891	Col/Ler	Col
4055_CM	Chr3	Mut	4621749	4623005	Col/Ler	Col
4055_CM	Chr2	Mut	10670335	10672660	Ler	Col/Ler
4055_CM	Chr3	Mut	5335660	5335999	Col	Col/Ler
4055_CM	Chr1	Mut	8045449	8051424	Col	Col/Ler
4055_CM	Chr1	Mut	8440833	8441150	Col/Ler	Ler
4055_CM	Chr3	Mut	6550000	6567142	Col/Ler	Col
4055_CM	Chr1	Mut	8869393	8869738	Ler	Col/Ler
4055_CM	Chr1	Mut	8954543	8958719	Col/Ler	Ler
4055_CM	Chr2	Mut	12104379	12124196	Col/Ler	Col
4055_CM	Chr1	Mut	9364128	9365022	Ler	Col/Ler
4055_CM	Chr3	Mut	7160264	7160564	Col	Col/Ler
4055_CM	Chr3	Mut	7250000	7252052	Col/Ler	Ler
4055_CM	Chr5	Mut	13823000	13827036	Col	Col/Ler
4055_CM	Chr1	Mut	16976342	16976447	Col/Ler	Ler
4055_CM	Chr3	Mut	10281907	10299413	Ler	Col/Ler
4055_CM	Chr2	Mut	14776116	14781217	Col	Col/Ler
4055_CM	Chr2	Mut	15010411	15011849	Col/Ler	Ler
4055_CM	Chr5	Mut	19587120	19587892	Col/Ler	Ler
4055_CM	Chr1	Mut	19795070	19796813	Ler	Col/Ler
4055_CM	Chr1	Mut	22184190	22184431	Col/Ler	Ler
4055_CM	Chr1	Mut	24776456	24777526	Ler	Col/Ler
4055_CM	Chr5	Mut	22773000	22776651	Ler	Col/Ler
4055_CM	Chr5	Mut	23236648	23239817	Col/Ler	Col
4055_CM	Chr5	Mut	23475692	23475801	Col	Col/Ler
4055_CM	Chr2	Mut	17748000	17755511	Ler	Col/Ler
4055_CM	Chr1	Mut	27558547	27560314	Col/Ler	Ler
4055_CM	Chr3	Mut	21725827	21735465	Col/Ler	Col
4055_CM	Chr2	Mut	18805443	18806119	Col/Ler	Ler
4055_CM	Chr3	Mut	22179773	22180738	Col	Col/Ler
4055_CM	Chr1	Mut	29632631	29633742	Ler	Col/Ler
4055_CN	Chr3	Mut	180519	181831	Col/Ler	Col
4055_CN	Chr1	Mut	922673	929190	Col	Col/Ler
4055_CN	Chr3	Mut	1048000	1056096	Col	Col/Ler
4055_CN	Chr4	Mut	7742307	7753575	Ler	Col/Ler
4055_CN	Chr4	Mut	13222145	13224564	Col/Ler	Col
4055_CN	Chr4	Mut	17995857	17998829	Col	Col/Ler
4055_CN	Chr3	Mut	2350091	2350690	Col/Ler	Col
4055_CN	Chr1	Mut	2875000	2878963	Col/Ler	Ler
4055_CN	Chr2	Mut	8125000	8140037	Col/Ler	Ler
4055_CN	Chr1	Mut	3973000	4034601	Ler	Col/Ler
4055_CN	Chr2	Mut	8559231	8560581	Ler	Col/Ler
4055_CN	Chr1	Mut	4262928	4262995	Col/Ler	Col
4055_CN	Chr5	Mut	3989048	3989520	Col	Col/Ler
4055_CN	Chr1	Mut	4581547	4581902	Col	Col/Ler
4055_CN	Chr1	Mut	4939011	4940588	Col/Ler	Col
4055_CN	Chr5	Mut	4742044	4745105	Col/Ler	Ler
4055_CN	Chr1	Mut	5515569	5518040	Col	Col/Ler
4055_CN	Chr3	Mut	5228089	5228158	Col	Col/Ler
4055_CN	Chr2	Mut	11300000	11303128	Col/Ler	Ler
4055_CN	Chr3	Mut	6120389	6120390	Col/Ler	Ler
4055_CN	Chr2	Mut	11492327	11492712	Ler	Col/Ler
4055_CN	Chr3	Mut	6412916	6415612	Ler	Col/Ler
4055_CN	Chr5	Mut	7900780	7902174	Ler	Col/Ler
4055_CN	Chr1	Mut	8539782	8539797	Col/Ler	Ler
4055_CN	Chr5	Mut	7991888	7991925	Col/Ler	Col
4055_CN	Chr1	Mut	8881821	8882742	Ler	Col/Ler
4055_CN	Chr5	Mut	8196999	8197204	Col	Col/Ler
4055_CN	Chr2	Mut	12261225	12267422	Col/Ler	Col
4055_CN	Chr1	Mut	9487039	9495896	Col/Ler	Ler
4055_CN	Chr1	Mut	9899603	9901007	Ler	Col/Ler
4055_CN	Chr2	Mut	13123000	13141214	Col	Col/Ler
4055_CN	Chr2	Mut	13175000	13178237	Col/Ler	Ler
4055_CN	Chr5	Mut	14975000	14975253	Col/Ler	Ler
4055_CN	Chr5	Mut	16164113	16165199	Ler	Col/Ler
4055_CN	Chr5	Mut	16473493	16473662	Col/Ler	Ler
4055_CN	Chr1	Mut	16640307	16641851	Col/Ler	Col
4055_CN	Chr5	Mut	18018769	18019624	Ler	Col/Ler
4055_CN	Chr3	Mut	11300000	11300173	Col/Ler	Ler
4055_CN	Chr1	Mut	19007991	19044134	Col	Col/Ler
4055_CN	Chr5	Mut	19188738	19188783	Col/Ler	Col
4055_CN	Chr1	Mut	19900000	19900050	Col/Ler	Ler
4055_CN	Chr1	Mut	20081152	20081400	Ler	Col/Ler
4055_CN	Chr2	Mut	15377532	15379811	Ler	Col/Ler
4055_CN	Chr5	Mut	20123000	20186431	Col	Col/Ler
4055_CN	Chr5	Mut	20754966	20762732	Col/Ler	Col
4055_CN	Chr2	Mut	15825000	15837214	Col/Ler	Ler
4055_CN	Chr3	Mut	18376642	18378254	Ler	Col/Ler
4055_CN	Chr1	Mut	21363226	21364143	Col/Ler	Col
4055_CN	Chr5	Mut	21143398	21143681	Col	Col/Ler
4055_CN	Chr5	Mut	21625000	21625272	Col/Ler	Col
4055_CN	Chr3	Mut	19204057	19206874	Col/Ler	Ler
4055_CN	Chr5	Mut	22698000	22702919	Col	Col/Ler
4055_CN	Chr5	Mut	22950000	22950655	Col/Ler	Ler
4055_CN	Chr1	Mut	25549700	25554531	Col	Col/Ler
4055_CN	Chr1	Mut	26756530	26768271	Col/Ler	Col
4055_CN	Chr5	Mut	24407274	24408436	Ler	Col/Ler
4055_CN	Chr2	Mut	18194693	18195347	Ler	Col/Ler
4055_CN	Chr3	Mut	21241859	21242024	Ler	Col/Ler
4055_CN	Chr5	Mut	25040591	25040800	Col/Ler	Ler
4055_CN	Chr1	Mut	28448000	28455409	Col	Col/Ler
4055_CN	Chr1	Mut	30411176	30412816	Col/Ler	Col
4055_CO	Chr3	Mut	125000	127683	Col/Ler	Ler
4055_CO	Chr3	Mut	677172	679434	Ler	Col/Ler
4055_CO	Chr3	Mut	812690	817283	Col/Ler	Col
4055_CO	Chr3	Mut	1168056	1170182	Col	Col/Ler
4055_CO	Chr4	Mut	396873	397044	Col/Ler	Col
4055_CO	Chr4	Mut	8385120	8385176	Col	Col/Ler
4055_CO	Chr4	Mut	13925000	13932966	Col/Ler	Ler
4055_CO	Chr4	Mut	16505332	16505982	Ler	Col/Ler
4055_CO	Chr4	Mut	16694926	16696603	Col/Ler	Ler
4055_CO	Chr1	Mut	1727175	1727824	Ler	Col/Ler
4055_CO	Chr5	Mut	2130491	2140865	Col/Ler	Col
4055_CO	Chr1	Mut	2186858	2187428	Col/Ler	Ler
4055_CO	Chr1	Mut	2324135	2325347	Ler	Col/Ler
4055_CO	Chr3	Mut	2131552	2138598	Col/Ler	Col
4055_CO	Chr5	Mut	2653357	2656336	Col	Col/Ler
4055_CO	Chr3	Mut	3375074	3378441	Col	Col/Ler
4055_CO	Chr3	Mut	3650000	3652132	Col/Ler	Ler
4055_CO	Chr5	Mut	4475535	4476537	Col/Ler	Col
4055_CO	Chr1	Mut	5135343	5135459	Col/Ler	Ler
4055_CO	Chr3	Mut	4485524	4487600	Ler	Col/Ler
4055_CO	Chr5	Mut	5263354	5264204	Col	Col/Ler
4055_CO	Chr1	Mut	5613557	5613626	Ler	Col/Ler
4055_CO	Chr3	Mut	4850404	4850815	Col/Ler	Ler
4055_CO	Chr3	Mut	5244590	5244923	Ler	Col/Ler
4055_CO	Chr5	Mut	6554206	6554682	Col/Ler	Ler
4055_CO	Chr1	Mut	8515228	8515313	Col/Ler	Col
4055_CO	Chr3	Mut	6575993	6593502	Col/Ler	Ler
4055_CO	Chr1	Mut	9226241	9226752	Col	Col/Ler
4055_CO	Chr5	Mut	9482688	9529135	Ler	Col/Ler
4055_CO	Chr2	Mut	12923000	12925857	Col	Col/Ler
4055_CO	Chr1	Mut	10075000	10075386	Col/Ler	Ler
4055_CO	Chr5	Mut	14531232	14533319	Col/Ler	Ler
4055_CO	Chr3	Mut	8223257	8223290	Ler	Col/Ler
4055_CO	Chr5	Mut	15931770	15931910	Ler	Col/Ler
4055_CO	Chr3	Mut	8908211	8909565	Col/Ler	Ler
4055_CO	Chr5	Mut	16440120	16440458	Col/Ler	Ler
4055_CO	Chr2	Mut	15367996	15372512	Col/Ler	Col
4055_CO	Chr5	Mut	21534481	21535448	Ler	Col/Ler
4055_CO	Chr5	Mut	21751487	21780950	Col/Ler	Col
4055_CO	Chr5	Mut	23264078	23264545	Col	Col/Ler
4055_CO	Chr2	Mut	17729835	17730015	Col	Col/Ler
4055_CO	Chr2	Mut	18016344	18017622	Col/Ler	Col
4055_CO	Chr5	Mut	24530590	24530680	Col/Ler	Ler
4055_CO	Chr5	Mut	24900488	24903165	Ler	Col/Ler
4055_CO	Chr1	Mut	28559648	28559934	Ler	Col/Ler
4055_CO	Chr1	Mut	30298312	30299862	Col/Ler	Ler
4055_CO	Chr5	Mut	26863863	26864158	Col/Ler	Ler
4055_CP	Chr1	Mut	325000	372675	Col/Ler	Ler
4055_CP	Chr3	Mut	439748	447099	Ler	Col/Ler
4055_CP	Chr2	Mut	589173	592210	Col/Ler	Ler
4055_CP	Chr1	Mut	850465	858097	Ler	Col
4055_CP	Chr3	Mut	725000	725640	Col/Ler	Col
4055_CP	Chr4	Mut	539492	547515	Col/Ler	Col
4055_CP	Chr4	Mut	10654962	10656569	Col	Col/Ler
4055_CP	Chr4	Mut	11325000	11343013	Col/Ler	Col
4055_CP	Chr4	Mut	11978707	11987179	Col	Col/Ler
4055_CP	Chr4	Mut	16340561	16340851	Col/Ler	Col
4055_CP	Chr4	Mut	16523004	16524301	Col	Col/Ler
4055_CP	Chr3	Mut	1777370	1777504	Col	Col/Ler
4055_CP	Chr1	Mut	2957320	2958676	Col	Col/Ler
4055_CP	Chr1	Mut	3275000	3275204	Col/Ler	Ler
4055_CP	Chr2	Mut	8479764	8480563	Ler	Col/Ler
4055_CP	Chr1	Mut	4493408	4495226	Ler	Col/Ler
4055_CP	Chr5	Mut	4477837	4478020	Col/Ler	Ler
4055_CP	Chr2	Mut	9378788	9378820	Col/Ler	Col
4055_CP	Chr5	Mut	4748000	4756034	Ler	Col/Ler
4055_CP	Chr1	Mut	6632141	6632795	Col/Ler	Col
4055_CP	Chr5	Mut	6775000	6775898	Col/Ler	Ler
4055_CP	Chr1	Mut	8023000	8025726	Col	Col/Ler
4055_CP	Chr1	Mut	9275000	9309865	Col/Ler	Ler
4055_CP	Chr2	Mut	12927864	12929337	Col	Col/Ler
4055_CP	Chr3	Mut	8124056	8125246	Col/Ler	Col
4055_CP	Chr2	Mut	13900000	13900398	Col/Ler	Ler
4055_CP	Chr3	Mut	10078580	10078828	Col	Col/Ler
4055_CP	Chr2	Mut	14822392	14840285	Ler	Col/Ler
4055_CP	Chr1	Mut	19502031	19504073	Ler	Col/Ler
4055_CP	Chr3	Mut	17025435	17025456	Col/Ler	Ler
4055_CP	Chr2	Mut	15478789	15479244	Col/Ler	Col
4055_CP	Chr3	Mut	19449525	19452151	Ler	Col/Ler
4055_CP	Chr3	Mut	19715821	19715853	Col/Ler	Ler
4055_CP	Chr1	Mut	25017054	25017121	Col/Ler	Ler
4055_CP	Chr3	Mut	19871355	19875904	Ler	Col/Ler
4055_CP	Chr3	Mut	19946855	19947134	Col/Ler	Col
4055_CP	Chr1	Mut	27597149	27597772	Ler	Col/Ler
4055_CP	Chr5	Mut	25011944	25014054	Ler	Col/Ler
4055_CP	Chr2	Mut	19102648	19102727	Col	Col/Ler
4055_CP	Chr2	Mut	19125000	19125481	Col/Ler	Ler
4055_CP	Chr1	Mut	30030928	30034215	Col/Ler	Ler
4055_CP	Chr3	Mut	23323251	23327168	Col	Col/Ler
4055_CQ	Chr3	Mut	1262010	1262536	Col/Ler	Col
4055_CQ	Chr4	Mut	5148000	5150380	Col	Col/Ler
4055_CQ	Chr4	Mut	8400604	8400613	Col/Ler	Col
4055_CQ	Chr4	Mut	10102889	10104499	Col	Col/Ler
4055_CQ	Chr4	Mut	12675000	12676681	Col/Ler	Col
4055_CQ	Chr4	Mut	13523000	13525240	Col	Col/Ler
4055_CQ	Chr4	Mut	13764990	13777373	Col/Ler	Col
4055_CQ	Chr4	Mut	15937860	15938550	Col	Col/Ler
4055_CQ	Chr4	Mut	17011275	17014641	Col/Ler	Ler
4055_CQ	Chr4	Mut	17441774	17443672	Ler	Col/Ler
4055_CQ	Chr4	Mut	18174342	18174566	Col/Ler	Col
4055_CQ	Chr5	Mut	2270983	2271675	Col	Col/Ler
4055_CQ	Chr2	Mut	7147119	7147168	Col/Ler	Ler
4055_CQ	Chr5	Mut	2875000	2876100	Col/Ler	Ler
4055_CQ	Chr5	Mut	3873000	3881347	Ler	Col/Ler
4055_CQ	Chr5	Mut	4050000	4050938	Col/Ler	Col
4055_CQ	Chr1	Mut	4690603	4694570	Col/Ler	Ler
4055_CQ	Chr3	Mut	4374173	4375927	Col	Col/Ler
4055_CQ	Chr3	Mut	4781162	4782098	Col/Ler	Ler
4055_CQ	Chr5	Mut	5593911	5595528	Col	Col/Ler
4055_CQ	Chr1	Mut	6260827	6270165	Ler	Col/Ler
4055_CQ	Chr1	Mut	7605784	7613927	Col/Ler	Col
4055_CQ	Chr1	Mut	8773000	8863024	Col	Col/Ler
4055_CQ	Chr2	Mut	12757869	12760125	Ler	Col/Ler
4055_CQ	Chr5	Mut	10700010	10700396	Col/Ler	Col
4055_CQ	Chr5	Mut	17726399	17727195	Col	Col/Ler
4055_CQ	Chr1	Mut	18805570	18810577	Col/Ler	Col
4055_CQ	Chr3	Mut	16420652	16430773	Ler	Col/Ler
4055_CQ	Chr5	Mut	19592406	19593311	Col/Ler	Col
4055_CQ	Chr3	Mut	17761644	17766684	Col/Ler	Ler
4055_CQ	Chr5	Mut	21241461	21241541	Col	Col/Ler
4055_CQ	Chr1	Mut	25005695	25005702	Col	Col/Ler
4055_CQ	Chr5	Mut	22778631	22787102	Col/Ler	Ler
4055_CQ	Chr5	Mut	23472858	23474689	Ler	Col/Ler
4055_CQ	Chr3	Mut	20538784	20539317	Ler	Col/Ler
4055_CQ	Chr2	Mut	17775000	17776171	Col/Ler	Ler
4055_CQ	Chr5	Mut	25266388	25271818	Col/Ler	Ler
4055_CQ	Chr5	Mut	25533444	25535359	Ler	Col/Ler
4055_CQ	Chr1	Mut	28746408	28826681	Col/Ler	Ler
4055_CQ	Chr3	Mut	22501578	22501838	Col/Ler	Ler
4055_CQ	Chr1	Mut	29227397	29227908	Ler	Col/Ler
4055_CQ	Chr3	Mut	22789801	22790260	Ler	Col/Ler
4055_CQ	Chr5	Mut	26494939	26494946	Col/Ler	Ler
4055_CQ	Chr2	Mut	19479419	19483106	Ler	Col/Ler
4055_CQ	Chr3	Mut	23353317	23353679	Col/Ler	Ler
4055_D	Chr3	Mut	139089	141743	Col	Col/Ler
4055_D	Chr5	Mut	231438	232383	Col	Col/Ler
4055_D	Chr1	Mut	742474	743178	Ler	Col/Ler
4055_D	Chr2	Mut	700000	700790	Col/Ler	Ler
4055_D	Chr2	Mut	1219892	1220152	Ler	Col/Ler
4055_D	Chr4	Mut	12731009	12733119	Ler	Col/Ler
4055_D	Chr4	Mut	16358948	16359871	Col/Ler	Col
4055_D	Chr4	Mut	16848000	16851764	Col	Col/Ler
4055_D	Chr4	Mut	17514223	17514602	Col/Ler	Col
4055_D	Chr3	Mut	1525000	1527003	Col/Ler	Ler
4055_D	Chr2	Mut	2186901	2187009	Col/Ler	Ler
4055_D	Chr1	Mut	2404671	2405370	Col/Ler	Col
4055_D	Chr1	Mut	2873024	2874286	Col	Col/Ler
4055_D	Chr5	Mut	2885142	2888044	Col/Ler	Ler
4055_D	Chr3	Mut	3711590	3717382	Ler	Col/Ler
4055_D	Chr3	Mut	3750000	3757220	Col/Ler	Col
4055_D	Chr2	Mut	9498000	9501993	Ler	Col/Ler
4055_D	Chr5	Mut	4989139	4989355	Ler	Col/Ler
4055_D	Chr3	Mut	4594187	4603486	Col	Col/Ler
4055_D	Chr5	Mut	5400000	5401328	Col/Ler	Ler
4055_D	Chr2	Mut	10770453	10770555	Col/Ler	Col
4055_D	Chr1	Mut	6775000	6775277	Col/Ler	Ler
4055_D	Chr5	Mut	6569828	6570775	Ler	Col/Ler
4055_D	Chr1	Mut	6978360	6985496	Ler	Col/Ler
4055_D	Chr5	Mut	7595978	7598530	Col/Ler	Ler
4055_D	Chr2	Mut	11775454	11775564	Col	Col/Ler
4055_D	Chr1	Mut	8550000	8550078	Col/Ler	Ler
4055_D	Chr2	Mut	12208931	12209234	Col/Ler	Col
4055_D	Chr5	Mut	8911240	8911337	Ler	Col/Ler
4055_D	Chr5	Mut	9381436	9387136	Col/Ler	Ler
4055_D	Chr3	Mut	8129056	8131842	Col/Ler	Ler
4055_D	Chr1	Mut	17076428	17076543	Ler	Col/Ler
4055_D	Chr3	Mut	10256208	10262827	Ler	Col/Ler
4055_D	Chr5	Mut	17755357	17758577	Ler	Col/Ler
4055_D	Chr5	Mut	18411001	18411030	Col/Ler	Col
4055_D	Chr1	Mut	18425000	18425817	Col/Ler	Ler
4055_D	Chr1	Mut	20209439	20212941	Ler	Col/Ler
4055_D	Chr5	Mut	21407102	21407946	Col	Col/Ler
4055_D	Chr3	Mut	18837776	18837784	Col/Ler	Ler
4055_D	Chr3	Mut	19252787	19252936	Ler	Col/Ler
4055_D	Chr2	Mut	16959640	16962381	Col	Col/Ler
4055_D	Chr3	Mut	19593849	19595156	Col/Ler	Col
4055_D	Chr2	Mut	17500000	17500444	Col/Ler	Ler
4055_D	Chr5	Mut	23385330	23386345	Col/Ler	Col
4055_D	Chr3	Mut	20528157	20528603	Col	Col/Ler
4055_D	Chr5	Mut	23675959	23681526	Col	Col/Ler
4055_D	Chr1	Mut	26542887	26543742	Col/Ler	Ler
4055_D	Chr2	Mut	18023000	18027069	Ler	Col/Ler
4055_D	Chr3	Mut	21105715	21106561	Col/Ler	Ler
4055_D	Chr3	Mut	21296152	21297646	Ler	Col/Ler
4055_D	Chr2	Mut	19125000	19125481	Col/Ler	Col
4055_D	Chr1	Mut	29308711	29309397	Ler	Col/Ler
4055_D	Chr5	Mut	26304796	26304862	Col/Ler	Ler
4055_E	Chr5	Mut	233699	233934	Col/Ler	Ler
4055_E	Chr3	Mut	250581	251628	Col	Col/Ler
4055_E	Chr5	Mut	691179	691807	Ler	Col/Ler
4055_E	Chr1	Mut	661597	661961	Col/Ler	Ler
4055_E	Chr2	Mut	649509	650112	Col/Ler	Ler
4055_E	Chr4	Mut	5167123	5168353	Col	Col/Ler
4055_E	Chr4	Mut	9474813	9474937	Col/Ler	Col
4055_E	Chr4	Mut	11529217	11529974	Col	Col/Ler
4055_E	Chr4	Mut	13750000	13764990	Col/Ler	Ler
4055_E	Chr4	Mut	15466993	15468819	Ler	Col/Ler
4055_E	Chr4	Mut	15975433	15975753	Col/Ler	Ler
4055_E	Chr5	Mut	2529871	2530365	Col/Ler	Col
4055_E	Chr5	Mut	2817713	2821040	Col	Col/Ler
4055_E	Chr5	Mut	3427780	3430642	Col/Ler	Ler
4055_E	Chr2	Mut	8400605	8401838	Ler	Col/Ler
4055_E	Chr5	Mut	4454241	4457820	Ler	Col/Ler
4055_E	Chr5	Mut	6734754	6734967	Col/Ler	Col
4055_E	Chr2	Mut	11310476	11310992	Col/Ler	Col
4055_E	Chr2	Mut	11884731	11889110	Col	Col/Ler
4055_E	Chr3	Mut	6621619	6637420	Col/Ler	Ler
4055_E	Chr1	Mut	9723850	9724546	Ler	Col/Ler
4055_E	Chr5	Mut	19288671	19290096	Col	Col/Ler
4055_E	Chr5	Mut	20125000	20186431	Col/Ler	Col
4055_E	Chr5	Mut	23165567	23225545	Col	Col/Ler
4055_E	Chr1	Mut	26326787	26327090	Col/Ler	Col
4055_E	Chr3	Mut	20919806	20923586	Ler	Col/Ler
4055_E	Chr3	Mut	21191519	21191546	Col/Ler	Ler
4055_E	Chr2	Mut	19086660	19086970	Col/Ler	Ler
4055_F	Chr4	WT	301649	302100	Col	Col/Ler
4055_F	Chr1	WT	7084893	7086312	Ler	Col/Ler
4055_F	Chr3	WT	8066557	8066558	Col	Col/Ler
4055_F	Chr1	WT	11273402	11273947	Col/Ler	Col
4055_F	Chr5	WT	16152945	16153361	Col	Col/Ler
4055_F	Chr1	WT	19789214	19789806	Col	Col/Ler
4055_F	Chr1	WT	20334623	20342252	Col/Ler	Ler
4055_F	Chr4	WT	16347864	16348132	Col/Ler	Ler
4055_F	Chr2	WT	18556548	18556689	Col/Ler	Ler
4055_F	Chr2	WT	18729567	18730322	Ler	Col/Ler
4055_G	Chr2	WT	233302	234905	Col/Ler	Col
4055_G	Chr4	WT	1435213	1435922	Ler	Col/Ler
4055_G	Chr3	WT	3679705	3680233	Col	Col/Ler
4055_G	Chr1	WT	7637656	7637672	Ler	Col/Ler
4055_G	Chr5	WT	9309767	9310156	Ler	Col/Ler
4055_G	Chr2	WT	9605753	9607582	Col	Col/Ler
4055_G	Chr3	WT	18806753	18807903	Col/Ler	Ler
4055_G	Chr5	WT	24465199	24465858	Col/Ler	Col
4055_G	Chr1	WT	27754275	27754766	Col/Ler	Ler
4055_G	Chr2	WT	18403578	18403646	Col/Ler	Ler
4055_H	Chr1	WT	8234959	8240193	Col/Ler	Ler
4055_H	Chr5	WT	8043991	8044072	Col/Ler	Col
4055_H	Chr3	WT	9377524	9377532	Col/Ler	Col
4055_H	Chr2	WT	9990551	9990901	Col/Ler	Ler
[truncated: 17,334 more rows]
