# Supplementary material for: Enhanced recombination empowers the detection and mapping of Quantitative Trait Loci
Source: Commun Biol. 2024 Jul 8;7:829. doi: 10.1038/s42003-024-06530-w (PMC11231358; doi:10.1038/s42003-024-06530-w)
Supplement: Supplementary file 6 — Supplementary Data 3 [file 42003_2024_6530_MOESM6_ESM.txt]

ID	Chromosome	genotype	start	end	genotype_preCO	genotype_postCO
4068_A	Chr2	WT	1603581	1603703	Ler	Col/Ler
4068_A	Chr2	Wt	11579988	11584111	Col/Ler	Col
4068_AA	Chr2	Mut	221142	221282	Col	Col/Ler
4068_AA	Chr2	Mut	2189394	2189513	Col/Ler	Ler
4068_AA	Chr2	Mut	2272947	2273368	Ler	Col/Ler
4068_AA	Chr2	Mut	7889925	7890111	Col/Ler	Col
4068_AA	Chr2	Mut	11001897	11013424	Col	Col/Ler
4068_AA	Chr2	Mut	14050000	14051483	Col/Ler	Col
4068_AA	Chr2	Mut	16154572	16156039	Col	Col/Ler
4068_AA	Chr2	Mut	16418130	16418461	Col/Ler	Ler
4068_AA	Chr2	Mut	17320860	17342568	Ler	Col/Ler
4068_AA	Chr2	Mut	17442151	17442409	Col/Ler	Col
4068_AA	Chr2	Mut	17789107	17800593	Col	Col/Ler
4068_AA	Chr2	Mut	17940086	17947699	Col/Ler	Ler
4068_AA	Chr2	Mut	19060545	19060633	Ler	Col/Ler
4068_AA	Chr2	Mut	19609327	19612353	Col/Ler	Col
4068_AB	Chr2	Mut	321273	321288	Col/Ler	Col
4068_AB	Chr2	Mut	1454798	1455827	Col	Col/Ler
4068_AB	Chr2	Mut	1934124	1934130	Col/Ler	Ler
4068_AB	Chr2	Mut	8282067	8293810	Ler	Col/Ler
4068_AB	Chr2	Mut	10341423	10341522	Col/Ler	Ler
4068_AB	Chr2	Mut	11217065	11221573	Ler	Col/Ler
4068_AB	Chr2	Mut	12975000	12975036	Col/Ler	Ler
4068_AB	Chr2	Mut	14584729	14585182	Ler	Col/Ler
4068_AB	Chr2	Mut	15597848	15597854	Col/Ler	Ler
4068_AB	Chr2	Mut	17498236	17499431	Ler	Col/Ler
4068_AC	Chr2	Mut	594870	595015	Ler	Col/Ler
4068_AC	Chr2	Mut	8281565	8292448	Col/Ler	Ler
4068_AC	Chr2	Mut	9799750	9803191	Ler	Col/Ler
4068_AC	Chr2	Mut	10725000	10725888	Col/Ler	Ler
4068_AC	Chr2	Mut	11018094	11020761	Ler	Col/Ler
4068_AC	Chr2	Mut	12200000	12202126	Col/Ler	Ler
4068_AC	Chr2	Mut	12818855	12820226	Ler	Col/Ler
4068_AC	Chr2	Mut	12986682	12989239	Col/Ler	Col
4068_AC	Chr2	Mut	13640694	13640763	Col	Col/Ler
4068_AC	Chr2	Mut	13675000	13676419	Col/Ler	Ler
4068_AC	Chr2	Mut	14485735	14485934	Ler	Col/Ler
4068_AC	Chr2	Mut	17658540	17658941	Col/Ler	Ler
4068_AC	Chr2	Mut	19252624	19255517	Ler	Col/Ler
4068_AC	Chr2	Mut	19450000	19467282	Col/Ler	Ler
4068_AD	Chr2	Mut	238936	239053	Col/Ler	Ler
4068_AD	Chr2	Mut	9582712	9583344	Ler	Col/Ler
4068_AD	Chr2	Mut	11253080	11253113	Col/Ler	Col
4068_AD	Chr2	Mut	14071281	14072987	Col	Col/Ler
4068_AD	Chr2	Mut	15627130	15627215	Col/Ler	Col
4068_AD	Chr2	Mut	16676029	16696118	Col	Col/Ler
4068_AD	Chr2	Mut	16825343	16825815	Col/Ler	Ler
4068_AD	Chr2	Mut	18080202	18080343	Ler	Col/Ler
4068_AD	Chr2	Mut	18455170	18457030	Col/Ler	Col
4068_AD	Chr2	Mut	19100106	19101244	Col	Col/Ler
4068_AE	Chr2	Mut	7289168	7291888	Col	Col/Ler
4068_AE	Chr2	Mut	8426323	8427224	Col/Ler	Ler
4068_AE	Chr2	Mut	11177084	11177237	Ler	Col/Ler
4068_AE	Chr2	Mut	12947652	12949521	Col/Ler	Col
4068_AE	Chr2	Mut	13904052	13904884	Col	Col/Ler
4068_AE	Chr2	Mut	16835513	16835537	Col/Ler	Ler
4068_AE	Chr2	Mut	17043721	17046019	Ler	Col/Ler
4068_AE	Chr2	Mut	17193751	17196876	Col/Ler	Ler
4068_AE	Chr2	Mut	17947713	17967177	Ler	Col/Ler
4068_AE	Chr2	Mut	18887310	18888764	Col/Ler	Ler
4068_AE	Chr2	Mut	19141815	19142802	Ler	Col/Ler
4068_AF	Chr2	Mut	15931777	15932422	Col/Ler	Ler
4068_AF	Chr2	Mut	17804673	17807379	Ler	Col/Ler
4068_AF	Chr2	Mut	18500000	18500018	Col/Ler	Ler
4068_B	Chr2	WT	5676414	5677263	Col	Col/Ler
4068_B	Chr2	WT	19325297	19325446	Col/Ler	Col
4068_BM	Chr5	WT	3315159	3317048	Col/Ler	Col
4068_BM	Chr5	WT	17781443	17785336	Col	Col/Ler
4068_BM	Chr5	WT	18160595	18160967	Col/Ler	Ler
4068_BN	Chr5	WT	21962828	21963331	Ler	Col/Ler
4068_BP	Chr5	WT	5746339	5747697	Ler	Col/Ler
4068_BP	Chr5	WT	21365157	21365158	Col/Ler	Ler
4068_BQ	Chr5	WT	26103534	26104463	Ler	Col/Ler
4068_BR	Chr5	WT	3768772	3772693	Col/Ler	Ler
4068_BR	Chr5	WT	6409787	6410558	Ler	Col/Ler
4068_BR	Chr5	WT	23413099	23414321	Col/Ler	Col
4068_BS	Chr5	WT	6838155	6838256	Ler	Col/Ler
4068_BS	Chr5	WT	7230359	7230521	Col/Ler	Col
4068_BS	Chr5	WT	23248305	23261694	Col	Col/Ler
4068_BT	Chr5	WT	1585702	1586461	Col	Col/Ler
4068_BT	Chr5	WT	14844265	14852000	Col/Ler	Col
4068_BT	Chr5	WT	24442681	24443148	Col	Col/Ler
4068_BU	Chr5	WT	7375000	7375755	Col/Ler	Ler
4068_BU	Chr5	WT	22031339	22032187	Ler	Col/Ler
4068_BU	Chr5	WT	26271357	26271858	Col/Ler	Ler
4068_BW	Chr5	WT	7316143	7316835	Col/Ler	Col
4068_BX	Chr5	WT	8251248	8251373	Ler	Col/Ler
4068_BX	Chr5	WT	15307793	15307916	Col/Ler	Ler
4068_BX	Chr5	WT	26656617	26657730	Ler	Col/Ler
4068_BY	Chr5	WT	21345766	21346338	Ler	Col/Ler
4068_BZ	Chr5	WT	729906	730879	Ler	Col/Ler
4068_BZ	Chr5	WT	16719788	16719800	Col/Ler	Col
4068_BZ	Chr5	WT	18217010	18217388	Col	Col/Ler
4068_BZ	Chr5	WT	25224027	25227000	Col/Ler	Ler
4068_C	Chr2	WT	12152234	12155437	Col/Ler	Ler
4068_C	Chr2	WT	18080660	18081267	Ler	Col/Ler
4068_CA	Chr5	WT	14700000	14702197	Col/Ler	Ler
4068_CB	Chr5	WT	14778744	14778760	Col/Ler	Ler
4068_CC	Chr5	Mut	1107508	1110041	Col	Col/Ler
4068_CC	Chr5	Mut	2886999	2888044	Col/Ler	Col
4068_CC	Chr5	Mut	9411908	9412013	Col	Col/Ler
4068_CC	Chr5	Mut	21846317	21846910	Col/Ler	Col
4068_CC	Chr5	Mut	24396836	24398448	Col	Col/Ler
4068_CC	Chr5	Mut	25210101	25211657	Col/Ler	Ler
4068_CC	Chr5	Mut	25861529	25861619	Ler	Col/Ler
4068_CD	Chr5	Mut	1443490	1444507	Col/Ler	Col
4068_CD	Chr5	Mut	4100661	4117143	Col	Col/Ler
4068_CD	Chr5	Mut	16120605	16120892	Col/Ler	Col
4068_CD	Chr5	Mut	20307505	20308116	Col	Col/Ler
4068_CD	Chr5	Mut	20536460	20537060	Col/Ler	Col
4068_CD	Chr5	Mut	20956073	20958256	Col	Col/Ler
4068_CE	Chr5	Mut	2475000	2476454	Col/Ler	Ler
4068_CE	Chr5	Mut	2676079	2676276	Ler	Col/Ler
4068_CE	Chr5	Mut	2896854	2935997	Col/Ler	Col
4068_CE	Chr5	Mut	7553703	7559658	Col	Col/Ler
4068_CE	Chr5	Mut	8390098	8390226	Col/Ler	Col
4068_CE	Chr5	Mut	15383034	15383153	Col	Col/Ler
4068_CE	Chr5	Mut	19754765	19754871	Col/Ler	Ler
4068_CE	Chr5	Mut	23968046	23968062	Ler	Col/Ler
4068_CE	Chr5	Mut	25100000	25100066	Col/Ler	Ler
4068_CE	Chr5	Mut	26492086	26492948	Ler	Col/Ler
4068_CE	Chr5	Mut	26805222	26805767	Col/Ler	Col
4068_CF	Chr5	Mut	54939	58449	Col	Col/Ler
4068_CF	Chr5	Mut	266711	269658	Col/Ler	Col
4068_CF	Chr5	Mut	1953388	1954091	Col	Col/Ler
4068_CF	Chr5	Mut	2616672	2617191	Col/Ler	Col
4068_CF	Chr5	Mut	4823674	4826843	Col	Col/Ler
4068_CF	Chr5	Mut	5276751	5278039	Col/Ler	Col
4068_CF	Chr5	Mut	5559677	5559987	Col	Col/Ler
4068_CF	Chr5	Mut	5560905	5572045	Col/Ler	Ler
4068_CF	Chr5	Mut	7405390	7420714	Ler	Col/Ler
4068_CF	Chr5	Mut	8151712	8153590	Col/Ler	Ler
4068_CF	Chr5	Mut	8659815	8660251	Ler	Col/Ler
4068_CF	Chr5	Mut	16771955	16773063	Col/Ler	Ler
4068_CF	Chr5	Mut	22713271	22718594	Ler	Col/Ler
4068_CF	Chr5	Mut	24289162	24293085	Col/Ler	Col
4068_CF	Chr5	Mut	24956587	24959303	Col	Col/Ler
4068_CF	Chr5	Mut	25260485	25263804	Col/Ler	Ler
4068_CF	Chr5	Mut	25947111	25947546	Ler	Col/Ler
4068_CG	Chr5	Mut	330456	330713	Col	Col/Ler
4068_CG	Chr5	Mut	2856029	2857244	Col/Ler	Ler
4068_CG	Chr5	Mut	4615393	4617532	Ler	Col/Ler
4068_CG	Chr5	Mut	5624885	5627000	Col/Ler	Ler
4068_CG	Chr5	Mut	8300851	8300925	Ler	Col/Ler
4068_CG	Chr5	Mut	15727850	15728423	Col/Ler	Ler
4068_CG	Chr5	Mut	16267179	16267426	Ler	Col/Ler
4068_CG	Chr5	Mut	19775000	19775738	Col/Ler	Ler
4068_CG	Chr5	Mut	20727402	20748374	Ler	Col/Ler
4068_CG	Chr5	Mut	21278601	21283829	Col/Ler	Ler
4068_CG	Chr5	Mut	23662419	23664939	Ler	Col/Ler
4068_CG	Chr5	Mut	24075000	24075661	Col/Ler	Ler
4068_CG	Chr5	Mut	26753820	26754364	Ler	Col/Ler
4068_CH	Chr5	Mut	2252371	2252797	Ler	Col/Ler
4068_CH	Chr5	Mut	8911167	8912309	Col/Ler	Ler
4068_CH	Chr5	Mut	19657850	19659038	Ler	Col/Ler
4068_CH	Chr5	Mut	21390370	21390406	Col/Ler	Ler
4068_CH	Chr5	Mut	22129686	22174708	Ler	Col/Ler
4068_CH	Chr5	Mut	23323074	23323415	Col/Ler	Col
4068_CH	Chr5	Mut	24412413	24413057	Col	Col/Ler
4068_CH	Chr5	Mut	24903344	24903580	Col/Ler	Col
4068_CH	Chr5	Mut	25340699	25342736	Col	Col/Ler
4068_CI	Chr5	Mut	5020193	5021371	Col/Ler	Ler
4068_CI	Chr5	Mut	5618870	5620586	Ler	Col/Ler
4068_CI	Chr5	Mut	7873404	7873418	Col/Ler	Ler
4068_CI	Chr5	Mut	19292377	19293383	Ler	Col/Ler
4068_CI	Chr5	Mut	20711138	20711881	Col/Ler	Ler
4068_CI	Chr5	Mut	21587292	21599174	Ler	Col/Ler
4068_CI	Chr5	Mut	22194171	22194880	Col/Ler	Ler
4068_CI	Chr5	Mut	23708567	23709398	Ler	Col/Ler
4068_CI	Chr5	Mut	25035669	25038001	Col/Ler	Col
4068_CI	Chr5	Mut	26128609	26130152	Col	Col/Ler
4068_CI	Chr5	Mut	26581128	26581192	Col/Ler	Col
4068_CI	Chr5	Mut	26907966	26909353	Col	Col/Ler
4068_CJ	Chr5	Mut	941176	942059	Col	Col/Ler
4068_CJ	Chr5	Mut	3875000	3906618	Col/Ler	Col
4068_CJ	Chr5	Mut	5412818	5413358	Col	Col/Ler
4068_CJ	Chr5	Mut	6399562	6400379	Col/Ler	Col
4068_CJ	Chr5	Mut	14775470	14776327	Col	Col/Ler
4068_CJ	Chr5	Mut	16063229	16063728	Col/Ler	Ler
4068_CJ	Chr5	Mut	17648000	17650524	Ler	Col/Ler
4068_CJ	Chr5	Mut	18357032	18357700	Col/Ler	Col
4068_CJ	Chr5	Mut	19652835	19652904	Col	Ler
4068_CJ	Chr5	Mut	26599903	26600754	Ler	Col/Ler
4068_CK	Chr5	Mut	2935997	2938561	Ler	Col/Ler
4068_CK	Chr5	Mut	17519052	17519963	Col/Ler	Ler
4068_CK	Chr5	Mut	19133978	19134392	Ler	Col/Ler
4068_CK	Chr5	Mut	24728661	24730988	Col/Ler	Ler
4068_CK	Chr5	Mut	25575706	25579478	Ler	Col/Ler
4068_CK	Chr5	Mut	25950000	25950683	Col/Ler	Ler
4068_CL	Chr5	Mut	1095791	1095922	Col	Col/Ler
4068_CL	Chr5	Mut	1850000	1868216	Col/Ler	Col
4068_CL	Chr5	Mut	4637501	4639050	Col	Col/Ler
4068_CL	Chr5	Mut	17830130	17830454	Col/Ler	Col
4068_CL	Chr5	Mut	19775738	19785527	Col	Col/Ler
4068_CL	Chr5	Mut	19925221	19929113	Col/Ler	Col
4068_CL	Chr5	Mut	20506246	20506648	Col	Col/Ler
4068_CL	Chr5	Mut	22024411	22024462	Col/Ler	Col
4068_CL	Chr5	Mut	22885006	22886924	Col	Col/Ler
4068_CL	Chr5	Mut	23158346	23214138	Col/Ler	Ler
4068_CL	Chr5	Mut	24274108	24274616	Ler	Col/Ler
4068_CL	Chr5	Mut	24500000	24501543	Col/Ler	Col
4068_CL	Chr5	Mut	25129519	25130122	Col	Col/Ler
4068_CL	Chr5	Mut	26315816	26315836	Col/Ler	Ler
4068_CM	Chr5	Mut	58014	58898	Ler	Col/Ler
4068_CM	Chr5	Mut	2686982	2687207	Col/Ler	Ler
4068_CM	Chr5	Mut	3323567	3326970	Ler	Col/Ler
4068_CM	Chr5	Mut	3875000	3881347	Col/Ler	Col
4068_CM	Chr5	Mut	5380808	5382044	Col	Col/Ler
4068_CM	Chr5	Mut	7441227	7441880	Col/Ler	Ler
4068_CM	Chr5	Mut	8984766	8989927	Ler	Col/Ler
4068_CM	Chr5	Mut	20223930	20225719	Col/Ler	Col
4068_CM	Chr5	Mut	20946673	20949795	Col	Col/Ler
4068_CM	Chr5	Mut	22358233	22358987	Col/Ler	Col
4068_CM	Chr5	Mut	24196626	24199009	Col	Col/Ler
4068_CM	Chr5	Mut	26776356	26776446	Col/Ler	Ler
4068_CN	Chr5	Mut	54925	54933	Ler	Col/Ler
4068_CN	Chr5	Mut	2650611	2653138	Col/Ler	Ler
4068_CN	Chr5	Mut	3322492	3324890	Ler	Col/Ler
4068_CN	Chr5	Mut	3875000	3881347	Col/Ler	Col
4068_CN	Chr5	Mut	5380808	5382044	Col	Col/Ler
4068_CN	Chr5	Mut	7432102	7432216	Col/Ler	Ler
4068_CN	Chr5	Mut	8956604	8981882	Ler	Col/Ler
4068_CN	Chr5	Mut	20223930	20227297	Col/Ler	Col
4068_CN	Chr5	Mut	20948000	20950201	Col	Col/Ler
4068_CN	Chr5	Mut	22359382	22359385	Col/Ler	Col
4068_CN	Chr5	Mut	24198000	24201394	Col	Col/Ler
4068_CN	Chr5	Mut	26750000	26750511	Col/Ler	Ler
4068_CO	Chr5	Mut	780059	780255	Col/Ler	Ler
4068_CO	Chr5	Mut	3517848	3518091	Ler	Col/Ler
4068_CO	Chr5	Mut	8008243	8008793	Col/Ler	Col
4068_CO	Chr5	Mut	9002331	9004404	Col	Col/Ler
4068_CO	Chr5	Mut	13935679	13937573	Col/Ler	Ler
4068_CO	Chr5	Mut	23418161	23421000	Ler	Col/Ler
4068_CO	Chr5	Mut	24426373	24432314	Col/Ler	Ler
4068_CP	Chr5	Mut	875000	875415	Col/Ler	Col
4068_CP	Chr5	Mut	1709791	1711276	Col	Col/Ler
4068_CP	Chr5	Mut	3437530	3437963	Col/Ler	Col
4068_CP	Chr5	Mut	4081816	4082948	Col	Col/Ler
4068_CP	Chr5	Mut	4472866	4476537	Col/Ler	Col
4068_CP	Chr5	Mut	5130837	5132216	Col	Col/Ler
4068_CP	Chr5	Mut	5400000	5401328	Col/Ler	Col
4068_CP	Chr5	Mut	20127631	20209182	Col	Col/Ler
4068_CP	Chr5	Mut	22205860	22207472	Col/Ler	Ler
4068_CP	Chr5	Mut	23909422	23909457	Ler	Col/Ler
4068_CP	Chr5	Mut	25220209	25220522	Col/Ler	Ler
4068_D	Chr2	WT	10190828	10191196	Col/Ler	Ler
4068_D	Chr2	WT	18036968	18039152	Ler	Col/Ler
4068_E	Chr2	WT	7321048	7322129	Col/Ler	Ler
4068_G	Chr2	WT	15276628	15282113	Col/Ler	Ler
4068_H	Chr2	WT	15947034	15947832	Col/Ler	Col
4068_I	Chr2	WT	619777	620027	Col/Ler	Ler
4068_I	Chr2	WT	14238397	14243198	Ler	Col/Ler
4068_J	Chr2	WT	11164988	11165483	Col/Ler	Ler
4068_L	Chr2	WT	8200000	8201159	Col/Ler	Ler
4068_L	Chr2	WT	18588647	18591711	Ler	Col/Ler
4068_N	Chr2	WT	375000	375609	Col/Ler	Ler
4068_N	Chr2	WT	12414849	12418705	Ler	Col/Ler
4068_O	Chr2	WT	10066412	10067236	Col/Ler	Col
4068_P	Chr2	WT	181007	189216	Ler	Col/Ler
4068_P	Chr2	WT	15075000	15075195	Col/Ler	Ler
4068_Q	Chr2	Mut	424861	425002	Col	Col/Ler
4068_Q	Chr2	Mut	7293187	7295228	Col/Ler	Ler
4068_Q	Chr2	Mut	13625302	13629145	Ler	Col/Ler
4068_Q	Chr2	Mut	14622897	14622924	Col/Ler	Col
4068_Q	Chr2	Mut	14849575	14850517	Col	Col/Ler
4068_Q	Chr2	Mut	15447517	15448121	Col/Ler	Col
4068_Q	Chr2	Mut	15859897	15871354	Col	Col/Ler
4068_Q	Chr2	Mut	19151435	19152441	Col/Ler	Ler
4068_Q	Chr2	Mut	19493090	19500831	Ler	Col/Ler
4068_Q	Chr2	Mut	19579882	19581893	Col/Ler	Col
4068_R	Chr2	Mut	8779232	8779378	Col/Ler	Col
4068_R	Chr2	Mut	9298000	9333260	Col	Col/Ler
4068_R	Chr2	Mut	11690899	11690900	Col/Ler	Col
4068_R	Chr2	Mut	15600149	15603464	Col	Col/Ler
4068_R	Chr2	Mut	16700000	16700928	Col/Ler	Col
4068_R	Chr2	Mut	18259388	18260762	Col	Col/Ler
4068_R	Chr2	Mut	19592336	19592481	Col/Ler	Col
4068_S	Chr2	Mut	10897546	10898029	Col/Ler	Ler
4068_S	Chr2	Mut	13737975	13739203	Ler	Col/Ler
4068_S	Chr2	Mut	14200000	14200926	Col/Ler	Ler
4068_S	Chr2	Mut	14567241	14570661	Ler	Col/Ler
4068_S	Chr2	Mut	15075000	15075195	Col/Ler	Ler
4068_S	Chr2	Mut	18473000	18477600	Ler	Col/Ler
4068_S	Chr2	Mut	18536921	18538078	Col/Ler	Col
4068_S	Chr2	Mut	18862737	18863882	Col	Col/Ler
4068_T	Chr2	Mut	10075000	10077001	Col/Ler	Col
4068_T	Chr2	Mut	12832181	12832343	Col	Col/Ler
4068_T	Chr2	Mut	18058775	18060932	Col/Ler	Col
4068_T	Chr2	Mut	19012165	19012339	Col	Col/Ler
4068_U	Chr2	Mut	812200	812655	Ler	Col/Ler
4068_U	Chr2	Mut	9595411	9598143	Col/Ler	Col
4068_U	Chr2	Mut	10776736	10783048	Col	Col/Ler
4068_U	Chr2	Mut	13486710	13487039	Col/Ler	Col
4068_U	Chr2	Mut	14075075	14076228	Col	Col/Ler
4068_U	Chr2	Mut	14957358	14957710	Col/Ler	Ler
4068_U	Chr2	Mut	16360541	16363263	Ler	Col/Ler
4068_V	Chr2	Mut	7995274	7996066	Ler	Col/Ler
4068_V	Chr2	Mut	9547328	9548770	Col/Ler	Col
4068_V	Chr2	Mut	13946477	13948058	Col	Col/Ler
4068_V	Chr2	Mut	14271545	14274089	Col/Ler	Ler
4068_V	Chr2	Mut	15286869	15287505	Ler	Col/Ler
4068_V	Chr2	Mut	17929123	17931518	Col/Ler	Ler
4068_V	Chr2	Mut	18511842	18512914	Ler	Col/Ler
4068_V	Chr2	Mut	18632600	18633389	Col/Ler	Col
4068_W	Chr2	Mut	8303977	8303983	Col	Col/Ler
4068_W	Chr2	Mut	9525000	9528884	Col/Ler	Col
4068_W	Chr2	Mut	12048000	12101343	Col	Col/Ler
4068_W	Chr2	Mut	12886554	12887085	Col/Ler	Ler
4068_W	Chr2	Mut	13391855	13392381	Ler	Col/Ler
4068_W	Chr2	Mut	14264066	14264151	Col/Ler	Ler
4068_W	Chr2	Mut	15323150	15325046	Ler	Col/Ler
4068_X	Chr2	Mut	8815639	8815690	Col/Ler	Col
4068_X	Chr2	Mut	9573000	9575005	Col	Col/Ler
4068_X	Chr2	Mut	11168827	11170220	Col/Ler	Col
4068_X	Chr2	Mut	12365916	12366133	Col	Col/Ler
4068_X	Chr2	Mut	13200000	13201321	Col/Ler	Col
4068_X	Chr2	Mut	14123000	14125002	Col	Col/Ler
4068_X	Chr2	Mut	15577969	15579341	Col/Ler	Col
4068_X	Chr2	Mut	15781360	15781912	Col	Col/Ler
4068_X	Chr2	Mut	16137239	16142895	Col/Ler	Col
4068_X	Chr2	Mut	16300776	16301805	Col	Col/Ler
4068_X	Chr2	Mut	16559157	16559374	Col/Ler	Col
4068_X	Chr2	Mut	17773000	17789107	Col	Col/Ler
4068_X	Chr2	Mut	18562031	18566794	Col/Ler	Ler
4068_Y	Chr2	Mut	1107896	1108048	Col/Ler	Ler
4068_Y	Chr2	Mut	14217149	14219108	Ler	Col/Ler
4068_Y	Chr2	Mut	16642031	16642800	Col/Ler	Ler
4068_Y	Chr2	Mut	17629497	17631084	Ler	Col/Ler
4068_Y	Chr2	Mut	19429633	19430221	Col/Ler	Ler
4068_Z	Chr2	Mut	745628	748259	Ler	Col/Ler
4068_Z	Chr2	Mut	8322640	8323385	Col/Ler	Ler
4068_Z	Chr2	Mut	8976896	8977001	Ler	Col/Ler
4068_Z	Chr2	Mut	10630974	10632542	Col/Ler	Col
4068_Z	Chr2	Mut	11901951	11903140	Col	Col/Ler
4068_Z	Chr2	Mut	13350554	13355235	Col/Ler	Ler
4068_Z	Chr2	Mut	15158362	15162647	Ler	Col/Ler
4068_Z	Chr2	Mut	16115678	16116318	Col/Ler	Ler
4068_Z	Chr2	Mut	16653348	16653354	Ler	Col/Ler
4068_Z	Chr2	Mut	17443333	17444327	Col/Ler	Col
4068_Z	Chr2	Mut	17755511	17756315	Col	Col/Ler
4068_Z	Chr2	Mut	18150000	18194693	Col/Ler	Col
4068_Z	Chr2	Mut	18523000	18528032	Col	Col/Ler
4068_Z	Chr2	Mut	19450000	19460557	Col/Ler	Col
4807_A	Chr2	WT	8169986	8171913	Col	Col/Ler
4807_A	Chr2	WT	19200000	19200607	Col/Ler	Col
4807_AB	Chr2	WT	12992999	12993270	Col/Ler	Ler
4807_AC	Chr2	WT	7820906	7821113	Col/Ler	Col
4807_AD	Chr2	WT	1881866	1890762	Col	Col/Ler
4807_AD	Chr2	WT	9375000	9375100	Col/Ler	Ler
4807_AE	Chr2	Mut	876283	876519	Col	Col/Ler
4807_AE	Chr2	Mut	6927364	6930201	Col/Ler	Col
4807_AE	Chr2	Mut	7702727	7702850	Col	Col/Ler
4807_AE	Chr2	Mut	8375039	8376126	Col/Ler	Ler
4807_AE	Chr2	Mut	10776736	10791643	Ler	Col/Ler
4807_AE	Chr2	Mut	11254763	11255806	Col/Ler	Ler
4807_AE	Chr2	Mut	13875833	13876890	Ler	Col/Ler
4807_AE	Chr2	Mut	14178126	14178619	Col/Ler	Ler
4807_AE	Chr2	Mut	16542590	16543748	Ler	Col/Ler
4807_AE	Chr2	Mut	17000000	17000589	Col/Ler	Ler
4807_AE	Chr2	Mut	18228405	18259080	Ler	Col/Ler
4807_AF	Chr2	Mut	550103	552733	Col/Ler	Col
4807_AF	Chr2	Mut	7144677	7145827	Col	Col/Ler
4807_AF	Chr2	Mut	7680345	7680348	Col/Ler	Col
4807_AF	Chr2	Mut	11134700	11139576	Col	Col/Ler
4807_AF	Chr2	Mut	11375000	11376997	Col/Ler	Ler
4807_AF	Chr2	Mut	15782851	15782942	Ler	Col/Ler
4807_AF	Chr2	Mut	16675000	16694743	Col/Ler	Col
4807_AF	Chr2	Mut	19469193	19474273	Col	Col/Ler
4807_AG	Chr2	Mut	744789	745430	Col/Ler	Col
4807_AG	Chr2	Mut	7698000	7700369	Col	Col/Ler
4807_AG	Chr2	Mut	11619857	11622825	Col/Ler	Col
4807_AG	Chr2	Mut	15297872	15301195	Col	Col/Ler
4807_AG	Chr2	Mut	17275000	17311215	Col/Ler	Ler
4807_AG	Chr2	Mut	17947713	17950237	Ler	Col/Ler
4807_AG	Chr2	Mut	18212140	18213733	Col/Ler	Col
4807_AG	Chr2	Mut	19045262	19045961	Col	Col/Ler
4807_AH	Chr2	Mut	1156056	1156375	Col/Ler	Ler
4807_AH	Chr2	Mut	6619592	6619712	Ler	Col/Ler
4807_AH	Chr2	Mut	6809663	6810704	Col/Ler	Ler
4807_AH	Chr2	Mut	12048000	12126951	Ler	Col/Ler
4807_AH	Chr2	Mut	13240701	13240826	Col/Ler	Ler
4807_AH	Chr2	Mut	13498000	13500052	Ler	Col/Ler
4807_AH	Chr2	Mut	15925000	15925004	Col/Ler	Col
4807_AH	Chr2	Mut	17273000	17311215	Col	Col/Ler
4807_AH	Chr2	Mut	18358321	18359101	Col/Ler	Ler
4807_AI	Chr2	Mut	7400818	7402726	Col	Col/Ler
4807_AI	Chr2	Mut	7760161	7760165	Col/Ler	Col
4807_AI	Chr2	Mut	9903034	9903986	Col	Col/Ler
4807_AI	Chr2	Mut	17725000	17726621	Col/Ler	Ler
4807_AJ	Chr2	Mut	387072	387843	Ler	Col/Ler
4807_AJ	Chr2	Mut	8062286	8064047	Col/Ler	Ler
4807_AJ	Chr2	Mut	10786591	10790006	Ler	Col/Ler
4807_AJ	Chr2	Mut	13949323	13949565	Col/Ler	Ler
4807_AJ	Chr2	Mut	15759188	15764167	Ler	Col/Ler
4807_AJ	Chr2	Mut	18200000	18200073	Col/Ler	Ler
4807_AJ	Chr2	Mut	19104354	19105882	Ler	Col/Ler
4807_AK	Chr2	WT	12619865	12619944	Ler	Col/Ler
4807_AL	Chr2	WT	315064	316080	Col/Ler	Col
4807_AL	Chr2	WT	835174	836067	Col	Col/Ler
4807_AL	Chr2	WT	13200000	13201321	Col/Ler	Ler
4807_AM	Chr2	WT	12135002	12140462	Col/Ler	Col
4807_AM	Chr2	WT	15008221	15009828	Col	Col/Ler
4807_AN	Chr2	WT	17950237	17967102	Col/Ler	Ler
4807_AQ	Chr2	Mut	8319594	8319681	Col	Col/Ler
4807_AQ	Chr2	Mut	11039878	11045079	Col/Ler	Col
4807_AQ	Chr2	Mut	13274862	13287385	Col	Col/Ler
4807_AQ	Chr2	Mut	16325000	16328220	Col/Ler	Ler
4807_AQ	Chr2	Mut	16818517	16821875	Ler	Col/Ler
4807_AR	Chr2	Mut	138852	139048	Col/Ler	Ler
4807_AR	Chr2	Mut	1134210	1135239	Ler	Col/Ler
4807_AR	Chr2	Mut	1781097	1787231	Col/Ler	Ler
4807_AR	Chr2	Mut	8502321	8508588	Ler	Col/Ler
4807_AR	Chr2	Mut	9558204	9558263	Col/Ler	Col
4807_AR	Chr2	Mut	14159855	14160110	Col	Col/Ler
4807_AR	Chr2	Mut	16137239	16138363	Col/Ler	Col
4807_AR	Chr2	Mut	16433823	16434563	Col	Col/Ler
4807_AR	Chr2	Mut	16642031	16644009	Col/Ler	Col
4807_AR	Chr2	Mut	17164717	17185286	Col	Col/Ler
4807_AR	Chr2	Mut	17275000	17311215	Col/Ler	Col
4807_AR	Chr2	Mut	18367719	18369343	Col	Col/Ler
4807_AR	Chr2	Mut	19047508	19048343	Col/Ler	Ler
4807_AR	Chr2	Mut	19173000	19182112	Ler	Col/Ler
4807_AS	Chr2	Mut	94835	97032	Col	Col/Ler
4807_AS	Chr2	Mut	215586	220022	Col/Ler	Ler
4807_AS	Chr2	Mut	838140	843531	Ler	Col/Ler
4807_AS	Chr2	Mut	8460045	8460132	Col/Ler	Ler
4807_AS	Chr2	Mut	11456288	11458014	Ler	Col/Ler
4807_AS	Chr2	Mut	14253533	14254232	Col/Ler	Ler
4807_AS	Chr2	Mut	15037267	15040584	Ler	Col/Ler
4807_AS	Chr2	Mut	17768517	17770950	Col/Ler	Col
4807_AS	Chr2	Mut	18228405	18259388	Col	Col/Ler
4807_AS	Chr2	Mut	19503736	19504232	Col/Ler	Col
4807_AT	Chr2	Mut	678192	678340	Ler	Col/Ler
4807_AT	Chr2	Mut	8228696	8231980	Col/Ler	Ler
4807_AT	Chr2	Mut	9775503	9776125	Ler	Col/Ler
4807_AT	Chr2	Mut	11000000	11001897	Col/Ler	Ler
4807_AT	Chr2	Mut	11898000	11904561	Ler	Col/Ler
4807_AT	Chr2	Mut	16525522	16525828	Col/Ler	Ler
4807_AT	Chr2	Mut	17273000	17357006	Ler	Col/Ler
4807_AT	Chr2	Mut	18581034	18586969	Col/Ler	Col
4807_AT	Chr2	Mut	19156811	19157126	Col	Col/Ler
4807_AU	Chr2	Mut	623507	623919	Col	Col/Ler
4807_AU	Chr2	Mut	1500705	1500844	Col/Ler	Col
4807_AU	Chr2	Mut	4792383	4793390	Col	Col/Ler
4807_AU	Chr2	Mut	8125000	8147480	Col/Ler	Ler
4807_AU	Chr2	Mut	13144213	13145298	Ler	Col/Ler
4807_AU	Chr2	Mut	14877441	14880499	Col/Ler	Ler
4807_AU	Chr2	Mut	15774043	15774092	Ler	Col/Ler
4807_AU	Chr2	Mut	16149762	16150312	Col/Ler	Col
4807_AU	Chr2	Mut	16278506	16282444	Col	Col/Ler
4807_AU	Chr2	Mut	16986323	16986784	Col/Ler	Ler
4807_AV	Chr2	Mut	2256767	2258657	Ler	Col/Ler
4807_AV	Chr2	Mut	8625926	8626938	Col/Ler	Col
4807_AV	Chr2	Mut	8938268	8939368	Col	Col/Ler
4807_AV	Chr2	Mut	13186587	13192011	Col/Ler	Col
4807_AV	Chr2	Mut	13739938	13740042	Col	Col/Ler
4807_AW	Chr2	WT	10600000	10609351	Col/Ler	Ler
4807_AW	Chr2	WT	13198000	13207700	Ler	Col/Ler
4807_AY	Chr2	WT	7645690	7645709	Col/Ler	Col
4807_AY	Chr2	WT	19233688	19236672	Col	Col/Ler
4807_AZ	Chr2	WT	560891	563188	Col	Col/Ler
4807_B	Chr2	WT	7344730	7347257	Col	Col/Ler
4807_B	Chr2	WT	19300000	19302294	Col/Ler	Ler
4807_BA	Chr2	WT	1313090	1313228	Col/Ler	Col
4807_BA	Chr2	WT	11592528	11592745	Col	Col/Ler
4807_BA	Chr2	WT	18954753	18956034	Col/Ler	Col
4807_BB	Chr2	WT	1350000	1350314	Col/Ler	Ler
4807_BB	Chr2	WT	6846427	6846484	Ler	Col/Ler
4807_BB	Chr2	WT	16959640	16961364	Col/Ler	Ler
4807_BB	Chr2	WT	17837860	17848035	Ler	Col/Ler
4807_BC	Chr2	Mut	7494891	7495603	Ler	Col/Ler
4807_BC	Chr2	Mut	10853151	10853424	Col/Ler	Col
4807_BC	Chr2	Mut	12202253	12202297	Col	Col/Ler
4807_BC	Chr2	Mut	13200000	13207700	Col/Ler	Col
4807_BC	Chr2	Mut	14849575	14851225	Col	Col/Ler
4807_BC	Chr2	Mut	16710398	16710559	Col/Ler	Ler
4807_BC	Chr2	Mut	16948848	16949641	Ler	Col/Ler
4807_BD	Chr2	Mut	2240223	2240518	Col/Ler	Col
4807_BD	Chr2	Mut	10323000	10327839	Col	Col/Ler
4807_BD	Chr2	Mut	11750256	11752738	Col/Ler	Col
4807_BD	Chr2	Mut	13802486	13803433	Col	Col/Ler
4807_BD	Chr2	Mut	14429546	14432899	Col/Ler	Ler
4807_BD	Chr2	Mut	17909127	17917120	Ler	Col/Ler
4807_BD	Chr2	Mut	19460557	19467282	Col/Ler	Col
4807_BE	Chr2	Mut	414207	415544	Col/Ler	Ler
4807_BE	Chr2	Mut	1330506	1332614	Ler	Col/Ler
4807_BE	Chr2	Mut	11681268	11681976	Col/Ler	Col
4807_BE	Chr2	Mut	14073000	14075204	Col	Col/Ler
4807_BE	Chr2	Mut	15118997	15121267	Col/Ler	Col
4807_BE	Chr2	Mut	16773769	16775062	Col	Col/Ler
4807_BE	Chr2	Mut	17549608	17549924	Col/Ler	Ler
4807_BE	Chr2	Mut	18194693	18195088	Ler	Col/Ler
4807_BE	Chr2	Mut	18484207	18485961	Col/Ler	Ler
4807_BE	Chr2	Mut	19598000	19600110	Ler	Col/Ler
4807_BF	Chr2	Mut	6291268	6291776	Col	Col/Ler
4807_BF	Chr2	Mut	8125000	8168728	Col/Ler	Ler
4807_BF	Chr2	Mut	9525644	9529456	Ler	Col/Ler
4807_BF	Chr2	Mut	12291265	12292120	Col/Ler	Ler
4807_BF	Chr2	Mut	13420085	13427023	Ler	Col/Ler
4807_BF	Chr2	Mut	15500000	15500535	Col/Ler	Ler
4807_BF	Chr2	Mut	16322054	16327794	Ler	Col/Ler
4807_BF	Chr2	Mut	17875000	17875503	Col/Ler	Col
4807_BF	Chr2	Mut	18216531	18216872	Col	Ler
4807_BH	Chr2	Mut	2221007	2221371	Col/Ler	Ler
4807_BH	Chr2	Mut	7603914	7604746	Ler	Col/Ler
4807_BH	Chr2	Mut	9719335	9719842	Col/Ler	Col
4807_BH	Chr2	Mut	10323000	10325333	Col	Col/Ler
4807_BH	Chr2	Mut	12186420	12189131	Col/Ler	Col
4807_BH	Chr2	Mut	14902322	14904504	Col	Col/Ler
4807_BH	Chr2	Mut	14955830	14957358	Col/Ler	Ler
4807_BH	Chr2	Mut	16706103	16709562	Ler	Col/Ler
4807_BH	Chr2	Mut	18892183	18893629	Col/Ler	Col
4807_BI	Chr2	WT	2182064	2183792	Col	Col/Ler
4807_BJ	Chr2	WT	1719022	1723725	Col/Ler	Col
4807_BJ	Chr2	WT	9923000	9927602	Col	Col/Ler
4807_BK	Chr2	WT	11688073	11688101	Col/Ler	Ler
4807_BL	Chr2	WT	16539852	16547203	Ler	Col/Ler
4807_BN	Chr2	WT	9696333	9697139	Col	Col/Ler
4807_BN	Chr2	WT	14793183	14798673	Col/Ler	Ler
4807_BO	Chr2	Mut	812200	812905	Ler	Col/Ler
4807_BO	Chr2	Mut	8125000	8140037	Col/Ler	Ler
4807_BO	Chr2	Mut	9022295	9022670	Ler	Col/Ler
4807_BO	Chr2	Mut	13445136	13445233	Col/Ler	Col
4807_BO	Chr2	Mut	14976483	14976981	Col	Col/Ler
4807_BO	Chr2	Mut	18297806	18297863	Col/Ler	Ler
4807_BP	Chr2	Mut	6357259	6358358	Col	Col/Ler
4807_BP	Chr2	Mut	8568509	8569818	Col/Ler	Ler
4807_BP	Chr2	Mut	8718939	8720226	Ler	Col/Ler
4807_BP	Chr2	Mut	11975000	11976171	Col/Ler	Col
4807_BP	Chr2	Mut	13167904	13168516	Col	Col/Ler
4807_BP	Chr2	Mut	14129470	14131076	Col/Ler	Col
4807_BP	Chr2	Mut	14526039	14526211	Col	Col/Ler
4807_BP	Chr2	Mut	18948524	18949578	Col/Ler	Ler
4807_BP	Chr2	Mut	19581987	19582393	Ler	Col/Ler
4807_BQ	Chr2	Mut	265493	266205	Col	Col/Ler
4807_BQ	Chr2	Mut	9225198	9225337	Col/Ler	Col
4807_BQ	Chr2	Mut	10148000	10152147	Col	Col/Ler
4807_BQ	Chr2	Mut	11903140	11903163	Col/Ler	Col
4807_BQ	Chr2	Mut	13878500	13879113	Col	Col/Ler
4807_BQ	Chr2	Mut	15299459	15301195	Col/Ler	Col
4807_BQ	Chr2	Mut	15591406	15592321	Col	Ler
4807_BQ	Chr2	Mut	15869896	15871354	Ler	Col/Ler
4807_BQ	Chr2	Mut	16765774	16769498	Col/Ler	Ler
4807_BQ	Chr2	Mut	16879189	16879519	Ler	Col/Ler
4807_BQ	Chr2	Mut	17109106	17110961	Col/Ler	Ler
4807_BQ	Chr2	Mut	17635470	17635899	Ler	Col/Ler
4807_BS	Chr2	Mut	871479	871536	Col/Ler	Col
4807_BS	Chr2	Mut	9209623	9212536	Col	Col/Ler
4807_BS	Chr2	Mut	17779211	17818369	Col/Ler	Ler
4807_BS	Chr2	Mut	17929123	17931748	Ler	Col/Ler
4807_BS	Chr2	Mut	19307610	19309055	Col/Ler	Col
4807_BT	Chr2	Mut	13000768	13001273	Col	Col/Ler
4807_BT	Chr2	Mut	13324180	13326452	Col/Ler	Ler
4807_BT	Chr2	Mut	15483800	15488498	Ler	Col/Ler
4807_BT	Chr2	Mut	15739846	15748698	Col/Ler	Ler
4807_BU	Chr2	WT	125002	129389	Ler	Col/Ler
4807_BU	Chr2	WT	9568015	9568019	Col/Ler	Col
4807_BX	Chr2	WT	2195758	2197527	Col/Ler	Col
4807_BX	Chr2	WT	12244084	12246603	Col	Col/Ler
4807_BX	Chr2	WT	15923843	15924196	Col/Ler	Ler
4807_BY	Chr2	WT	2355362	2358632	Col/Ler	Col
4807_BY	Chr2	WT	17357015	17357560	Col	Col/Ler
4807_BZ	Chr2	WT	10391213	10392243	Col	Col/Ler
4807_BZ	Chr2	WT	16272736	16272824	Col/Ler	Ler
4807_C	Chr2	WT	19486667	19489551	Col	Col/Ler
4807_CA	Chr2	Mut	2261308	2265548	Ler	Col/Ler
4807_CA	Chr2	Mut	8059998	8062143	Col/Ler	Col
4807_CA	Chr2	Mut	8175687	8175926	Col	Col/Ler
4807_CA	Chr2	Mut	8624990	8627000	Col/Ler	Ler
4807_CA	Chr2	Mut	9681114	9681147	Ler	Col/Ler
4807_CA	Chr2	Mut	11916356	11917023	Col/Ler	Ler
4807_CA	Chr2	Mut	13386320	13388356	Ler	Col/Ler
4807_CA	Chr2	Mut	14185668	14186025	Col/Ler	Col
4807_CA	Chr2	Mut	14898000	14900348	Col	Col/Ler
4807_CA	Chr2	Mut	17111663	17114508	Col/Ler	Ler
4807_CA	Chr2	Mut	17342568	17355101	Ler	Col/Ler
4807_CA	Chr2	Mut	18410898	18411510	Col/Ler	Ler
4807_CB	Chr2	Mut	12543835	12545194	Col/Ler	Ler
4807_CB	Chr2	Mut	14728458	14732073	Ler	Col/Ler
4807_CB	Chr2	Mut	17750000	17755511	Col/Ler	Col
4807_CB	Chr2	Mut	19102648	19103091	Col	Col/Ler
4807_CB	Chr2	Mut	19332652	19333109	Col/Ler	Col
4807_CB	Chr2	Mut	19563002	19563311	Col	Col/Ler
4807_CC	Chr2	Mut	13200000	13201321	Col/Ler	Ler
4807_CC	Chr2	Mut	15960892	15961519	Ler	Col/Ler
4807_CC	Chr2	Mut	16529416	16531164	Col/Ler	Col
4807_CC	Chr2	Mut	19374848	19375291	Col	Col/Ler
4807_CD	Chr2	Mut	139048	139760	Col/Ler	Col
4807_CD	Chr2	Mut	5510533	5510676	Col	Col/Ler
4807_CD	Chr2	Mut	8675000	8675034	Col/Ler	Ler
4807_CD	Chr2	Mut	9243688	9247382	Ler	Col/Ler
4807_CD	Chr2	Mut	12147090	12147203	Col/Ler	Ler
4807_CD	Chr2	Mut	12475847	12475918	Ler	Col/Ler
4807_CD	Chr2	Mut	14887710	14890315	Col/Ler	Ler
4807_CD	Chr2	Mut	16172002	16173025	Ler	Col/Ler
4807_CD	Chr2	Mut	17643560	17644004	Col/Ler	Col
4807_CD	Chr2	Mut	18194693	18195088	Col	Col/Ler
4807_CD	Chr2	Mut	19240057	19243444	Col/Ler	Col
4807_CE	Chr2	Mut	351126	351531	Ler	Col/Ler
4807_CE	Chr2	Mut	5767396	5767498	Col/Ler	Col
4807_CE	Chr2	Mut	11864786	11865663	Col	Col/Ler
4807_CE	Chr2	Mut	13240701	13249276	Col/Ler	Col
4807_CE	Chr2	Mut	14460112	14461711	Col	Col/Ler
4807_CE	Chr2	Mut	15113368	15114186	Col/Ler	Col
4807_CE	Chr2	Mut	16113486	16116895	Col	Col/Ler
4807_CF	Chr2	Mut	497700	497901	Col/Ler	Ler
4807_CF	Chr2	Mut	6761183	6763858	Ler	Col/Ler
4807_CF	Chr2	Mut	14200000	14200926	Col/Ler	Ler
4807_CF	Chr2	Mut	15600967	15603464	Ler	Col/Ler
4807_CF	Chr2	Mut	16580442	16582019	Col/Ler	Ler
4807_CF	Chr2	Mut	18032484	18033518	Ler	Col/Ler
4807_CF	Chr2	Mut	18195650	18195804	Col/Ler	Col
4807_CG	Chr2	WT	6814227	6814619	Col/Ler	Ler
4807_CG	Chr2	WT	9217977	9219017	Ler	Col/Ler
4807_CH	Chr2	WT	7518810	7520287	Col/Ler	Col
4807_CI	Chr2	WT	503986	505020	Col	Col/Ler
4807_CI	Chr2	WT	6214560	6214993	Col/Ler	Ler
4807_CK	Chr2	WT	262044	262211	Col/Ler	Col
4807_CK	Chr2	WT	7925793	7925812	Col	Col/Ler
4807_CK	Chr2	WT	11195395	11199633	Col/Ler	Ler
4807_CL	Chr2	WT	14125067	14126271	Col	Col/Ler
4807_CM	Chr2	Mut	305912	309201	Ler	Col/Ler
4807_CM	Chr2	Mut	9561424	9561733	Col/Ler	Col
4807_CM	Chr2	Mut	13629504	13631886	Col	Col/Ler
4807_CM	Chr2	Mut	16198465	16200123	Col/Ler	Col
4807_CM	Chr2	Mut	17789107	17804673	Col	Col/Ler
4807_CM	Chr2	Mut	19131767	19131928	Col/Ler	Ler
4807_CN	Chr2	Mut	7155373	7155429	Col/Ler	Col
4807_CN	Chr2	Mut	7540738	7541346	Col	Col/Ler
4807_CN	Chr2	Mut	7813275	7814656	Col/Ler	Ler
4807_CN	Chr2	Mut	11943643	11943729	Ler	Col/Ler
4807_CN	Chr2	Mut	12754586	12754853	Col/Ler	Col
4807_CN	Chr2	Mut	13719320	13725718	Col	Col/Ler
4807_CN	Chr2	Mut	17250000	17250013	Col/Ler	Ler
4807_CN	Chr2	Mut	19582910	19584125	Ler	Col/Ler
4807_CO	Chr2	Mut	8123000	8147480	Ler	Col/Ler
4807_CO	Chr2	Mut	8377325	8377422	Col/Ler	Col
4807_CO	Chr2	Mut	9548000	9550181	Col	Col/Ler
4807_CO	Chr2	Mut	12745610	12745655	Col/Ler	Col
4807_CO	Chr2	Mut	12832510	12833059	Col	Col/Ler
4807_CO	Chr2	Mut	13250000	13263852	Col/Ler	Ler
4807_CO	Chr2	Mut	15354783	15355228	Ler	Col/Ler
4807_CO	Chr2	Mut	16727084	16730404	Col/Ler	Col
4807_CO	Chr2	Mut	18627510	18627892	Col	Col/Ler
4807_CO	Chr2	Mut	18902540	18904411	Col/Ler	Col
4807_CO	Chr2	Mut	19261210	19264792	Col	Col/Ler
4807_CP	Chr2	Mut	1024683	1024792	Col/Ler	Ler
4807_CP	Chr2	Mut	7537695	7538360	Ler	Col/Ler
4807_CP	Chr2	Mut	8860238	8860601	Col/Ler	Ler
4807_CP	Chr2	Mut	11111265	11112939	Ler	Col/Ler
4807_CP	Chr2	Mut	11682911	11684194	Col/Ler	Ler
4807_CP	Chr2	Mut	13150333	13151493	Ler	Col/Ler
4807_CP	Chr2	Mut	15046826	15047028	Col/Ler	Col
4807_CP	Chr2	Mut	15870859	15871489	Col	Col/Ler
4807_CP	Chr2	Mut	16030725	16031827	Col/Ler	Ler
4807_CP	Chr2	Mut	16196217	16200123	Ler	Col/Ler
4807_CP	Chr2	Mut	17807758	17818369	Col/Ler	Col
4807_CP	Chr2	Mut	18480167	18483624	Col	Col/Ler
4807_CP	Chr2	Mut	18688386	18689491	Col/Ler	Col
4807_CP	Chr2	Mut	19084863	19086970	Col	Col/Ler
4807_CP	Chr2	Mut	19582398	19582892	Col/Ler	Ler
4807_CQ	Chr2	Mut	600021	604870	Col/Ler	Ler
4807_CQ	Chr2	Mut	7029574	7029660	Ler	Col/Ler
4807_CQ	Chr2	Mut	8125000	8147480	Col/Ler	Ler
4807_CQ	Chr2	Mut	8865949	8866112	Ler	Col/Ler
4807_CQ	Chr2	Mut	10406519	10407659	Col/Ler	Col
4807_CQ	Chr2	Mut	11925582	11926077	Col	Col/Ler
4807_CQ	Chr2	Mut	12400921	12401018	Col/Ler	Col
4807_CQ	Chr2	Mut	13479971	13480165	Col	Col/Ler
4807_CQ	Chr2	Mut	16388425	16399331	Col/Ler	Ler
4807_CQ	Chr2	Mut	17881666	17889159	Ler	Col/Ler
4807_CQ	Chr2	Mut	18280506	18280699	Col/Ler	Col
4807_CQ	Chr2	Mut	19298637	19299765	Col	Col/Ler
4807_CR	Chr2	Mut	548269	549031	Col/Ler	Col
4807_CR	Chr2	Mut	2271134	2271428	Col	Col/Ler
4807_CR	Chr2	Mut	8425000	8425164	Col/Ler	Ler
4807_CR	Chr2	Mut	10560465	10561796	Ler	Col/Ler
4807_CR	Chr2	Mut	10846404	10846608	Col/Ler	Ler
4807_CR	Chr2	Mut	11199781	11200278	Ler	Col/Ler
4807_CR	Chr2	Mut	13000406	13000768	Col/Ler	Col
4807_CR	Chr2	Mut	13342060	13342434	Col	Col/Ler
4807_CR	Chr2	Mut	15225000	15225630	Col/Ler	Col
4807_CR	Chr2	Mut	15563987	15569285	Col	Col/Ler
4807_CR	Chr2	Mut	15783144	15784809	Col/Ler	Col
4807_CR	Chr2	Mut	16576646	16577138	Col	Col/Ler
4807_CR	Chr2	Mut	17311215	17320860	Col/Ler	Col
4807_CR	Chr2	Mut	18137040	18194693	Col	Col/Ler
4807_CR	Chr2	Mut	18825000	18825654	Col/Ler	Col
4807_CR	Chr2	Mut	19044491	19045961	Col	Col/Ler
4807_D	Chr2	WT	283866	284299	Col/Ler	Col
4807_D	Chr2	WT	17494615	17499554	Col	Col/Ler
4807_E	Chr2	WT	2268581	2269145	Col	Col/Ler
4807_E	Chr2	WT	10239865	10240785	Col/Ler	Ler
4807_E	Chr2	WT	15988274	15990290	Ler	Col/Ler
4807_G	Chr2	Mut	393300	393565	Col/Ler	Ler
4807_G	Chr2	Mut	14124879	14125002	Ler	Col/Ler
4807_G	Chr2	Mut	14845386	14845816	Col/Ler	Ler
4807_G	Chr2	Mut	15170110	15170840	Ler	Col/Ler
4807_H	Chr2	Mut	8723000	8725658	Col	Col/Ler
4807_H	Chr2	Mut	16676029	16679962	Col/Ler	Col
4807_H	Chr2	Mut	18194693	18195220	Col	Col/Ler
4807_H	Chr2	Mut	19063800	19064734	Col/Ler	Col
4807_H	Chr2	Mut	19586394	19586809	Col	Col/Ler
4807_I	Chr2	Mut	7818231	7818238	Col/Ler	Col
4807_I	Chr2	Mut	9540969	9541564	Col	Col/Ler
4807_I	Chr2	Mut	10150393	10150517	Col/Ler	Ler
4807_I	Chr2	Mut	11228511	11230708	Ler	Col/Ler
4807_I	Chr2	Mut	12631572	12631611	Col/Ler	Ler
4807_I	Chr2	Mut	13369422	13370330	Ler	Col/Ler
4807_I	Chr2	Mut	14119592	14120070	Col/Ler	Col
4807_I	Chr2	Mut	14548985	14552623	Col	Col/Ler
4807_I	Chr2	Mut	16159003	16159606	Col/Ler	Col
4807_I	Chr2	Mut	18003487	18006920	Col	Col/Ler
4807_I	Chr2	Mut	18979244	18980593	Col/Ler	Col
4807_I	Chr2	Mut	19513316	19515657	Col	Col/Ler
4807_J	Chr2	Mut	414573	415053	Col	Col/Ler
4807_J	Chr2	Mut	862070	862235	Col/Ler	Col
4807_J	Chr2	Mut	7088107	7091839	Col	Col/Ler
4807_J	Chr2	Mut	7165872	7165876	Col/Ler	Ler
4807_J	Chr2	Mut	11001897	11010953	Ler	Col/Ler
4807_J	Chr2	Mut	13075981	13077250	Col/Ler	Ler
4807_L	Chr2	Mut	1019041	1020516	Col/Ler	Ler
4807_L	Chr2	Mut	7284846	7285844	Ler	Col/Ler
4807_L	Chr2	Mut	8172643	8173947	Col/Ler	Ler
4807_L	Chr2	Mut	10190828	10191027	Ler	Col/Ler
4807_L	Chr2	Mut	11313581	11314085	Col/Ler	Col
4807_L	Chr2	Mut	12793913	12795205	Col	Col/Ler
4807_L	Chr2	Mut	18825000	18826138	Col/Ler	Ler
4807_L	Chr2	Mut	19098907	19099939	Ler	Col/Ler
4807_N	Chr2	WT	2270828	2271251	Col	Col/Ler
4807_N	Chr2	WT	15075000	15075195	Col/Ler	Ler
4807_P	Chr2	WT	10360154	10360192	Col/Ler	Ler
4807_P	Chr2	WT	18043083	18049478	Ler	Col/Ler
4807_Q	Chr2	WT	7887385	7889594	Col/Ler	Col
4807_T	Chr2	Mut	8708867	8708890	Col	Col/Ler
4807_T	Chr2	Mut	10325000	10327461	Col/Ler	Col
4807_T	Chr2	Mut	10773000	10775212	Col	Col/Ler
4807_T	Chr2	Mut	11549183	11550006	Col/Ler	Ler
4807_T	Chr2	Mut	13303572	13304822	Ler	Col/Ler
4807_T	Chr2	Mut	14800000	14821052	Col/Ler	Ler
4807_T	Chr2	Mut	15748698	15759188	Ler	Col/Ler
4807_T	Chr2	Mut	16675000	16679962	Col/Ler	Ler
4807_T	Chr2	Mut	16841757	16847126	Ler	Col/Ler
4807_U	Chr2	Mut	7617230	7622147	Col/Ler	Ler
4807_U	Chr2	Mut	9404215	9405329	Ler	Col/Ler
4807_U	Chr2	Mut	11736154	11736221	Col/Ler	Ler
4807_U	Chr2	Mut	16589050	16592371	Ler	Col/Ler
4807_U	Chr2	Mut	17750000	17755511	Col/Ler	Ler
4807_U	Chr2	Mut	19076087	19076172	Ler	Col/Ler
4807_V	Chr2	Mut	320830	321273	Col/Ler	Col
4807_V	Chr2	Mut	9577647	9579247	Col	Col/Ler
4807_V	Chr2	Mut	11234945	11235381	Col/Ler	Col
4807_V	Chr2	Mut	12773000	12775373	Col	Col/Ler
4807_V	Chr2	Mut	14121183	14122167	Col/Ler	Col
4807_V	Chr2	Mut	18792591	18792871	Col	Col/Ler
4807_W	Chr2	Mut	7076182	7076666	Col	Col/Ler
4807_W	Chr2	Mut	7644401	7644411	Col/Ler	Col
4807_W	Chr2	Mut	8309277	8311854	Col	Col/Ler
4807_W	Chr2	Mut	11125000	11125185	Col/Ler	Ler
4807_W	Chr2	Mut	13408991	13409169	Ler	Col/Ler
4807_W	Chr2	Mut	15933713	15934103	Col/Ler	Col
4807_W	Chr2	Mut	16108784	16115597	Col	Col/Ler
4807_W	Chr2	Mut	17725000	17725175	Col/Ler	Ler
4807_W	Chr2	Mut	17918736	17925170	Ler	Col
4807_W	Chr2	Mut	18195220	18196260	Col	Col/Ler
4807_W	Chr2	Mut	18443331	18444201	Col/Ler	Col
4807_W	Chr2	Mut	18734575	18736028	Col	Col/Ler
4807_W	Chr2	Mut	19150000	19150254	Col/Ler	Col
4807_W	Chr2	Mut	19331562	19336176	Col	Col/Ler
4807_Y	Chr2	WT	1493525	1493681	Ler	Col/Ler
4807_Y	Chr2	WT	12617419	12617592	Col/Ler	Col
4807_Y	Chr2	WT	13655655	13655763	Col	Col/Ler
4807_Z	Chr2	WT	16525828	16529222	Col	Col/Ler
4808_AA	Chr2	WT	238360	239053	Ler	Col/Ler
4808_AA	Chr2	WT	11132014	11135805	Col/Ler	Ler
4808_AC	Chr2	WT	11226942	11228101	Col/Ler	Col
4808_AE	Chr2	Mut	387431	387843	Ler	Col/Ler
4808_AE	Chr2	Mut	12226000	12226543	Col/Ler	Ler
4808_AE	Chr2	Mut	18498000	18500018	Ler	Col/Ler
4808_AG	Chr2	Mut	7600000	7603301	Col/Ler	Col
4808_AG	Chr2	Mut	10795050	10797247	Col	Col/Ler
4808_AG	Chr2	Mut	14116523	14116759	Col/Ler	Ler
4808_AG	Chr2	Mut	15375074	15375576	Ler	Col/Ler
4808_AG	Chr2	Mut	16258375	16259804	Col/Ler	Col
4808_AG	Chr2	Mut	16735929	16737771	Col	Col/Ler
4808_AG	Chr2	Mut	16799338	16799991	Col/Ler	Ler
4808_AG	Chr2	Mut	19408591	19409572	Ler	Col/Ler
4808_AH	Chr2	Mut	449367	452000	Col/Ler	Col
4808_AH	Chr2	Mut	856085	856334	Col	Col/Ler
4808_AH	Chr2	Mut	1912984	1917601	Col/Ler	Col
4808_AH	Chr2	Mut	13277614	13278223	Col	Col/Ler
4808_AH	Chr2	Mut	13445136	13448839	Col/Ler	Col
4808_AH	Chr2	Mut	13998000	14003251	Col	Col/Ler
4808_AH	Chr2	Mut	14825000	14840285	Col/Ler	Col
4808_AH	Chr2	Mut	16014478	16017626	Col	Col/Ler
4808_AH	Chr2	Mut	16168449	16169637	Col/Ler	Ler
4808_AH	Chr2	Mut	16364067	16366345	Ler	Col/Ler
4808_AH	Chr2	Mut	17931518	17940086	Col/Ler	Ler
4808_AH	Chr2	Mut	18433755	18434092	Ler	Col/Ler
4808_AH	Chr2	Mut	18596361	18597059	Col/Ler	Ler
4808_AI	Chr2	Mut	7120391	7122829	Ler	Col/Ler
4808_AI	Chr2	Mut	9938419	9940981	Col/Ler	Ler
4808_AI	Chr2	Mut	11222399	11223386	Ler	Col/Ler
4808_AI	Chr2	Mut	15739657	15759188	Col/Ler	Ler
4808_AI	Chr2	Mut	16247636	16248656	Ler	Col/Ler
4808_AI	Chr2	Mut	16549999	16552000	Col/Ler	Col
4808_AI	Chr2	Mut	17925000	17975000	Col	Ler
4808_AJ	Chr2	Mut	14534524	14538181	Ler	Col/Ler
4808_AJ	Chr2	Mut	15075000	15075195	Col/Ler	Ler
4808_AK	Chr2	WT	10689033	10692839	Ler	Col/Ler
4808_AL	Chr2	WT	762483	762601	Col	Col/Ler
4808_AL	Chr2	WT	4798072	4799961	Col/Ler	Ler
4808_AL	Chr2	WT	15622335	15628661	Ler	Col/Ler
4808_AM	Chr2	WT	1483109	1483126	Col/Ler	Col
4808_AM	Chr2	WT	17273000	17311215	Col	Col/Ler
4808_AN	Chr2	WT	7881976	7884289	Col	Col/Ler
4808_AN	Chr2	WT	12475000	12475316	Col/Ler	Ler
4808_AR	Chr2	Mut	11150000	11150413	Col/Ler	Ler
4808_AR	Chr2	Mut	13347247	13352264	Ler	Col/Ler
4808_AR	Chr2	Mut	14003456	14006198	Col/Ler	Ler
4808_AR	Chr2	Mut	16510627	16512264	Ler	Col/Ler
4808_AR	Chr2	Mut	17875000	17875503	Col/Ler	Ler
4808_AS	Chr2	Mut	9625000	9626390	Col/Ler	Col
4808_AS	Chr2	Mut	11153797	11158558	Col	Col/Ler
4808_AS	Chr2	Mut	15625000	15625178	Col/Ler	Ler
4808_AS	Chr2	Mut	16259804	16261253	Ler	Col/Ler
4808_AS	Chr2	Mut	18657987	18658390	Col/Ler	Ler
4808_AS	Chr2	Mut	19460557	19467401	Ler	Col/Ler
4808_AS	Chr2	Mut	19600110	19602415	Col/Ler	Ler
4808_AT	Chr2	Mut	1573000	1578981	Col	Col/Ler
4808_AT	Chr2	Mut	6501775	6502659	Col/Ler	Ler
4808_AT	Chr2	Mut	9550860	9551924	Ler	Col/Ler
4808_AT	Chr2	Mut	12838028	12838094	Col/Ler	Ler
4808_AT	Chr2	Mut	14155457	14155905	Ler	Col/Ler
4808_AT	Chr2	Mut	14690866	14692314	Col/Ler	Col
4808_AT	Chr2	Mut	16608037	16608963	Col	Col/Ler
4808_AU	Chr2	Mut	7714464	7714768	Col/Ler	Ler
4808_AU	Chr2	Mut	8203175	8206660	Ler	Col/Ler
4808_AU	Chr2	Mut	11013468	11014617	Col/Ler	Col
4808_AU	Chr2	Mut	13777248	13778061	Col	Col/Ler
4808_AU	Chr2	Mut	18741472	18745766	Col/Ler	Col
4808_AU	Chr2	Mut	18900853	18902301	Col	Col/Ler
4808_AV	Chr2	Mut	9250000	9256626	Col/Ler	Col
4808_AV	Chr2	Mut	9520752	9522856	Col	Col/Ler
4808_AV	Chr2	Mut	12136561	12136596	Col/Ler	Ler
4808_AV	Chr2	Mut	13408991	13410593	Ler	Col/Ler
4808_AV	Chr2	Mut	14665944	14668727	Col/Ler	Col
4808_AV	Chr2	Mut	18195650	18196387	Col	Col/Ler
4808_AW	Chr2	WT	8041669	8041810	Col/Ler	Ler
4808_AX	Chr2	WT	11750093	11750145	Col	Col/Ler
4808_AX	Chr2	WT	14600000	14601874	Col/Ler	Col
4808_AX	Chr2	WT	16154572	16155083	Col	Col/Ler
4808_AY	Chr2	WT	350587	350617	Ler	Col/Ler
4808_AY	Chr2	WT	19515729	19516032	Col/Ler	Ler
4808_AZ	Chr2	WT	14199880	14201457	Col	Col/Ler
4808_AZ	Chr2	WT	15759188	15764167	Col/Ler	Ler
4808_B	Chr2	WT	8852874	8852936	Col/Ler	Col
4808_B	Chr2	WT	18742826	18743487	Col	Col/Ler
4808_BA	Chr2	WT	10548000	10550759	Col	Col/Ler
4808_BA	Chr2	WT	11498017	11498351	Col/Ler	Ler
4808_BB	Chr2	WT	162368	162726	Ler	Col/Ler
4808_BB	Chr2	WT	417358	417462	Col/Ler	Col
4808_BB	Chr2	WT	16328220	16329376	Col	Col/Ler
4808_BC	Chr2	Mut	9075471	9076369	Col	Col/Ler
4808_BC	Chr2	Mut	9598143	9602000	Col/Ler	Col
4808_BC	Chr2	Mut	11859177	11859329	Col	Col/Ler
4808_BC	Chr2	Mut	13287498	13290913	Col/Ler	Ler
4808_BC	Chr2	Mut	13993541	13994636	Ler	Col/Ler
4808_BC	Chr2	Mut	14000000	14000726	Col/Ler	Col
4808_BC	Chr2	Mut	14268144	14269050	Col	Col/Ler
4808_BC	Chr2	Mut	15184827	15185530	Col/Ler	Ler
4808_BC	Chr2	Mut	16497002	16497592	Ler	Col/Ler
4808_BC	Chr2	Mut	17361125	17364397	Col/Ler	Ler
4808_BC	Chr2	Mut	18214207	18259388	Ler	Col/Ler
4808_BC	Chr2	Mut	19450000	19468251	Col/Ler	Ler
4808_BC	Chr2	Mut	19612353	19619055	Ler	Col/Ler
4808_BD	Chr2	Mut	638203	638307	Col/Ler	Col
4808_BD	Chr2	Mut	1050821	1051416	Col	Col/Ler
4808_BD	Chr2	Mut	10325000	10325333	Col/Ler	Ler
4808_BD	Chr2	Mut	10566622	10568314	Ler	Col/Ler
4808_BD	Chr2	Mut	16650000	16650174	Col/Ler	Ler
4808_BD	Chr2	Mut	16888362	16889643	Ler	Col/Ler
4808_BE	Chr2	Mut	8237099	8246211	Col	Col/Ler
4808_BE	Chr2	Mut	8375000	8375039	Col/Ler	Ler
4808_BE	Chr2	Mut	9923000	9932841	Ler	Col/Ler
4808_BF	Chr2	Mut	373000	375007	Ler	Col/Ler
4808_BF	Chr2	Mut	486916	487646	Col/Ler	Col
4808_BF	Chr2	Mut	13706210	13709614	Col	Col/Ler
4808_BF	Chr2	Mut	14594841	14594881	Col/Ler	Col
4808_BF	Chr2	Mut	15614621	15616216	Col	Col/Ler
4808_BF	Chr2	Mut	15774882	15774969	Col/Ler	Ler
4808_BG	Chr2	Mut	148000	150557	Ler	Col/Ler
4808_BG	Chr2	Mut	13765507	13765613	Col/Ler	Ler
4808_BG	Chr2	Mut	15122523	15123625	Ler	Col/Ler
4808_BG	Chr2	Mut	19600000	19600755	Col/Ler	Ler
4808_BH	Chr2	Mut	860230	860447	Col/Ler	Col
4808_BH	Chr2	Mut	1052729	1052931	Col	Col/Ler
4808_BH	Chr2	Mut	8583085	8585225	Col/Ler	Col
4808_BH	Chr2	Mut	12131937	12132800	Col	Col/Ler
4808_BH	Chr2	Mut	14522373	14523967	Col/Ler	Col
4808_BH	Chr2	Mut	15103557	15104966	Col	Col/Ler
4808_BH	Chr2	Mut	17900000	17909127	Col/Ler	Ler
4808_BH	Chr2	Mut	19477947	19478133	Ler	Col/Ler
4808_BI	Chr2	WT	10616991	10617908	Col/Ler	Ler
4808_BJ	Chr2	WT	7100000	7102519	Col/Ler	Col
4808_BL	Chr2	WT	12969710	12970363	Col/Ler	Col
4808_BL	Chr2	WT	18194693	18195347	Col	Col/Ler
4808_BM	Chr2	WT	5678340	5678960	Col	Col/Ler
4808_BM	Chr2	WT	6874532	6874663	Col/Ler	Ler
4808_BM	Chr2	WT	14845816	14847985	Ler	Col/Ler
4808_BM	Chr2	WT	16350000	16351971	Col/Ler	Col
4808_BN	Chr2	WT	961734	962038	Ler	Col/Ler
4808_BN	Chr2	WT	7548401	7548874	Col/Ler	Col
4808_BO	Chr2	Mut	215586	220022	Ler	Col/Ler
4808_BO	Chr2	Mut	8852179	8852742	Col/Ler	Col
4808_BO	Chr2	Mut	16200950	16202828	Col	Col/Ler
4808_BO	Chr2	Mut	16743146	16745006	Col/Ler	Col
4808_BO	Chr2	Mut	19469437	19472211	Col	Col/Ler
4808_BP	Chr2	Mut	1048000	1050544	Col	Col/Ler
4808_BP	Chr2	Mut	7166258	7166276	Col/Ler	Ler
4808_BP	Chr2	Mut	10185808	10186344	Ler	Col/Ler
4808_BP	Chr2	Mut	11250000	11252903	Col/Ler	Ler
4808_BP	Chr2	Mut	16764734	16765774	Ler	Col/Ler
4808_BP	Chr2	Mut	18875047	18875119	Col/Ler	Col
4808_BP	Chr2	Mut	19409572	19414864	Col	Col/Ler
4808_BP	Chr2	Mut	19588036	19588080	Col/Ler	Col
4808_BQ	Chr2	Mut	161539	163032	Col	Col/Ler
4808_BQ	Chr2	Mut	8492299	8492935	Col/Ler	Ler
4808_BQ	Chr2	Mut	9225198	9225959	Ler	Col/Ler
4808_BQ	Chr2	Mut	11481953	11484698	Col/Ler	Col
4808_BQ	Chr2	Mut	13612453	13614287	Col	Col/Ler
4808_BQ	Chr2	Mut	14771775	14776116	Col/Ler	Col
4808_BQ	Chr2	Mut	18195220	18195347	Col	Col/Ler
4808_BQ	Chr2	Mut	19375298	19383373	Col/Ler	Col
4808_BR	Chr2	Mut	750669	751598	Col	Col/Ler
4808_BR	Chr2	Mut	6841259	6841505	Col/Ler	Ler
4808_BR	Chr2	Mut	9224879	9225417	Ler	Col/Ler
4808_BR	Chr2	Mut	9575000	9575005	Col/Ler	Col
4808_BR	Chr2	Mut	9900400	9900701	Col	Col/Ler
4808_BR	Chr2	Mut	11853035	11853169	Col/Ler	Col
4808_BR	Chr2	Mut	12433271	12433502	Col	Col/Ler
4808_BR	Chr2	Mut	13964659	13967145	Col/Ler	Col
4808_BR	Chr2	Mut	14639519	14639812	Col	Col/Ler
4808_BR	Chr2	Mut	15007673	15009828	Col/Ler	Ler
4808_BR	Chr2	Mut	15632427	15633334	Ler	Col/Ler
4808_BS	Chr2	Mut	633563	635224	Ler	Col/Ler
4808_BS	Chr2	Mut	8506812	8507257	Col/Ler	Ler
4808_BS	Chr2	Mut	12138904	12140659	Ler	Col/Ler
4808_BS	Chr2	Mut	12800000	12803732	Col/Ler	Ler
4808_BS	Chr2	Mut	13989737	13990057	Ler	Col/Ler
4808_BS	Chr2	Mut	15525000	15525099	Col/Ler	Col
4808_BS	Chr2	Mut	16249321	16249428	Col	Col/Ler
4808_BS	Chr2	Mut	17486487	17489534	Col/Ler	Col
4808_BS	Chr2	Mut	17661450	17667049	Col	Col/Ler
4808_BS	Chr2	Mut	18292379	18292382	Col/Ler	Col
4808_BS	Chr2	Mut	19467608	19469193	Col	Col/Ler
4808_BT	Chr2	Mut	10168392	10168532	Ler	Col/Ler
4808_BT	Chr2	Mut	11225896	11226819	Col/Ler	Col
4808_BT	Chr2	Mut	11581690	11583110	Col	Col/Ler
4808_BT	Chr2	Mut	13529071	13553180	Col/Ler	Col
4808_BT	Chr2	Mut	16246572	16252013	Col	Col/Ler
4808_BT	Chr2	Mut	16944297	16944705	Col/Ler	Ler
4808_BT	Chr2	Mut	17773000	17776171	Ler	Col/Ler
4808_BT	Chr2	Mut	18650000	18656755	Col/Ler	Ler
4808_BT	Chr2	Mut	19593965	19600110	Ler	Col/Ler
4808_BU	Chr2	WT	1926394	1927123	Ler	Col/Ler
4808_BU	Chr2	WT	15699577	15699618	Col/Ler	Col
4808_BW	Chr2	WT	7991060	7992221	Col	Col/Ler
4808_BX	Chr2	WT	8445199	8447233	Col	Col/Ler
4808_BY	Chr2	WT	6744792	6746159	Ler	Col/Ler
4808_BY	Chr2	WT	6777065	6785581	Col/Ler	Col
4808_BY	Chr2	WT	12834095	12836258	Col	Col/Ler
4808_BZ	Chr2	WT	1944494	1944508	Col/Ler	Col
4808_BZ	Chr2	WT	16152442	16152922	Col	Col/Ler
4808_C	Chr2	WT	1134935	1135048	Col/Ler	Ler
4808_C	Chr2	WT	7524489	7525622	Ler	Col/Ler
4808_C	Chr2	WT	19000000	19002481	Col/Ler	Ler
4808_CA	Chr2	Mut	10985744	10986979	Col	Col/Ler
4808_CA	Chr2	Mut	11912159	11912926	Col/Ler	Ler
4808_CA	Chr2	Mut	13213769	13214377	Ler	Col/Ler
4808_CA	Chr2	Mut	13875000	13875833	Col/Ler	Col
4808_CA	Chr2	Mut	14071036	14072757	Col	Col/Ler
4808_CA	Chr2	Mut	18424926	18425153	Col/Ler	Ler
4808_CA	Chr2	Mut	19127903	19131115	Ler	Col/Ler
4808_CB	Chr2	Mut	187990	189081	Ler	Col/Ler
4808_CB	Chr2	Mut	12374475	12374651	Col/Ler	Col
4808_CB	Chr2	Mut	15132956	15133395	Col	Col/Ler
4808_CB	Chr2	Mut	16250000	16251477	Col/Ler	Ler
4808_CB	Chr2	Mut	17728288	17731484	Ler	Col/Ler
4808_CB	Chr2	Mut	18325000	18329124	Col/Ler	Col
4808_CB	Chr2	Mut	19140771	19141815	Col	Col/Ler
4808_CC	Chr2	Mut	2048000	2074153	Ler	Col/Ler
4808_CC	Chr2	Mut	7633510	7633627	Col/Ler	Ler
4808_CC	Chr2	Mut	8294095	8295063	Ler	Col/Ler
4808_CC	Chr2	Mut	9993906	9994017	Col/Ler	Ler
4808_CC	Chr2	Mut	13936210	13940966	Ler	Col/Ler
4808_CC	Chr2	Mut	16980001	16984006	Col/Ler	Col
4808_CD	Chr2	Mut	6848394	6848442	Col/Ler	Col
4808_CD	Chr2	Mut	9905177	9905382	Col	Col/Ler
4808_CD	Chr2	Mut	13302244	13302267	Col/Ler	Ler
4808_CD	Chr2	Mut	13715546	13717302	Ler	Col/Ler
4808_CD	Chr2	Mut	17900000	17909127	Col/Ler	Ler
4808_CE	Chr2	Mut	220106	221764	Ler	Col/Ler
4808_CE	Chr2	Mut	14525809	14525933	Col/Ler	Col
4808_CE	Chr2	Mut	15192579	15193475	Col	Col/Ler
4808_CE	Chr2	Mut	15428986	15434205	Col/Ler	Col
4808_CE	Chr2	Mut	16120790	16121968	Col	Col/Ler
4808_CE	Chr2	Mut	16798764	16799254	Col/Ler	Col
4808_CE	Chr2	Mut	17477002	17486891	Col	Col/Ler
4808_CE	Chr2	Mut	18525000	18535576	Col/Ler	Ler
4808_CF	Chr2	Mut	8836047	8837875	Col/Ler	Ler
4808_CF	Chr2	Mut	9158128	9159009	Ler	Col/Ler
4808_CF	Chr2	Mut	10850820	10850837	Col/Ler	Ler
4808_CF	Chr2	Mut	15136745	15137922	Ler	Col/Ler
4808_CF	Chr2	Mut	15791975	15791976	Col/Ler	Col
4808_CF	Chr2	Mut	19309131	19312670	Col	Col/Ler
4808_CF	Chr2	Mut	19600000	19600755	Col/Ler	Ler
4808_CG	Chr2	WT	7048981	7050941	Ler	Col/Ler
4808_CH	Chr2	WT	388162	389240	Ler	Col/Ler
4808_CI	Chr2	WT	1024683	1024792	Col/Ler	Col
4808_CK	Chr2	WT	2114785	2126276	Col	Col/Ler
4808_CK	Chr2	WT	18500000	18500018	Col/Ler	Col
4808_CL	Chr2	WT	2962182	2964447	Col	Col/Ler
4808_CL	Chr2	WT	12922106	12922351	Col/Ler	Col
4808_CL	Chr2	WT	16781147	16782510	Col	Col/Ler
4808_CM	Chr2	Mut	379428	386886	Col/Ler	Col
4808_CM	Chr2	Mut	635533	636207	Col	Col/Ler
4808_CM	Chr2	Mut	7505094	7512182	Col/Ler	Col
4808_CM	Chr2	Mut	8796923	8797990	Col	Col/Ler
4808_CM	Chr2	Mut	11512003	11513435	Col/Ler	Col
4808_CM	Chr2	Mut	11742094	11745671	Col	Col/Ler
4808_CM	Chr2	Mut	18623940	18624778	Col/Ler	Ler
4808_CM	Chr2	Mut	18732039	18732884	Ler	Col/Ler
4808_CN	Chr2	Mut	836067	839328	Col/Ler	Col
4808_CN	Chr2	Mut	10448000	10457857	Col	Col/Ler
4808_CN	Chr2	Mut	12140659	12141898	Col/Ler	Ler
4808_CN	Chr2	Mut	17878346	17887845	Ler	Col/Ler
4808_CN	Chr2	Mut	18150000	18154466	Col/Ler	Col
4808_CN	Chr2	Mut	19167926	19168535	Col	Col/Ler
4808_CO	Chr2	Mut	6803416	6804750	Ler	Col/Ler
4808_CO	Chr2	Mut	11325000	11325152	Col/Ler	Ler
4808_CO	Chr2	Mut	11910625	11910792	Ler	Col/Ler
4808_CO	Chr2	Mut	12950458	12953572	Col/Ler	Col
4808_CO	Chr2	Mut	15351537	15352319	Col	Col/Ler
4808_CO	Chr2	Mut	15732038	15738698	Col/Ler	Ler
4808_CO	Chr2	Mut	16715198	16720107	Ler	Col/Ler
4808_CO	Chr2	Mut	17625000	17626834	Col/Ler	Col
4808_CO	Chr2	Mut	18480376	18480796	Col	Col/Ler
4808_CO	Chr2	Mut	19063704	19063782	Col/Ler	Ler
4808_CO	Chr2	Mut	19576632	19579882	Ler	Col/Ler
4808_CP	Chr2	Mut	68457	69166	Col	Col/Ler
4808_CP	Chr2	Mut	605592	609555	Col/Ler	Col
4808_CP	Chr2	Mut	10773000	10776190	Col	Col/Ler
4808_CP	Chr2	Mut	13925000	13925085	Col/Ler	Ler
4808_CP	Chr2	Mut	14257267	14259876	Ler	Col/Ler
4808_CP	Chr2	Mut	19017301	19018400	Col/Ler	Col
4808_CQ	Chr2	Mut	825418	825628	Col/Ler	Ler
4808_CQ	Chr2	Mut	6136277	6139088	Ler	Col/Ler
4808_CQ	Chr2	Mut	6690577	6691574	Col/Ler	Col
4808_CQ	Chr2	Mut	8302087	8303069	Col	Col/Ler
4808_CQ	Chr2	Mut	11818636	11818885	Col/Ler	Col
4808_CQ	Chr2	Mut	12144257	12144706	Col	Col/Ler
4808_CQ	Chr2	Mut	12925000	12925857	Col/Ler	Ler
4808_CQ	Chr2	Mut	14159855	14164906	Ler	Col/Ler
4808_CQ	Chr2	Mut	14265097	14265649	Col/Ler	Col
4808_CQ	Chr2	Mut	15300960	15301195	Col	Col/Ler
4808_CQ	Chr2	Mut	15955612	15959588	Col/Ler	Ler
4808_CQ	Chr2	Mut	17755686	17756909	Ler	Col/Ler
4808_CR	Chr2	Mut	728088	739138	Col	Col/Ler
4808_CR	Chr2	Mut	8125000	8171913	Col/Ler	Col
4808_CR	Chr2	Mut	9725639	9726381	Col	Col/Ler
4808_CR	Chr2	Mut	12625000	12625803	Col/Ler	Ler
4808_CR	Chr2	Mut	12990356	12991169	Ler	Col/Ler
4808_CR	Chr2	Mut	18357936	18358284	Col/Ler	Ler
4808_CR	Chr2	Mut	19584125	19585436	Ler	Col/Ler
4808_D	Chr2	WT	8169703	8169986	Ler	Col/Ler
4808_E	Chr2	WT	11232993	11234101	Ler	Col/Ler
4808_F	Chr2	WT	342067	342839	Ler	Col/Ler
4808_I	Chr2	Mut	11479732	11479910	Col	Col/Ler
4808_I	Chr2	Mut	13325000	13327169	Col/Ler	Ler
4808_I	Chr2	Mut	14443644	14444750	Ler	Col/Ler
4808_I	Chr2	Mut	17876819	17877934	Col/Ler	Col
4808_I	Chr2	Mut	18417600	18419500	Col	Col/Ler
4808_I	Chr2	Mut	19255517	19259712	Col/Ler	Col
4808_J	Chr2	Mut	98710	99285	Col	Col/Ler
4808_J	Chr2	Mut	2894101	2894466	Col/Ler	Col
4808_J	Chr2	Mut	7351906	7352889	Col	Col/Ler
4808_J	Chr2	Mut	9979110	9980659	Col/Ler	Col
4808_J	Chr2	Mut	10773000	10776190	Col	Col/Ler
4808_J	Chr2	Mut	13200000	13201321	Col/Ler	Col
4808_J	Chr2	Mut	15488526	15488942	Col	Col/Ler
4808_J	Chr2	Mut	16382149	16382897	Col/Ler	Ler
4808_J	Chr2	Mut	17748000	17755511	Ler	Col/Ler
4808_J	Chr2	Mut	18525000	18528032	Col/Ler	Ler
4808_K	Chr2	Mut	9750805	9750869	Col/Ler	Col
4808_K	Chr2	Mut	11014617	11018094	Col	Col/Ler
4808_K	Chr2	Mut	12286078	12286080	Col/Ler	Col
4808_K	Chr2	Mut	13797404	13797849	Col	Col/Ler
4808_K	Chr2	Mut	15209628	15211928	Col/Ler	Col
4808_K	Chr2	Mut	17428103	17432146	Col	Col/Ler
4808_L	Chr2	Mut	7622691	7630573	Ler	Col/Ler
4808_L	Chr2	Mut	11025000	11025364	Col/Ler	Ler
4808_L	Chr2	Mut	11461271	11464556	Ler	Col/Ler
4808_L	Chr2	Mut	11733007	11733571	Col/Ler	Ler
4808_L	Chr2	Mut	12961873	12962407	Ler	Col/Ler
4808_L	Chr2	Mut	13503299	13507053	Col/Ler	Col
4808_L	Chr2	Mut	14850517	14851225	Col	Col/Ler
4808_L	Chr2	Mut	17443305	17445487	Col/Ler	Col
4808_L	Chr2	Mut	17723000	17726371	Col	Col/Ler
4808_M	Chr2	WT	1925747	1926394	Col/Ler	Ler
4808_N	Chr2	WT	2275543	2277539	Ler	Col/Ler
4808_N	Chr2	WT	16333555	16335487	Col/Ler	Col
4808_Q	Chr2	WT	10242505	10242940	Col/Ler	Col
4808_Q	Chr2	WT	12157168	12157599	Col	Col/Ler
4808_Q	Chr2	WT	16675000	16694743	Col/Ler	Col
4808_S	Chr2	Mut	249448	249855	Col/Ler	Col
4808_S	Chr2	Mut	631373	631650	Col	Col/Ler
4808_S	Chr2	Mut	1075000	1075253	Col/Ler	Ler
4808_S	Chr2	Mut	9538822	9539001	Ler	Col/Ler
4808_S	Chr2	Mut	12300000	12321797	Col/Ler	Col
4808_S	Chr2	Mut	13300567	13301759	Col	Col/Ler
4808_S	Chr2	Mut	13425000	13428378	Col/Ler	Ler
4808_S	Chr2	Mut	13764807	13765262	Ler	Col
4808_S	Chr2	Mut	15472089	15472708	Col	Col/Ler
4808_S	Chr2	Mut	17974197	17977000	Col/Ler	Ler
4808_S	Chr2	Mut	18480376	18482377	Ler	Col/Ler
4808_T	Chr2	Mut	298000	301900	Col	Col/Ler
4808_T	Chr2	Mut	1074034	1074607	Col/Ler	Col
4808_T	Chr2	Mut	11221879	11221953	Col	Col/Ler
4808_T	Chr2	Mut	12844316	12844596	Col/Ler	Col
4808_T	Chr2	Mut	16556205	16558802	Col	Col/Ler
4808_T	Chr2	Mut	18601234	18601343	Col/Ler	Col
4808_T	Chr2	Mut	19494695	19500831	Col	Col/Ler
4808_U	Chr2	Mut	1135400	1136376	Col/Ler	Col
4808_U	Chr2	Mut	12124714	12126989	Col	Col/Ler
4808_U	Chr2	Mut	15436627	15438088	Col/Ler	Col
4808_U	Chr2	Mut	17579100	17581634	Col	Col/Ler
4808_U	Chr2	Mut	19062239	19064734	Col/Ler	Ler
4808_U	Chr2	Mut	19264792	19267306	Ler	Col/Ler
4808_U	Chr2	Mut	19375298	19384823	Col/Ler	Col
4808_W	Chr2	Mut	388582	390931	Col/Ler	Ler
4808_W	Chr2	Mut	7382850	7384932	Ler	Col/Ler
4808_W	Chr2	Mut	11221991	11222399	Col/Ler	Ler
4808_W	Chr2	Mut	11762343	11765423	Ler	Col/Ler
4808_W	Chr2	Mut	14464503	14465181	Col/Ler	Col
4808_W	Chr2	Mut	15073000	15079969	Col	Col/Ler
4808_W	Chr2	Mut	16475000	16475006	Col/Ler	Ler
4808_W	Chr2	Mut	16673000	16679962	Ler	Col/Ler
4808_X	Chr2	Mut	191914	192184	Col/Ler	Col
4808_X	Chr2	Mut	348000	351372	Col	Col/Ler
4808_X	Chr2	Mut	9300000	9333877	Col/Ler	Ler
4808_X	Chr2	Mut	15685860	15687328	Ler	Col/Ler
4808_X	Chr2	Mut	17625000	17626834	Col/Ler	Col
4808_Y	Chr2	WT	16343168	16347347	Ler	Col/Ler
4809_A	Chr2	WT	10212091	10213522	Col	Col/Ler
4809_A	Chr2	WT	12912348	12912382	Col/Ler	Ler
4809_AA	Chr2	WT	6209310	6210384	Col	Col/Ler
4809_AA	Chr2	WT	17775000	17776171	Col/Ler	Ler
4809_AB	Chr2	WT	17123000	17125017	Col	Col/Ler
4809_AD	Chr2	WT	19061883	19062038	Col/Ler	Ler
4809_AE	Chr2	Mut	10214380	10215943	Col	Col/Ler
4809_AE	Chr2	Mut	11256267	11256674	Col/Ler	Ler
4809_AE	Chr2	Mut	12958593	12959770	Ler	Col/Ler
4809_AE	Chr2	Mut	17562250	17563717	Col/Ler	Ler
4809_AE	Chr2	Mut	19231221	19233688	Ler	Col/Ler
4809_AE	Chr2	Mut	19575000	19575395	Col/Ler	Col
4809_AF	Chr2	Mut	9996309	9996444	Col/Ler	Ler
4809_AF	Chr2	Mut	12124196	12126989	Ler	Col/Ler
4809_AF	Chr2	Mut	15850000	15850479	Col/Ler	Col
4809_AF	Chr2	Mut	16770814	16770968	Col	Col/Ler
4809_AF	Chr2	Mut	18262426	18262972	Col/Ler	Col
4809_AF	Chr2	Mut	19104354	19105725	Col	Col/Ler
4809_AG	Chr2	Mut	700000	701817	Col/Ler	Ler
4809_AG	Chr2	Mut	8507257	8508588	Ler	Col/Ler
4809_AG	Chr2	Mut	8782452	8783556	Col/Ler	Ler
4809_AG	Chr2	Mut	9078867	9079189	Ler	Col/Ler
4809_AG	Chr2	Mut	13949778	13950401	Col/Ler	Col
4809_AG	Chr2	Mut	14877441	14891044	Col	Col/Ler
4809_AG	Chr2	Mut	16869330	16873963	Col/Ler	Col
4809_AG	Chr2	Mut	17083150	17083456	Col	Col/Ler
4809_AG	Chr2	Mut	19583487	19583983	Col/Ler	Col
4809_AH	Chr2	Mut	195661	197727	Col/Ler	Col
4809_AH	Chr2	Mut	301984	302250	Col	Col/Ler
4809_AH	Chr2	Mut	8200000	8204224	Col/Ler	Ler
4809_AH	Chr2	Mut	9644365	9645751	Ler	Col/Ler
4809_AH	Chr2	Mut	10775000	10775494	Col/Ler	Ler
4809_AH	Chr2	Mut	14662751	14665944	Ler	Col/Ler
4809_AH	Chr2	Mut	16938104	16938223	Col/Ler	Col
4809_AH	Chr2	Mut	19045020	19045218	Col	Col/Ler
4809_AI	Chr2	Mut	8471758	8471776	Ler	Col/Ler
4809_AI	Chr2	Mut	9456950	9457229	Col/Ler	Ler
4809_AI	Chr2	Mut	10625053	10625192	Ler	Col/Ler
4809_AI	Chr2	Mut	11398289	11398412	Col/Ler	Col
4809_AI	Chr2	Mut	11461064	11461271	Col	Col/Ler
4809_AI	Chr2	Mut	13004225	13004537	Col/Ler	Ler
4809_AI	Chr2	Mut	15005444	15010600	Ler	Col/Ler
4809_AI	Chr2	Mut	16173799	16173808	Col/Ler	Col
4809_AI	Chr2	Mut	17101589	17105660	Col	Col/Ler
4809_AI	Chr2	Mut	17150000	17151963	Col/Ler	Ler
4809_AI	Chr2	Mut	17998000	18000902	Ler	Col/Ler
4809_AI	Chr2	Mut	19312670	19320501	Col/Ler	Ler
4809_AI	Chr2	Mut	19560048	19561771	Ler	Col/Ler
4809_AK	Chr2	WT	18814871	18815783	Col/Ler	Ler
4809_AL	Chr2	WT	14989584	14989668	Col/Ler	Ler
4809_AL	Chr2	WT	15255400	15260611	Ler	Col/Ler
4809_AM	Chr2	WT	123000	125002	Col	Col/Ler
4809_AM	Chr2	WT	17918736	17920527	Col/Ler	Col
4809_AN	Chr2	WT	7020879	7021115	Col/Ler	Ler
4809_AN	Chr2	WT	17889159	17890747	Ler	Col/Ler
4809_AO	Chr2	WT	10057379	10057432	Col/Ler	Col
4809_AP	Chr2	WT	561159	563369	Ler	Col/Ler
4809_AQ	Chr2	Mut	2907260	2907297	Ler	Col/Ler
4809_AQ	Chr2	Mut	8125000	8147480	Col/Ler	Col
4809_AQ	Chr2	Mut	8627423	8627986	Col	Col/Ler
4809_AQ	Chr2	Mut	9369050	9370666	Col/Ler	Ler
4809_AQ	Chr2	Mut	9923657	9932841	Ler	Col/Ler
4809_AQ	Chr2	Mut	11600000	11601889	Col/Ler	Col
4809_AQ	Chr2	Mut	11728711	11729573	Col	Col/Ler
4809_AQ	Chr2	Mut	12380902	12381739	Col/Ler	Ler
4809_AQ	Chr2	Mut	14662368	14665944	Ler	Col/Ler
4809_AQ	Chr2	Mut	15691011	15691836	Col/Ler	Col
4809_AQ	Chr2	Mut	17203347	17206240	Col	Col/Ler
4809_AQ	Chr2	Mut	19020450	19044487	Col/Ler	Col
4809_AR	Chr2	Mut	175127	176831	Col	Col/Ler
4809_AR	Chr2	Mut	1722744	1726973	Col/Ler	Col
4809_AR	Chr2	Mut	7957958	7959629	Col	Col/Ler
4809_AR	Chr2	Mut	9643502	9644076	Col/Ler	Ler
4809_AR	Chr2	Mut	12406005	12406975	Ler	Col/Ler
4809_AR	Chr2	Mut	13075000	13075009	Col/Ler	Ler
4809_AR	Chr2	Mut	13335076	13335783	Ler	Col/Ler
4809_AR	Chr2	Mut	13726240	13727720	Col/Ler	Ler
4809_AR	Chr2	Mut	13902257	13902927	Ler	Col/Ler
4809_AR	Chr2	Mut	14501918	14502422	Col/Ler	Ler
4809_AR	Chr2	Mut	16283762	16283993	Ler	Col/Ler
4809_AR	Chr2	Mut	16700000	16705595	Col/Ler	Ler
4809_AR	Chr2	Mut	17365717	17371235	Ler	Col/Ler
4809_AR	Chr2	Mut	17417980	17418543	Col/Ler	Ler
4809_AR	Chr2	Mut	18480413	18483624	Ler	Col/Ler
4809_AT	Chr2	Mut	10858215	10858811	Col/Ler	Col
4809_AT	Chr2	Mut	11757550	11759087	Col	Col/Ler
4809_AT	Chr2	Mut	15995285	15995288	Col/Ler	Ler
4809_AT	Chr2	Mut	17725175	17726371	Ler	Col/Ler
4809_AT	Chr2	Mut	17875000	17876199	Col/Ler	Ler
4809_AU	Chr2	Mut	523000	527173	Ler	Col/Ler
4809_AU	Chr2	Mut	1110761	1111050	Col/Ler	Ler
4809_AU	Chr2	Mut	8168512	8168568	Ler	Col/Ler
4809_AU	Chr2	Mut	10898222	10899386	Col/Ler	Ler
4809_AU	Chr2	Mut	11177084	11177196	Ler	Col/Ler
4809_AU	Chr2	Mut	12050000	12124372	Col/Ler	Col
4809_AU	Chr2	Mut	12776489	12777435	Col	Col/Ler
4809_AU	Chr2	Mut	13200000	13201321	Col/Ler	Ler
4809_AU	Chr2	Mut	14332266	14333081	Ler	Col/Ler
4809_AU	Chr2	Mut	17025000	17041750	Col/Ler	Ler
4809_AU	Chr2	Mut	17220993	17225683	Ler	Col/Ler
4809_AU	Chr2	Mut	19175000	19178104	Col/Ler	Col
4809_AV	Chr2	Mut	1109094	1109457	Col/Ler	Col
4809_AV	Chr2	Mut	1579706	1580905	Col	Col/Ler
4809_AV	Chr2	Mut	5787566	5789798	Col/Ler	Col
4809_AV	Chr2	Mut	9859519	9861187	Col	Col/Ler
4809_AV	Chr2	Mut	11425000	11431224	Col/Ler	Col
4809_AV	Chr2	Mut	12321603	12331836	Col	Col/Ler
4809_AV	Chr2	Mut	13239029	13250128	Col/Ler	Col
4809_AV	Chr2	Mut	13709795	13718040	Col	Col/Ler
4809_AV	Chr2	Mut	13995359	14002000	Col/Ler	Col
4809_AV	Chr2	Mut	14727781	14757222	Col	Col/Ler
4809_AV	Chr2	Mut	15954803	15955559	Col/Ler	Col
4809_AV	Chr2	Mut	16391519	16400454	Col	Col/Ler
4809_AV	Chr2	Mut	16757674	16757784	Col/Ler	Col
4809_AV	Chr2	Mut	17248000	17250013	Col	Col/Ler
4809_AV	Chr2	Mut	18203002	18209399	Col/Ler	Col
4809_AV	Chr2	Mut	18523000	18535576	Col	Col/Ler
4809_AW	Chr2	WT	690341	690344	Col/Ler	Col
4809_AW	Chr2	WT	12336724	12337880	Col	Col/Ler
4809_AX	Chr2	WT	5655526	5656677	Col/Ler	Col
4809_AY	Chr2	WT	16953564	16957625	Col/Ler	Ler
4809_AZ	Chr2	WT	9275000	9275378	Col/Ler	Col
4809_AZ	Chr2	WT	9398000	9400002	Col	Col/Ler
4809_AZ	Chr2	WT	18925000	18931965	Col/Ler	Ler
4809_B	Chr2	WT	13300000	13302150	Col/Ler	Ler
4809_B	Chr2	WT	18228405	18259080	Ler	Col/Ler
4809_BA	Chr2	WT	18625000	18627892	Col/Ler	Ler
4809_BB	Chr2	WT	11137874	11139576	Col	Col/Ler
4809_BB	Chr2	WT	12385219	12386067	Col/Ler	Ler
4809_BC	Chr2	Mut	181007	187989	Col	Col/Ler
4809_BC	Chr2	Mut	400249	401150	Col/Ler	Ler
4809_BC	Chr2	Mut	8941745	8941882	Ler	Col/Ler
4809_BC	Chr2	Mut	9136870	9136871	Col/Ler	Col
4809_BC	Chr2	Mut	11863339	11863476	Col	Col/Ler
4809_BC	Chr2	Mut	12925000	12925857	Col/Ler	Col
4809_BC	Chr2	Mut	13508012	13509142	Col	Col/Ler
4809_BC	Chr2	Mut	15010600	15011849	Col/Ler	Col
4809_BC	Chr2	Mut	16440489	16441019	Col	Col/Ler
4809_BC	Chr2	Mut	17804673	17807379	Col/Ler	Col
4809_BC	Chr2	Mut	18876137	18876332	Col	Col/Ler
4809_BC	Chr2	Mut	19350000	19353549	Col/Ler	Ler
4809_BD	Chr2	Mut	382219	383692	Col/Ler	Ler
4809_BD	Chr2	Mut	8216991	8218641	Ler	Col/Ler
4809_BD	Chr2	Mut	12144970	12145963	Col/Ler	Col
4809_BD	Chr2	Mut	13987422	13989699	Col	Col/Ler
4809_BD	Chr2	Mut	14203040	14203395	Col/Ler	Ler
4809_BD	Chr2	Mut	14984371	14986234	Ler	Col/Ler
4809_BD	Chr2	Mut	16624452	16624873	Col/Ler	Ler
4809_BD	Chr2	Mut	19118128	19121962	Ler	Col/Ler
4809_BE	Chr2	Mut	332300	332837	Col	Col/Ler
4809_BE	Chr2	Mut	8125000	8147480	Col/Ler	Col
4809_BE	Chr2	Mut	10360954	10367122	Col	Col/Ler
4809_BE	Chr2	Mut	13900000	13900398	Col/Ler	Ler
4809_BE	Chr2	Mut	14188841	14190804	Ler	Col/Ler
4809_BE	Chr2	Mut	14781217	14782215	Col/Ler	Ler
4809_BE	Chr2	Mut	15255400	15260611	Ler	Col/Ler
4809_BE	Chr2	Mut	16585957	16586933	Col/Ler	Ler
4809_BE	Chr2	Mut	17776171	17779211	Ler	Col/Ler
4809_BE	Chr2	Mut	18154466	18194693	Col/Ler	Ler
4809_BE	Chr2	Mut	18842951	18845891	Ler	Col/Ler
4809_BF	Chr2	Mut	1727566	1728414	Col	Col/Ler
4809_BF	Chr2	Mut	7870851	7872539	Col/Ler	Col
4809_BF	Chr2	Mut	8281565	8282007	Col	Col/Ler
4809_BF	Chr2	Mut	9338784	9338787	Col/Ler	Col
4809_BF	Chr2	Mut	10459019	10459597	Col	Col/Ler
4809_BF	Chr2	Mut	10829545	10829549	Col/Ler	Col
4809_BF	Chr2	Mut	13873000	13876890	Col	Col/Ler
4809_BF	Chr2	Mut	14200000	14200926	Col/Ler	Col
4809_BF	Chr2	Mut	19020450	19044487	Col	Col/Ler
4809_BG	Chr2	Mut	15774764	15775277	Col/Ler	Col
4809_BG	Chr2	Mut	17456196	17458347	Col	Col/Ler
4809_BH	Chr2	Mut	9717438	9720822	Col/Ler	Col
4809_BH	Chr2	Mut	11344137	11345121	Col	Col/Ler
4809_BH	Chr2	Mut	12145963	12147203	Col/Ler	Col
4809_BH	Chr2	Mut	14638098	14638666	Col	Col/Ler
4809_BH	Chr2	Mut	19062038	19062073	Col/Ler	Col
4809_BI	Chr2	WT	227342	227811	Col	Col/Ler
4809_BI	Chr2	WT	6515427	6515751	Col/Ler	Ler
4809_BI	Chr2	WT	15792511	15798071	Ler	Col/Ler
4809_BJ	Chr2	WT	2191416	2191485	Col/Ler	Col
4809_BJ	Chr2	WT	8673000	8676911	Col	Col/Ler
4809_BK	Chr2	WT	4820353	4820674	Col/Ler	Ler
4809_BM	Chr2	WT	10821802	10821942	Ler	Col/Ler
4809_BM	Chr2	WT	11868855	11868861	Col/Ler	Col
4809_BN	Chr2	WT	7425000	7426720	Col/Ler	Ler
4809_BO	Chr2	Mut	425863	426965	Col/Ler	Col
4809_BO	Chr2	Mut	920185	920409	Col	Col/Ler
4809_BO	Chr2	Mut	1125000	1125048	Col/Ler	Ler
4809_BO	Chr2	Mut	8445199	8445636	Ler	Col/Ler
4809_BO	Chr2	Mut	10834809	10835183	Col/Ler	Col
4809_BO	Chr2	Mut	12596184	12596811	Col	Col/Ler
4809_BO	Chr2	Mut	15387037	15387985	Col/Ler	Col
4809_BO	Chr2	Mut	15587197	15588556	Col	Col/Ler
4809_BO	Chr2	Mut	19261047	19262246	Col/Ler	Ler
4809_BP	Chr2	Mut	418467	419004	Ler	Col/Ler
4809_BP	Chr2	Mut	18150000	18194693	Col/Ler	Col
4809_BP	Chr2	Mut	18536106	18536921	Col	Col/Ler
4809_BP	Chr2	Mut	19010975	19012165	Col/Ler	Col
4809_BQ	Chr2	Mut	472456	474362	Col/Ler	Ler
4809_BQ	Chr2	Mut	2071438	2074153	Ler	Col/Ler
4809_BQ	Chr2	Mut	8251063	8251087	Col/Ler	Col
4809_BQ	Chr2	Mut	14107766	14108161	Col	Col/Ler
4809_BQ	Chr2	Mut	15511515	15515736	Col/Ler	Col
4809_BQ	Chr2	Mut	16061730	16063501	Col	Col/Ler
4809_BQ	Chr2	Mut	18278632	18278643	Col/Ler	Ler
4809_BR	Chr2	Mut	8935929	8936553	Col	Col/Ler
4809_BR	Chr2	Mut	12393264	12395868	Col/Ler	Ler
4809_BR	Chr2	Mut	15478049	15478789	Ler	Col/Ler
4809_BR	Chr2	Mut	18150000	18154466	Col/Ler	Col
4809_BR	Chr2	Mut	18359109	18360870	Col	Col/Ler
4809_BR	Chr2	Mut	19017423	19017521	Col/Ler	Ler
4809_BS	Chr2	Mut	409389	410258	Ler	Col/Ler
4809_BS	Chr2	Mut	500000	503832	Col/Ler	Ler
4809_BS	Chr2	Mut	721898	722327	Ler	Col/Ler
4809_BS	Chr2	Mut	7816154	7816815	Col/Ler	Ler
4809_BS	Chr2	Mut	9275865	9275915	Ler	Col/Ler
4809_BS	Chr2	Mut	10273236	10273465	Col/Ler	Col
4809_BS	Chr2	Mut	10837473	10837943	Col	Col/Ler
4809_BS	Chr2	Mut	11600000	11600232	Col/Ler	Col
4809_BS	Chr2	Mut	14048000	14053913	Col	Col/Ler
4809_BS	Chr2	Mut	14578939	14580063	Col/Ler	Col
4809_BS	Chr2	Mut	16134796	16136362	Col	Col/Ler
4809_BS	Chr2	Mut	16911585	16911901	Col/Ler	Col
4809_BS	Chr2	Mut	17159783	17164451	Col	Col/Ler
4809_BS	Chr2	Mut	17450000	17451836	Col/Ler	Ler
4809_BS	Chr2	Mut	19016151	19017401	Ler	Col/Ler
4809_BS	Chr2	Mut	19137600	19139832	Col/Ler	Ler
4809_BT	Chr2	Mut	1733454	1734555	Col	Col/Ler
4809_BT	Chr2	Mut	2312470	2313331	Col/Ler	Ler
4809_BT	Chr2	Mut	5508727	5509142	Ler	Col/Ler
4809_BT	Chr2	Mut	6279265	6285365	Col/Ler	Col
4809_BT	Chr2	Mut	7317120	7317893	Col	Col/Ler
4809_BT	Chr2	Mut	11504276	11506924	Col/Ler	Col
4809_BT	Chr2	Mut	12782937	12783194	Col	Col/Ler
4809_BT	Chr2	Mut	15867606	15870448	Col/Ler	Ler
4809_BT	Chr2	Mut	18909572	18911115	Ler	Col/Ler
4809_BW	Chr2	WT	12399086	12399123	Col/Ler	Ler
4809_BX	Chr2	WT	114507	114719	Ler	Col/Ler
4809_BY	Chr2	WT	10561456	10562146	Col	Col/Ler
4809_BY	Chr2	WT	13709614	13709795	Col/Ler	Ler
4809_C	Chr2	WT	5850000	5879376	Col/Ler	Ler
4809_CA	Chr2	Mut	275000	275354	Col/Ler	Ler
4809_CA	Chr2	Mut	8140037	8147480	Ler	Col/Ler
4809_CA	Chr2	Mut	11300000	11304497	Col/Ler	Col
4809_CA	Chr2	Mut	15035372	15036407	Col	Col/Ler
4809_CA	Chr2	Mut	17175000	17178042	Col/Ler	Col
4809_CB	Chr2	Mut	10885423	10887637	Col/Ler	Ler
4809_CB	Chr2	Mut	13754732	13755390	Ler	Col/Ler
4809_CB	Chr2	Mut	16700000	16700928	Col/Ler	Ler
4809_CB	Chr2	Mut	16998000	17003052	Ler	Col/Ler
4809_CB	Chr2	Mut	18142609	18145029	Col/Ler	Col
4809_CC	Chr2	Mut	273596	273935	Col/Ler	Ler
4809_CC	Chr2	Mut	7770563	7773661	Ler	Col/Ler
4809_CC	Chr2	Mut	7836435	7836449	Col/Ler	Col
4809_CC	Chr2	Mut	8123000	8140037	Col	Col/Ler
4809_CC	Chr2	Mut	11204743	11205033	Col/Ler	Ler
4809_CC	Chr2	Mut	12365761	12365916	Ler	Col/Ler
4809_CC	Chr2	Mut	12631478	12631971	Col/Ler	Col
4809_CC	Chr2	Mut	15157341	15165026	Col	Col/Ler
4809_CD	Chr2	Mut	411474	412718	Ler	Col/Ler
4809_CD	Chr2	Mut	506568	506570	Col/Ler	Col
4809_CD	Chr2	Mut	683583	686129	Col	Col/Ler
4809_CD	Chr2	Mut	11494627	11494874	Col/Ler	Ler
4809_CD	Chr2	Mut	11816827	11816928	Ler	Col/Ler
4809_CD	Chr2	Mut	12875000	12875474	Col/Ler	Ler
4809_CD	Chr2	Mut	13085991	13086351	Ler	Col/Ler
4809_CD	Chr2	Mut	13160892	13160985	Col/Ler	Col
4809_CD	Chr2	Mut	14821052	14840285	Col	Col/Ler
4809_CD	Chr2	Mut	17395729	17395775	Col/Ler	Col
4809_CE	Chr2	Mut	417235	417358	Col	Col/Ler
4809_CE	Chr2	Mut	2071438	2074153	Col/Ler	Col
4809_CE	Chr2	Mut	9213651	9215342	Col	Col/Ler
4809_CE	Chr2	Mut	12950000	12950206	Col/Ler	Ler
4809_CE	Chr2	Mut	16532231	16533611	Ler	Col/Ler
4809_CE	Chr2	Mut	16893303	16897092	Col/Ler	Ler
4809_CE	Chr2	Mut	17536235	17542289	Ler	Col/Ler
4809_CF	Chr2	Mut	12921668	12922351	Ler	Col/Ler
4809_CF	Chr2	Mut	14976981	14981360	Col/Ler	Col
4809_CF	Chr2	Mut	15574543	15576221	Col	Col/Ler
4809_CF	Chr2	Mut	16821376	16821512	Col/Ler	Col
4809_CF	Chr2	Mut	17973126	17974345	Col	Col/Ler
4809_CG	Chr2	WT	6687770	6688548	Ler	Col/Ler
4809_CH	Chr2	WT	2114785	2136479	Col/Ler	Col
4809_CH	Chr2	WT	18561792	18566794	Col	Col/Ler
4809_CI	Chr2	WT	1454593	1456143	Col	Col/Ler
4809_CI	Chr2	WT	12936779	12936861	Col/Ler	Ler
4809_CJ	Chr2	WT	15074999	15075195	Ler	Col/Ler
4809_CJ	Chr2	WT	17199664	17201749	Col/Ler	Col
4809_CK	Chr2	WT	94452	94835	Ler	Col/Ler
4809_CK	Chr2	WT	267679	267924	Col/Ler	Col
4809_CL	Chr2	WT	652203	660698	Col/Ler	Ler
4809_CL	Chr2	WT	1468523	1468906	Ler	Col/Ler
4809_CL	Chr2	WT	9745868	9746398	Col/Ler	Col
4809_CL	Chr2	WT	16745006	16752220	Col	Col/Ler
4809_CL	Chr2	WT	18324637	18324700	Col/Ler	Ler
4809_CO	Chr2	Mut	8764971	8765666	Col/Ler	Ler
4809_CO	Chr2	Mut	15381778	15382079	Ler	Col/Ler
4809_CO	Chr2	Mut	15739846	15759188	Col/Ler	Ler
4809_CO	Chr2	Mut	17623000	17632068	Ler	Col/Ler
4809_CO	Chr2	Mut	19360041	19361663	Col/Ler	Ler
4809_CO	Chr2	Mut	19600000	19650000	Ler	Col
4809_CP	Chr2	Mut	10367122	10367792	Col/Ler	Ler
4809_CP	Chr2	Mut	10743487	10743596	Ler	Col/Ler
4809_CP	Chr2	Mut	12155437	12157599	Col/Ler	Col
4809_CP	Chr2	Mut	13642285	13643453	Col	Col/Ler
4809_CP	Chr2	Mut	14855153	14855620	Col/Ler	Col
4809_CP	Chr2	Mut	15804154	15804252	Col	Col/Ler
4809_CP	Chr2	Mut	18125000	18131925	Col/Ler	Ler
4809_CP	Chr2	Mut	18957832	18960668	Ler	Col/Ler
4809_CQ	Chr2	Mut	2425877	2425986	Col/Ler	Ler
4809_CQ	Chr2	Mut	8936553	8938484	Ler	Col/Ler
4809_CQ	Chr2	Mut	11316700	11316719	Col/Ler	Ler
4809_CQ	Chr2	Mut	13910792	13913690	Ler	Col/Ler
4809_CQ	Chr2	Mut	14328617	14332052	Col/Ler	Ler
4809_CR	Chr2	Mut	265484	266295	Col	Col/Ler
4809_CR	Chr2	Mut	8882561	8882705	Col/Ler	Ler
4809_CR	Chr2	Mut	12127703	12128789	Ler	Col/Ler
4809_CR	Chr2	Mut	13186427	13186548	Col/Ler	Col
4809_CR	Chr2	Mut	13577510	13578037	Col	Col/Ler
4809_CR	Chr2	Mut	14494890	14499200	Col/Ler	Ler
4809_CR	Chr2	Mut	15056693	15057449	Ler	Col/Ler
4809_CR	Chr2	Mut	17695580	17695785	Col/Ler	Col
4809_CR	Chr2	Mut	18194693	18195220	Col	Col/Ler
4809_D	Chr2	WT	7855828	7857029	Col	Col/Ler
4809_E	Chr2	WT	378796	385739	Col	Col/Ler
4809_E	Chr2	WT	9565477	9566674	Col/Ler	Ler
4809_E	Chr2	WT	18635181	18640430	Ler	Col/Ler
4809_F	Chr2	WT	18800177	18803949	Ler	Col/Ler
4809_G	Chr2	Mut	10216306	10216454	Ler	Col/Ler
4809_G	Chr2	Mut	10885274	10885423	Col/Ler	Col
4809_G	Chr2	Mut	12160011	12161149	Col	Col/Ler
4809_G	Chr2	Mut	13984758	13988928	Col/Ler	Ler
4809_G	Chr2	Mut	17471736	17472127	Ler	Col/Ler
4809_H	Chr2	Mut	9359783	9361825	Col/Ler	Col
4809_H	Chr2	Mut	14451337	14454900	Col	Col/Ler
4809_H	Chr2	Mut	15210463	15211928	Col/Ler	Col
4809_H	Chr2	Mut	16673000	16694743	Col	Col/Ler
4809_H	Chr2	Mut	17920527	17925170	Col/Ler	Col
4809_H	Chr2	Mut	18126946	18131925	Col	Col/Ler
4809_H	Chr2	Mut	19505631	19505703	Col/Ler	Col
4809_I	Chr2	Mut	1048000	1054290	Col	Col/Ler
4809_I	Chr2	Mut	9275000	9275378	Col/Ler	Col
4809_I	Chr2	Mut	10852353	10856886	Col	Col/Ler
4809_I	Chr2	Mut	12835153	12836258	Col/Ler	Col
4809_I	Chr2	Mut	16238334	16239037	Col	Col/Ler
4809_I	Chr2	Mut	18274502	18274629	Col/Ler	Col
4809_J	Chr2	Mut	688675	691445	Col/Ler	Ler
4809_J	Chr2	Mut	1936084	1936240	Ler	Col/Ler
4809_J	Chr2	Mut	7993420	7994120	Col/Ler	Ler
4809_J	Chr2	Mut	12773000	12775373	Ler	Col/Ler
4809_J	Chr2	Mut	15790152	15790425	Col/Ler	Ler
4809_J	Chr2	Mut	17342568	17357006	Ler	Col/Ler
4809_J	Chr2	Mut	17828807	17829653	Col/Ler	Col
4809_J	Chr2	Mut	18575075	18576408	Col	Col/Ler
4809_J	Chr2	Mut	19263664	19267306	Col/Ler	Ler
4809_J	Chr2	Mut	19540759	19541960	Ler	Col/Ler
4809_K	Chr2	Mut	9577941	9579983	Col/Ler	Col
4809_K	Chr2	Mut	12343857	12347178	Col	Col/Ler
4809_K	Chr2	Mut	16258339	16260812	Col/Ler	Col
4809_K	Chr2	Mut	16826466	16827758	Col	Col/Ler
4809_K	Chr2	Mut	17125000	17125017	Col/Ler	Col
4809_L	Chr2	Mut	7606419	7607906	Col	Col/Ler
4809_L	Chr2	Mut	11275000	11275254	Col/Ler	Col
4809_L	Chr2	Mut	11513280	11513435	Col	Col/Ler
4809_L	Chr2	Mut	16549196	16549734	Col/Ler	Col
4809_L	Chr2	Mut	17818533	17821308	Col	Col/Ler
4809_L	Chr2	Mut	19096400	19096533	Col/Ler	Col
4809_M	Chr2	WT	6294361	6296938	Col/Ler	Ler
4809_M	Chr2	WT	16644656	16646375	Ler	Col/Ler
4809_N	Chr2	WT	11775000	11776958	Col/Ler	Col
4809_O	Chr2	WT	428748	429289	Col/Ler	Ler
4809_O	Chr2	WT	1113447	1115044	Ler	Col/Ler
4809_O	Chr2	WT	16898845	16898852	Col/Ler	Ler
4809_P	Chr2	WT	11043248	11043262	Col/Ler	Ler
4809_P	Chr2	WT	16327670	16327794	Ler	Col/Ler
4809_Q	Chr2	WT	1471414	1473020	Col	Col/Ler
4809_R	Chr2	WT	6927364	6934645	Col	Col/Ler
4809_R	Chr2	WT	7685030	7686092	Col/Ler	Ler
4809_S	Chr2	Mut	904956	905235	Col	Col/Ler
4809_S	Chr2	Mut	8499012	8499069	Col/Ler	Col
4809_S	Chr2	Mut	13885399	13888378	Col	Col/Ler
4809_S	Chr2	Mut	17125000	17125017	Col/Ler	Ler
4809_S	Chr2	Mut	19473200	19475253	Ler	Col/Ler
4809_T	Chr2	Mut	529875	540473	Col	Col/Ler
4809_T	Chr2	Mut	5509933	5513489	Col/Ler	Ler
4809_T	Chr2	Mut	7631661	7632646	Ler	Col/Ler
4809_T	Chr2	Mut	10911002	10911498	Col/Ler	Ler
4809_T	Chr2	Mut	11143240	11146309	Ler	Col/Ler
4809_T	Chr2	Mut	11222677	11223410	Col/Ler	Col
4809_T	Chr2	Mut	11570421	11571184	Col	Col/Ler
4809_T	Chr2	Mut	13081949	13084980	Col/Ler	Ler
4809_T	Chr2	Mut	15998000	16000598	Ler	Col/Ler
4809_T	Chr2	Mut	17090701	17091488	Col/Ler	Ler
4809_T	Chr2	Mut	18965852	18968658	Ler	Col/Ler
4809_T	Chr2	Mut	19267306	19269077	Col/Ler	Col
4809_T	Chr2	Mut	19600110	19602415	Col	Col/Ler
4809_U	Chr2	Mut	221282	221409	Col	Col/Ler
4809_U	Chr2	Mut	10900195	10900719	Col/Ler	Ler
4809_U	Chr2	Mut	15587197	15590657	Ler	Col/Ler
4809_U	Chr2	Mut	15948901	15949359	Col/Ler	Ler
4809_U	Chr2	Mut	18145029	18195088	Ler	Col/Ler
4809_U	Chr2	Mut	19520015	19520338	Col/Ler	Ler
4809_V	Chr2	Mut	10325333	10327839	Ler	Col/Ler
4809_V	Chr2	Mut	12152497	12154105	Col/Ler	Ler
4809_V	Chr2	Mut	14966223	14967750	Ler	Col/Ler
4809_V	Chr2	Mut	15850000	15850479	Col/Ler	Ler
4809_V	Chr2	Mut	16048258	16048269	Ler	Col/Ler
4809_W	Chr2	Mut	923114	924153	Col/Ler	Col
4809_W	Chr2	Mut	1873000	1875455	Col	Col/Ler
4809_W	Chr2	Mut	6861129	6862649	Col/Ler	Col
4809_W	Chr2	Mut	8474586	8478902	Col	Col/Ler
4809_W	Chr2	Mut	9937364	9940087	Col/Ler	Col
4809_W	Chr2	Mut	10115310	10116187	Col	Col/Ler
4809_W	Chr2	Mut	13891187	13892057	Col/Ler	Col
4809_W	Chr2	Mut	15075195	15077841	Col	Col/Ler
4809_W	Chr2	Mut	17750000	17755686	Col/Ler	Ler
4809_W	Chr2	Mut	18041919	18047603	Ler	Col/Ler
4809_W	Chr2	Mut	18904411	18905078	Col/Ler	Ler
4809_X	Chr2	Mut	10850000	10850192	Col/Ler	Col
4809_X	Chr2	Mut	11435696	11444352	Col	Col/Ler
4809_X	Chr2	Mut	13991947	13992042	Col/Ler	Col
4809_X	Chr2	Mut	16442692	16442790	Col	Col/Ler
4809_X	Chr2	Mut	17555253	17555533	Col/Ler	Col
4809_Y	Chr2	WT	12915996	12917351	Ler	Col/Ler
4810_A	Chr2	WT	419295	419527	Col/Ler	Col
4810_A	Chr2	WT	6827509	6833577	Col	Col/Ler
4810_A	Chr2	WT	14426243	14427799	Col/Ler	Ler
4810_AA	Chr2	WT	17900000	17909127	Col/Ler	Col
4810_AB	Chr2	WT	16498170	16498243	Ler	Col/Ler
4810_AD	Chr2	WT	14105765	14106144	Col	Col/Ler
4810_AD	Chr2	WT	17900000	17916319	Col/Ler	Ler
4810_AG	Chr2	Mut	8982552	8986369	Ler	Col/Ler
4810_AG	Chr2	Mut	9590293	9592257	Col/Ler	Col
4810_AG	Chr2	Mut	9725400	9726381	Col	Col/Ler
4810_AG	Chr2	Mut	11691655	11691901	Col/Ler	Ler
4810_AG	Chr2	Mut	13741358	13743891	Ler	Col/Ler
4810_AG	Chr2	Mut	17807746	17814036	Col/Ler	Ler
4810_AH	Chr2	Mut	9278701	9333336	Ler	Col/Ler
4810_AH	Chr2	Mut	13227711	13227802	Col/Ler	Col
4810_AH	Chr2	Mut	14236949	14238397	Col	Col/Ler
4810_AH	Chr2	Mut	14821052	14846903	Col/Ler	Ler
4810_AH	Chr2	Mut	15839336	15840850	Ler	Col/Ler
4810_AH	Chr2	Mut	16703542	16704476	Col/Ler	Ler
4810_AH	Chr2	Mut	17190877	17193751	Ler	Col/Ler
4810_AH	Chr2	Mut	18869102	18869829	Col/Ler	Ler
4810_AH	Chr2	Mut	19599050	19599093	Ler	Col/Ler
4810_AI	Chr2	Mut	2317840	2318523	Ler	Col/Ler
4810_AI	Chr2	Mut	9918365	9918397	Col/Ler	Col
4810_AI	Chr2	Mut	11548000	11550868	Col	Col/Ler
4810_AI	Chr2	Mut	15331717	15331749	Col/Ler	Ler
4810_AI	Chr2	Mut	16734594	16734873	Ler	Col/Ler
4810_AI	Chr2	Mut	18126946	18131925	Col/Ler	Ler
4810_AJ	Chr2	Mut	6913959	6913988	Col/Ler	Ler
4810_AJ	Chr2	Mut	8216991	8218641	Ler	Col/Ler
4810_AJ	Chr2	Mut	10582822	10584254	Col/Ler	Col
4810_AJ	Chr2	Mut	13123000	13127258	Col	Col/Ler
4810_AJ	Chr2	Mut	13500000	13500052	Col/Ler	Ler
4810_AJ	Chr2	Mut	14055424	14056103	Ler	Col/Ler
4810_AJ	Chr2	Mut	14725872	14726575	Col/Ler	Ler
4810_AJ	Chr2	Mut	17142537	17145648	Ler	Col/Ler
4810_AJ	Chr2	Mut	18206416	18211387	Col/Ler	Col
4810_AJ	Chr2	Mut	18557289	18559726	Col	Col/Ler
4810_AL	Chr2	WT	1602760	1603144	Ler	Col/Ler
4810_AL	Chr2	WT	18825000	18826082	Col/Ler	Ler
4810_AM	Chr2	WT	862603	862617	Col/Ler	Col
4810_AM	Chr2	WT	8169884	8169986	Col	Col/Ler
4810_AM	Chr2	WT	18350000	18350739	Col/Ler	Ler
4810_AO	Chr2	WT	16881661	16883841	Ler	Col/Ler
4810_AO	Chr2	WT	18337348	18338318	Col/Ler	Col
4810_AP	Chr2	WT	12124372	12124530	Ler	Col/Ler
4810_AP	Chr2	WT	18531564	18532242	Col/Ler	Col
4810_AR	Chr2	Mut	663877	664284	Col/Ler	Col
4810_AR	Chr2	Mut	960557	961483	Col	Col/Ler
4810_AR	Chr2	Mut	6513095	6513742	Col/Ler	Col
4810_AR	Chr2	Mut	10773000	10776736	Col	Col/Ler
4810_AR	Chr2	Mut	11625000	11626168	Col/Ler	Col
4810_AR	Chr2	Mut	12745106	12745327	Col	Col/Ler
4810_AR	Chr2	Mut	14125000	14125913	Col/Ler	Col
4810_AR	Chr2	Mut	14850517	14851225	Col	Col/Ler
4810_AR	Chr2	Mut	17043721	17045415	Col/Ler	Col
4810_AR	Chr2	Mut	17320860	17357560	Col	Col/Ler
4810_AR	Chr2	Mut	17445044	17446769	Col/Ler	Col
4810_AT	Chr2	Mut	1071577	1073933	Col/Ler	Col
4810_AT	Chr2	Mut	10306104	10306134	Col	Col/Ler
4810_AT	Chr2	Mut	12286078	12286080	Col/Ler	Col
4810_AT	Chr2	Mut	12791939	12793285	Col	Col/Ler
4810_AU	Chr2	Mut	681135	686129	Ler	Col/Ler
4810_AU	Chr2	Mut	8452449	8452622	Col/Ler	Col
4810_AU	Chr2	Mut	10377469	10378939	Col	Col/Ler
4810_AU	Chr2	Mut	16735929	16737514	Col/Ler	Ler
4810_AU	Chr2	Mut	17359990	17362788	Ler	Col/Ler
4810_AU	Chr2	Mut	17900000	17916319	Col/Ler	Ler
4810_AU	Chr2	Mut	18195088	18195220	Ler	Col/Ler
4810_AU	Chr2	Mut	19460557	19467282	Col/Ler	Col
4810_AV	Chr2	Mut	7035088	7036834	Ler	Col/Ler
4810_AV	Chr2	Mut	7630427	7631299	Col/Ler	Col
4810_AV	Chr2	Mut	12298000	12331836	Col	Col/Ler
4810_AV	Chr2	Mut	16342301	16346933	Col/Ler	Col
4810_AV	Chr2	Mut	16926327	16926404	Col	Col/Ler
4810_AV	Chr2	Mut	17130436	17140009	Col/Ler	Ler
4810_AV	Chr2	Mut	17575179	17576025	Ler	Col/Ler
4810_AV	Chr2	Mut	18650000	18650758	Col/Ler	Ler
4810_AW	Chr2	WT	750669	751664	Col	Col/Ler
4810_AW	Chr2	WT	16995305	16999858	Col/Ler	Col
4810_AX	Chr2	WT	12437275	12437361	Col/Ler	Col
4810_AX	Chr2	WT	17000589	17006415	Col	Col/Ler
4810_AY	Chr2	WT	8419630	8419653	Col/Ler	Ler
4810_AY	Chr2	WT	17396135	17399829	Ler	Col/Ler
4810_B	Chr2	WT	16350000	16351971	Col/Ler	Ler
4810_BA	Chr2	WT	275000	275000	Col/Ler	Ler
4810_BA	Chr2	WT	11137874	11139576	Ler	Col/Ler
4810_BB	Chr2	WT	1219751	1219889	Col	Col/Ler
4810_BB	Chr2	WT	7186816	7187206	Col/Ler	Ler
4810_BB	Chr2	WT	16298000	16300776	Ler	Col/Ler
4810_BC	Chr2	Mut	108598	108976	Col	Col/Ler
4810_BC	Chr2	Mut	350000	352464	Col/Ler	Ler
4810_BC	Chr2	Mut	7218055	7220286	Ler	Col/Ler
4810_BC	Chr2	Mut	7491855	7491891	Col/Ler	Ler
4810_BC	Chr2	Mut	9397880	9401300	Ler	Col/Ler
4810_BC	Chr2	Mut	12145130	12146480	Col/Ler	Ler
4810_BC	Chr2	Mut	12799383	12799729	Ler	Col/Ler
4810_BC	Chr2	Mut	13053494	13053495	Col/Ler	Col
4810_BC	Chr2	Mut	13355625	13356154	Col	Col/Ler
4810_BC	Chr2	Mut	13942333	13942689	Col/Ler	Col
4810_BC	Chr2	Mut	14850517	14851225	Col	Col/Ler
4810_BC	Chr2	Mut	15048792	15049774	Col/Ler	Ler
4810_BC	Chr2	Mut	15276064	15276627	Ler	Col/Ler
4810_BC	Chr2	Mut	16875000	16875266	Col/Ler	Col
4810_BC	Chr2	Mut	18401295	18401791	Col	Col/Ler
4810_BD	Chr2	Mut	360423	362541	Col/Ler	Col
4810_BD	Chr2	Mut	9225489	9225520	Col	Col/Ler
4810_BD	Chr2	Mut	11072519	11073611	Col/Ler	Col
4810_BD	Chr2	Mut	11886496	11888961	Col	Col/Ler
4810_BD	Chr2	Mut	11942307	11942369	Col/Ler	Ler
4810_BD	Chr2	Mut	13030940	13031484	Ler	Col/Ler
4810_BD	Chr2	Mut	14175670	14177310	Col/Ler	Ler
4810_BD	Chr2	Mut	14485934	14488310	Ler	Col/Ler
4810_BD	Chr2	Mut	17436561	17437485	Col/Ler	Ler
4810_BD	Chr2	Mut	18142609	18145029	Ler	Col/Ler
4810_BD	Chr2	Mut	18648884	18649090	Col/Ler	Col
4810_BD	Chr2	Mut	18905954	18907831	Col	Col/Ler
4810_BD	Chr2	Mut	19025000	19045020	Col/Ler	Col
4810_BD	Chr2	Mut	19582910	19583983	Col	Col/Ler
4810_BE	Chr2	Mut	1432075	1433528	Col	Col/Ler
4810_BE	Chr2	Mut	7001561	7001871	Col/Ler	Ler
4810_BE	Chr2	Mut	8276841	8282007	Ler	Col/Ler
4810_BE	Chr2	Mut	10850000	10850192	Col/Ler	Ler
4810_BE	Chr2	Mut	13127258	13137294	Ler	Col/Ler
4810_BE	Chr2	Mut	13321648	13323939	Col/Ler	Ler
4810_BE	Chr2	Mut	13873000	13878415	Ler	Col/Ler
4810_BE	Chr2	Mut	15271996	15273293	Col/Ler	Col
4810_BE	Chr2	Mut	15562974	15563503	Col	Col/Ler
4810_BE	Chr2	Mut	17807758	17814036	Col/Ler	Col
4810_BE	Chr2	Mut	19008000	19009329	Col	Col/Ler
4810_BE	Chr2	Mut	19426368	19429633	Col/Ler	Col
4810_BF	Chr2	Mut	1725000	1726752	Col/Ler	Ler
4810_BF	Chr2	Mut	10792237	10792764	Ler	Col/Ler
4810_BF	Chr2	Mut	11534244	11534313	Col/Ler	Ler
4810_BF	Chr2	Mut	17358896	17361125	Ler	Col/Ler
4810_BF	Chr2	Mut	17450000	17451836	Col/Ler	Ler
4810_BG	Chr2	Mut	870799	871053	Col/Ler	Col
4810_BG	Chr2	Mut	8071811	8072207	Col	Col/Ler
4810_BG	Chr2	Mut	13940534	13940966	Col/Ler	Col
4810_BG	Chr2	Mut	14940122	14940243	Col	Col/Ler
4810_BG	Chr2	Mut	16525000	16525522	Col/Ler	Ler
4810_BG	Chr2	Mut	17943226	17964240	Ler	Col/Ler
4810_BH	Chr2	Mut	790102	791391	Col/Ler	Ler
4810_BH	Chr2	Mut	1479167	1483109	Ler	Col/Ler
4810_BH	Chr2	Mut	8094679	8096122	Col/Ler	Ler
4810_BH	Chr2	Mut	11638933	11642334	Ler	Col/Ler
4810_BH	Chr2	Mut	15018371	15019035	Col/Ler	Col
4810_BH	Chr2	Mut	15747720	15748698	Col	Col/Ler
4810_BH	Chr2	Mut	16704638	16704688	Col/Ler	Ler
4810_BH	Chr2	Mut	18194693	18195088	Ler	Col/Ler
4810_BI	Chr2	WT	9719426	9719744	Ler	Col/Ler
4810_BK	Chr2	WT	16153975	16154572	Col/Ler	Col
4810_BL	Chr2	WT	1571383	1572444	Col	Col/Ler
4810_BM	Chr2	WT	14030241	14030306	Col/Ler	Col
4810_BN	Chr2	WT	16628536	16631225	Col/Ler	Ler
4810_BO	Chr2	Mut	233302	236015	Col	Col/Ler
4810_BO	Chr2	Mut	6180428	6184003	Col/Ler	Ler
4810_BO	Chr2	Mut	7458237	7463185	Ler	Col/Ler
4810_BO	Chr2	Mut	7825591	7825741	Col/Ler	Col
4810_BO	Chr2	Mut	14175670	14176942	Col	Col/Ler
4810_BO	Chr2	Mut	15525000	15526518	Col/Ler	Col
4810_BP	Chr2	Mut	429326	431023	Ler	Col/Ler
4810_BP	Chr2	Mut	11848137	11849462	Col/Ler	Ler
4810_BP	Chr2	Mut	16118452	16119069	Ler	Col/Ler
4810_BP	Chr2	Mut	17546661	17552234	Col/Ler	Ler
4810_BQ	Chr2	Mut	12623730	12625995	Col/Ler	Col
4810_BQ	Chr2	Mut	13264885	13273642	Col	Col/Ler
4810_BQ	Chr2	Mut	16647780	16648541	Col/Ler	Ler
4810_BQ	Chr2	Mut	19226098	19229026	Ler	Col/Ler
4810_BR	Chr2	Mut	11517028	11518951	Col/Ler	Ler
4810_BS	Chr2	Mut	1489636	1490901	Col/Ler	Ler
4810_BS	Chr2	Mut	9695185	9696333	Ler	Col/Ler
4810_BS	Chr2	Mut	11802123	11802412	Col/Ler	Ler
4810_BS	Chr2	Mut	12331836	12332210	Ler	Col/Ler
4810_BS	Chr2	Mut	12539010	12539093	Col/Ler	Ler
4810_BS	Chr2	Mut	14812708	14821052	Ler	Col/Ler
4810_BS	Chr2	Mut	14957062	14957710	Col/Ler	Ler
4810_BS	Chr2	Mut	15623000	15626704	Ler	Col/Ler
4810_BS	Chr2	Mut	16329807	16334152	Col/Ler	Col
4810_BS	Chr2	Mut	16608037	16609022	Col	Col/Ler
4810_BS	Chr2	Mut	17125000	17125017	Col/Ler	Col
4810_BS	Chr2	Mut	17384945	17387856	Col	Col/Ler
4810_BS	Chr2	Mut	19420226	19422758	Col/Ler	Col
4810_BT	Chr2	Mut	1161022	1161266	Col/Ler	Col
4810_BT	Chr2	Mut	11298000	11302392	Col	Col/Ler
4810_BT	Chr2	Mut	14186025	14188841	Col/Ler	Ler
4810_BT	Chr2	Mut	15326305	15326464	Ler	Col/Ler
4810_BT	Chr2	Mut	16925000	16926090	Col/Ler	Ler
4810_BT	Chr2	Mut	17357015	17358896	Ler	Col/Ler
4810_BT	Chr2	Mut	17690799	17691049	Col/Ler	Col
4810_BT	Chr2	Mut	17969507	17970712	Col	Col/Ler
4810_BU	Chr5	WT	594004	594325	Col	Col/Ler
4810_BU	Chr5	WT	1425000	1426126	Col/Ler	Ler
4810_BU	Chr5	WT	9847207	9847554	Ler	Col/Ler
4810_BU	Chr5	WT	17919657	17921795	Col/Ler	Col
4810_BU	Chr5	WT	22819566	22823366	Col	Col/Ler
4810_BW	Chr5	WT	10325000	10379552	Col/Ler	Col
4810_BW	Chr5	WT	15381299	15381836	Col	Col/Ler
4810_BW	Chr5	WT	26503440	26503694	Col/Ler	Col
4810_BX	Chr5	WT	9166024	9171625	Ler	Col/Ler
4810_BY	Chr5	Mut	976659	976744	Ler	Col/Ler
4810_BY	Chr5	Mut	3095122	3095165	Col/Ler	Col
4810_BY	Chr5	Mut	3873000	3907257	Col	Col/Ler
4810_BY	Chr5	Mut	4183182	4183193	Col/Ler	Ler
4810_BY	Chr5	Mut	6182507	6184562	Ler	Col/Ler
4810_BY	Chr5	Mut	8285737	8289822	Col/Ler	Col
4810_BY	Chr5	Mut	9002331	9002555	Col	Col/Ler
4810_BY	Chr5	Mut	10383548	10383800	Col/Ler	Ler
4810_BY	Chr5	Mut	16828074	16829701	Ler	Col/Ler
4810_BY	Chr5	Mut	19800000	19804610	Col/Ler	Ler
4810_BY	Chr5	Mut	21600736	21601445	Ler	Col/Ler
4810_BY	Chr5	Mut	23125000	23144398	Col/Ler	Col
4810_BY	Chr5	Mut	23384658	23385090	Col	Col/Ler
4810_BY	Chr5	Mut	25728829	25731504	Col/Ler	Ler
4810_BZ	Chr5	Mut	890732	892413	Col	Col/Ler
4810_BZ	Chr5	Mut	1850000	1868216	Col/Ler	Col
4810_BZ	Chr5	Mut	3313727	3314086	Col	Col/Ler
4810_BZ	Chr5	Mut	5560720	5566367	Col/Ler	Ler
4810_BZ	Chr5	Mut	13883382	13883950	Ler	Col/Ler
4810_BZ	Chr5	Mut	20125000	20127631	Col/Ler	Col
4810_BZ	Chr5	Mut	20783298	20786895	Col	Col/Ler
4810_BZ	Chr5	Mut	22330548	22332082	Col/Ler	Col
4810_BZ	Chr5	Mut	22901077	22903764	Col	Col/Ler
4810_BZ	Chr5	Mut	23158346	23214138	Col/Ler	Ler
4810_BZ	Chr5	Mut	24368971	24372414	Ler	Col/Ler
4810_BZ	Chr5	Mut	25367703	25370549	Col/Ler	Ler
4810_BZ	Chr5	Mut	25670886	25672071	Ler	Col/Ler
4810_BZ	Chr5	Mut	26605673	26606292	Col/Ler	Ler
4810_BZ	Chr5	Mut	26901214	26901413	Ler	Col/Ler
4810_CA	Chr5	Mut	1091422	1094892	Ler	Col/Ler
4810_CA	Chr5	Mut	1164076	1166277	Col/Ler	Col
4810_CA	Chr5	Mut	6248000	6250390	Col	Col/Ler
4810_CA	Chr5	Mut	7376941	7377849	Col/Ler	Col
4810_CA	Chr5	Mut	19508435	19509134	Col	Col/Ler
4810_CA	Chr5	Mut	21916438	21916457	Col/Ler	Col
4810_CA	Chr5	Mut	23217719	23219077	Col	Col/Ler
4810_CA	Chr5	Mut	23575356	23576656	Col/Ler	Ler
4810_CB	Chr5	Mut	1950401	1951634	Ler	Col/Ler
4810_CB	Chr5	Mut	2131463	2141214	Col/Ler	Col
4810_CB	Chr5	Mut	2503479	2513613	Col	Col/Ler
4810_CB	Chr5	Mut	3050000	3050014	Col/Ler	Ler
4810_CB	Chr5	Mut	16688437	16706901	Ler	Col/Ler
4810_CB	Chr5	Mut	17250000	17250076	Col/Ler	Ler
4810_CB	Chr5	Mut	18517542	18529788	Ler	Col/Ler
4810_CB	Chr5	Mut	20750000	20753244	Col/Ler	Col
4810_CB	Chr5	Mut	22856317	22857213	Col	Col/Ler
4810_CB	Chr5	Mut	24384199	24384578	Col/Ler	Ler
4810_CB	Chr5	Mut	26136241	26138126	Ler	Col/Ler
4810_CC	Chr5	WT	1400000	1400683	Col/Ler	Ler
4810_CC	Chr5	WT	7257868	7258311	Ler	Col/Ler
4810_CC	Chr5	WT	26325000	26327909	Col/Ler	Ler
4810_CE	Chr5	WT	8685113	8686554	Col/Ler	Col
4810_CE	Chr5	WT	14279150	14279703	Col	Col/Ler
4810_CF	Chr5	WT	23831355	23831688	Ler	Col/Ler
4810_CG	Chr5	Mut	4048000	4055649	Col	Col/Ler
4810_CG	Chr5	Mut	5573856	5577530	Col/Ler	Col
4810_CG	Chr5	Mut	6823000	6826123	Col	Col/Ler
4810_CG	Chr5	Mut	14350000	14518136	Col/Ler	Col
4810_CG	Chr5	Mut	16871838	16873162	Col	Col/Ler
4810_CG	Chr5	Mut	17622883	17624159	Col/Ler	Col
4810_CG	Chr5	Mut	23794242	23795042	Col	Col/Ler
4810_CG	Chr5	Mut	24392757	24393705	Col/Ler	Col
4810_CG	Chr5	Mut	25230302	25233604	Col	Col/Ler
4810_CG	Chr5	Mut	26461644	26461709	Col/Ler	Ler
4810_CH	Chr5	Mut	2823000	2831387	Ler	Col/Ler
4810_CH	Chr5	Mut	3990158	3990159	Col/Ler	Col
4810_CH	Chr5	Mut	5819450	5820886	Col	Col/Ler
4810_CH	Chr5	Mut	6186523	6189497	Col/Ler	Ler
4810_CH	Chr5	Mut	14609168	14609415	Ler	Col/Ler
4810_CH	Chr5	Mut	20125000	20186431	Col/Ler	Ler
4810_CH	Chr5	Mut	23098000	23100287	Ler	Col/Ler
4810_CH	Chr5	Mut	23662032	23664376	Col/Ler	Col
4810_CI	Chr5	Mut	124706	125339	Col/Ler	Col
4810_CI	Chr5	Mut	523000	530555	Col	Col/Ler
4810_CI	Chr5	Mut	1021543	1021637	Col/Ler	Ler
4810_CI	Chr5	Mut	1607219	1607651	Ler	Col/Ler
4810_CI	Chr5	Mut	3402964	3403187	Col/Ler	Ler
4810_CI	Chr5	Mut	4876428	4876617	Ler	Col/Ler
4810_CI	Chr5	Mut	5137376	5138039	Col/Ler	Ler
4810_CI	Chr5	Mut	10483404	10484435	Ler	Col/Ler
4810_CI	Chr5	Mut	14926703	14926755	Col/Ler	Ler
4810_CI	Chr5	Mut	16415943	16416332	Ler	Col/Ler
4810_CI	Chr5	Mut	16558203	16558249	Col/Ler	Col
4810_CI	Chr5	Mut	18700345	18701430	Col	Col/Ler
4810_CI	Chr5	Mut	20214199	20214939	Col/Ler	Col
4810_CI	Chr5	Mut	25602191	25603565	Col	Col/Ler
4810_CI	Chr5	Mut	26648090	26649074	Col/Ler	Col
4810_CI	Chr5	Mut	26912547	26913253	Col	Col/Ler
4810_CJ	Chr5	Mut	1558523	1562536	Col	Col/Ler
4810_CJ	Chr5	Mut	3875000	3881347	Col/Ler	Col
4810_CJ	Chr5	Mut	5402781	5406334	Col	Col/Ler
4810_CJ	Chr5	Mut	20925000	20925045	Col/Ler	Ler
4810_CJ	Chr5	Mut	23674465	23675895	Ler	Col/Ler
4810_CJ	Chr5	Mut	25135772	25136117	Col/Ler	Col
4810_CJ	Chr5	Mut	26458886	26461359	Col	Col/Ler
4810_CJ	Chr5	Mut	26599903	26600754	Col/Ler	Ler
4810_CL	Chr5	WT	155384	156030	Col	Col/Ler
4810_CL	Chr5	WT	15507305	15507359	Col/Ler	Col
4810_CL	Chr5	WT	25762443	25762987	Col	Col/Ler
4810_CN	Chr5	WT	9077815	9081274	Col/Ler	Ler
4810_CN	Chr5	WT	15874951	15875825	Ler	Col/Ler
4810_CN	Chr5	WT	20236461	20236777	Col/Ler	Col
4810_CO	Chr5	Mut	3096235	3096859	Col/Ler	Ler
4810_CO	Chr5	Mut	3429507	3430642	Ler	Col/Ler
4810_CO	Chr5	Mut	3750000	3750516	Col/Ler	Col
4810_CO	Chr5	Mut	3933074	3981941	Col	Col/Ler
4810_CO	Chr5	Mut	4471440	4474854	Col/Ler	Col
4810_CO	Chr5	Mut	4898000	4904239	Col	Col/Ler
4810_CO	Chr5	Mut	7976949	7979855	Col/Ler	Col
4810_CO	Chr5	Mut	14639992	14640129	Col	Col/Ler
4810_CO	Chr5	Mut	19000000	19001383	Col/Ler	Ler
4810_CO	Chr5	Mut	20540937	20541050	Ler	Col/Ler
4810_CO	Chr5	Mut	23236033	23239465	Col/Ler	Ler
4810_CO	Chr5	Mut	25649648	25650121	Ler	Col/Ler
4810_CO	Chr5	Mut	25800000	25801073	Col/Ler	Ler
4810_CP	Chr5	Mut	220718	227039	Ler	Col/Ler
4810_CP	Chr5	Mut	3196393	3196422	Col/Ler	Col
4810_CP	Chr5	Mut	4344916	4346527	Col	Col/Ler
4810_CP	Chr5	Mut	6797296	6798740	Col/Ler	Col
4810_CP	Chr5	Mut	7273000	7279006	Col	Col/Ler
4810_CP	Chr5	Mut	8912309	8914008	Col/Ler	Col
4810_CP	Chr5	Mut	20186431	20212202	Col	Col/Ler
4810_CP	Chr5	Mut	20371883	20371939	Col/Ler	Ler
4810_CP	Chr5	Mut	25773000	25780696	Ler	Col/Ler
4810_CP	Chr5	Mut	26872642	26872732	Col/Ler	Ler
4810_CQ	Chr5	Mut	310449	310678	Ler	Col/Ler
4810_CQ	Chr5	Mut	1480870	1481025	Col/Ler	Col
4810_CQ	Chr5	Mut	1773000	1775701	Col	Col/Ler
4810_CQ	Chr5	Mut	2167050	2167692	Col/Ler	Col
4810_CQ	Chr5	Mut	2898000	2910749	Col	Col/Ler
4810_CQ	Chr5	Mut	3999935	4002000	Col/Ler	Col
4810_CQ	Chr5	Mut	4266630	4266894	Col	Col/Ler
4810_CQ	Chr5	Mut	4627191	4628454	Col/Ler	Ler
4810_CQ	Chr5	Mut	6848000	6850833	Ler	Col/Ler
4810_CQ	Chr5	Mut	8050000	8050932	Col/Ler	Ler
4810_CQ	Chr5	Mut	8639757	8641357	Ler	Col/Ler
4810_CQ	Chr5	Mut	8925000	8934394	Col/Ler	Ler
4810_CQ	Chr5	Mut	16079723	16079990	Ler	Col/Ler
4810_CQ	Chr5	Mut	17815952	17816008	Col/Ler	Ler
4810_CQ	Chr5	Mut	18543095	18544076	Ler	Col/Ler
4810_CQ	Chr5	Mut	19580540	19581039	Col/Ler	Col
4810_CQ	Chr5	Mut	20023000	20025507	Col	Col/Ler
4810_CQ	Chr5	Mut	21100469	21104113	Col/Ler	Col
4810_CQ	Chr5	Mut	21354505	21354991	Col	Col/Ler
4810_CQ	Chr5	Mut	22700000	22704512	Col/Ler	Ler
4810_CQ	Chr5	Mut	24915963	24920955	Ler	Col/Ler
4810_CQ	Chr5	Mut	25380549	25380833	Col/Ler	Ler
4810_CQ	Chr5	Mut	26133929	26137651	Ler	Col/Ler
4810_CQ	Chr5	Mut	26768825	26769515	Col/Ler	Col
4810_CQ	Chr5	Mut	26908491	26909506	Col	Col/Ler
4810_CR	Chr5	Mut	1444149	1451111	Ler	Col/Ler
4810_CR	Chr5	Mut	1925000	1927708	Col/Ler	Ler
4810_CR	Chr5	Mut	2191851	2193243	Ler	Col/Ler
4810_CR	Chr5	Mut	3263273	3267839	Col/Ler	Col
4810_CR	Chr5	Mut	4304323	4305576	Col	Col/Ler
4810_CR	Chr5	Mut	14873792	14875833	Col/Ler	Col
4810_CR	Chr5	Mut	19279465	19279852	Col	Col/Ler
4810_CR	Chr5	Mut	22700000	22703313	Col/Ler	Ler
4810_CR	Chr5	Mut	23123000	23144398	Ler	Col/Ler
4810_CR	Chr5	Mut	24947561	24950051	Col/Ler	Ler
4810_CR	Chr5	Mut	25705294	25708918	Ler	Col/Ler
4810_CR	Chr5	Mut	25792004	25792116	Col/Ler	Col
4810_CR	Chr5	Mut	26004765	26004922	Col	Col/Ler
4810_CR	Chr5	Mut	26273084	26273122	Col/Ler	Ler
4810_D	Chr2	WT	4805686	4806437	Col	Col/Ler
4810_D	Chr2	WT	15825000	15833993	Col/Ler	Ler
4810_E	Chr2	WT	111954	113118	Ler	Col/Ler
4810_E	Chr2	WT	9500000	9501100	Col/Ler	Col
4810_F	Chr2	WT	1142392	1143475	Ler	Col/Ler
4810_F	Chr2	WT	9407950	9409823	Col/Ler	Col
4810_F	Chr2	WT	18131925	18136280	Col	Col/Ler
4810_G	Chr2	Mut	8704744	8705073	Ler	Col/Ler
4810_G	Chr2	Mut	9250000	9261841	Col/Ler	Ler
4810_G	Chr2	Mut	11853247	11857425	Ler	Col/Ler
4810_G	Chr2	Mut	13356528	13356695	Col/Ler	Ler
4810_G	Chr2	Mut	15501598	15502628	Ler	Col/Ler
4810_G	Chr2	Mut	18525000	18527605	Col/Ler	Col
4810_G	Chr2	Mut	19019432	19044487	Col	Col/Ler
4810_I	Chr2	Mut	8459480	8459525	Col	Col/Ler
4810_I	Chr2	Mut	14226397	14230384	Col/Ler	Col
4810_I	Chr2	Mut	15563987	15569285	Col	Col/Ler
4810_I	Chr2	Mut	18030141	18032484	Col/Ler	Col
4810_J	Chr2	Mut	14131924	14132172	Col/Ler	Col
4810_J	Chr2	Mut	14426243	14427110	Col	Col/Ler
4810_J	Chr2	Mut	14880929	14885451	Col/Ler	Ler
4810_J	Chr2	Mut	15226954	15228496	Ler	Col/Ler
4810_J	Chr2	Mut	15541414	15541520	Col/Ler	Ler
4810_J	Chr2	Mut	17061267	17061425	Ler	Col/Ler
4810_J	Chr2	Mut	17970712	17971320	Col/Ler	Col
4810_K	Chr2	Mut	6017426	6019055	Col/Ler	Ler
4810_K	Chr2	Mut	8276841	8281565	Ler	Col/Ler
4810_K	Chr2	Mut	9500000	9501993	Col/Ler	Col
4810_K	Chr2	Mut	17486598	17490124	Col	Col/Ler
4810_K	Chr2	Mut	18150000	18195088	Col/Ler	Col
4810_L	Chr2	Mut	789573	791965	Ler	Col/Ler
4810_L	Chr2	Mut	1579426	1579646	Col/Ler	Col
4810_L	Chr2	Mut	8805852	8808191	Col	Col/Ler
4810_L	Chr2	Mut	15600000	15600255	Col/Ler	Col
4810_L	Chr2	Mut	16120397	16122613	Col	Col/Ler
4810_L	Chr2	Mut	17000000	17004248	Col/Ler	Ler
4810_L	Chr2	Mut	17220993	17223980	Ler	Col/Ler
4810_L	Chr2	Mut	17512855	17517658	Col/Ler	Col
4810_L	Chr2	Mut	18259388	18260460	Col	Col/Ler
4810_L	Chr2	Mut	19301977	19303875	Col/Ler	Ler
4810_M	Chr2	WT	17190006	17190877	Col	Col/Ler
4810_M	Chr2	WT	17750000	17755511	Col/Ler	Col
4810_N	Chr2	WT	6807863	6810401	Col	Col/Ler
4810_N	Chr2	WT	7109341	7111622	Col/Ler	Ler
4810_N	Chr2	WT	15512458	15513542	Ler	Col/Ler
4810_O	Chr2	WT	12157168	12158777	Col	Col/Ler
4810_P	Chr2	WT	1122320	1123885	Col/Ler	Ler
4810_Q	Chr2	WT	10562600	10563104	Col/Ler	Col
4810_R	Chr2	WT	981068	981564	Col	Col/Ler
4810_R	Chr2	WT	18512620	18512680	Col/Ler	Ler
4810_R	Chr2	WT	18996356	18998157	Ler	Col/Ler
4810_S	Chr2	Mut	2313465	2317341	Col/Ler	Col
4810_S	Chr2	Mut	10872360	10882779	Col	Col/Ler
4810_S	Chr2	Mut	10975000	10977006	Col/Ler	Ler
4810_S	Chr2	Mut	13686862	13687752	Ler	Col/Ler
4810_S	Chr2	Mut	16196080	16200123	Col/Ler	Ler
4810_S	Chr2	Mut	16543748	16546183	Ler	Col/Ler
[truncated: 2,152 more rows]
