# Supplementary material for: Enhanced recombination empowers the detection and mapping of Quantitative Trait Loci
Source: Commun Biol. 2024 Jul 8;7:829. doi: 10.1038/s42003-024-06530-w (PMC11231358; doi:10.1038/s42003-024-06530-w)
Supplement: Supplementary file 7 — Supplementary Data 4 [file 42003_2024_6530_MOESM7_ESM.txt]

ID	Chromosome	genotype	start	end
3782_A	Chr4	WT	76516	76984	Col/Ler	Col
3782_A	Chr4	WT	11562588	11563380	Col	Col/Ler
3782_A	Chr4	WT	16872086	16882099	Col/Ler	Ler
3782_AA	Chr4	WT	5458171	5459323	Col/Ler	Col
3782_AA	Chr4	WT	8650123	8650270	Col	Col/Ler
3782_AA	Chr4	WT	17245052	17247026	Col/Ler	Col
3782_AB	Chr4	WT	8566001	8566094	Col/Ler	Col
3782_AC	Chr4	Mut	485128	485454	Ler	Col/Ler
3782_AD	Chr4	Mut	18458990	18460539	Ler	Col/Ler
3782_AE	Chr4	Mut	11975000	11978707	Col/Ler	Ler
3782_AE	Chr4	Mut	12462733	12473433	Ler	Col/Ler
3782_AE	Chr4	Mut	13366485	13368595	Col/Ler	Ler
3782_AE	Chr4	Mut	15904687	15906065	Ler	Col/Ler
3782_AF	Chr4	mut	231067	231073	Col/Ler	Ler
3782_AF	Chr4	mut	1178337	1178529	Ler	Col/Ler
3782_AF	Chr4	mut	5728444	5728626	Col/Ler	Col
3782_AF	Chr4	mut	9746200	9746817	Col	Col/Ler
3782_AF	Chr4	mut	10225000	10226305	Col/Ler	Col
3782_AG	Chr4	WT	7812714	7814189	Col	Col/Ler
3782_AG	Chr4	WT	8850000	8852836	Col/Ler	Ler
3782_AG	Chr4	WT	17722439	17726810	Ler	Col/Ler
3782_AH	Chr4	WT	5440830	5441788	Col/Ler	Ler
3782_AH	Chr4	WT	14861925	14866042	Ler	Col/Ler
3782_AI	Chr4	WT	1102670	1107330	Col	Col/Ler
3782_AI	Chr4	WT	16301938	16302319	Col/Ler	Ler
3782_AJ	Chr4	WT	8608738	8609551	Col	Col/Ler
3782_AK	Chr4	Mut	7601403	7601416	Col/Ler	Ler
3782_AK	Chr4	Mut	8262795	8263776	Ler	Col/Ler
3782_AK	Chr4	Mut	8607245	8608007	Col/Ler	Ler
3782_AK	Chr4	Mut	13617709	13619698	Ler	Col/Ler
3782_AK	Chr4	Mut	15950000	15950740	Col/Ler	Ler
3782_AL	Chr4	Mut	7186160	7186274	Col/Ler	Ler
3782_AL	Chr4	Mut	16519593	16524239	Ler	Col/Ler
3782_AL	Chr4	Mut	18498220	18498355	Col/Ler	Col
3782_AM	Chr4	Mut	1173655	1173918	Ler	Col/Ler
3782_AM	Chr4	Mut	9675000	9677259	Col/Ler	Ler
3782_AM	Chr4	Mut	10581774	10581798	Ler	Col/Ler
3782_AM	Chr4	Mut	13750000	13764990	Col/Ler	Ler
3782_AM	Chr4	Mut	17532436	17532573	Ler	Col/Ler
3782_AN	Chr4	Mut	11524578	11524778	Col/Ler	Col
3782_AN	Chr4	Mut	12423000	12429415	Col	Col/Ler
3782_AN	Chr4	Mut	14950000	14955969	Col/Ler	Col
3782_AP	Chr4	WT	14188766	14192633	Col/Ler	Col
3782_AQ	Chr4	WT	15821288	15827304	Ler	Col/Ler
3782_AR	Chr4	WT	18106794	18109937	Col/Ler	Col
3782_AS	Chr4	Mut	8813159	8814409	Col/Ler	Ler
3782_AS	Chr4	Mut	10232269	10233675	Ler	Col/Ler
3782_AS	Chr4	Mut	14848447	14848480	Col/Ler	Col
3782_AS	Chr4	Mut	16514430	16523004	Col	Col/Ler
3782_AS	Chr4	Mut	18300000	18302509	Col/Ler	Ler
3782_AT	Chr4	Mut	10025000	10026751	Col/Ler	Col
3782_AT	Chr4	Mut	15849831	15852530	Col	Col/Ler
3782_AT	Chr4	Mut	17217247	17217307	Col/Ler	Col
3782_AU	Chr4	Mut	8437915	8442801	Col/Ler	Ler
3782_AU	Chr4	Mut	8713960	8715767	Ler	Col/Ler
3782_AU	Chr4	Mut	15577013	15579344	Col/Ler	Col
3782_AV	Chr4	Mut	10000000	10003527	Col/Ler	Ler
3782_AV	Chr4	Mut	14176862	14177224	Ler	Col/Ler
3782_AV	Chr4	Mut	17398129	17398345	Col/Ler	Col
3782_AV	Chr4	Mut	17992357	18000922	Col	Col/Ler
3782_AX	Chr4	WT	7125024	7125220	Col	Col/Ler
3782_AX	Chr4	WT	12199219	12208276	Col/Ler	Col
3782_AX	Chr4	WT	12748000	12751006	Col	Col/Ler
3782_AY	Chr4	WT	7787103	7787898	Col	Col/Ler
3782_AZ	Chr4	WT	862184	864099	Ler	Col/Ler
3782_AZ	Chr4	WT	15431402	15460487	Col/Ler	Col
3782_AZ	Chr4	WT	16873000	16891932	Col	Col/Ler
3782_B	Chr4	WT	15090437	15090543	Col/Ler	Col
3782_BA	Chr4	Mut	6322024	6322046	Col/Ler	Ler
3782_BA	Chr4	Mut	6919467	6920062	Ler	Col/Ler
3782_BA	Chr4	Mut	8579403	8579664	Col/Ler	Col
3782_BA	Chr4	Mut	10743255	10746549	Col	Col/Ler
3782_BA	Chr4	Mut	11690377	11692795	Col/Ler	Col
3782_BA	Chr4	Mut	12696335	12697546	Col	Col/Ler
3782_BB	Chr4	Mut	1074379	1077000	Col/Ler	Ler
3782_BB	Chr4	Mut	8313556	8319104	Ler	Col/Ler
3782_BB	Chr4	Mut	10228808	10229998	Col/Ler	Col
3782_BB	Chr4	Mut	11275614	11277176	Col	Col/Ler
3782_BB	Chr4	Mut	14188248	14192633	Col/Ler	Ler
3782_BB	Chr4	Mut	18284221	18287279	Ler	Col/Ler
3782_BC	Chr4	Mut	18034266	18034348	Ler	Col/Ler
3782_BC	Chr4	Mut	18515081	18519040	Col/Ler	Ler
3782_BD	Chr4	Mut	8355559	8357351	Col/Ler	Col
3782_BD	Chr4	Mut	12748000	12754895	Col	Col/Ler
3782_BD	Chr4	Mut	17825000	17828797	Col/Ler	Ler
3782_BE	Chr4	WT	293535	294743	Col	Col/Ler
3782_BE	Chr4	WT	7660474	7660827	Col/Ler	Ler
3782_BE	Chr4	WT	14932606	14943226	Ler	Col/Ler
3782_BE	Chr4	WT	15507038	15507380	Col/Ler	Col
3782_BE	Chr4	WT	16158770	16163771	Col	Col/Ler
3782_BG	Chr4	WT	298954	301649	Col	Col/Ler
3782_BG	Chr4	WT	12650000	12653240	Col/Ler	Ler
3782_BG	Chr4	WT	18460890	18461768	Ler	Col/Ler
3782_BI	Chr4	Mut	13612657	13613792	Ler	Col/Ler
3782_BI	Chr4	Mut	16600000	16600655	Col/Ler	Col
3782_BI	Chr4	Mut	18353035	18355483	Col	Col/Ler
3782_BJ	Chr4	Mut	6050000	6050502	Col/Ler	Col
3782_BJ	Chr4	Mut	15195498	15198128	Col	Col/Ler
3782_BJ	Chr4	Mut	15870988	15871903	Col/Ler	Col
3782_BK	Chr4	Mut	12671963	12672617	Col/Ler	Ler
3782_BK	Chr4	Mut	14210834	14211469	Ler	Col/Ler
3782_BL	Chr4	Mut	10044454	10046260	Col/Ler	Col
3782_BL	Chr4	Mut	14448734	14449835	Col	Col/Ler
3782_BL	Chr4	Mut	18320362	18321510	Col/Ler	Ler
3782_BM	Chr4	WT	941169	941790	Col/Ler	Ler
3782_BM	Chr4	WT	16528567	16529629	Ler	Col/Ler
3782_BO	Chr4	WT	5737786	5738724	Col	Col/Ler
3782_BO	Chr4	WT	13967941	13970032	Col/Ler	Col
3782_BP	Chr4	WT	4870673	4871137	Col/Ler	Ler
3782_BQ	Chr4	Mut	6868331	6868696	Col/Ler	Col
3782_BQ	Chr4	Mut	12549471	12552123	Col	Col/Ler
3782_BR	Chr4	Mut	14309493	14310304	Col/Ler	Col
3782_BR	Chr4	Mut	14923000	14931665	Col	Col/Ler
3782_BR	Chr4	Mut	16550241	16550552	Col/Ler	Ler
3782_BS	Chr4	Mut	5358309	5358516	Ler	Col/Ler
3782_BS	Chr4	Mut	10700000	10701122	Col/Ler	Ler
3782_BS	Chr4	Mut	11621169	11624230	Ler	Col/Ler
3782_BS	Chr4	Mut	17216641	17216954	Col/Ler	Ler
3782_BS	Chr4	Mut	17348000	17350332	Ler	Col/Ler
3782_BW	Chr4	WT	14004892	14007204	Col/Ler	Ler
3782_BX	Chr4	WT	1014040	1021541	Col/Ler	Col
3782_BX	Chr4	WT	7129300	7129492	Col	Col/Ler
3782_BY	Chr4	Mut	8648432	8649284	Col/Ler	Col
3782_BZ	Chr4	Mut	16153915	16163771	Col/Ler	Ler
3782_BZ	Chr4	Mut	17027263	17028129	Ler	Col/Ler
3782_C	Chr4	WT	6282632	6282902	Col/Ler	Ler
3782_C	Chr4	WT	11415165	11415340	Ler	Col/Ler
3782_CB	Chr4	Mut	6023000	6025041	Col	Col/Ler
3782_CB	Chr4	Mut	7872930	7874841	Col/Ler	Col
3782_CB	Chr4	Mut	8262723	8262795	Col	Col/Ler
3782_CB	Chr4	Mut	12473799	12477219	Col/Ler	Col
3782_CB	Chr4	Mut	15854421	15854986	Col	Col/Ler
3782_CB	Chr4	Mut	16475000	16481579	Col/Ler	Col
3782_CC	Chr4	WT	190806	192744	Col	Col/Ler
3782_CC	Chr4	WT	17728871	17739728	Col/Ler	Col
3782_CD	Chr4	WT	1567104	1568708	Col/Ler	Col
3782_CD	Chr4	WT	16350460	16350495	Col	Col/Ler
3782_CE	Chr4	WT	13135015	13137346	Col	Col/Ler
3782_CF	Chr4	WT	13206779	13213368	Col/Ler	Col
3782_CG	Chr4	Mut	5701771	5702014	Ler	Col/Ler
3782_CG	Chr4	Mut	15856667	15859284	Col/Ler	Col
3782_CH	Chr4	Mut	14663970	14669655	Ler	Col/Ler
3782_CH	Chr4	Mut	16701382	16701493	Col/Ler	Col
3782_CH	Chr4	Mut	18504169	18507910	Col	Col/Ler
3782_CJ	Chr4	Mut	13400000	13400867	Col/Ler	Col
3782_CN	Chr4	WT	578565	578775	Col/Ler	Col
3782_CN	Chr4	WT	17182105	17183441	Col	Col/Ler
3782_CO	Chr4	Mut	13852329	13854151	Col	Col/Ler
3782_CO	Chr4	Mut	15376706	15377397	Col/Ler	Col
3782_CO	Chr4	Mut	16448000	16451265	Col	Col/Ler
3782_CP	Chr4	Mut	7975000	7975170	Col/Ler	Ler
3782_CP	Chr4	Mut	8380345	8380971	Ler	Col/Ler
3782_CP	Chr4	Mut	14950000	14953490	Col/Ler	Ler
3782_CP	Chr4	Mut	18348000	18361974	Ler	Col/Ler
3782_CQ	Chr4	Mut	10593394	10593870	Col/Ler	Ler
3782_CQ	Chr4	Mut	12682341	12685606	Ler	Col/Ler
3782_CQ	Chr4	Mut	13963216	13963916	Col/Ler	Ler
3782_CQ	Chr4	Mut	15971627	15972314	Ler	Col/Ler
3782_CQ	Chr4	Mut	17182386	17183799	Col/Ler	Ler
3782_CQ	Chr4	Mut	18311362	18312217	Ler	Col/Ler
3782_D	Chr4	WT	7991760	7992613	Col/Ler	Ler
3782_D	Chr4	WT	10526858	10530774	Ler	Col/Ler
3782_D	Chr4	WT	16799377	16807205	Col/Ler	Col
3782_E	Chr4	Mut	13462282	13462452	Col/Ler	Ler
3782_E	Chr4	Mut	15134589	15137482	Ler	Col/Ler
3782_G	Chr4	Mut	14126709	14127297	Col/Ler	Ler
3782_H	Chr4	Mut	492590	495738	Col/Ler	Col
3782_H	Chr4	Mut	14750340	14751581	Col	Col/Ler
3782_H	Chr4	Mut	15674985	15675135	Col/Ler	Ler
3782_I	Chr4	WT	61402	69812	Col/Ler	Ler
3782_I	Chr4	WT	9127307	9127487	Ler	Col/Ler
3782_J	Chr4	WT	6200688	6201479	Ler	Col/Ler
3782_J	Chr4	WT	11813803	11813944	Col/Ler	Col
3782_J	Chr4	WT	15460487	15480870	Col	Col/Ler
3782_K	Chr4	WT	658722	660712	Col	Col/Ler
3782_K	Chr4	WT	15711770	15711893	Col/Ler	Col
3782_L	Chr4	WT	13121927	13122890	Col/Ler	Col
3782_M	Chr4	Mut	1049458	1050138	Col	Col/Ler
3782_M	Chr4	Mut	7424889	7427000	Col/Ler	Col
3782_M	Chr4	Mut	12339175	12341689	Col	Col/Ler
3782_M	Chr4	Mut	12500000	12501355	Col/Ler	Ler
3782_M	Chr4	Mut	12864190	12864256	Ler	Col/Ler
3782_M	Chr4	Mut	13837846	13838058	Col/Ler	Ler
3782_M	Chr4	Mut	14136625	14141833	Ler	Col/Ler
3782_M	Chr4	Mut	15265305	15267758	Col/Ler	Col
3782_M	Chr4	Mut	16364701	16365848	Col	Col/Ler
3782_M	Chr4	Mut	18218473	18221982	Col/Ler	Col
3782_N	Chr4	Mut	6257036	6257262	Col	Col/Ler
3782_N	Chr4	Mut	8908624	8908677	Col/Ler	Col
3782_N	Chr4	Mut	10723000	10727208	Col	Col/Ler
3782_N	Chr4	Mut	17293882	17295803	Col/Ler	Col
3782_N	Chr4	Mut	17736321	17741025	Col	Col/Ler
3782_O	Chr4	Mut	8638920	8639875	Col	Col/Ler
3782_O	Chr4	Mut	13750000	13793924	Col/Ler	Ler
3782_O	Chr4	Mut	13900199	13900850	Ler	Col/Ler
3782_P	Chr4	Mut	9623000	9625325	Col	Col/Ler
3782_P	Chr4	Mut	12214148	12215302	Col/Ler	Ler
3782_R	Chr4	WT	9038828	9038833	Col/Ler	Ler
3782_R	Chr4	WT	10498000	10501716	Ler	Col/Ler
3782_S	Chr4	WT	458813	459346	Col	Col/Ler
3782_S	Chr4	WT	14700000	14700198	Col/Ler	Col
3782_T	Chr4	WT	785682	788468	Ler	Col/Ler
3782_T	Chr4	WT	7575000	7575220	Col/Ler	Ler
3782_V	Chr4	Mut	9991654	9994549	Col	Col/Ler
3782_V	Chr4	Mut	12598886	12599241	Col/Ler	Ler
3782_V	Chr4	Mut	15723466	15723885	Ler	Col/Ler
3782_V	Chr4	Mut	15910645	15910711	Col/Ler	Col
3782_V	Chr4	Mut	17747563	17747800	Col	Col/Ler
3782_W	Chr4	Mut	9725000	9725945	Col/Ler	Ler
3782_W	Chr4	Mut	10077960	10078098	Ler	Col/Ler
3782_W	Chr4	Mut	13777373	13832324	Col/Ler	Col
3782_W	Chr4	Mut	18101062	18101550	Col	Col/Ler
3782_X	Chr4	Mut	15875623	15877794	Col	Col/Ler
3783_A	Chr4	WT	9861748	9861987	Col/Ler	Ler
3783_AA	Chr4	WT	11868849	11869181	Col	Col/Ler
3783_AA	Chr4	WT	18096404	18096535	Col/Ler	Ler
3783_AB	Chr4	WT	7537416	7537451	Col/Ler	Col
3783_AC	Chr4	Mut	9346564	9348191	Col/Ler	Col
3783_AC	Chr4	Mut	9745120	9748149	Col	Col/Ler
3783_AC	Chr4	Mut	15894321	15895491	Col/Ler	Col
3783_AC	Chr4	Mut	18459841	18460835	Col	Col/Ler
3783_AD	Chr4	Mut	11879229	11879313	Col	Col/Ler
3783_AD	Chr4	Mut	18097300	18098550	Col/Ler	Ler
3783_AF	Chr4	Mut	415830	416731	Col/Ler	Col
3783_AF	Chr4	Mut	6722565	6723950	Col	Col/Ler
3783_AF	Chr4	Mut	9923634	9923730	Col/Ler	Ler
3783_AF	Chr4	Mut	10278108	10278484	Ler	Col/Ler
3783_AF	Chr4	Mut	10747061	10747170	Col/Ler	Ler
3783_AF	Chr4	Mut	11291172	11291417	Ler	Col/Ler
3783_AF	Chr4	Mut	12025563	12026209	Col/Ler	Ler
3783_AF	Chr4	Mut	13130272	13132665	Ler	Col/Ler
3783_AF	Chr4	Mut	16011421	16013203	Col/Ler	Col
3783_AF	Chr4	Mut	16891306	16895644	Col	Col/Ler
3783_AG	Chr4	WT	9424131	9424861	Ler	Col/Ler
3783_AG	Chr4	WT	17885747	17888838	Col/Ler	Ler
3783_AH	Chr4	WT	4873138	4874294	Col/Ler	Ler
3783_AH	Chr4	WT	6331708	6336819	Ler	Col/Ler
3783_AH	Chr4	WT	16826897	16828683	Col/Ler	Ler
3783_AI	Chr4	WT	11824620	11825238	Col	Col/Ler
3783_AI	Chr4	WT	17940299	17941215	Col/Ler	Ler
3783_AJ	Chr4	WT	5400000	5404932	Col/Ler	Ler
3783_AJ	Chr4	WT	12236607	12238047	Ler	Col/Ler
3783_AK	Chr4	Mut	12902528	12903618	Ler	Col/Ler
3783_AK	Chr4	Mut	13357516	13357989	Col/Ler	Ler
3783_AK	Chr4	Mut	13852329	13857491	Ler	Col/Ler
3783_AK	Chr4	Mut	13972699	13977000	Col/Ler	Ler
3783_AK	Chr4	Mut	15360290	15360446	Ler	Col/Ler
3783_AK	Chr4	Mut	18034885	18040545	Col/Ler	Ler
3783_AL	Chr4	Mut	16105604	16110756	Col	Col/Ler
3783_AL	Chr4	Mut	18325000	18328336	Col/Ler	Col
3783_AM	Chr4	Mut	838605	841134	Col/Ler	Ler
3783_AM	Chr4	Mut	6886106	6886430	Ler	Col/Ler
3783_AM	Chr4	Mut	9250000	9253609	Col/Ler	Ler
3783_AM	Chr4	Mut	9916714	9920799	Ler	Col/Ler
3783_AM	Chr4	Mut	10150000	10150852	Col/Ler	Ler
3783_AM	Chr4	Mut	12552349	12554549	Ler	Col/Ler
3783_AM	Chr4	Mut	16214474	16214706	Col/Ler	Col
3783_AM	Chr4	Mut	16856487	16861935	Col	Col/Ler
3783_AM	Chr4	Mut	18020341	18020355	Col/Ler	Ler
3783_AN	Chr4	Mut	503999	505005	Col/Ler	Col
3783_AN	Chr4	Mut	1009572	1014040	Col	Col/Ler
3783_AN	Chr4	Mut	12675000	12676161	Col/Ler	Ler
3783_AN	Chr4	Mut	12868940	12869115	Ler	Col/Ler
3783_AN	Chr4	Mut	14703801	14708612	Col/Ler	Col
3783_AN	Chr4	Mut	15048213	15053128	Col	Col/Ler
3783_AN	Chr4	Mut	15379685	15380866	Col/Ler	Col
3783_AN	Chr4	Mut	16797144	16798975	Col	Col/Ler
3783_AN	Chr4	Mut	17301315	17309247	Col/Ler	Col
3783_AN	Chr4	Mut	18073000	18077862	Col	Col/Ler
3783_AP	Chr4	WT	7737717	7737795	Ler	Col/Ler
3783_AR	Chr4	WT	8875248	8875711	Col/Ler	Ler
3783_AR	Chr4	WT	13839352	13839750	Ler	Col/Ler
3783_AS	Chr4	Mut	5750500	5750815	Ler	Col/Ler
3783_AS	Chr4	Mut	7375202	7375588	Col/Ler	Col
3783_AS	Chr4	Mut	12981659	12982864	Col	Col/Ler
3783_AT	Chr4	Mut	1213640	1213788	Col/Ler	Ler
3783_AT	Chr4	Mut	11567209	11570341	Ler	Col/Ler
3783_AT	Chr4	Mut	15125000	15125848	Col/Ler	Ler
3783_AT	Chr4	Mut	15598000	15609671	Ler	Col/Ler
3783_AT	Chr4	Mut	18325000	18328336	Col/Ler	Col
3783_AU	Chr4	Mut	12682341	12685606	Col	Col/Ler
3783_AU	Chr4	Mut	13550000	13612527	Col/Ler	Ler
3783_AU	Chr4	Mut	13673000	13676843	Ler	Col/Ler
3783_AU	Chr4	Mut	15975000	15975730	Col/Ler	Ler
3783_AU	Chr4	Mut	18302629	18302750	Ler	Col/Ler
3783_AV	Chr4	Mut	13204116	13205953	Col	Col/Ler
3783_AV	Chr4	Mut	16835742	16836742	Col/Ler	Col
3783_AW	Chr4	WT	7953207	7953539	Col	Col/Ler
3783_AX	Chr4	WT	5850000	5850027	Col/Ler	Ler
3783_AX	Chr4	WT	6628640	6630670	Ler	Col/Ler
3783_AX	Chr4	WT	17150000	17172952	Col/Ler	Ler
3783_AY	Chr4	WT	390891	392170	Col/Ler	Col
3783_AY	Chr4	WT	10475231	10475386	Col	Col/Ler
3783_AY	Chr4	WT	18091917	18091952	Col/Ler	Col
3783_AZ	Chr4	WT	15351541	15351670	Ler	Col/Ler
3783_B	Chr4	WT	5315342	5315882	Col	Col/Ler
3783_B	Chr4	WT	12489984	12494405	Col/Ler	Col
3783_B	Chr4	WT	14916394	14920040	Col	Col/Ler
3783_BB	Chr4	Mut	1569954	1570380	Col/Ler	Col
3783_BC	Chr4	Mut	8472405	8472645	Ler	Col/Ler
3783_BC	Chr4	Mut	11217311	11219273	Col/Ler	Col
3783_BD	Chr4	Mut	8825164	8825488	Col	Col/Ler
3783_BE	Chr4	WT	5459668	5460992	Col	Col/Ler
3783_BE	Chr4	WT	11760852	11761406	Col/Ler	Ler
3783_BG	Chr4	WT	375830	377235	Col/Ler	Ler
3783_BG	Chr4	WT	7550455	7550806	Ler	Col/Ler
3783_BG	Chr4	WT	13770278	13823571	Col/Ler	Ler
3783_BG	Chr4	WT	16431001	16445605	Ler	Col/Ler
3783_BH	Chr4	WT	505482	508220	Ler	Col/Ler
3783_BJ	Chr4	Mut	6816792	6817499	Ler	Col/Ler
3783_BJ	Chr4	Mut	11771995	11772273	Col/Ler	Ler
3783_BJ	Chr4	Mut	13612657	13614144	Ler	Col/Ler
3783_BJ	Chr4	Mut	16775000	16778605	Col/Ler	Ler
3783_BJ	Chr4	Mut	18481542	18483533	Ler	Col/Ler
3783_BK	Chr4	Mut	11483793	11484018	Ler	Col/Ler
3783_BK	Chr4	Mut	14170327	14171932	Col/Ler	Col
3783_BK	Chr4	Mut	16386662	16390345	Col	Col/Ler
3783_BK	Chr4	Mut	16775000	16778605	Col/Ler	Col
3783_BL	Chr4	Mut	9661411	9662855	Col/Ler	Col
3783_BL	Chr4	Mut	12451188	12455160	Col	Col/Ler
3783_BL	Chr4	Mut	13905207	13935608	Col/Ler	Col
3783_BL	Chr4	Mut	18514018	18515842	Col	Col/Ler
3783_BM	Chr4	WT	12121490	12121504	Col/Ler	Ler
3783_BM	Chr4	WT	16310825	16315806	Ler	Col/Ler
3783_BM	Chr4	WT	17641542	17648371	Col/Ler	Col
3783_BN	Chr4	WT	16414531	16417268	Col/Ler	Col
3783_BN	Chr4	WT	16498000	16505332	Col	Col/Ler
3783_BN	Chr4	WT	18124734	18127000	Col/Ler	Ler
3783_BO	Chr4	WT	973000	999428	Ler	Col/Ler
3783_BQ	Chr4	Mut	8062575	8063130	Col/Ler	Col
3783_BQ	Chr4	Mut	9876395	9885172	Col	Col/Ler
3783_BQ	Chr4	Mut	11743302	11743380	Col/Ler	Col
3783_BQ	Chr4	Mut	18053256	18054594	Col	Col/Ler
3783_BT	Chr4	Mut	12234687	12235070	Col/Ler	Col
3783_BT	Chr4	Mut	15054404	15054924	Col	Col/Ler
3783_BT	Chr4	Mut	17780237	17780246	Col/Ler	Col
3783_BU	Chr4	WT	236763	237613	Ler	Col/Ler
3783_BU	Chr4	WT	12360329	12360346	Col/Ler	Col
3783_BU	Chr4	WT	15841397	15841764	Col	Col/Ler
3783_BV	Chr4	WT	1198201	1199865	Ler	Col/Ler
3783_BV	Chr4	WT	13980557	13980644	Col/Ler	Ler
3783_BW	Chr4	WT	5440830	5440938	Col/Ler	Col
3783_BW	Chr4	WT	15474708	15480870	Col	Col/Ler
3783_BX	Chr4	WT	9556849	9556917	Col/Ler	Col
3783_BX	Chr4	WT	12276082	12276233	Col	Col/Ler
3783_BZ	Chr4	Mut	15549599	15568558	Ler	Col/Ler
3783_BZ	Chr4	Mut	16700000	16700228	Col/Ler	Ler
3783_BZ	Chr4	Mut	17990750	17995857	Ler	Col/Ler
3783_C	Chr4	WT	7727207	7727885	Col	Col/Ler
3783_CA	Chr4	Mut	11511461	11515441	Ler	Col/Ler
3783_CA	Chr4	Mut	13975000	13975127	Col/Ler	Col
3783_CA	Chr4	Mut	14810073	14810760	Col	Col/Ler
3783_CA	Chr4	Mut	15950000	15954749	Col/Ler	Col
3783_CA	Chr4	Mut	17832031	17840014	Col	Col/Ler
3783_CB	Chr4	Mut	9275032	9278616	Col/Ler	Col
3783_CB	Chr4	Mut	12848000	12850405	Col	Col/Ler
3783_CB	Chr4	Mut	13770278	13777373	Col/Ler	Col
3783_CB	Chr4	Mut	15935479	15936165	Col	Col/Ler
3783_CB	Chr4	Mut	16850000	16851764	Col/Ler	Col
3783_CC	Chr4	WT	8466013	8466101	Col/Ler	Ler
3783_CC	Chr4	WT	14543709	14544639	Ler	Col/Ler
3783_CF	Chr4	WT	198257	198385	Col/Ler	Ler
3783_CF	Chr4	WT	16871049	16871470	Ler	Col/Ler
3783_CG	Chr4	Mut	77055	78154	Col/Ler	Ler
3783_CG	Chr4	Mut	10955840	10958676	Ler	Col/Ler
3783_CG	Chr4	Mut	12650000	12654965	Col/Ler	Ler
3783_CH	Chr4	Mut	13725000	13764990	Col/Ler	Col
3783_CH	Chr4	Mut	14004290	14004563	Col	Col/Ler
3783_CI	Chr4	Mut	7808716	7812484	Col	Col/Ler
3783_CI	Chr4	Mut	11543964	11544053	Col/Ler	Col
3783_CI	Chr4	Mut	12542566	12546464	Col	Col/Ler
3783_CI	Chr4	Mut	13714828	13715835	Col/Ler	Col
3783_CI	Chr4	Mut	14052783	14054081	Col	Col/Ler
3783_CJ	Chr4	Mut	9103817	9108396	Col	Col/Ler
3783_CL	Chr4	WT	9042800	9043082	Ler	Col/Ler
3783_CN	Chr4	WT	124201	124226	Col/Ler	Col
3783_CN	Chr4	WT	15230982	15232221	Col	Col/Ler
3783_CO	Chr4	Mut	8000000	8001137	Col/Ler	Ler
3783_CO	Chr4	Mut	16362431	16364900	Ler	Col/Ler
3783_CP	Chr4	Mut	1528789	1529163	Col/Ler	Col
3783_CP	Chr4	Mut	8252086	8253467	Col	Col/Ler
3783_CP	Chr4	Mut	14008187	14010335	Col/Ler	Col
3783_CP	Chr4	Mut	15982909	15984152	Col	Col/Ler
3783_CP	Chr4	Mut	17000845	17001192	Col/Ler	Col
3783_CP	Chr4	Mut	18264167	18266244	Col	Col/Ler
3783_CP	Chr4	Mut	18507910	18508100	Col/Ler	Ler
3783_CQ	Chr4	Mut	10259249	10259613	Col/Ler	Col
3783_CQ	Chr4	Mut	14647178	14648293	Col	Col/Ler
3783_CQ	Chr4	Mut	18389761	18392664	Col/Ler	Col
3783_D	Chr4	WT	5794613	5800426	Ler	Col/Ler
3783_E	Chr4	Mut	770436	770513	Col/Ler	Ler
3783_E	Chr4	Mut	8397438	8399352	Ler	Col/Ler
3783_E	Chr4	Mut	12450000	12450051	Col/Ler	Ler
3783_E	Chr4	Mut	13459847	13460387	Ler	Col/Ler
3783_E	Chr4	Mut	14580779	14581644	Col/Ler	Col
3783_E	Chr4	Mut	15468819	15474708	Col	Col/Ler
3783_E	Chr4	Mut	16858658	16859577	Col/Ler	Col
3783_E	Chr4	Mut	17183624	17184663	Col	Col/Ler
3783_F	Chr4	Mut	6448000	6451416	Col	Col/Ler
3783_F	Chr4	Mut	14663413	14666830	Col/Ler	Col
3783_F	Chr4	Mut	15474708	15483155	Col	Col/Ler
3783_F	Chr4	Mut	16850000	16851316	Col/Ler	Col
3783_G	Chr4	Mut	9661411	9663144	Col/Ler	Col
3783_G	Chr4	Mut	10775183	10775428	Col	Col/Ler
3783_G	Chr4	Mut	12372291	12372943	Col/Ler	Col
3783_G	Chr4	Mut	14861095	14861704	Col	Col/Ler
3783_H	Chr4	Mut	15423000	15426314	Col	Col/Ler
3783_I	Chr4	WT	9478438	9478503	Col/Ler	Col
3783_I	Chr4	WT	14086018	14086956	Col	Col/Ler
3783_J	Chr4	WT	5285701	5285766	Col/Ler	Ler
3783_J	Chr4	WT	6364538	6367756	Ler	Col/Ler
3783_O	Chr4	Mut	7062644	7063850	Col	Col/Ler
3783_O	Chr4	Mut	12925579	12925952	Col/Ler	Col
3783_O	Chr4	Mut	14968396	14977526	Col	Col/Ler
3783_O	Chr4	Mut	15026790	15028946	Col/Ler	Ler
3783_O	Chr4	Mut	18364378	18374857	Ler	Col/Ler
3783_P	Chr4	Mut	124389	125589	Col	Col/Ler
3783_Q	Chr4	WT	7740043	7753726	Col/Ler	Col
3783_Q	Chr4	WT	12455269	12455952	Col	Col/Ler
3783_S	Chr4	WT	12365087	12366019	Ler	Col/Ler
3783_T	Chr4	WT	9060234	9060460	Ler	Col/Ler
3783_T	Chr4	WT	10763524	10764411	Col/Ler	Col
3783_T	Chr4	WT	16350444	16350460	Col	Col/Ler
3783_U	Chr4	Mut	6823000	6826077	Col	Col/Ler
3783_U	Chr4	Mut	7727279	7727885	Col/Ler	Col
3783_U	Chr4	Mut	12576226	12577682	Col	Col/Ler
3783_U	Chr4	Mut	16247556	16247932	Col/Ler	Col
3783_V	Chr4	Mut	1052072	1052517	Col/Ler	Col
3783_V	Chr4	Mut	11278921	11279318	Col	Col/Ler
3783_V	Chr4	Mut	12408269	12408504	Col/Ler	Ler
3783_V	Chr4	Mut	15606861	15609524	Ler	Col/Ler
3783_V	Chr4	Mut	16698849	16699056	Col/Ler	Col
3783_Z	Chr4	WT	16285037	16285350	Col	Col/Ler
3784_A	Chr4	WT	5709348	5709729	Ler	Col/Ler
3784_AA	Chr4	WT	5276162	5276177	Col	Col/Ler
3784_AA	Chr4	WT	18314297	18314808	Col/Ler	Col
3784_AB	Chr4	WT	7395310	7395329	Col/Ler	Ler
3784_AB	Chr4	WT	7680533	7684685	Ler	Col/Ler
3784_AB	Chr4	WT	13674650	13677531	Col/Ler	Ler
3784_AB	Chr4	WT	14913053	14913813	Ler	Col/Ler
3784_AC	Chr4	Mut	1566873	1568478	Col/Ler	Col
3784_AC	Chr4	Mut	9106226	9108396	Col	Col/Ler
3784_AC	Chr4	Mut	13854453	13857209	Col/Ler	Ler
3784_AC	Chr4	Mut	15592388	15593322	Ler	Col/Ler
3784_AD	Chr4	Mut	13125000	13125143	Col/Ler	Col
3784_AD	Chr4	Mut	16891932	16895202	Col	Col/Ler
3784_AD	Chr4	Mut	17400000	17401102	Col/Ler	Ler
3784_AE	Chr4	Mut	157979	158115	Col/Ler	Col
3784_AE	Chr4	Mut	250313	250945	Col	Col/Ler
3784_AE	Chr4	Mut	13094311	13094435	Col/Ler	Ler
3784_AE	Chr4	Mut	14627137	14627220	Ler	Col/Ler
3784_AE	Chr4	Mut	15048213	15050753	Col/Ler	Col
3784_AF	Chr4	Mut	11516384	11517712	Col/Ler	Col
3784_AF	Chr4	Mut	17388267	17391829	Col	Col/Ler
3784_AG	Chr4	WT	10362709	10363766	Ler	Col/Ler
3784_AH	Chr4	WT	10034155	10035302	Col/Ler	Col
3784_AH	Chr4	WT	18073504	18076955	Col	Col/Ler
3784_AI	Chr4	WT	7117503	7117512	Col/Ler	Col
3784_AJ	Chr4	WT	14686131	14686268	Col/Ler	Col
3784_AK	Chr4	Mut	18204044	18206405	Col	Col/Ler
3784_AL	Chr4	Mut	6575284	6575436	Col	Col/Ler
3784_AL	Chr4	Mut	18485119	18485336	Col/Ler	Col
3784_AM	Chr4	Mut	9225000	9225162	Col/Ler	Ler
3784_AM	Chr4	Mut	15909679	15909769	Ler	Col/Ler
3784_AM	Chr4	Mut	17445728	17447970	Col/Ler	Ler
3784_AM	Chr4	Mut	17532323	17532573	Ler	Col/Ler
3784_AN	Chr4	Mut	11966009	11967436	Ler	Col/Ler
3784_AN	Chr4	Mut	12625000	12626699	Col/Ler	Col
3784_AN	Chr4	Mut	16700228	16700282	Col	Col/Ler
3784_AN	Chr4	Mut	16918631	16918852	Col/Ler	Ler
3784_AN	Chr4	Mut	18050648	18051605	Ler	Col/Ler
3784_AQ	Chr4	WT	12066641	12067116	Col	Col/Ler
3784_AQ	Chr4	WT	18075000	18076648	Col/Ler	Ler
3784_AR	Chr4	WT	10226434	10226443	Col/Ler	Ler
3784_AR	Chr4	WT	16799377	16800407	Ler	Col/Ler
3784_AS	Chr4	Mut	7760993	7761145	Col/Ler	Ler
3784_AS	Chr4	Mut	12359969	12360329	Ler	Col/Ler
3784_AS	Chr4	Mut	15855694	15859284	Col/Ler	Ler
3784_AS	Chr4	Mut	17420836	17422831	Ler	Col/Ler
3784_AT	Chr4	Mut	12768756	12776820	Col/Ler	Col
3784_AT	Chr4	Mut	13002669	13004050	Col	Col/Ler
3784_AU	Chr4	Mut	463387	463444	Col/Ler	Ler
3784_AU	Chr4	Mut	13401938	13403354	Ler	Col/Ler
3784_AU	Chr4	Mut	14943845	14944096	Col/Ler	Ler
3784_AW	Chr4	WT	6416737	6418759	Col/Ler	Col
3784_AW	Chr4	WT	15148000	15155159	Col	Col/Ler
3784_AY	Chr4	WT	10058777	10060074	Col	Col/Ler
3784_AY	Chr4	WT	12500000	12505974	Col/Ler	Col
3784_AY	Chr4	WT	13214533	13217351	Col	Col/Ler
3784_B	Chr4	WT	17521579	17521784	Col	Col/Ler
3784_BA	Chr4	Mut	1490463	1491543	Col	Col/Ler
3784_BA	Chr4	Mut	16150000	16163771	Col/Ler	Col
3784_BA	Chr4	Mut	16748000	16750555	Col	Col/Ler
3784_BB	Chr4	Mut	7336473	7336656	Col/Ler	Ler
3784_BB	Chr4	Mut	7495073	7496735	Ler	Col/Ler
3784_BB	Chr4	Mut	8397438	8397582	Col/Ler	Ler
3784_BB	Chr4	Mut	9895043	9897423	Ler	Col/Ler
3784_BB	Chr4	Mut	13793924	13816294	Col/Ler	Col
3784_BB	Chr4	Mut	14941541	14942403	Col	Col/Ler
3784_BC	Chr4	Mut	1010126	1014040	Col	Col/Ler
3784_BC	Chr4	Mut	15212436	15213958	Col/Ler	Ler
3784_BC	Chr4	Mut	16598000	16601086	Ler	Col/Ler
3784_BD	Chr4	Mut	1014040	1021541	Col/Ler	Col
3784_BD	Chr4	Mut	8155808	8155836	Col	Col/Ler
3784_BD	Chr4	Mut	8713052	8713384	Col/Ler	Col
3784_BD	Chr4	Mut	12850917	12851465	Col	Col/Ler
3784_BD	Chr4	Mut	13114394	13117390	Col/Ler	Col
3784_BD	Chr4	Mut	15331003	15332113	Col	Col/Ler
3784_BD	Chr4	Mut	16775000	16778605	Col/Ler	Col
3784_BD	Chr4	Mut	17303775	17316822	Col	Col/Ler
3784_BE	Chr4	WT	12399570	12399784	Col/Ler	Ler
3784_BF	Chr4	WT	5573000	5581259	Ler	Col/Ler
3784_BF	Chr4	WT	8134035	8136570	Col/Ler	Ler
3784_BG	Chr4	WT	5383302	5383340	Col/Ler	Ler
3784_BG	Chr4	WT	11252079	11255254	Ler	Col/Ler
3784_BG	Chr4	WT	15050753	15051544	Col/Ler	Col
3784_BH	Chr4	WT	1069398	1070050	Col/Ler	Col
3784_BH	Chr4	WT	8454812	8457115	Col	Col/Ler
3784_BI	Chr4	Mut	7587165	7587899	Col/Ler	Col
3784_BI	Chr4	Mut	14051246	14053834	Col	Col/Ler
3784_BI	Chr4	Mut	18128783	18129176	Col/Ler	Ler
3784_BJ	Chr4	Mut	423545	423578	Col/Ler	Col
3784_BJ	Chr4	Mut	13770278	13816294	Col	Col/Ler
3784_BJ	Chr4	Mut	15634801	15637843	Col/Ler	Col
3784_BJ	Chr4	Mut	16693471	16693687	Col	Col/Ler
3784_BK	Chr4	Mut	8054304	8056746	Ler	Col/Ler
3784_BK	Chr4	Mut	11405954	11405987	Col/Ler	Ler
3784_BK	Chr4	Mut	11555057	11555468	Ler	Col/Ler
3784_BK	Chr4	Mut	12538273	12542566	Col/Ler	Col
3784_BK	Chr4	Mut	14210834	14211469	Col	Col/Ler
3784_BK	Chr4	Mut	15509588	15510194	Col/Ler	Col
3784_BL	Chr4	Mut	15640591	15647500	Col/Ler	Col
3784_BL	Chr4	Mut	16185238	16195683	Col	Col/Ler
3784_BM	Chr4	WT	14323000	14327896	Ler	Col/Ler
3784_BN	Chr4	WT	14941109	14942524	Ler	Col/Ler
3784_BO	Chr4	WT	859710	861030	Col	Col/Ler
3784_BO	Chr4	WT	5285845	5291039	Col/Ler	Col
3784_BO	Chr4	WT	11550179	11550698	Col	Col/Ler
3784_BP	Chr4	WT	8077972	8078314	Col/Ler	Col
3784_BP	Chr4	WT	11240728	11241068	Col	Col/Ler
3784_BQ	Chr4	Mut	7975000	7975024	Col/Ler	Ler
3784_BQ	Chr4	Mut	10001282	10003584	Ler	Col/Ler
3784_BR	Chr4	Mut	858580	859352	Col	Col/Ler
3784_BR	Chr4	Mut	6849856	6850017	Col/Ler	Ler
3784_BS	Chr4	Mut	11881383	11884438	Ler	Col/Ler
3784_BT	Chr4	Mut	660712	662108	Ler	Col/Ler
3784_BT	Chr4	Mut	13027579	13027631	Col/Ler	Col
3784_BT	Chr4	Mut	14415797	14417822	Col	Col/Ler
3784_BT	Chr4	Mut	16675000	16678607	Col/Ler	Ler
3784_BU	Chr4	Mut	13925000	13932966	Col/Ler	Col
3784_BU	Chr4	Mut	17951654	17952511	Col	Col/Ler
3784_BU	Chr4	Mut	18521563	18522014	Col/Ler	Col
3784_BW	Chr4	Mut	5458171	5458850	Col/Ler	Col
3784_BW	Chr4	Mut	9225162	9227373	Col	Col/Ler
3784_BY	Chr4	Mut	6750000	6750017	Col/Ler	Ler
3784_BY	Chr4	Mut	9728478	9728849	Ler	Col/Ler
3784_BY	Chr4	Mut	10166192	10166236	Col/Ler	Col
3784_BY	Chr4	Mut	12855170	12855490	Col	Col/Ler
3784_BY	Chr4	Mut	15125000	15125848	Col/Ler	Ler
3784_BY	Chr4	Mut	17747563	17747967	Ler	Col/Ler
3784_BZ	Chr4	Mut	171522	173185	Col/Ler	Col
3784_BZ	Chr4	Mut	11357585	11358205	Col	Col/Ler
3784_BZ	Chr4	Mut	11998795	11999955	Col/Ler	Col
3784_BZ	Chr4	Mut	16377860	16381031	Col	Col/Ler
3784_BZ	Chr4	Mut	16977237	16979021	Col/Ler	Ler
3784_BZ	Chr4	Mut	17698000	17710236	Ler	Col/Ler
3784_BZ	Chr4	Mut	18050648	18051610	Col/Ler	Col
3784_CA	Chr4	Mut	11450000	11451378	Col/Ler	Ler
3784_CA	Chr4	Mut	12923758	12925952	Ler	Col/Ler
3784_CA	Chr4	Mut	15975000	15975433	Col/Ler	Col
3784_CA	Chr4	Mut	16735363	16737847	Col	Col/Ler
3784_CA	Chr4	Mut	16775000	16778605	Col/Ler	Ler
3784_CB	Chr4	Mut	367976	370327	Col	Col/Ler
3784_CB	Chr4	Mut	8871234	8873321	Col/Ler	Ler
3784_CB	Chr4	Mut	12648000	12650379	Ler	Col/Ler
3784_CB	Chr4	Mut	13025000	13027411	Col/Ler	Ler
3784_CC	Chr4	WT	8827923	8831624	Col	Col/Ler
3784_CC	Chr4	WT	15499277	15499901	Col/Ler	Ler
3784_CF	Chr4	WT	5671227	5672843	Col/Ler	Ler
3784_CF	Chr4	WT	13215182	13216573	Ler	Col/Ler
3784_CH	Chr4	Mut	13750000	13764990	Col/Ler	Ler
3784_CH	Chr4	Mut	16000204	16000927	Ler	Col/Ler
3784_CH	Chr4	Mut	16168472	16171172	Col/Ler	Ler
3784_CI	Chr4	Mut	12999088	12999189	Col/Ler	Ler
3784_CI	Chr4	Mut	14953490	14958757	Ler	Col/Ler
3784_CJ	Chr4	Mut	7398000	7410389	Ler	Col/Ler
3784_CJ	Chr4	Mut	14350000	14361934	Col/Ler	Ler
3784_CJ	Chr4	Mut	15934669	15935860	Ler	Col/Ler
3784_CJ	Chr4	Mut	16775000	16778605	Col/Ler	Col
3784_CK	Chr4	WT	9319965	9320382	Col/Ler	Col
3784_CK	Chr4	WT	18332236	18332315	Col/Ler	Col
3784_CL	Chr4	WT	212793	214344	Col/Ler	Col
3784_CN	Chr4	WT	14242523	14242581	Col/Ler	Col
3784_CO	Chr4	Mut	11586181	11600130	Col	Col/Ler
3784_CO	Chr4	Mut	13096706	13098123	Col/Ler	Ler
3784_CO	Chr4	Mut	15485946	15486055	Ler	Col/Ler
3784_D	Chr4	WT	5838267	5838287	Ler	Col/Ler
3784_D	Chr4	WT	5900000	5923975	Col/Ler	Ler
3784_D	Chr4	WT	7334436	7335876	Ler	Col/Ler
3784_D	Chr4	WT	14303181	14304947	Col/Ler	Col
3784_E	Chr4	Mut	1594148	1595576	Ler	Col/Ler
3784_E	Chr4	Mut	14268637	14269507	Col/Ler	Ler
3784_E	Chr4	Mut	16690650	16691258	Ler	Col/Ler
3784_F	Chr4	Mut	9435943	9436485	Col/Ler	Ler
3784_F	Chr4	Mut	11350058	11350128	Ler	Col/Ler
3784_F	Chr4	Mut	11638578	11639608	Col/Ler	Ler
3784_F	Chr4	Mut	12496943	12497385	Ler	Col/Ler
3784_F	Chr4	Mut	16871470	16878040	Col/Ler	Ler
3784_I	Chr4	WT	1390710	1391145	Col/Ler	Ler
3784_I	Chr4	WT	5705995	5706124	Ler	Col/Ler
3784_J	Chr4	WT	7727885	7729200	Ler	Col/Ler
3784_L	Chr4	WT	1469915	1470405	Ler	Col/Ler
3784_N	Chr4	Mut	7314475	7316437	Col/Ler	Col
3784_N	Chr4	Mut	18007820	18008338	Col	Col/Ler
3784_O	Chr4	Mut	8273791	8274671	Col/Ler	Ler
3784_O	Chr4	Mut	11438922	11439310	Ler	Col/Ler
3784_P	Chr4	Mut	328185	328510	Col/Ler	Ler
3784_P	Chr4	Mut	9304128	9305662	Ler	Col/Ler
3784_Q	Chr4	WT	9044635	9048298	Col/Ler	Col
3784_Q	Chr4	WT	16346203	16347864	Col	Col/Ler
3784_Q	Chr4	WT	17000000	17000005	Col/Ler	Ler
3784_R	Chr4	WT	906596	907320	Ler	Col/Ler
3784_R	Chr4	WT	1038660	1039052	Col/Ler	Ler
3784_R	Chr4	WT	1220128	1224788	Ler	Col/Ler
3784_S	Chr4	WT	10565406	10567919	Col	Col/Ler
3784_S	Chr4	WT	11211800	11216256	Col/Ler	Ler
3784_T	Chr4	WT	13491513	13492556	Col/Ler	Ler
3784_U	Chr4	Mut	8456652	8457534	Col	Col/Ler
3784_U	Chr4	Mut	9458906	9460215	Col/Ler	Col
3784_U	Chr4	Mut	13209296	13214533	Col	Col/Ler
3784_U	Chr4	Mut	15291813	15292580	Col/Ler	Ler
3784_U	Chr4	Mut	17519073	17519153	Ler	Col/Ler
3784_V	Chr4	Mut	12930805	12932578	Col/Ler	Ler
3784_V	Chr4	Mut	14366433	14378061	Ler	Col/Ler
3784_V	Chr4	Mut	17371540	17371721	Col/Ler	Ler
3784_W	Chr4	Mut	12400000	12400007	Col/Ler	Ler
3784_W	Chr4	Mut	13770278	13816294	Ler	Col/Ler
3784_W	Chr4	Mut	15450000	15466933	Col/Ler	Col
3784_X	Chr4	Mut	1129443	1134532	Col	Col/Ler
3784_X	Chr4	Mut	1599666	1599996	Col/Ler	Ler
3784_X	Chr4	Mut	9058710	9059405	Ler	Col/Ler
3784_X	Chr4	Mut	10796457	10796496	Col/Ler	Col
3784_X	Chr4	Mut	13612527	13613164	Col	Col/Ler
3784_X	Chr4	Mut	16818482	16819385	Col/Ler	Ler
3784_X	Chr4	Mut	18124734	18129547	Ler	Col/Ler
3784_Z	Chr4	WT	10326128	10327835	Col	Col/Ler
3785_A	Chr4	WT	10508233	10508356	Col/Ler	Ler
3785_A	Chr4	WT	14705829	14710988	Ler	Col/Ler
3785_A	Chr4	WT	16301087	16301111	Col/Ler	Col
3785_AB	Chr4	WT	1192943	1193232	Col	Col/Ler
3785_AB	Chr4	WT	10975000	10976497	Col/Ler	Ler
3785_AB	Chr4	WT	14916569	14917679	Ler	Col/Ler
3785_AC	Chr4	Mut	14423000	14425712	Col	Col/Ler
3785_AC	Chr4	Mut	18455086	18455413	Col/Ler	Col
3785_AF	Chr4	Mut	629657	630821	Col	Col/Ler
3785_AF	Chr4	Mut	8204408	8205003	Col/Ler	Ler
3785_AF	Chr4	Mut	13679034	13683370	Ler	Col/Ler
3785_AF	Chr4	Mut	15488750	15489079	Col/Ler	Col
3785_AF	Chr4	Mut	15798000	15800182	Col	Col/Ler
3785_AF	Chr4	Mut	16375000	16377105	Col/Ler	Ler
3785_AF	Chr4	Mut	16948492	16951355	Ler	Col/Ler
3785_AF	Chr4	Mut	18514710	18515756	Col/Ler	Ler
3785_AG	Chr4	WT	6755501	6760170	Col/Ler	Col
3785_AG	Chr4	WT	6848000	6867126	Col	Col/Ler
3785_AG	Chr4	WT	10350000	10354827	Col/Ler	Ler
3785_AG	Chr4	WT	17267618	17286149	Ler	Col/Ler
3785_AG	Chr4	WT	17325000	17325905	Col/Ler	Ler
3785_AH	Chr4	WT	1378592	1386307	Col	Col/Ler
3785_AH	Chr4	WT	14100000	14105673	Col/Ler	Col
3785_AI	Chr4	WT	16153915	16156352	Col	Col/Ler
3785_AI	Chr4	WT	16490664	16496938	Col/Ler	Ler
3785_AK	Chr4	Mut	7346016	7346060	Col/Ler	Ler
3785_AK	Chr4	Mut	9914985	9915445	Ler	Col/Ler
3785_AK	Chr4	Mut	12764916	12768883	Col/Ler	Ler
3785_AK	Chr4	Mut	14395321	14395810	Ler	Col/Ler
3785_AM	Chr4	Mut	12070079	12075966	Col/Ler	Ler
3785_AM	Chr4	Mut	16884751	16885547	Ler	Col/Ler
3785_AN	Chr4	Mut	1052993	1054203	Col/Ler	Col
3785_AN	Chr4	Mut	6393091	6394329	Col	Col/Ler
3785_AN	Chr4	Mut	9370757	9371903	Col/Ler	Col
3785_AN	Chr4	Mut	16180357	16180388	Col	Col/Ler
3785_AO	Chr4	WT	5630060	5630263	Col	Col/Ler
3785_AO	Chr4	WT	8078933	8082039	Col/Ler	Ler
3785_AT	Chr4	Mut	963383	972197	Ler	Col/Ler
3785_AT	Chr4	Mut	8225000	8226722	Col/Ler	Col
3785_AT	Chr4	Mut	13055994	13056435	Col	Col/Ler
3785_AT	Chr4	Mut	15450000	15454438	Col/Ler	Col
3785_AV	Chr4	WT	11775952	11776120	Col	Col/Ler
3785_AW	Chr4	WT	5616699	5619697	Col	Col/Ler
3785_AX	Chr4	WT	12650000	12650379	Col/Ler	Col
3785_AY	Chr4	WT	789819	789919	Col/Ler	Col
3785_AY	Chr4	WT	18453246	18453744	Col	Col/Ler
3785_AZ	Chr4	WT	16538944	16539198	Col/Ler	Col
3785_AZ	Chr4	WT	16800825	16802245	Col	Col/Ler
3785_B	Chr4	WT	10104794	10105833	Col	Col/Ler
3785_B	Chr4	WT	11269589	11269821	Col/Ler	Ler
3785_B	Chr4	WT	14985993	14990056	Ler	Col/Ler
3785_B	Chr4	WT	16714963	16715614	Col/Ler	Col
3785_BA	Chr4	Mut	12374490	12374792	Col/Ler	Ler
3785_BA	Chr4	Mut	13228686	13229245	Ler	Col/Ler
3785_BA	Chr4	Mut	14505908	14506292	Col/Ler	Ler
3785_BA	Chr4	Mut	14777724	14783886	Ler	Col/Ler
3785_BA	Chr4	Mut	17499224	17506534	Col/Ler	Col
3785_BC	Chr4	Mut	438104	438112	Col/Ler	Ler
3785_BC	Chr4	Mut	1118782	1119119	Ler	Col/Ler
3785_BC	Chr4	Mut	1594588	1595234	Col/Ler	Ler
3785_BC	Chr4	Mut	10127918	10132204	Ler	Col/Ler
3785_BC	Chr4	Mut	11300000	11301620	Col/Ler	Ler
3785_BC	Chr4	Mut	14837841	14838555	Ler	Col/Ler
3785_BD	Chr4	Mut	6614870	6616103	Col	Col/Ler
3785_BD	Chr4	Mut	12672244	12672617	Col/Ler	Ler
3785_BD	Chr4	Mut	14007204	14007283	Ler	Col/Ler
3785_BD	Chr4	Mut	18115949	18116648	Col/Ler	Col
3785_BD	Chr4	Mut	18444887	18445023	Col	Col/Ler
3785_BH	Chr4	WT	15274492	15275786	Col	Col/Ler
3785_BI	Chr4	Mut	301958	302100	Col/Ler	Ler
3785_BI	Chr4	Mut	9556736	9556839	Ler	Col/Ler
3785_BJ	Chr4	Mut	8413310	8413968	Col/Ler	Col
3785_BJ	Chr4	Mut	14723000	14725074	Col	Col/Ler
3785_BJ	Chr4	Mut	15609671	15616745	Col/Ler	Ler
3785_BJ	Chr4	Mut	16018938	16021493	Ler	Col/Ler
3785_BJ	Chr4	Mut	16996107	16999346	Col/Ler	Ler
3785_BN	Chr4	WT	9850000	9851381	Col/Ler	Ler
3785_BO	Chr4	WT	193555	195356	Ler	Col/Ler
3785_BO	Chr4	WT	13675000	13675184	Col/Ler	Col
3785_BQ	Chr4	Mut	325000	326471	Col/Ler	Ler
3785_BQ	Chr4	Mut	12501355	12509988	Ler	Col/Ler
3785_BQ	Chr4	Mut	12694818	12695867	Col/Ler	Ler
3785_BQ	Chr4	Mut	16645770	16646520	Ler	Col/Ler
3785_BQ	Chr4	Mut	16800000	16800825	Col/Ler	Ler
3785_BQ	Chr4	Mut	18130273	18133591	Ler	Col/Ler
3785_BQ	Chr4	Mut	18529767	18530216	Col/Ler	Ler
3785_BU	Chr5	WT	6938835	6939768	Col	Col/Ler
3785_BU	Chr5	WT	25950000	25950683	Col/Ler	Ler
3785_BV	Chr5	WT	6223000	6225326	Col	Col/Ler
3785_BV	Chr5	WT	8323238	8323474	Col/Ler	Ler
3785_BV	Chr5	WT	25749328	25750766	Ler	Col/Ler
3785_BY	Chr5	Mut	285588	290180	Ler	Col/Ler
3785_BY	Chr5	Mut	875585	876987	Col/Ler	Ler
3785_BY	Chr5	Mut	3933074	3981941	Ler	Col/Ler
3785_BY	Chr5	Mut	4572963	4572965	Col/Ler	Col
3785_BY	Chr5	Mut	5908129	5926869	Col	Col/Ler
3785_BY	Chr5	Mut	26824354	26826461	Col/Ler	Col
3785_BZ	Chr5	WT	8833801	8834800	Col/Ler	Col
3785_BZ	Chr5	WT	9627158	9627422	Col	Col/Ler
3785_BZ	Chr5	WT	18840007	18840585	Col/Ler	Col
3785_C	Chr4	WT	7487714	7487892	Col/Ler	Col
3785_C	Chr4	WT	13177249	13179998	Col	Col/Ler
3785_CA	Chr5	WT	4873000	4876399	Col	Col/Ler
3785_CA	Chr5	WT	23974116	23974724	Col/Ler	Col
3785_CA	Chr5	WT	24023000	24046238	Col	Col/Ler
3785_CC	Chr5	WT	10190662	10192256	Ler	Col/Ler
3785_CD	Chr5	WT	438267	438270	Ler	Col/Ler
3785_CD	Chr5	WT	14655243	14656080	Col/Ler	Col
3785_CE	Chr5	WT	24326153	24327971	Col/Ler	Col
3785_CG	Chr5	Mut	1825000	1833955	Col/Ler	Ler
3785_CG	Chr5	Mut	4530648	4530768	Ler	Col/Ler
3785_CG	Chr5	Mut	7432013	7432102	Col/Ler	Col
3785_CG	Chr5	Mut	18012231	18013063	Col	Col/Ler
3785_CG	Chr5	Mut	22642428	22642753	Col/Ler	Col
3785_CG	Chr5	Mut	24145510	24145975	Col	Col/Ler
3785_CH	Chr5	Mut	927587	931256	Ler	Col/Ler
3785_CH	Chr5	Mut	1488521	1488523	Col/Ler	Ler
3785_CH	Chr5	Mut	2500753	2501743	Ler	Col/Ler
3785_CH	Chr5	Mut	3263603	3269149	Col/Ler	Col
3785_CH	Chr5	Mut	4651560	4651764	Col	Col/Ler
3785_CH	Chr5	Mut	6162486	6163901	Col/Ler	Col
3785_CH	Chr5	Mut	6436158	6437368	Col	Col/Ler
3785_CH	Chr5	Mut	9868190	9869689	Col/Ler	Col
3785_CH	Chr5	Mut	22623000	22631593	Col	Col/Ler
3785_CH	Chr5	Mut	26347566	26347886	Col/Ler	Ler
3785_CK	Chr5	WT	14719361	14721382	Ler	Col/Ler
3785_CK	Chr5	WT	15376593	15378355	Col/Ler	Col
3785_CK	Chr5	WT	25653115	25653821	Col	Col/Ler
3785_CM	Chr5	WT	26167843	26169465	Col/Ler	Col
3785_CN	Chr5	WT	6079962	6079999	Col	Col/Ler
3785_CN	Chr5	WT	14824801	14825148	Col/Ler	Col
3785_D	Chr4	WT	1203819	1204875	Col	Col/Ler
3785_D	Chr4	WT	14910850	14913813	Col/Ler	Ler
3785_D	Chr4	WT	16696604	16699056	Ler	Col/Ler
3785_E	Chr4	Mut	5310636	5312942	Col/Ler	Col
3785_E	Chr4	Mut	15729548	15731440	Col	Col/Ler
3785_E	Chr4	Mut	16854360	16857431	Col/Ler	Ler
3785_F	Chr4	Mut	9312025	9312698	Col/Ler	Ler
3785_F	Chr4	Mut	12395859	12395911	Ler	Col/Ler
3785_F	Chr4	Mut	15143060	15144419	Col/Ler	Ler
3785_F	Chr4	Mut	15959209	15960336	Ler	Col/Ler
3785_F	Chr4	Mut	16875000	16882099	Col/Ler	Ler
3785_G	Chr4	Mut	1180313	1180383	Col/Ler	Col
3785_G	Chr4	Mut	9106226	9108396	Col	Col/Ler
3785_G	Chr4	Mut	9720485	9722172	Col/Ler	Ler
3785_G	Chr4	Mut	12764916	12766809	Ler	Col/Ler
3785_G	Chr4	Mut	14414181	14414524	Col/Ler	Col
3785_G	Chr4	Mut	15380866	15381547	Col	Col/Ler
3785_I	Chr4	WT	6738233	6738314	Col/Ler	Col
3785_I	Chr4	WT	13094311	13097846	Col	Col/Ler
3785_J	Chr4	WT	5231383	5233616	Col	Col/Ler
3785_J	Chr4	WT	17825000	17828797	Col/Ler	Ler
3785_K	Chr4	WT	17324113	17325292	Ler	Col/Ler
3785_L	Chr4	WT	1029090	1029563	Ler	Col/Ler
3785_M	Chr4	Mut	9814477	9815116	Col/Ler	Col
3785_M	Chr4	Mut	10111095	10111237	Col	Col/Ler
3785_M	Chr4	Mut	18458792	18459605	Col/Ler	Col
3785_N	Chr4	Mut	1044010	1045752	Ler	Col/Ler
3785_N	Chr4	Mut	14694066	14697342	Col/Ler	Ler
3785_N	Chr4	Mut	18348000	18353035	Ler	Col/Ler
3785_O	Chr4	Mut	8117425	8117515	Col/Ler	Ler
3785_O	Chr4	Mut	17379236	17385712	Ler	Col/Ler
3785_P	Chr4	Mut	386865	388080	Col	Col/Ler
3785_P	Chr4	Mut	12714101	12717145	Col/Ler	Ler
3785_P	Chr4	Mut	14707366	14712758	Ler	Col/Ler
3785_P	Chr4	Mut	18000059	18001566	Col/Ler	Col
3785_Q	Chr4	WT	9929470	9929474	Col/Ler	Col
3785_R	Chr4	WT	5336630	5344289	Col/Ler	Col
3785_R	Chr4	WT	18133657	18135528	Col	Col/Ler
3785_U	Chr4	Mut	503151	503906	Col	Col/Ler
3785_U	Chr4	Mut	10801925	10801927	Col/Ler	Col
3785_U	Chr4	Mut	13091222	13091307	Col	Col/Ler
3785_U	Chr4	Mut	14725000	14727263	Col/Ler	Col
3785_U	Chr4	Mut	16361046	16362431	Col	Col/Ler
3785_U	Chr4	Mut	16451265	16452695	Col/Ler	Col
3785_U	Chr4	Mut	17425208	17425680	Col	Col/Ler
3785_U	Chr4	Mut	18145341	18146355	Col/Ler	Ler
3785_X	Chr4	Mut	408295	410548	Col	Col/Ler
3785_X	Chr4	Mut	571217	571517	Col/Ler	Col
3785_X	Chr4	Mut	16920742	16921516	Col	Col/Ler
3785_X	Chr4	Mut	17398129	17398345	Col/Ler	Col
3785_X	Chr4	Mut	18444887	18445023	Col	Col/Ler
3785_Y	Chr4	WT	6372277	6372854	Col	Col/Ler
3785_Z	Chr4	WT	8461835	8463036	Col/Ler	Ler
3786_AA	Chr5	WT	2953003	2955004	Col	Col/Ler
3786_AA	Chr5	WT	24225666	24228192	Col/Ler	Ler
3786_AC	Chr5	Mut	3202289	3209078	Ler	Col/Ler
3786_AC	Chr5	Mut	5025000	5026140	Col/Ler	Ler
3786_AC	Chr5	Mut	19675780	19678475	Ler	Col/Ler
3786_AC	Chr5	Mut	22575621	22575971	Col/Ler	Ler
3786_AC	Chr5	Mut	26848000	26850539	Ler	Col/Ler
3786_AD	Chr5	Mut	5625640	5626846	Ler	Col/Ler
3786_AD	Chr5	Mut	5860359	5860661	Col/Ler	Ler
3786_AD	Chr5	Mut	6838640	6838938	Ler	Col/Ler
3786_AD	Chr5	Mut	9038856	9038884	Col/Ler	Ler
3786_AD	Chr5	Mut	19775738	19785527	Ler	Col/Ler
3786_AD	Chr5	Mut	22775000	22776390	Col/Ler	Col
3786_AD	Chr5	Mut	25440683	25441042	Col	Col/Ler
3786_AD	Chr5	Mut	26000000	26006910	Col/Ler	Ler
3786_AE	Chr5	WT	5678318	5678445	Col	Col/Ler
3786_AE	Chr5	WT	20363417	20363936	Col/Ler	Ler
3786_AG	Chr5	WT	18381924	18383080	Col	Col/Ler
3786_AH	Chr5	WT	3258225	3267839	Col/Ler	Col
3786_AH	Chr5	WT	9861717	9863012	Col	Col/Ler
3786_AI	Chr5	WT	5223170	5223413	Ler	Col/Ler
3786_AI	Chr5	WT	9959026	9961398	Col/Ler	Col
3786_AI	Chr5	WT	16207258	16207859	Col	Col/Ler
3786_AI	Chr5	WT	18800000	18800939	Col/Ler	Ler
3786_AK	Chr5	Mut	4180248	4182813	Col/Ler	Col
3786_AK	Chr5	Mut	6562956	6563050	Col	Col/Ler
3786_AK	Chr5	Mut	16657270	16658028	Col/Ler	Col
3786_AK	Chr5	Mut	20212404	20212685	Col	Col/Ler
3786_AK	Chr5	Mut	20275000	20275224	Col/Ler	Col
3786_AK	Chr5	Mut	21765750	21778390	Col	Col/Ler
3786_AL	Chr5	Mut	462909	465244	Col	Col/Ler
3786_AL	Chr5	Mut	844821	846508	Col/Ler	Col
3786_AL	Chr5	Mut	5278524	5279036	Col	Col/Ler
3786_AL	Chr5	Mut	6517070	6518271	Col/Ler	Col
3786_AL	Chr5	Mut	19305455	19310061	Col	Col/Ler
3786_AL	Chr5	Mut	21508430	21509090	Col/Ler	Ler
3786_AL	Chr5	Mut	23239465	23261694	Ler	Col/Ler
3786_AM	Chr5	WT	8311854	8314874	Col/Ler	Ler
3786_AM	Chr5	WT	9259227	9259437	Ler	Col/Ler
3786_AM	Chr5	WT	15976169	15976679	Col/Ler	Ler
3786_AM	Chr5	WT	23606817	23607849	Ler	Col/Ler
3786_AO	Chr5	WT	2176368	2179175	Ler	Col/Ler
3786_AP	Chr5	WT	13860799	13861268	Col	Col/Ler
3786_AP	Chr5	WT	17321078	17321189	Col/Ler	Ler
3786_AP	Chr5	WT	21333241	21333534	Ler	Col/Ler
3786_AP	Chr5	WT	25034199	25035669	Col/Ler	Ler
3786_AQ	Chr5	WT	2420615	2423016	Col	Col/Ler
3786_AQ	Chr5	WT	4571158	4571938	Col/Ler	Col
3786_AR	Chr5	WT	21599480	21600191	Ler	Col/Ler
3786_AS	Chr5	Mut	566313	566763	Ler	Col/Ler
3786_AS	Chr5	Mut	2910749	2930912	Col/Ler	Ler
3786_AS	Chr5	Mut	4383660	4384145	Ler	Col/Ler
3786_AS	Chr5	Mut	8112079	8112752	Col/Ler	Ler
3786_AV	Chr5	WT	3786617	3787263	Col	Col/Ler
3786_AV	Chr5	WT	15658683	15658699	Col/Ler	Ler
3786_AW	Chr5	WT	22174267	22175344	Col	Col/Ler
3786_AX	Chr5	WT	1760580	1761060	Ler	Col/Ler
3786_AX	Chr5	WT	10543361	10543364	Col/Ler	Col
3786_AX	Chr5	WT	17885597	17885651	Col	Col/Ler
3786_AX	Chr5	WT	21903416	21905351	Col/Ler	Ler
3786_AY	Chr5	WT	777204	777369	Col	Col/Ler
3786_AY	Chr5	WT	13725000	13730804	Col/Ler	Col
3786_B	Chr5	WT	884092	892053	Ler	Col/Ler
3786_B	Chr5	WT	10833497	10834313	Col/Ler	Ler
3786_B	Chr5	WT	21150678	21150809	Ler	Col/Ler
3786_B	Chr5	WT	23266333	23266531	Col/Ler	Col
3786_BA	Chr5	Mut	3476880	3477483	Ler	Col/Ler
3786_BA	Chr5	Mut	22627725	22632654	Col/Ler	Ler
3786_BB	Chr5	Mut	1128488	1130720	Col/Ler	Col
3786_BB	Chr5	Mut	1605316	1605524	Col	Col/Ler
3786_BB	Chr5	Mut	1935882	1937741	Col/Ler	Col
3786_BB	Chr5	Mut	5580161	5591197	Col	Col/Ler
3786_BB	Chr5	Mut	19775000	19775738	Col/Ler	Col
3786_BB	Chr5	Mut	21780950	21788524	Col	Col/Ler
3786_BB	Chr5	Mut	22179910	22183419	Col/Ler	Col
3786_BE	Chr5	WT	9810433	9810890	Col/Ler	Col
3786_BF	Chr5	WT	2282988	2284048	Ler	Col/Ler
3786_BF	Chr5	WT	18878584	18878784	Col/Ler	Ler
3786_BG	Chr5	WT	848000	853062	Col	Col/Ler
3786_BG	Chr5	WT	6217035	6217904	Col/Ler	Ler
3786_BG	Chr5	WT	20892263	20894777	Ler	Col/Ler
3786_BH	Chr5	WT	14238462	14240145	Col	Col/Ler
3786_BH	Chr5	WT	15225000	15225141	Col/Ler	Ler
3786_BJ	Chr5	Mut	2770016	2770037	Col/Ler	Ler
3786_BJ	Chr5	Mut	5498000	5503323	Ler	Col/Ler
3786_BJ	Chr5	Mut	20209182	20212202	Col/Ler	Col
3786_BK	Chr5	WT	9652887	9656788	Col/Ler	Ler
3786_BK	Chr5	WT	13579170	13579494	Ler	Col/Ler
3786_BM	Chr5	WT	25189060	25189402	Col	Col/Ler
3786_BO	Chr5	WT	15725336	15725420	Col	Col/Ler
3786_BQ	Chr5	Mut	680177	680278	Col/Ler	Col
3786_BQ	Chr5	Mut	2355018	2356037	Col	Col/Ler
3786_BQ	Chr5	Mut	3506660	3506702	Col/Ler	Col
3786_BQ	Chr5	Mut	4635750	4638923	Col	Col/Ler
3786_BQ	Chr5	Mut	6797870	6798932	Col/Ler	Col
3786_BQ	Chr5	Mut	26137266	26138126	Col	Col/Ler
3786_BR	Chr5	Mut	2861682	2874908	Ler	Col/Ler
3786_BR	Chr5	Mut	5451728	5453305	Col/Ler	Col
3786_BR	Chr5	Mut	24936028	24939425	Col	Col/Ler
3786_BS	Chr5	WT	9885153	9886321	Col/Ler	Ler
3786_BS	Chr5	WT	14533319	14534026	Ler	Col/Ler
3786_BT	Chr5	WT	14123000	14126631	Col	Col/Ler
3786_BT	Chr5	WT	22038388	22039603	Col/Ler	Ler
3786_BU	Chr5	WT	615297	615353	Ler	Col/Ler
3786_BU	Chr5	WT	25950000	25951051	Col/Ler	Ler
3786_BV	Chr5	WT	725738	725883	Ler	Col/Ler
3786_BV	Chr5	WT	4267820	4268281	Col/Ler	Col
3786_BV	Chr5	WT	7288670	7291802	Col	Col/Ler
3786_BV	Chr5	WT	25096913	25097246	Col/Ler	Ler
3786_BV	Chr5	WT	25901005	25902975	Ler	Col/Ler
3786_BW	Chr5	WT	9225223	9227428	Col	Col/Ler
3786_BW	Chr5	WT	22972984	22973460	Col/Ler	Col
3786_BX	Chr5	WT	8925000	8927923	Col/Ler	Ler
3786_BX	Chr5	WT	26533930	26534244	Ler	Col/Ler
3786_BY	Chr5	Mut	2300000	2300679	Col/Ler	Ler
3786_BY	Chr5	Mut	4174761	4174847	Ler	Col/Ler
3786_BY	Chr5	Mut	14530678	14534557	Col/Ler	Col
3786_BY	Chr5	Mut	18529788	18530567	Col	Col/Ler
3786_BY	Chr5	Mut	20125000	20186431	Col/Ler	Col
3786_BY	Chr5	Mut	21123477	21127924	Col	Col/Ler
3786_BY	Chr5	Mut	25527328	25529163	Col/Ler	Ler
3786_BY	Chr5	Mut	26277083	26277965	Ler	Col/Ler
3786_BZ	Chr5	Mut	6425000	6425896	Col/Ler	Ler
3786_BZ	Chr5	Mut	7359428	7359552	Ler	Col/Ler
3786_BZ	Chr5	Mut	17718206	17718246	Col/Ler	Col
3786_BZ	Chr5	Mut	19508435	19509134	Col	Col/Ler
3786_BZ	Chr5	Mut	21143721	21143733	Col/Ler	Ler
3786_BZ	Chr5	Mut	22334204	22334745	Ler	Col/Ler
3786_BZ	Chr5	Mut	23380440	23381541	Col/Ler	Ler
3786_BZ	Chr5	Mut	26653025	26653263	Ler	Col/Ler
3786_C	Chr5	WT	15798000	15807843	Col	Col/Ler
3786_C	Chr5	WT	17633188	17633206	Col/Ler	Ler
3786_CA	Chr5	WT	1215208	1215617	Col/Ler	Ler
3786_CA	Chr5	WT	14862730	14863468	Ler	Col/Ler
3786_CA	Chr5	WT	20874669	20875079	Col/Ler	Col
3786_CA	Chr5	WT	26087983	26088178	Col	Col/Ler
3786_CB	Chr5	WT	4892517	4892826	Col/Ler	Col
3786_CC	Chr5	WT	392584	392644	Col	Col/Ler
3786_CC	Chr5	WT	8000612	8000694	Col/Ler	Ler
3786_CC	Chr5	WT	18896776	18898581	Ler	Col/Ler
3786_CD	Chr5	WT	6772888	6774743	Col	Col/Ler
3786_CE	Chr5	WT	8031659	8032290	Col	Col/Ler
3786_CE	Chr5	WT	13794423	13794572	Col/Ler	Ler
3786_CE	Chr5	WT	19302895	19307314	Ler	Col/Ler
3786_CF	Chr5	WT	5286130	5287119	Ler	Col/Ler
3786_CF	Chr5	WT	19581206	19582815	Col/Ler	Col
3786_CF	Chr5	WT	22718594	22724170	Col	Col/Ler
3786_CF	Chr5	WT	25700000	25700200	Col/Ler	Ler
3786_CG	Chr5	Mut	3310883	3310918	Col/Ler	Ler
3786_CG	Chr5	Mut	3906618	3907257	Ler	Col/Ler
3786_CG	Chr5	Mut	6626158	6626408	Col/Ler	Col
3786_CG	Chr5	Mut	17803671	17804593	Col	Col/Ler
3786_CG	Chr5	Mut	23675192	23675895	Col/Ler	Ler
3786_CG	Chr5	Mut	24933498	24933647	Ler	Col/Ler
3786_CI	Chr5	WT	562642	562963	Col/Ler	Col
3786_CI	Chr5	WT	4667102	4667928	Col	Col/Ler
3786_CI	Chr5	WT	18333091	18334422	Col/Ler	Ler
3786_CJ	Chr5	WT	1850000	1868216	Col/Ler	Ler
3786_CJ	Chr5	WT	15612309	15614958	Ler	Col/Ler
3786_CJ	Chr5	WT	21212064	21212972	Col/Ler	Col
3786_CK	Chr5	WT	7422712	7423702	Col	Col/Ler
3786_CK	Chr5	WT	8050000	8050126	Col/Ler	Ler
3786_CK	Chr5	WT	24354538	24354656	Ler	Col/Ler
3786_CL	Chr5	WT	3542105	3542638	Col/Ler	Ler
3786_CL	Chr5	WT	23915506	23915507	Ler	Col/Ler
3786_CM	Chr5	WT	4454241	4457187	Ler	Col/Ler
3786_CM	Chr5	WT	18100000	18104641	Col/Ler	Col
3786_CN	Chr5	WT	6413202	6414059	Col/Ler	Col
3786_CN	Chr5	WT	10276244	10276492	Col	Col/Ler
3786_CN	Chr5	WT	26527681	26529310	Col/Ler	Col
3786_CO	Chr5	Mut	3256962	3258225	Ler	Col/Ler
3786_CO	Chr5	Mut	5006711	5007811	Col/Ler	Col
3786_CO	Chr5	Mut	6850833	6852188	Col	Col/Ler
3786_CO	Chr5	Mut	21380355	21380363	Col/Ler	Col
3786_CO	Chr5	Mut	22252994	22256339	Col	Col/Ler
3786_CO	Chr5	Mut	24554607	24556572	Col/Ler	Ler
3786_CP	Chr5	Mut	1632778	1637455	Col/Ler	Ler
3786_CP	Chr5	Mut	2439774	2440928	Ler	Col/Ler
3786_CP	Chr5	Mut	3263273	3267691	Col/Ler	Ler
3786_CP	Chr5	Mut	3551277	3552770	Ler	Col/Ler
3786_CP	Chr5	Mut	4458389	4459811	Col/Ler	Col
3786_CP	Chr5	Mut	4771709	4772477	Col	Col/Ler
3786_CP	Chr5	Mut	5574880	5575778	Col/Ler	Ler
3786_CP	Chr5	Mut	20294216	20294688	Ler	Col/Ler
3786_CP	Chr5	Mut	21140919	21141108	Col/Ler	Ler
3786_CP	Chr5	Mut	21751487	21763740	Ler	Col/Ler
3786_CP	Chr5	Mut	22862780	22866793	Col/Ler	Col
3786_CP	Chr5	Mut	26183540	26184240	Col	Col/Ler
3786_CP	Chr5	Mut	26627233	26629387	Col/Ler	Ler
3786_CQ	Chr5	Mut	1600000	1600131	Col/Ler	Ler
3786_CQ	Chr5	Mut	2440928	2441455	Ler	Col/Ler
3786_CQ	Chr5	Mut	3243748	3244755	Col/Ler	Ler
3786_CQ	Chr5	Mut	3551277	3552770	Ler	Col/Ler
3786_CQ	Chr5	Mut	4458147	4458223	Col/Ler	Col
3786_CQ	Chr5	Mut	4773000	4775323	Col	Col/Ler
3786_CQ	Chr5	Mut	5572535	5573612	Col/Ler	Ler
3786_CQ	Chr5	Mut	20291884	20293412	Ler	Col/Ler
3786_CQ	Chr5	Mut	21219950	21220357	Col/Ler	Ler
3786_CQ	Chr5	Mut	21796197	21800878	Ler	Col/Ler
3786_CQ	Chr5	Mut	22875000	22875442	Col/Ler	Col
3786_CQ	Chr5	Mut	26183540	26184240	Col	Col/Ler
3786_CQ	Chr5	Mut	26604855	26605333	Col/Ler	Ler
3786_E	Chr5	Mut	996339	998983	Col	Col/Ler
3786_E	Chr5	Mut	5500000	5505261	Col/Ler	Ler
3786_E	Chr5	Mut	26098000	26101214	Ler	Col/Ler
3786_H	Chr5	WT	1949249	1950400	Col/Ler	Col
3786_H	Chr5	WT	8600801	8601330	Col	Col/Ler
3786_H	Chr5	WT	23482168	23482498	Col/Ler	Col
3786_J	Chr5	WT	3815433	3816904	Ler	Col/Ler
3786_J	Chr5	WT	7823637	7823677	Col/Ler	Col
3786_J	Chr5	WT	14348000	14519078	Col	Col/Ler
3786_J	Chr5	WT	23471314	23472381	Col/Ler	Ler
3786_K	Chr5	WT	3160618	3160995	Col/Ler	Ler
3786_K	Chr5	WT	7261098	7261217	Ler	Col/Ler
3786_M	Chr5	Mut	3688459	3688555	Col/Ler	Ler
3786_M	Chr5	Mut	24323000	24325218	Ler	Col/Ler
3786_N	Chr5	Mut	1470985	1471745	Col	Col/Ler
3786_N	Chr5	Mut	3002128	3002199	Col/Ler	Ler
3786_N	Chr5	Mut	4673000	4675245	Ler	Col/Ler
3786_N	Chr5	Mut	5036406	5036872	Col/Ler	Ler
3786_N	Chr5	Mut	15364269	15366405	Ler	Col/Ler
3786_N	Chr5	Mut	17806752	17807267	Col/Ler	Col
3786_N	Chr5	Mut	18950048	18951289	Col	Col/Ler
3786_O	Chr5	WT	8004718	8006599	Ler	Col/Ler
3786_O	Chr5	WT	19577518	19577519	Col/Ler	Col
3786_O	Chr5	WT	23408297	23411803	Col	Col/Ler
3786_P	Chr5	WT	1518786	1519082	Ler	Col/Ler
3786_P	Chr5	WT	18264490	18264754	Col/Ler	Ler
3786_Q	Chr5	WT	14533319	14534026	Ler	Col/Ler
3786_Q	Chr5	WT	26336155	26336923	Col/Ler	Col
3786_R	Chr5	WT	26130152	26130625	Col/Ler	Ler
3786_S	Chr5	WT	21620430	21621018	Col/Ler	Col
3786_T	Chr5	WT	7651231	7651342	Col	Col/Ler
3786_T	Chr5	WT	25193275	25195999	Col/Ler	Col
3786_U	Chr5	Mut	2167278	2167692	Col/Ler	Col
3786_U	Chr5	Mut	21780372	21796194	Col	Col/Ler
3786_U	Chr5	Mut	23886467	23887001	Col/Ler	Col
3786_Z	Chr5	WT	16516949	16518537	Col	Col/Ler
3786_Z	Chr5	WT	25209025	25209538	Col/Ler	Ler
3787_A	Chr5	WT	14975400	14976301	Col	Col/Ler
3787_A	Chr5	WT	19156069	19158556	Col/Ler	Col
3787_AA	Chr5	WT	20402588	20403387	Col/Ler	Ler
3787_AB	Chr5	WT	9085470	9085718	Col/Ler	Ler
3787_AC	Chr5	Mut	2873000	2885142	Col	Col/Ler
3787_AC	Chr5	Mut	16558318	16558705	Col/Ler	Ler
3787_AC	Chr5	Mut	19099804	19101405	Ler	Col/Ler
3787_AC	Chr5	Mut	20096938	20097044	Col/Ler	Ler
3787_AC	Chr5	Mut	25188224	25188968	Ler	Col/Ler
3787_AC	Chr5	Mut	26321378	26321750	Col/Ler	Col
3787_AC	Chr5	Mut	26474895	26474974	Col	Col/Ler
3787_AD	Chr5	Mut	2698000	2701706	Col	Col/Ler
3787_AD	Chr5	Mut	2952143	2952669	Col/Ler	Col
3787_AD	Chr5	Mut	3501119	3503823	Col	Col/Ler
3787_AD	Chr5	Mut	5900000	5900369	Col/Ler	Ler
3787_AD	Chr5	Mut	6223662	6223745	Ler	Col/Ler
3787_AD	Chr5	Mut	21721488	21722338	Col/Ler	Col
3787_AD	Chr5	Mut	22055936	22056028	Col	Col/Ler
3787_AD	Chr5	Mut	25413322	25413784	Col/Ler	Ler
3787_AD	Chr5	Mut	25542233	25542660	Ler	Col/Ler
3787_AF	Chr5	WT	1933544	1935882	Col/Ler	Col
3787_AF	Chr5	WT	13471114	13471397	Col	Col/Ler
3787_AH	Chr5	WT	5573612	5580161	Col/Ler	Ler
3787_AH	Chr5	WT	23898240	23898875	Ler	Col/Ler
3787_AI	Chr5	WT	22128393	22182815	Col/Ler	Ler
3787_AI	Chr5	WT	24095745	24096196	Ler	Col/Ler
3787_AJ	Chr5	WT	9037698	9038056	Col/Ler	Col
3787_AJ	Chr5	WT	22334204	22340485	Col	Col/Ler
3787_AK	Chr5	Mut	25046	25389	Col	Col/Ler
3787_AK	Chr5	Mut	825986	825990	Col/Ler	Ler
3787_AK	Chr5	Mut	1500757	1507237	Ler	Col/Ler
3787_AK	Chr5	Mut	3576885	3577236	Col/Ler	Col
3787_AK	Chr5	Mut	3848000	3871424	Col	Col/Ler
3787_AK	Chr5	Mut	6838215	6838256	Col/Ler	Ler
3787_AK	Chr5	Mut	7553157	7553552	Ler	Col/Ler
3787_AK	Chr5	Mut	26904731	26906090	Col/Ler	Col
3787_AL	Chr5	Mut	1904085	1907186	Col	Col/Ler
3787_AL	Chr5	Mut	4150000	4155278	Col/Ler	Col
3787_AL	Chr5	Mut	20800584	20802935	Col	Col/Ler
3787_AL	Chr5	Mut	23125000	23219077	Col/Ler	Ler
3787_AL	Chr5	Mut	24368971	24371519	Ler	Col/Ler
3787_AL	Chr5	Mut	25050179	25053661	Col/Ler	Col
3787_AM	Chr5	WT	2391009	2391873	Col	Col/Ler
3787_AM	Chr5	WT	3625000	3630976	Col/Ler	Ler
3787_AM	Chr5	WT	5427414	5431963	Ler	Col/Ler
3787_AM	Chr5	WT	9876658	9879591	Col/Ler	Col
3787_AM	Chr5	WT	22731914	22734172	Col	Col/Ler
3787_AN	Chr5	WT	1266411	1268145	Col	Col/Ler
3787_AN	Chr5	WT	6175000	6181642	Col/Ler	Ler
3787_AN	Chr5	WT	17108148	17108940	Ler	Col/Ler
3787_AO	Chr5	WT	7918295	7919021	Col/Ler	Ler
3787_AO	Chr5	WT	14722881	14726473	Ler	Col/Ler
3787_AP	Chr5	WT	4155231	4155272	Ler	Col/Ler
3787_AP	Chr5	WT	7610318	7611502	Col/Ler	Col
3787_AP	Chr5	WT	17162485	17164410	Col	Col/Ler
3787_AQ	Chr5	WT	24325000	24325357	Col/Ler	Ler
3787_AR	Chr5	WT	3795173	3795629	Ler	Col/Ler
3787_AR	Chr5	WT	7700055	7701618	Col/Ler	Col
3787_AS	Chr5	Mut	2625000	2625191	Col/Ler	Ler
3787_AS	Chr5	Mut	2893336	2935997	Ler	Col/Ler
3787_AS	Chr5	Mut	8101335	8101488	Col/Ler	Col
3787_AS	Chr5	Mut	9281161	9282858	Col	Col/Ler
3787_AS	Chr5	Mut	18175000	18175065	Col/Ler	Ler
3787_AS	Chr5	Mut	25494179	25494457	Ler	Col/Ler
3787_AS	Chr5	Mut	26249971	26250065	Col/Ler	Ler
3787_AT	Chr5	Mut	6667099	6667698	Col	Col/Ler
3787_AT	Chr5	Mut	20950000	20950201	Col/Ler	Col
3787_AT	Chr5	Mut	23353499	23354973	Col	Col/Ler
3787_AT	Chr5	Mut	25168214	25172911	Col/Ler	Col
3787_AT	Chr5	Mut	26028464	26028984	Col	Col/Ler
3787_AT	Chr5	Mut	26132879	26133929	Col/Ler	Ler
3787_AU	Chr5	WT	10002850	10002916	Col/Ler	Ler
3787_AU	Chr5	WT	13469097	13469581	Ler	Col/Ler
3787_AV	Chr5	WT	10278836	10278838	Col/Ler	Col
3787_AV	Chr5	WT	16873000	16875893	Col	Col/Ler
3787_AW	Chr5	WT	3254154	3254595	Col	Col/Ler
3787_AW	Chr5	WT	6475000	6476520	Col/Ler	Ler
3787_AW	Chr5	WT	26350663	26350913	Ler	Col/Ler
3787_AX	Chr5	WT	8637503	8637525	Col/Ler	Ler
3787_AX	Chr5	WT	17913869	17915752	Ler	Col/Ler
3787_AX	Chr5	WT	21870759	21870768	Col/Ler	Col
3787_AY	Chr5	WT	15374688	15375024	Ler	Col/Ler
3787_AY	Chr5	WT	20442473	20442610	Col/Ler	Col
3787_B	Chr5	WT	16844937	16845064	Ler	Col/Ler
3787_BA	Chr5	Mut	2250338	2250884	Col	Col/Ler
3787_BA	Chr5	Mut	2972969	2984372	Col/Ler	Ler
3787_BA	Chr5	Mut	4298000	4301730	Ler	Col/Ler
3787_BA	Chr5	Mut	5435869	5436389	Col/Ler	Col
3787_BA	Chr5	Mut	22174785	22175401	Col	Col/Ler
3787_BB	Chr5	Mut	779802	780560	Col/Ler	Ler
3787_BB	Chr5	Mut	3881347	3891548	Ler	Col/Ler
3787_BB	Chr5	Mut	4904239	4904847	Col/Ler	Col
3787_BB	Chr5	Mut	5256433	5256448	Col	Col/Ler
3787_BB	Chr5	Mut	14775000	14775071	Col/Ler	Ler
3787_BB	Chr5	Mut	17100079	17100501	Ler	Col/Ler
3787_BB	Chr5	Mut	19775000	19785527	Col/Ler	Col
3787_BB	Chr5	Mut	25607605	25613136	Col	Col/Ler
3787_BC	Chr5	WT	2284048	2285579	Col	Col/Ler
3787_BC	Chr5	WT	13863062	13863968	Col/Ler	Ler
3787_BC	Chr5	WT	16378412	16378722	Ler	Col/Ler
3787_BC	Chr5	WT	24350000	24351455	Col/Ler	Ler
3787_BD	Chr5	WT	9966448	9967257	Col/Ler	Col
3787_BD	Chr5	WT	18901887	18902097	Col	Col/Ler
3787_BE	Chr5	WT	7977789	7979855	Col	Col/Ler
3787_BE	Chr5	WT	8900000	8901278	Col/Ler	Ler
3787_BE	Chr5	WT	10651962	10652408	Ler	Col/Ler
3787_BE	Chr5	WT	20125000	20127631	Col/Ler	Ler
3787_BF	Chr5	WT	6788965	6789116	Col/Ler	Ler
3787_BG	Chr5	WT	2650611	2653138	Ler	Col/Ler
3787_BG	Chr5	WT	14991924	14992312	Col/Ler	Col
3787_BG	Chr5	WT	20303307	20304182	Col	Col/Ler
3787_BH	Chr5	WT	6318340	6319115	Col	Col/Ler
3787_BH	Chr5	WT	13725000	13740065	Col/Ler	Col
3787_BH	Chr5	WT	21137758	21141108	Col	Col/Ler
3787_BI	Chr5	Mut	97633	99032	Col/Ler	Ler
3787_BI	Chr5	Mut	1868216	1895107	Ler	Col/Ler
3787_BI	Chr5	Mut	3456871	3457942	Col/Ler	Col
3787_BI	Chr5	Mut	18230732	18230770	Col	Col/Ler
3787_BI	Chr5	Mut	21313344	21313990	Col/Ler	Ler
3787_BI	Chr5	Mut	23739549	23741121	Ler	Col/Ler
3787_BJ	Chr5	Mut	919770	924068	Col/Ler	Ler
3787_BJ	Chr5	Mut	4555929	4557283	Ler	Col/Ler
3787_BJ	Chr5	Mut	6785398	6786958	Col/Ler	Col
3787_BK	Chr5	WT	10543457	10543533	Col/Ler	Col
3787_BK	Chr5	WT	16737259	16737475	Col	Col/Ler
3787_BL	Chr5	WT	13647537	13647628	Col/Ler	Col
3787_BM	Chr5	WT	18714007	18714381	Col/Ler	Col
3787_BN	Chr5	WT	750000	762204	Col/Ler	Col
3787_BN	Chr5	WT	6229669	6231620	Col	Col/Ler
3787_BN	Chr5	WT	20515888	20521880	Col/Ler	Ler
3787_BO	Chr5	WT	95822	96674	Col	Col/Ler
3787_BO	Chr5	WT	5525000	5526979	Col/Ler	Col
3787_BO	Chr5	WT	8332199	8334949	Col	Col/Ler
3787_BO	Chr5	WT	18575000	18579441	Col/Ler	Col
3787_BP	Chr5	WT	4947593	4948308	Col	Col/Ler
3787_BP	Chr5	WT	14225000	14225486	Col/Ler	Ler
3787_BP	Chr5	WT	18365503	18365787	Ler	Col/Ler
3787_BQ	Chr5	Mut	2275000	2276317	Col/Ler	Ler
3787_BQ	Chr5	Mut	8697930	8698022	Ler	Col/Ler
3787_BQ	Chr5	Mut	16850000	16854576	Col/Ler	Ler
3787_BQ	Chr5	Mut	25110877	25117385	Ler	Col/Ler
3787_BR	Chr5	Mut	1823000	1900974	Ler	Col/Ler
3787_BR	Chr5	Mut	3493393	3495634	Col/Ler	Ler
3787_BR	Chr5	Mut	4104308	4116644	Ler	Col/Ler
3787_BR	Chr5	Mut	6771205	6774216	Col/Ler	Col
3787_BR	Chr5	Mut	17114796	17117718	Col	Col/Ler
3787_BR	Chr5	Mut	19800000	19812038	Col/Ler	Ler
3787_BR	Chr5	Mut	22887873	22889742	Ler	Col/Ler
3787_BR	Chr5	Mut	25425913	25426948	Col/Ler	Col
3787_BR	Chr5	Mut	25814545	25835643	Col	Col/Ler
3787_BR	Chr5	Mut	26575000	26578386	Col/Ler	Ler
3787_BS	Chr5	WT	13467755	13469964	Col/Ler	Col
3787_BS	Chr5	WT	15932764	15933108	Col	Col/Ler
3787_BS	Chr5	WT	26111470	26113589	Col/Ler	Col
3787_BT	Chr5	WT	848000	850946	Col	Col/Ler
3787_BT	Chr5	WT	19835550	19835966	Col/Ler	Ler
3787_BU	Chr5	WT	20598000	20636194	Col	Col/Ler
3787_BV	Chr5	WT	3100589	3104026	Col/Ler	Ler
3787_BV	Chr5	WT	20495701	20499178	Ler	Col/Ler
3787_BV	Chr5	WT	25456763	25458164	Col/Ler	Ler
3787_BW	Chr5	WT	5653415	5653475	Col	Col/Ler
3787_BW	Chr5	WT	8698563	8699167	Col/Ler	Ler
3787_BX	Chr5	WT	9312333	9313138	Col	Col/Ler
3787_BX	Chr5	WT	17938750	17939680	Col/Ler	Ler
3787_BY	Chr5	Mut	3875000	3891548	Col/Ler	Ler
3787_BY	Chr5	Mut	5112298	5130625	Ler	Col/Ler
3787_BY	Chr5	Mut	6791364	6792067	Col/Ler	Ler
3787_BY	Chr5	Mut	7425956	7429192	Ler	Col/Ler
3787_BY	Chr5	Mut	14952444	14952880	Col/Ler	Ler
3787_BY	Chr5	Mut	16590219	16591685	Ler	Col/Ler
3787_BY	Chr5	Mut	21780372	21800878	Col/Ler	Col
3787_BY	Chr5	Mut	23280509	23281628	Col	Col/Ler
3787_BY	Chr5	Mut	25537139	25537808	Col/Ler	Col
3787_BZ	Chr5	Mut	5591487	5592656	Col/Ler	Col
3787_BZ	Chr5	Mut	23144398	23158346	Col	Col/Ler
3787_CA	Chr5	WT	5427888	5430023	Ler	Col/Ler
3787_CA	Chr5	WT	22600000	22602033	Col/Ler	Ler
3787_CB	Chr5	WT	474176	474355	Col/Ler	Ler
3787_CB	Chr5	WT	21266002	21267276	Ler	Col/Ler
3787_CB	Chr5	WT	25900000	25901323	Col/Ler	Col
3787_CC	Chr5	WT	997293	998983	Col	Col/Ler
3787_CC	Chr5	WT	5279724	5279728	Col/Ler	Ler
3787_CC	Chr5	WT	16818016	16824298	Ler	Col/Ler
3787_CD	Chr5	WT	18005275	18006040	Ler	Col/Ler
3787_CD	Chr5	WT	23353499	23358010	Col/Ler	Col
3787_CD	Chr5	WT	26403292	26404308	Col	Col/Ler
3787_CE	Chr5	WT	3315159	3316587	Ler	Col/Ler
3787_CE	Chr5	WT	8850000	8855729	Col/Ler	Col
3787_CF	Chr5	WT	3443980	3446044	Col/Ler	Ler
3787_CG	Chr5	Mut	376367	376414	Col/Ler	Ler
3787_CG	Chr5	Mut	2292671	2294069	Ler	Col/Ler
3787_CG	Chr5	Mut	8033227	8035827	Col/Ler	Col
3787_CG	Chr5	Mut	19400559	19402340	Col	Col/Ler
3787_CG	Chr5	Mut	26846997	26847306	Col/Ler	Col
3787_CI	Chr5	WT	19284808	19286071	Col/Ler	Col
3787_CI	Chr5	WT	23339696	23346186	Col	Col/Ler
3787_CJ	Chr5	WT	22828125	22828503	Col	Col/Ler
3787_CK	Chr5	WT	1787364	1787982	Col/Ler	Ler
3787_CK	Chr5	WT	4073000	4076509	Ler	Col/Ler
3787_CL	Chr5	WT	19352816	19352820	Col/Ler	Ler
3787_CM	Chr5	WT	3679324	3688410	Col	Col/Ler
3787_CM	Chr5	WT	4608310	4609668	Col/Ler	Ler
3787_CM	Chr5	WT	18775185	18777276	Ler	Col/Ler
3787_CM	Chr5	WT	21418641	21420351	Col/Ler	Col
3787_CN	Chr5	WT	3688687	3688944	Col	Col/Ler
3787_CN	Chr5	WT	4609079	4614095	Col/Ler	Ler
3787_CN	Chr5	WT	18774556	18775185	Ler	Col/Ler
3787_CN	Chr5	WT	21470209	21470272	Col/Ler	Col
3787_CO	Chr5	Mut	5942987	5943314	Col/Ler	Ler
3787_CO	Chr5	Mut	9001021	9002189	Ler	Col/Ler
3787_CO	Chr5	Mut	18836043	18836224	Col/Ler	Ler
3787_CO	Chr5	Mut	19149863	19150090	Ler	Col/Ler
3787_CO	Chr5	Mut	22932743	22933836	Col/Ler	Col
3787_CP	Chr5	Mut	3534172	3535565	Ler	Col/Ler
3787_CP	Chr5	Mut	3875000	3906618	Col/Ler	Ler
3787_CP	Chr5	Mut	6438784	6438952	Ler	Col/Ler
3787_CP	Chr5	Mut	17706931	17708959	Col/Ler	Col
3787_CP	Chr5	Mut	20123000	20186431	Col	Col/Ler
3787_CP	Chr5	Mut	23761047	23761738	Col/Ler	Ler
3787_CP	Chr5	Mut	23928085	23928273	Ler	Col/Ler
3787_CP	Chr5	Mut	25755984	25757028	Col/Ler	Col
3787_CQ	Chr5	WT	448000	451871	Col	Col/Ler
3787_CQ	Chr5	WT	18380741	18380750	Col/Ler	Ler
3787_CQ	Chr5	WT	25266592	25272229	Ler	Col/Ler
3787_D	Chr5	WT	7855511	7858476	Col/Ler	Col
3787_D	Chr5	WT	13378701	13380612	Col	Col/Ler
3787_D	Chr5	WT	25791960	25792752	Col/Ler	Ler
3787_E	Chr5	Mut	3656714	3658075	Ler	Col/Ler
3787_E	Chr5	Mut	5289285	5289314	Col/Ler	Ler
3787_E	Chr5	Mut	7865364	7865931	Ler	Col
3787_E	Chr5	Mut	8285737	8286131	Col	Col/Ler
3787_E	Chr5	Mut	15046675	15046730	Col/Ler	Ler
3787_E	Chr5	Mut	24673000	24675313	Ler	Col/Ler
3787_E	Chr5	Mut	25197454	25202792	Col/Ler	Ler
3787_E	Chr5	Mut	25381245	25383868	Ler	Col/Ler
3787_E	Chr5	Mut	25989589	25990906	Col/Ler	Col
3787_F	Chr5	Mut	17577827	17577889	Col/Ler	Col
3787_F	Chr5	Mut	18552121	18554112	Col	Col/Ler
3787_F	Chr5	Mut	19587342	19587672	Col/Ler	Col
3787_F	Chr5	Mut	26246837	26247606	Col	Col/Ler
3787_G	Chr5	WT	1035626	1035909	Ler	Col/Ler
3787_G	Chr5	WT	6225348	6226023	Col/Ler	Col
3787_G	Chr5	WT	14067592	14075424	Col	Col/Ler
3787_G	Chr5	WT	25657589	25658063	Col/Ler	Ler
3787_H	Chr5	WT	17945991	17945992	Col/Ler	Col
3787_I	Chr5	WT	3623000	3627249	Ler	Col/Ler
3787_I	Chr5	WT	7256464	7256652	Col/Ler	Col
3787_I	Chr5	WT	26601374	26601627	Col	Col/Ler
3787_J	Chr4	WT	8145083	8145084	Col/Ler	Col
3787_K	Chr5	WT	19050980	19051273	Ler	Col/Ler
3787_L	Chr5	WT	13470243	13470530	Ler	Col/Ler
3787_L	Chr5	WT	18400426	18400528	Col/Ler	Col
3787_L	Chr5	WT	26750391	26750511	Col	Col/Ler
3787_M	Chr5	Mut	23483155	23483772	Col/Ler	Ler
3787_N	Chr5	Mut	4421802	4422050	Col/Ler	Col
3787_N	Chr5	Mut	15010969	15011839	Col	Col/Ler
3787_N	Chr5	Mut	17675000	17679526	Col/Ler	Ler
3787_N	Chr5	Mut	19622196	19622206	Ler	Col/Ler
3787_N	Chr5	Mut	20910622	20910642	Col/Ler	Ler
3787_N	Chr5	Mut	23465448	23467628	Ler	Col/Ler
3787_P	Chr5	WT	1918011	1918113	Ler	Col/Ler
3787_Q	Chr5	WT	5524623	5524837	Ler	Col/Ler
3787_Q	Chr5	WT	24949511	24952000	Col/Ler	Ler
3787_R	Chr5	WT	17210739	17210832	Col	Col/Ler
3787_S	Chr5	WT	931562	934226	Col	Col/Ler
3787_S	Chr5	WT	24407449	24410594	Col/Ler	Col
3787_T	Chr5	WT	8728701	8738734	Ler	Col/Ler
3787_U	Chr5	Mut	9659262	9659949	Col/Ler	Col
3787_U	Chr5	Mut	10934936	10935449	Col	Col/Ler
3787_U	Chr5	Mut	22220072	22220516	Col/Ler	Col
3787_U	Chr5	Mut	22578269	22578524	Col	Col/Ler
3787_U	Chr5	Mut	26568205	26568344	Col/Ler	Col
3787_V	Chr5	Mut	240104	241436	Col/Ler	Ler
3787_V	Chr5	Mut	980282	996339	Ler	Col/Ler
3787_V	Chr5	Mut	1275774	1276547	Col/Ler	Col
3787_V	Chr5	Mut	22049440	22049492	Col	Col/Ler
3787_V	Chr5	Mut	26132581	26132879	Col/Ler	Ler
3787_W	Chr5	WT	15724466	15724637	Col/Ler	Col
3787_X	Chr5	WT	18557482	18558092	Col/Ler	Ler
3787_X	Chr5	WT	25981579	25982357	Ler	Col/Ler
3787_Z	Chr5	WT	7842826	7842835	Col/Ler	Col
3788_A	Chr5	WT	8723672	8727722	Col/Ler	Col
3788_A	Chr5	WT	16303077	16306672	Col	Col/Ler
3788_AA	Chr5	WT	8728973	8733909	Col	Col/Ler
3788_AB	Chr5	WT	832742	833048	Ler	Col/Ler
3788_AB	Chr5	WT	8100000	8106909	Col/Ler	Col
3788_AB	Chr5	WT	22278711	22279139	Col	Col/Ler
3788_AC	Chr5	Mut	4501000	4501113	Col/Ler	Col
3788_AC	Chr5	Mut	8098000	8103458	Col	Col/Ler
3788_AC	Chr5	Mut	20080487	20080495	Col/Ler	Col
3788_AC	Chr5	Mut	24123000	24132379	Col	Col/Ler
3788_AD	Chr5	Mut	2825000	2831387	Col/Ler	Ler
3788_AD	Chr5	Mut	5524623	5526979	Ler	Col/Ler
3788_AD	Chr5	Mut	25935636	25936361	Col/Ler	Col
3788_AF	Chr5	WT	2191851	2193243	Col/Ler	Col
3788_AF	Chr5	WT	19812805	19819713	Col	Col/Ler
3788_AF	Chr5	WT	21907305	21908289	Col/Ler	Ler
3788_AG	Chr5	WT	3403651	3405260	Ler	Col/Ler
3788_AG	Chr5	WT	7898791	7900779	Col/Ler	Col
3788_AH	Chr5	WT	9978467	9992283	Col	Col/Ler
3788_AI	Chr5	WT	15625000	15634587	Col/Ler	Col
3788_AI	Chr5	WT	16878178	16879679	Col	Col/Ler
3788_AI	Chr5	WT	23100000	23100287	Col/Ler	Ler
3788_AI	Chr5	WT	23692632	23694079	Ler	Col/Ler
3788_AK	Chr5	Mut	1947018	1948070	Col/Ler	Col
3788_AK	Chr5	Mut	2998000	3000308	Col	Col/Ler
3788_AK	Chr5	Mut	3759483	3761444	Col/Ler	Col
3788_AK	Chr5	Mut	8073000	8081721	Col	Col/Ler
3788_AL	Chr5	Mut	149761	152000	Col/Ler	Ler
3788_AL	Chr5	Mut	829322	829644	Ler	Col/Ler
3788_AL	Chr5	Mut	3875000	3881347	Col/Ler	Col
3788_AL	Chr5	Mut	17162271	17163063	Col	Col/Ler
3788_AL	Chr5	Mut	19775000	19806818	Col/Ler	Col
3788_AN	Chr5	WT	1954091	1958025	Col	Col/Ler
3788_AN	Chr5	WT	9232741	9232758	Col/Ler	Ler
3788_AN	Chr5	WT	19134733	19134939	Ler	Col/Ler
3788_AN	Chr5	WT	26505093	26505567	Col/Ler	Col
3788_AO	Chr5	WT	2469893	2469935	Ler	Col/Ler
3788_AO	Chr5	WT	20709143	20709362	Col/Ler	Col
3788_AP	Chr5	WT	732614	733215	Col/Ler	Ler
3788_AQ	Chr5	WT	5456235	5458009	Col/Ler	Col
3788_AQ	Chr5	WT	18228527	18230543	Col	Col/Ler
3788_AS	Chr5	Mut	1850000	1895107	Col/Ler	Col
3788_AS	Chr5	Mut	2984549	2986205	Col	Col/Ler
3788_AS	Chr5	Mut	5450797	5451092	Col/Ler	Ler
3788_AS	Chr5	Mut	5809236	5811491	Ler	Col/Ler
3788_AS	Chr5	Mut	23125000	23158346	Col/Ler	Col
3788_AS	Chr5	Mut	26245196	26248177	Col	Col/Ler
3788_AT	Chr5	Mut	2074272	2075945	Col	Col/Ler
3788_AT	Chr5	Mut	3225000	3225013	Col/Ler	Col
3788_AT	Chr5	Mut	26863440	26865437	Col	Col/Ler
3788_AW	Chr5	WT	9473000	9476135	Col	Col/Ler
3788_AW	Chr5	WT	15642712	15644358	Col/Ler	Ler
3788_AW	Chr5	WT	23963398	23964909	Ler	Col/Ler
3788_AX	Chr5	WT	2273000	2278975	Col	Col/Ler
3788_AX	Chr5	WT	5884717	5885874	Col/Ler	Ler
3788_AX	Chr5	WT	17728266	17729088	Ler	Col/Ler
3788_AX	Chr5	WT	18700000	18700345	Col/Ler	Ler
3788_AY	Chr5	WT	763589	763702	Col	Col/Ler
3788_AY	Chr5	WT	22602199	22602265	Col/Ler	Ler
3788_AY	Chr5	WT	23344740	23344833	Ler	Col/Ler
3788_AZ	Chr5	WT	15049679	15049700	Col/Ler	Ler
3788_AZ	Chr5	WT	25904683	25906667	Ler	Col/Ler
3788_BA	Chr5	Mut	577714	578351	Col/Ler	Ler
3788_BA	Chr5	Mut	4428112	4429033	Ler	Col/Ler
3788_BA	Chr5	Mut	8700000	8700002	Col/Ler	Ler
3788_BA	Chr5	Mut	25982269	25982667	Ler	Col/Ler
3788_BB	Chr5	Mut	808690	808827	Col/Ler	Ler
3788_BB	Chr5	Mut	7169000	7169024	Ler	Col/Ler
3788_BB	Chr5	Mut	16612249	16616120	Col/Ler	Ler
3788_BB	Chr5	Mut	17515668	17515843	Ler	Col/Ler
3788_BB	Chr5	Mut	22238162	22240249	Col/Ler	Col
3788_BB	Chr5	Mut	23297139	23297231	Col	Col/Ler
3788_BB	Chr5	Mut	23955978	23956123	Col/Ler	Ler
3788_BB	Chr5	Mut	26205488	26206429	Ler	Col/Ler
3788_BC	Chr5	WT	18218289	18219770	Col	Col/Ler
3788_BC	Chr5	WT	24675000	24708452	Col/Ler	Ler
3788_BD	Chr5	WT	914409	914854	Ler	Col/Ler
3788_BD	Chr5	WT	18390401	18392047	Col/Ler	Col
3788_BD	Chr5	WT	23654807	23654818	Col	Col/Ler
3788_BD	Chr5	WT	24903165	24906198	Col/Ler	Ler
3788_BF	Chr5	WT	18700345	18701043	Col/Ler	Ler
3788_BF	Chr5	WT	20423000	20425943	Ler	Col/Ler
3788_BG	Chr5	WT	7300000	7301711	Col/Ler	Ler
3788_BG	Chr5	WT	21357083	21360018	Ler	Col/Ler
3788_BG	Chr5	WT	25025000	25025728	Col/Ler	Col
3788_BI	Chr5	Mut	947184	948924	Col	Col/Ler
3788_BI	Chr5	Mut	3317393	3318096	Col/Ler	Ler
3788_BI	Chr5	Mut	9957333	9957572	Ler	Col/Ler
3788_BI	Chr5	Mut	14767727	14767892	Col/Ler	Col
3788_BI	Chr5	Mut	19295650	19298156	Col	Col/Ler
3788_BI	Chr5	Mut	20125000	20127631	Col/Ler	Ler
3788_BI	Chr5	Mut	22571842	22573256	Ler	Col/Ler
3788_BI	Chr5	Mut	23125000	23214138	Col/Ler	Col
3788_BI	Chr5	Mut	23941043	23941548	Col	Col/Ler
3788_BJ	Chr5	Mut	1516778	1519082	Col	Col/Ler
3788_BJ	Chr5	Mut	2610152	2611000	Col/Ler	Col
3788_BJ	Chr5	Mut	3048000	3050014	Col	Col/Ler
3788_BJ	Chr5	Mut	3600000	3600270	Col/Ler	Ler
3788_BJ	Chr5	Mut	7668412	7669379	Ler	Col/Ler
3788_BK	Chr5	WT	2125217	2126931	Ler	Col/Ler
3788_BK	Chr5	WT	8875000	8877138	Col/Ler	Col
3788_BK	Chr5	WT	15223000	15225141	Col	Col/Ler
3788_BL	Chr5	WT	448000	454156	Col	Col/Ler
3788_BL	Chr5	WT	15739616	15739871	Col/Ler	Col
3788_BL	Chr5	WT	22898000	22903879	Col	Col/Ler
3788_BM	Chr5	WT	2959423	2961808	Col/Ler	Col
3788_BM	Chr5	WT	4736938	4738211	Col	Col/Ler
3788_BM	Chr5	WT	15100000	15100015	Col/Ler	Ler
3788_BM	Chr5	WT	18875477	18875761	Ler	Col/Ler
3788_BM	Chr5	WT	24807899	24808007	Col/Ler	Ler
3788_BN	Chr5	WT	6525000	6526107	Col/Ler	Col
3788_BN	Chr5	WT	14698000	14701220	Col	Col/Ler
3788_BN	Chr5	WT	20097971	20099144	Col/Ler	Ler
3788_BN	Chr5	WT	24468737	24475214	Ler	Col/Ler
3788_BO	Chr5	WT	7898791	7900485	Ler	Col/Ler
3788_BO	Chr5	WT	18154967	18155685	Col/Ler	Col
3788_BO	Chr5	WT	25195999	25196624	Col	Col/Ler
3788_BP	Chr5	WT	7426991	7427092	Col	Col/Ler
3788_BP	Chr5	WT	20385761	20386031	Col/Ler	Col
3788_BQ	Chr5	Mut	1595978	1596158	Col	Col/Ler
3788_BQ	Chr5	Mut	2556364	2560754	Col/Ler	Col
3788_BQ	Chr5	Mut	4673000	4675245	Col	Col/Ler
3788_BQ	Chr5	Mut	22709150	22718594	Col/Ler	Ler
3788_BQ	Chr5	Mut	25873422	25874810	Ler	Col/Ler
3788_BR	Chr5	Mut	295847	297424	Col/Ler	Col
3788_BR	Chr5	Mut	1903487	1903524	Col	Col/Ler
3788_BR	Chr5	Mut	7524260	7525118	Col/Ler	Col
3788_BR	Chr5	Mut	22344143	22344788	Col	Col/Ler
3788_BS	Chr5	WT	1907800	1909113	Ler	Col/Ler
3788_BS	Chr5	WT	18377609	18378033	Col/Ler	Col
3788_BT	Chr5	WT	2653227	2656336	Col/Ler	Ler
3788_BT	Chr5	WT	21471847	21472066	Ler	Col/Ler
3788_BV	Chr5	WT	4642000	4643750	Col	Col/Ler
3788_BV	Chr5	WT	16276969	16277322	Col/Ler	Ler
3788_BV	Chr5	WT	18343724	18344347	Ler	Col/Ler
3788_BW	Chr5	WT	6732958	6732974	Col	Col/Ler
3788_BW	Chr5	WT	16366971	16367546	Col/Ler	Col
3788_BW	Chr5	WT	23450856	23453734	Col	Col/Ler
3788_BX	Chr5	WT	8050000	8050126	Col/Ler	Ler
3788_BX	Chr5	WT	9482713	9529135	Ler	Col/Ler
3788_BY	Chr5	Mut	623769	624556	Col/Ler	Ler
3788_BY	Chr5	Mut	2532863	2533409	Ler	Col/Ler
3788_BY	Chr5	Mut	3881347	3907257	Col/Ler	Col
3788_BY	Chr5	Mut	5502040	5503323	Col	Col/Ler
3788_BY	Chr5	Mut	13517193	13517213	Col/Ler	Ler
3788_BY	Chr5	Mut	20462352	20464917	Ler	Col/Ler
3788_BY	Chr5	Mut	22127734	22128965	Col/Ler	Col
3788_BY	Chr5	Mut	23534840	23536281	Col	Col/Ler
3788_BY	Chr5	Mut	26555460	26555800	Col/Ler	Col
3788_BZ	Chr5	Mut	3933074	3981941	Col	Col/Ler
3788_BZ	Chr5	Mut	20643541	20643856	Col/Ler	Col
3788_BZ	Chr5	Mut	22085569	22086542	Col	Col/Ler
3788_BZ	Chr5	Mut	26044846	26045742	Col/Ler	Col
3788_C	Chr5	WT	7312003	7315346	Col	Col/Ler
3788_C	Chr5	WT	13684110	13684222	Col/Ler	Ler
3788_CA	Chr5	WT	17166802	17167388	Col/Ler	Col
3788_CA	Chr5	WT	20948000	20951411	Col	Col/Ler
3788_CB	Chr5	WT	10262654	10264239	Col	Col/Ler
3788_CB	Chr5	WT	17600000	17605934	Col/Ler	Ler
3788_CD	Chr5	WT	3095099	3095100	Col/Ler	Ler
3788_CD	Chr5	WT	9901334	9904493	Ler	Col/Ler
3788_CD	Chr5	WT	24962262	24962318	Col/Ler	Ler
3788_CE	Chr5	WT	1157967	1160226	Col/Ler	Ler
3788_CE	Chr5	WT	15329304	15329518	Ler	Col/Ler
3788_CE	Chr5	WT	21902703	21902746	Col/Ler	Ler
3788_CF	Chr5	WT	1684781	1685463	Col	Col/Ler
3788_CF	Chr5	WT	5029917	5030964	Col/Ler	Col
3788_CF	Chr5	WT	5287514	5287645	Col	Col/Ler
3788_CF	Chr5	WT	22439092	22439344	Col/Ler	Ler
3788_CG	Chr5	Mut	1927887	1929587	Ler	Col/Ler
3788_CG	Chr5	Mut	3525000	3526182	Col/Ler	Col
3788_CG	Chr5	Mut	8877618	8882198	Col	Col/Ler
3788_CG	Chr5	Mut	16058522	16059978	Col/Ler	Ler
3788_CG	Chr5	Mut	18138540	18138635	Ler	Col/Ler
3788_CG	Chr5	Mut	19220518	19221082	Col/Ler	Ler
3788_CG	Chr5	Mut	21577087	21577709	Ler	Col/Ler
3788_CG	Chr5	Mut	25278280	25278406	Col/Ler	Ler
3788_CI	Chr5	WT	4098000	4102466	Col	Col/Ler
3788_CI	Chr5	WT	10452318	10452828	Col/Ler	Col
3788_CI	Chr5	WT	22129686	22174106	Col	Col/Ler
3788_CJ	Chr5	WT	3709015	3709243	Col/Ler	Ler
3788_CJ	Chr5	WT	9084519	9084700	Ler	Col/Ler
3788_CJ	Chr5	WT	21548938	21549088	Col/Ler	Ler
3788_CJ	Chr5	WT	23043505	23043727	Ler	Col/Ler
3788_CK	Chr5	WT	9655246	9656788	Col/Ler	Col
3788_CL	Chr5	WT	14536729	14540461	Col/Ler	Col
3788_CM	Chr5	WT	20052165	20058334	Col/Ler	Ler
3788_CO	Chr5	Mut	1325000	1329987	Col/Ler	Col
3788_CO	Chr5	Mut	2817713	2848835	Col	Col/Ler
3788_CO	Chr5	Mut	3850000	3891548	Col/Ler	Col
3788_CO	Chr5	Mut	5191277	5193047	Col	Col/Ler
3788_CO	Chr5	Mut	13347877	13361841	Col/Ler	Ler
3788_CO	Chr5	Mut	20123000	20216527	Ler	Col/Ler
3788_CO	Chr5	Mut	20808664	20819503	Col/Ler	Ler
3788_CO	Chr5	Mut	21718434	21719995	Ler	Col/Ler
3788_CO	Chr5	Mut	22489723	22498662	Col/Ler	Ler
3788_CO	Chr5	Mut	25226173	25234919	Ler	Col/Ler
3788_CQ	Chr5	WT	13879242	13882718	Ler	Col/Ler
3788_D	Chr5	WT	8783945	8786457	Col/Ler	Ler
3788_F	Chr5	Mut	285539	290125	Col/Ler	Col
3788_F	Chr5	Mut	944408	944975	Col	Col/Ler
3788_F	Chr5	Mut	4650000	4650512	Col/Ler	Col
3788_F	Chr5	Mut	8231158	8231513	Col	Col/Ler
3788_F	Chr5	Mut	8728182	8738214	Col/Ler	Col
3788_F	Chr5	Mut	24076748	24078184	Col	Col/Ler
3788_F	Chr5	Mut	24525000	24525973	Col/Ler	Ler
3788_F	Chr5	Mut	25573000	25575050	Ler	Col/Ler
3788_G	Chr5	WT	21300000	21300996	Col/Ler	Ler
3788_H	Chr5	WT	18019776	18022452	Col/Ler	Ler
3788_I	Chr5	WT	4156077	4156264	Col	Col/Ler
3788_I	Chr5	WT	21288401	21292850	Col/Ler	Col
3788_I	Chr5	WT	21693548	21694036	Col	Col/Ler
3788_J	Chr5	WT	19973584	19975085	Col/Ler	Ler
3788_K	Chr5	WT	3506586	3509102	Col/Ler	Col
3788_K	Chr5	WT	16865895	16872287	Col	Col/Ler
3788_L	Chr5	WT	14156287	14157225	Col	Col/Ler
3788_L	Chr5	WT	16285886	16286036	Col/Ler	Ler
3788_N	Chr5	Mut	3050540	3054764	Col/Ler	Col
3788_N	Chr5	Mut	4448079	4452776	Col	Col/Ler
3788_N	Chr5	Mut	6994882	6996766	Col/Ler	Ler
3788_N	Chr5	Mut	9292599	9294907	Ler	Col/Ler
3788_N	Chr5	Mut	14950000	14950380	Col/Ler	Ler
3788_N	Chr5	Mut	15436485	15437079	Ler	Col/Ler
3788_N	Chr5	Mut	25222214	25222811	Col/Ler	Col
3788_N	Chr5	Mut	26745331	26745410	Col	Col/Ler
3788_N	Chr5	Mut	26907199	26907473	Col/Ler	Ler
3788_O	Chr5	WT	1215038	1215042	Col/Ler	Ler
3788_P	Chr5	WT	769592	770588	Col	Col/Ler
3788_P	Chr5	WT	9875000	9877437	Col/Ler	Ler
3788_P	Chr5	WT	15901347	15902361	Ler	Col/Ler
3788_Q	Chr5	WT	579205	580995	Col	Col/Ler
3788_Q	Chr5	WT	9548937	9549047	Col/Ler	Ler
3788_R	Chr5	WT	1766759	1767565	Col	Col/Ler
3788_R	Chr5	WT	25703631	25706307	Col/Ler	Col
3788_S	Chr5	WT	329561	330456	Ler	Col/Ler
3788_S	Chr5	WT	8042426	8042701	Col/Ler	Col
3788_S	Chr5	WT	9498000	9529135	Col	Col/Ler
3788_T	Chr5	WT	13655940	13658380	Ler	Col/Ler
3788_T	Chr5	WT	21803668	21803712	Col/Ler	Ler
3788_U	Chr5	Mut	2777934	2778112	Col/Ler	Col
3788_U	Chr5	Mut	4343004	4344916	Col	Col/Ler
3788_U	Chr5	Mut	7427448	7427550	Col/Ler	Col
3788_U	Chr5	Mut	16178397	16178968	Col	Col/Ler
3788_U	Chr5	Mut	21012490	21016753	Col/Ler	Ler
3788_U	Chr5	Mut	22355867	22356658	Ler	Col/Ler
3788_U	Chr5	Mut	23747767	23748722	Col/Ler	Ler
3788_V	Chr5	Mut	1128488	1136052	Ler	Col/Ler
3788_V	Chr5	Mut	7237089	7237324	Col/Ler	Ler
3788_V	Chr5	Mut	19592575	19593291	Ler	Col/Ler
3788_V	Chr5	Mut	22287847	22288069	Col/Ler	Ler
3788_V	Chr5	Mut	24084219	24086610	Ler	Col/Ler
3788_V	Chr5	Mut	24475000	24483026	Col/Ler	Ler
3788_V	Chr5	Mut	25036433	25038001	Ler	Col/Ler
3788_X	Chr5	WT	3181670	3182319	Col/Ler	Col
3788_X	Chr5	WT	24078424	24084219	Col	Col/Ler
3788_Y	Chr4	Mut	696559	696883	Col/Ler	Ler
3788_Y	Chr4	Mut	8387343	8389130	Ler	Col/Ler
3788_Y	Chr4	Mut	14033572	14034163	Col/Ler	Col
3788_Y	Chr4	Mut	17860292	17868392	Col	Col/Ler
3788_Z	Chr5	WT	576637	579234	Col/Ler	Col
3788_Z	Chr5	WT	3437240	3437528	Col	Col/Ler
3788_Z	Chr5	WT	3559275	3560392	Col/Ler	Col
3788_Z	Chr5	WT	16663275	16667533	Col	Col/Ler
3789_A	Chr5	WT	19430618	19431057	Col/Ler	Col
3789_A	Chr5	WT	24424734	24425444	Col	Col/Ler
3789_A	Chr5	WT	24700000	24700114	Col/Ler	Ler
3789_AA	Chr5	WT	8673000	8677530	Col	Col/Ler
3789_AB	Chr5	WT	4765326	4765724	Col	Col/Ler
3789_AC	Chr5	Mut	1917671	1918113	Ler	Col/Ler
3789_AC	Chr5	Mut	15915919	15915971	Col/Ler	Ler
3789_AC	Chr5	Mut	19914837	19915014	Ler	Col/Ler
3789_AC	Chr5	Mut	23941548	23941947	Col/Ler	Ler
3789_AD	Chr5	Mut	302312	302544	Col/Ler	Col
3789_AD	Chr5	Mut	1335486	1338011	Col	Col/Ler
3789_AD	Chr5	Mut	2800000	2803990	Col/Ler	Col
3789_AD	Chr5	Mut	3229661	3234419	Col	Col/Ler
3789_AD	Chr5	Mut	4225000	4225026	Col/Ler	Col
3789_AD	Chr5	Mut	4850787	4853310	Col	Col/Ler
3789_AD	Chr5	Mut	13699646	13699722	Col/Ler	Ler
3789_AD	Chr5	Mut	25622580	25623635	Ler	Col/Ler
3789_AE	Chr5	WT	6439869	6440767	Col/Ler	Ler
3789_AE	Chr5	WT	16944022	16944913	Ler	Col/Ler
3789_AE	Chr5	WT	24727036	24728398	Col/Ler	Ler
3789_AF	Chr5	WT	1001108	1002783	Ler	Col/Ler
3789_AF	Chr5	WT	16216398	16216497	Col/Ler	Col
3789_AG	Chr5	WT	1769165	1769651	Col/Ler	Col
3789_AH	Chr5	WT	1901050	1901402	Ler	Col/Ler
3789_AH	Chr5	WT	15650000	15651481	Col/Ler	Col
3789_AH	Chr5	WT	18376872	18379095	Col	Col/Ler
3789_AI	Chr5	WT	1558192	1558277	Col/Ler	Ler
3789_AI	Chr5	WT	22936101	22940735	Ler	Col/Ler
3789_AJ	Chr5	WT	8819419	8819421	Col/Ler	Col
3789_AJ	Chr5	WT	18223695	18225784	Col	Col/Ler
3789_AJ	Chr5	WT	19850000	19851904	Col/Ler	Ler
3789_AK	Chr5	Mut	875918	876772	Col/Ler	Ler
3789_AK	Chr5	Mut	2102158	2108710	Ler	Col/Ler
3789_AK	Chr5	Mut	24150000	24153166	Col/Ler	Col
3789_AL	Chr5	Mut	736664	737069	Col	Col/Ler
3789_AL	Chr5	Mut	3100000	3100220	Col/Ler	Ler
3789_AL	Chr5	Mut	3987166	3989929	Ler	Col/Ler
3789_AL	Chr5	Mut	4145505	4146802	Col/Ler	Ler
3789_AL	Chr5	Mut	8108995	8131781	Ler	Col/Ler
3789_AL	Chr5	Mut	23625000	23625373	Col/Ler	Ler
3789_AM	Chr5	WT	14909798	14909843	Col/Ler	Col
3789_AM	Chr5	WT	17268740	17270162	Col	Col/Ler
3789_AN	Chr5	WT	6040501	6041190	Col/Ler	Ler
3789_AN	Chr5	WT	19692429	19693124	Ler	Col/Ler
3789_AO	Chr5	WT	3881347	3907257	Ler	Col/Ler
3789_AP	Chr5	WT	2725000	2733775	Col/Ler	Ler
3789_AQ	Chr5	WT	18153856	18154712	Col/Ler	Ler
3789_AR	Chr5	WT	9260607	9265577	Col/Ler	Col
3789_AS	Chr5	Mut	228236	230766	Col	Col/Ler
3789_AS	Chr5	Mut	1568820	1568835	Col/Ler	Ler
3789_AS	Chr5	Mut	6021305	6023430	Ler	Col/Ler
3789_AS	Chr5	Mut	19849477	19851249	Col/Ler	Ler
3789_AS	Chr5	Mut	23601080	23604407	Ler	Col/Ler
3789_AT	Chr5	Mut	4994397	4995581	Col	Col/Ler
3789_AT	Chr5	Mut	16862574	16862831	Col/Ler	Col
3789_AT	Chr5	Mut	21592602	21598863	Col	Col/Ler
3789_AT	Chr5	Mut	21964768	21965764	Col/Ler	Col
3789_AT	Chr5	Mut	22281292	22281753	Col	Col/Ler
3789_AU	Chr5	WT	1412804	1414874	Col/Ler	Ler
3789_AU	Chr5	WT	7355778	7357985	Ler	Col/Ler
3789_B	Chr5	WT	5400000	5401938	Col/Ler	Ler
3789_B	Chr5	WT	7457883	7458072	Ler	Col/Ler
3789_B	Chr5	WT	19850000	19851694	Col/Ler	Col
3789_D	Chr5	WT	3149233	3151767	Col/Ler	Ler
3789_D	Chr5	WT	16534870	16535743	Ler	Col/Ler
3789_D	Chr5	WT	23848370	23848895	Col/Ler	Ler
3789_E	Chr5	Mut	275000	278377	Col/Ler	Col
3789_E	Chr5	Mut	2338800	2344154	Col	Col/Ler
3789_E	Chr5	Mut	2630815	2636028	Col/Ler	Col
3789_E	Chr5	Mut	4457187	4457409	Col	Col/Ler
3789_E	Chr5	Mut	19626803	19626823	Col/Ler	Ler
3789_E	Chr5	Mut	23785637	23788761	Ler	Col/Ler
3789_E	Chr5	Mut	24439070	24440037	Col/Ler	Ler
3789_F	Chr5	Mut	1748000	1750107	Col	Col/Ler
3789_F	Chr5	Mut	2657663	2658643	Col/Ler	Ler
3789_F	Chr5	Mut	4223377	4225026	Ler	Col/Ler
3789_F	Chr5	Mut	8075000	8081490	Col/Ler	Ler
3789_F	Chr5	Mut	14517933	14518634	Ler	Col/Ler
3789_F	Chr5	Mut	20748374	20753330	Col/Ler	Col
3789_F	Chr5	Mut	24708623	24708947	Col	Col/Ler
3789_I	Chr5	WT	16500000	16501638	Col/Ler	Ler
3789_I	Chr5	WT	20223181	20223818	Ler	Col/Ler
3789_L	Chr5	WT	764118	764809	Col/Ler	Col
3789_L	Chr5	WT	23123000	23158346	Col	Col/Ler
3789_M	Chr5	Mut	327108	328702	Col	Col/Ler
3789_M	Chr5	Mut	1600131	1601185	Col/Ler	Ler
3789_M	Chr5	Mut	3208120	3210032	Ler	Col/Ler
3789_M	Chr5	Mut	5022799	5026140	Col/Ler	Ler
3789_M	Chr5	Mut	24611832	24612103	Ler	Col/Ler
3789_M	Chr5	Mut	25125000	25125471	Col/Ler	Col
3789_M	Chr5	Mut	26133929	26134566	Col	Col/Ler
3789_M	Chr5	Mut	26849666	26850453	Col/Ler	Col
3789_N	Chr5	Mut	2284048	2289182	Col/Ler	Ler
3789_N	Chr5	Mut	3881347	3906618	Ler	Col/Ler
3789_N	Chr5	Mut	20079967	20079973	Col/Ler	Ler
3789_N	Chr5	Mut	21529998	21532209	Ler	Col/Ler
3789_N	Chr5	Mut	22575000	22575159	Col/Ler	Col
3789_N	Chr5	Mut	22875984	22876899	Col	Col/Ler
3789_O	Chr5	WT	7525000	7525118	Col/Ler	Ler
3789_O	Chr5	WT	19247852	19248011	Ler	Col/Ler
3789_P	Chr5	WT	8073000	8083181	Ler	Col/Ler
3789_Q	Chr5	WT	9890019	9892779	Col/Ler	Ler
3789_Q	Chr5	WT	22230262	22230541	Ler	Col/Ler
3789_R	Chr5	WT	3875000	3881347	Col/Ler	Ler
3789_R	Chr5	WT	23365258	23365470	Ler	Col/Ler
3789_T	Chr5	WT	3286747	3287976	Col/Ler	Col
3789_T	Chr5	WT	6370711	6372049	Col	Col/Ler
3789_T	Chr5	WT	9803286	9805148	Col/Ler	Ler
3789_T	Chr5	WT	25898000	25900677	Ler	Col/Ler
3789_T	Chr5	WT	26298084	26298385	Col/Ler	Ler
3789_W	Chr5	WT	4825418	4832619	Col/Ler	Ler
3789_W	Chr5	WT	24732241	24732315	Ler	Col/Ler
3789_W	Chr5	WT	25955178	25960659	Col/Ler	Col
3789_X	Chr5	WT	2560160	2561293	Col/Ler	Ler
3789_X	Chr5	WT	15873000	15879257	Ler	Col/Ler
3789_X	Chr5	WT	17548491	17548614	Col/Ler	Col
3789_X	Chr5	WT	21848000	21851396	Col	Col/Ler
3789_Y	Chr5	WT	3776001	3776094	Col/Ler	Col
3789_Y	Chr5	WT	5675338	5675810	Col	Col/Ler
3789_Y	Chr5	WT	19585154	19585809	Col/Ler	Col
3789_Y	Chr5	WT	22819027	22819257	Col	Col/Ler
3789_Z	Chr5	WT	700000	700016	Col/Ler	Col
3789_Z	Chr5	WT	7892068	7893570	Col	Col/Ler
3789_Z	Chr5	WT	20669483	20669816	Col/Ler	Ler
3789_Z	Chr5	WT	21806449	21808861	Ler	Col/Ler
