# Supplementary material for: Enhanced recombination empowers the detection and mapping of Quantitative Trait Loci
Source: Commun Biol. 2024 Jul 8;7:829. doi: 10.1038/s42003-024-06530-w (PMC11231358; doi:10.1038/s42003-024-06530-w)
Supplement: Supplementary file 8 — Supplementary Data 5 [file 42003_2024_6530_MOESM8_ESM.xlsx]

## Sheet: Full Hybrid WT phenotypes
Population	ID_Pot_Pheno	ID_Manip_Pheno	Line	Treatment	ID_Geno	Relative Expansion Rate RER18-31 [no unit]	Compactness 31DAS [no unit]	Hue 31DAS [no unit]	Bolting_time [DAS]
Full Hybrid WT	7	P3ID47	B54	0.6_23d	4055_F	0.188611412877287	0.607095432974879	77.0173197332823	50
Full Hybrid WT	8	P3ID47	A67	0.6_23d	4055_G	0.224055416891443	0.617230727341681	75.5230259882359	52
Full Hybrid WT	9	P3ID47	B31	0.6_23d	4055_H	0.219715566018175	0.648951629645007	77.1327984790416	56
Full Hybrid WT	10	P3ID47	A49	0.6_23d	4055_I	0.217444575567031	0.614875735141955	76.485848280917	49
Full Hybrid WT	11	P3ID47	A47	0.6_23d	4055_J	0.211007091966848	0.674319612780179	76.5807824173491	51
Full Hybrid WT	17	P3ID47	B54	0.6_23d	4055_P	0.224991770674603	0.609784856333768	76.2496832814916	49
Full Hybrid WT	18	P3ID47	A67	0.6_23d	4055_Q	0.190936529584518	0.768372684449325	74.0210211359118	49
Full Hybrid WT	19	P3ID47	B31	0.6_23d	4055_R	0.209647663428312	0.566242473046691	76.4002460223283	49
Full Hybrid WT	20	P3ID47	A49	0.6_23d	4055_S	0.222855071411915	0.721133218065103	76.7886165551278	50
Full Hybrid WT	21	P3ID47	A47	0.6_23d	4055_T	0.203383858449474	0.610249261345061	74.7717838668924	49
Full Hybrid WT	27	P3ID47	B54	0.6_23d	4055_Z	0.229205414180105	0.704509669344745	75.0592794676322	51
Full Hybrid WT	28	P3ID47	A67	0.6_23d	4055_AA	0.20874645016505	0.626308879118209	76.6838989432598	51
Full Hybrid WT	29	P3ID47	B31	0.6_23d	4055_AB	0.216598252181972	0.619967356832944	76.4692037329851	50
Full Hybrid WT	30	P3ID47	A49	0.6_23d	4055_AC	0.222488482244911	0.622284067080154	77.2773116115212	50
Full Hybrid WT	31	P3ID47	A47	0.6_23d	4055_AD	0.210930989468518	0.575790742731309	76.6538824592029	49
Full Hybrid WT	37	P3ID47	B54	0.6_23d	4055_AJ	0.218571812385167	0.599725015656831	75.9483223734648	49
Full Hybrid WT	38	P3ID47	A67	0.6_23d	4055_AK	0.226698085499128	0.575473156925499	75.897656516903	49
Full Hybrid WT	39	P3ID47	B31	0.6_23d	4055_AL	0.167329106934156	0.648917160676333	74.8762929697508	48
Full Hybrid WT	40	P3ID47	A49	0.6_23d	4055_AM	0.211297010680391	0.619486924541413	76.8677120339663	49
Full Hybrid WT	41	P3ID47	A47	0.6_23d	4055_AN	0.202531189740743	0.699199761533523	73.5252005736435	47
Full Hybrid WT	47	P3ID47	B54	0.6_23d	4055_AT	0.206520557991652	0.63377683817708	76.8993595021235	52
Full Hybrid WT	48	P3ID47	A67	0.6_23d	4055_AU	0.219667003261379	0.657905340192468	76.6229514648467	52
Full Hybrid WT	49	P3ID47	B31	0.6_23d	4055_AV	0.217303550076193	0.623253181552714	76.3787447312496	50
Full Hybrid WT	50	P3ID47	A49	0.6_23d	4055_AW	0.212937591215794	0.654589884943781	75.9297343658035	51
Full Hybrid WT	51	P3ID47	A47	0.6_23d	4055_AX	0.228834991969802	0.6023142227632	75.9975013415046	51
Full Hybrid WT	57	P3ID47	B54	0.6_23d	4055_BD	0.217010395093279	0.63115940823085	75.8862503090745	52
Full Hybrid WT	58	P3ID47	A67	0.6_23d	4055_BE	0.220556889363259	0.597316907176062	73.521724317225	52
Full Hybrid WT	59	P3ID47	B31	0.6_23d	4055_BF	0.185942017196232	0.659955887962057	74.0121885932463	46
Full Hybrid WT	60	P3ID47	A49	0.6_23d	4055_BG	0.214155444908396	0.601880091076845	76.1897486005067	50
Full Hybrid WT	61	P3ID47	A47	0.6_23d	4055_BH	0.198588870436862	0.701344265665964	72.987281820649	50
Full Hybrid WT	67	P3ID47	B54	0.6_23d	4055_BN	0.22483620523796	0.596071343586189	76.2384142530479	50
Full Hybrid WT	68	P3ID47	A67	0.6_23d	4055_BO	0.228515858828862	0.596763470073067	75.7095984203216	50
Full Hybrid WT	70	P3ID47	A49	0.6_23d	4055_BQ	0.201635573966622	0.659179106421257	76.7996530417309	51
Full Hybrid WT	71	P3ID47	A47	0.6_23d	4055_BR	0.208276872226314	0.513799720556764	77.2399334932914	51
Full Hybrid WT	77	P3ID47	B54	0.6_23d	4055_BX	0.225749011727329	0.607460996114572	75.6824063799283	50
Full Hybrid WT	78	P3ID47	A67	0.6_23d	4055_BY	0.227349796018337	0.534539060537553	76.1307121101201	51
Full Hybrid WT	79	P3ID47	B31	0.6_23d	4055_BZ	0.223075099130461	0.618739443740432	75.8993356867053	49
Full Hybrid WT	80	P3ID47	A49	0.6_23d	4055_CA	0.200564845945935	0.67111664215409	74.4485495958876	50
Full Hybrid WT	81	P3ID47	A47	0.6_23d	4055_CB	0.220354474302948	0.591549593491639	76.3278230967046	51
Full Hybrid WT	87	P3ID47	B54	0.6_23d	4055_CH	0.228977040404119	0.592440676099763	75.6267937432534	52
Full Hybrid WT	88	P3ID47	A67	0.6_23d	4055_CI	0.184469323712937	0.656885141659405	73.4240283020274	52
Full Hybrid WT	89	P3ID47	B31	0.6_23d	4055_CJ	0.184266283516404	0.740989858107081	75.8111073494841	49
Full Hybrid WT	90	P3ID47	A49	0.6_23d	4055_CK	0.222948587421924	0.616211521569634	75.8039867760417	50
Full Hybrid WT	91	P3ID47	A47	0.6_23d	4055_CL	0.216055011672953	0.582945005006547	76.9876299899098	51
Full Hybrid WT	97	P3ID47	B54	0.6_23d	4067_BJ	0.212713536804897	0.683881479145614	76.7492026077186	51
Full Hybrid WT	98	P3ID47	A67	0.6_23d	4056_A	0.22165376707251	0.58967999306218	73.1958752097786	50
Full Hybrid WT	99	P3ID47	B31	0.6_23d	4056_B	0.216049488785573	0.687670058462109	76.0396495615097	50
Full Hybrid WT	100	P3ID47	A49	0.6_23d	4056_C	0.223192997081272	0.618382263861406	76.6304637589939	50
Full Hybrid WT	107	P3ID47	B54	0.6_23d	4056_J	0.219304361449042	0.590242131267754	76.2468247529624	50
Full Hybrid WT	108	P3ID47	A67	0.6_23d	4056_K	0.232549731164477	0.625387273327917	76.0999753225559	49
Full Hybrid WT	109	P3ID47	B31	0.6_23d	4056_L	0.196047885628449	0.694678360021525	73.3959637592682	46
Full Hybrid WT	110	P3ID47	A49	0.6_23d	4056_M	0.213498370420557	0.648358490971164	76.3802764352821	50
Full Hybrid WT	111	P3ID47	A47	0.6_23d	4056_N	0.195765967372515	0.656878460216257	74.0222153229769	49
Full Hybrid WT	117	P3ID47	B54	0.6_23d	4056_T	0.219943622605067	0.584709136140168	76.6028635133036	50
Full Hybrid WT	118	P3ID47	A67	0.6_23d	4056_U	0.247394501455655	0.60490045941807	74.5995670418331	50
Full Hybrid WT	119	NA	NA	NA	4056_V	NA	NA	NA	NA
Full Hybrid WT	120	P3ID47	A49	0.6_23d	4056_W	0.222875822979882	0.53181920443053	77.1823356659509	50
Full Hybrid WT	121	P3ID47	A47	0.6_23d	4056_X	0.206842466921035	0.678196993062302	74.5727033369196	52
Full Hybrid WT	127	P3ID47	B54	0.6_23d	4056_AD	0.217950920557924	0.602962181127848	76.7966064581748	49
Full Hybrid WT	128	P3ID47	A67	0.6_23d	4056_AE	0.214243827336613	0.58793805285449	76.6075035200273	49
Full Hybrid WT	129	P3ID47	B31	0.6_23d	4056_AF	0.228180720971475	0.588539675077968	75.9838959280138	50
Full Hybrid WT	130	P3ID47	A49	0.6_23d	4056_AG	0.216941625170562	0.545278522277641	76.7495337307391	52
Full Hybrid WT	131	P3ID47	A47	0.6_23d	4056_AH	0.207350978301509	0.685665572866227	73.9863181144145	47
Full Hybrid WT	137	P3ID47	B54	0.6_23d	4056_AN	0.210244532446903	0.533828961911686	76.6474730912751	51
Full Hybrid WT	138	P3ID47	A67	0.6_23d	4056_AO	0.181823053112404	0.68702103474828	71.8039687164845	49
Full Hybrid WT	139	P3ID47	B31	0.6_23d	4056_AP	0.222965708456153	0.624259063709961	75.7665070916826	49
Full Hybrid WT	140	P3ID47	A49	0.6_23d	4056_AQ	0.222826277341921	0.604516255691761	76.460434093226	49
Full Hybrid WT	141	P3ID47	A47	0.6_23d	4056_AR	0.222653256428729	0.708741055021886	76.8069485389587	49
Full Hybrid WT	147	P3ID47	B54	0.6_23d	4056_AX	0.228863582098661	0.664389390360791	76.1764575035168	50
Full Hybrid WT	148	P3ID47	A67	0.6_23d	4056_AY	0.190097597602592	0.739396756815882	74.3380233342827	51
Full Hybrid WT	149	P3ID47	B31	0.6_23d	4056_AZ	0.225755154550201	0.574584574731378	76.5839806512841	50
Full Hybrid WT	150	P3ID47	A49	0.6_23d	4056_BA	0.20174028215494	0.582473548321774	76.5920443900109	50
Full Hybrid WT	151	P3ID47	A47	0.6_23d	4056_BB	0.227612908471301	0.642077668056669	76.6566061349483	50
Full Hybrid WT	157	P3ID47	B54	0.6_23d	4056_BH	0.215306174390899	0.583837347186267	76.0494386894504	49
Full Hybrid WT	158	P3ID47	A67	0.6_23d	4056_BI	0.216481361246038	0.670866460045816	75.1309831781992	52
Full Hybrid WT	159	P3ID47	B31	0.6_23d	4056_BJ	0.209893186329969	0.62814111795568	74.3876314019749	52
Full Hybrid WT	160	P3ID47	A49	0.6_23d	4056_BK	0.215666481987386	0.595926724507712	76.7584243449874	49
Full Hybrid WT	161	P3ID47	A47	0.6_23d	4056_BL	0.198793488883459	0.633350264506387	74.8326862200432	46
Full Hybrid WT	167	P3ID47	B54	0.6_23d	4056_BR	0.173304662690485	0.763327603511727	73.2148462646209	50
Full Hybrid WT	169	P3ID47	B31	0.6_23d	4056_BT	0.200225749375326	0.655180583342108	73.4912242553146	49
Full Hybrid WT	170	P3ID47	A49	0.6_23d	4056_BU	0.229725385636075	0.619402918015797	76.3919867138687	48
Full Hybrid WT	171	P3ID47	A47	0.6_23d	4056_BV	0.222362316704963	0.620010379971248	76.6010293889577	50
Full Hybrid WT	178	P3ID47	A67	0.6_23d	4056_CC	0.201073975024258	0.645176089922368	73.028030019209	47
Full Hybrid WT	180	P3ID47	A49	0.6_23d	4056_CE	0.228140523447387	0.621056192529097	76.8014397488488	49
Full Hybrid WT	187	P3ID47	B54	0.6_23d	4056_CL	0.204158511396054	0.6190358719253	76.8030732748116	50
Full Hybrid WT	188	P3ID47	A67	0.6_23d	4056_CM	0.222627546187364	0.561904869544579	76.1829389623292	50
Full Hybrid WT	189	P3ID47	B31	0.6_23d	4056_CN	0.208389688841673	0.672602573440155	75.3257611576517	47
Full Hybrid WT	190	P3ID47	A49	0.6_23d	4056_CO	0.21445319820579	0.542078125112053	77.0120699629897	49
Full Hybrid WT	197	P3ID47	B54	0.6_23d	4062_D	0.211868795230741	0.637928231125089	77.1060770915017	47
Full Hybrid WT	199	P3ID47	B31	0.6_23d	4062_F	0.226503497322217	0.570040971612526	76.7958077736356	50
Full Hybrid WT	200	P3ID47	A49	0.6_23d	4062_G	0.215326147916117	0.589252703006632	77.0405988190051	48
Full Hybrid WT	201	P3ID47	A47	0.6_23d	4062_H	0.227906390238144	0.646872024423045	76.3423367024725	50
Full Hybrid WT	207	P3ID47	B54	0.6_23d	4062_N	0.173466599440659	0.686338101283389	74.0266775085554	48
Full Hybrid WT	208	P3ID47	A67	0.6_23d	4062_O	0.23117511418376	0.63148628661211	76.0643646249997	50
Full Hybrid WT	209	P3ID47	B31	0.6_23d	4062_P	0.208682711142368	0.572801264322402	77.1977840805837	50
Full Hybrid WT	210	P3ID47	A49	0.6_23d	4062_Q	0.226555696653985	0.654962328944207	76.9992931226443	50
Full Hybrid WT	211	P3ID47	A47	0.6_23d	4062_R	0.193003282466051	0.740291825918027	75.6346017386641	50
Full Hybrid WT	217	P3ID47	B54	0.6_23d	4062_X	0.219444102372015	0.625296203552762	76.8941696042754	50
Full Hybrid WT	218	P3ID47	A67	0.6_23d	4062_Y	0.209686297758402	0.552414134042703	76.9451056323575	50
Full Hybrid WT	219	P3ID47	B31	0.6_23d	4062_Z	0.215750653952518	0.640521436197112	77.2736726740593	50
Full Hybrid WT	220	P3ID47	A49	0.6_23d	4062_AA	0.223043677069449	0.608066369416858	76.728521753002	46
Full Hybrid WT	227	P3ID47	B54	0.6_23d	4062_AH	0.208522673013658	0.65735879860945	76.188311890343	50
Full Hybrid WT	228	P3ID47	A67	0.6_23d	4062_AI	0.226667960693274	0.622301880461154	76.3616635745801	49
Full Hybrid WT	229	P3ID47	B31	0.6_23d	4062_AJ	0.203739501903334	0.686746939481593	74.3753546992899	46
Full Hybrid WT	230	P3ID47	A49	0.6_23d	4062_AK	0.19937767323449	0.699457365693647	73.4539179287696	46
Full Hybrid WT	231	P3ID47	A47	0.6_23d	4062_AL	0.215617877090044	0.701967321001839	76.7499875664349	50
Full Hybrid WT	237	P3ID47	B54	0.6_23d	4062_AR	0.209747815724984	0.681755577285708	77.1094226594374	49
Full Hybrid WT	238	P3ID47	A67	0.6_23d	4062_AS	0.22635747933629	0.617717976959486	76.2309486502686	49
Full Hybrid WT	239	P3ID47	B31	0.6_23d	4062_AT	0.193433221693205	0.682357025941174	74.1025474081971	49
Full Hybrid WT	240	P3ID47	A49	0.6_23d	4062_AU	0.215666829586369	0.632845754347422	77.2168507899159	50
Full Hybrid WT	241	P3ID47	A47	0.6_23d	4062_AV	0.200847163697243	0.758433953056373	75.1433463395874	50
Full Hybrid WT	247	P3ID47	B54	0.6_23d	4062_BB	0.224000323009091	0.615643075876148	76.3276334828068	49
Full Hybrid WT	248	P3ID47	A67	0.6_23d	4062_BC	0.225679212615968	0.628333546384442	76.4762754097716	49
Full Hybrid WT	250	P3ID47	A49	0.6_23d	4062_BE	0.178119369237361	0.666208472428013	76.6473645404356	50
Full Hybrid WT	251	P3ID47	A47	0.6_23d	4062_BF	0.22058671940035	0.550984741980834	76.6638466614616	47
Full Hybrid WT	257	P3ID47	B54	0.6_23d	4062_BL	0.212340959636324	0.69338937296537	74.107793397485	48
Full Hybrid WT	258	P3ID47	A67	0.6_23d	4062_BM	0.208258606765486	0.650684297946101	76.8351541569866	46
Full Hybrid WT	259	P3ID47	B31	0.6_23d	4062_BN	0.225435266786547	0.574443335740629	76.7427133578105	47
Full Hybrid WT	260	P3ID47	A49	0.6_23d	4062_BO	0.221623012050324	0.594903283944925	77.0157471346032	48
Full Hybrid WT	261	P3ID47	A47	0.6_23d	4062_BP	0.215955918224709	0.599867509207424	77.3571975137097	48
Full Hybrid WT	267	P3ID47	B54	0.6_23d	4062_BV	0.210596746794357	0.575861092042322	76.5025818406085	47
Full Hybrid WT	268	P3ID47	A67	0.6_23d	4062_BW	0.238856394922582	0.59305176297064	74.7010648361396	50
Full Hybrid WT	269	P3ID47	B31	0.6_23d	4062_BX	0.206648676486673	0.685117847875754	74.8613213385259	47
Full Hybrid WT	270	P3ID47	A49	0.6_23d	4062_BY	0.214086905371701	0.58380134748595	77.5307710643291	47
Full Hybrid WT	271	P3ID47	A47	0.6_23d	4062_BZ	0.205924538236513	0.666172748477479	74.8704865194836	49
Full Hybrid WT	277	P3ID47	B54	0.6_23d	4062_CF	0.209853978475937	0.711608917989682	76.3388340937089	48
Full Hybrid WT	279	P3ID47	B31	0.6_23d	4062_CH	0.203771054455413	0.661218555714969	74.2031299162738	48
Full Hybrid WT	280	P3ID47	A49	0.6_23d	4062_CI	0.215006668151744	0.677742110948525	76.4355677462163	49
Full Hybrid WT	281	P3ID47	A47	0.6_23d	4062_CJ	0.184257432915977	0.81867532307101	73.5123171277531	49
Full Hybrid WT	287	P3ID47	B54	0.6_23d	4062_CP	0.215331210283563	0.682500141752821	74.0613351454315	48
Full Hybrid WT	288	P3ID47	A67	0.6_23d	4062_CQ	0.221817240718135	0.597362466073711	77.4187815456695	50
Full Hybrid WT	289	P3ID47	B31	0.6_23d	4067_BL	0.209798828142697	0.668645576193107	76.8855809836587	50
Full Hybrid WT	290	P3ID47	A49	0.6_23d	4063_A	0.209272075125902	0.582992037287933	78.3436303256166	49
Full Hybrid WT	291	P3ID47	A47	0.6_23d	4063_B	0.216060840110008	0.66539661535127	77.2258964666039	50
Full Hybrid WT	297	P3ID47	B54	0.6_23d	4063_H	0.218978877430659	0.530123768431581	76.3311259552895	52
Full Hybrid WT	298	P3ID47	A67	0.6_23d	4063_I	0.178088028921483	0.755620271079419	73.5234535712354	49
Full Hybrid WT	299	P3ID47	B31	0.6_23d	4063_J	0.224683192970663	0.584774866356281	76.877041525968	46
Full Hybrid WT	301	P3ID47	A47	0.6_23d	4063_L	0.195439773636316	0.645306282976561	73.2773069660733	48
Full Hybrid WT	307	P3ID47	B54	0.6_23d	4063_R	0.209277101392095	0.539215725668731	77.4612346461788	49
Full Hybrid WT	309	P3ID47	B31	0.6_23d	4063_T	0.200557506316043	0.620160718378307	78.0003526248705	47
Full Hybrid WT	310	P3ID47	A49	0.6_23d	4063_U	0.219828487268955	0.605860045146727	76.6426241606208	48
Full Hybrid WT	311	P3ID47	A47	0.6_23d	4063_V	0.228351642068767	0.609603316866818	76.4846084938212	49
Full Hybrid WT	317	P3ID47	B54	0.6_23d	4063_AB	0.222481760373856	0.54045866742607	76.6794314232498	49
Full Hybrid WT	320	P3ID47	A49	0.6_23d	4063_AE	0.202172800028971	0.476776474743641	77.4114192529597	50
Full Hybrid WT	321	P3ID47	A47	0.6_23d	4063_AF	0.212108924892548	0.588166540758584	76.9091478966397	48
Full Hybrid WT	327	P3ID47	B54	0.6_23d	4063_AL	0.224874474339055	0.586633858749942	75.7290750943162	50
Full Hybrid WT	328	P3ID47	A67	0.6_23d	4063_AM	0.231564118633542	0.62066890270306	75.7042576767867	50
Full Hybrid WT	329	P3ID47	B31	0.6_23d	4063_AN	0.217919984921035	0.624369266902802	77.0911218902573	47
Full Hybrid WT	330	P3ID47	A49	0.6_23d	4063_AO	0.214743031966427	0.597499754516889	77.2157412946119	48
Full Hybrid WT	331	P3ID47	A47	0.6_23d	4063_AP	0.225824223738423	0.611318964941646	76.5286769955515	49
Full Hybrid WT	337	P3ID47	B54	0.6_23d	4063_AV	0.128277456546797	0.841871756236397	72.5874129786524	49
Full Hybrid WT	339	P3ID47	B31	0.6_23d	4063_AX	0.228315404435356	0.617666884718962	76.7686892116217	47
Full Hybrid WT	340	P3ID47	A49	0.6_23d	4063_AY	0.22005539842323	0.564534294833977	76.7568594835944	46
Full Hybrid WT	341	P3ID47	A47	0.6_23d	4063_AZ	0.22698908181647	0.685290734986688	77.0507676228996	50
Full Hybrid WT	347	P3ID47	B54	0.6_23d	4063_BF	0.208163676994923	0.535796206331744	78.0508852589014	49
Full Hybrid WT	348	P3ID47	A67	0.6_23d	4063_BG	0.229569359048316	0.733841217174914	75.305141497001	49
Full Hybrid WT	349	P3ID47	B31	0.6_23d	4063_BH	0.184488627678511	0.770045221108461	74.6733844969015	48
Full Hybrid WT	350	P3ID47	A49	0.6_23d	4063_BI	0.214402015498461	0.654279817158171	77.4007909343455	50
Full Hybrid WT	351	P3ID47	A47	0.6_23d	4063_BJ	0.223909954509723	0.607117754459514	76.9265276806387	50
Full Hybrid WT	357	P3ID47	B54	0.6_23d	4063_BP	0.226331419970004	0.597054725633668	75.9410059789541	50
Full Hybrid WT	358	P3ID47	A67	0.6_23d	4063_BQ	0.221354354572071	0.575973361853954	76.3828035471238	49
Full Hybrid WT	359	P3ID47	B31	0.6_23d	4063_BR	0.215223707736527	0.551372192177262	77.4516792518315	47
Full Hybrid WT	360	P3ID47	A49	0.6_23d	4063_BS	0.20782254447013	0.724273814400812	77.9561333225903	49
Full Hybrid WT	361	P3ID47	A47	0.6_23d	4063_BT	0.229377952320742	0.639186578909715	77.4256184135102	48
Full Hybrid WT	367	P3ID47	B54	0.6_23d	4063_BZ	0.215675936790012	0.670493014540766	76.9955106119227	50
Full Hybrid WT	368	P3ID47	A67	0.6_23d	4063_CA	0.205850952004702	0.548761787361507	77.6712218979254	50
Full Hybrid WT	369	P3ID47	B31	0.6_23d	4063_CB	0.186390517948207	0.652927799886299	73.7046337353613	49
Full Hybrid WT	371	P3ID47	A47	0.6_23d	4063_CD	0.217442221781402	0.690148589116136	77.2009892698603	50
Full Hybrid WT	377	P3ID47	B54	0.6_23d	4063_CJ	0.209031780150241	0.686189885854497	73.127209496053	48
Full Hybrid WT	379	P3ID47	B31	0.6_23d	4063_CL	0.179081281194856	0.64821306684515	73.054140677715	48
Full Hybrid WT	380	P3ID47	A49	0.6_23d	4063_CM	0.217714692349206	0.585632093940348	77.1483549399131	49
Full Hybrid WT	381	P3ID47	A47	0.6_23d	4063_CN	0.226462940205857	0.587358235889611	77.0024046851438	50
Full Hybrid WT	387	P3ID47	B54	0.6_23d	4064_B	0.219919804143989	0.575406852140327	76.0319706171489	49
Full Hybrid WT	389	P3ID47	B31	0.6_23d	4064_D	0.218056362248169	0.632681492804078	77.196752291058	49
Full Hybrid WT	390	P3ID47	A49	0.6_23d	4064_E	0.192655183511029	0.711302850875671	75.0472951989442	49
Full Hybrid WT	391	P3ID47	A47	0.6_23d	4064_F	0.218641664651695	0.596467563579269	76.8908314259988	49
Full Hybrid WT	397	P3ID47	B54	0.6_23d	4064_L	0.208297321852554	0.65153695061991	74.1928687572335	49
Full Hybrid WT	398	P3ID47	A67	0.6_23d	4064_M	0.191290500107108	0.659364203647661	74.3040350337487	49
Full Hybrid WT	399	P3ID47	B31	0.6_23d	4064_N	0.224104687403935	0.713289944245763	75.9642092588611	49
Full Hybrid WT	400	P3ID47	A49	0.6_23d	4064_O	0.213342945550559	0.59936588094024	77.4135699446097	48
Full Hybrid WT	401	P3ID47	A47	0.6_23d	4064_P	0.196877920231306	0.637738411209185	74.3608539420345	49
Full Hybrid WT	407	P3ID47	B54	0.6_23d	4064_V	0.201831866535679	0.672112270350567	74.6729903131402	49
Full Hybrid WT	408	P3ID47	A67	0.6_23d	4064_W	0.206813210467629	0.676155592683031	74.1597653382232	49
Full Hybrid WT	409	P3ID47	B31	0.6_23d	4064_X	0.217768151921079	0.540279547515844	77.4592183559061	52
Full Hybrid WT	410	P3ID47	A49	0.6_23d	4064_Y	0.198213866548852	0.640041570781679	74.6463549705667	48
Full Hybrid WT	411	P3ID47	A47	0.6_23d	4064_Z	0.215605274487699	0.605631340519751	77.6757269176379	49
Full Hybrid WT	417	P3ID47	B54	0.6_23d	4064_AF	0.212153663555012	0.618423501540249	77.118974484136	50
Full Hybrid WT	418	P3ID47	A67	0.6_23d	4064_AG	0.223580500300962	0.678201915537996	76.451816357811	49
Full Hybrid WT	419	P3ID47	B31	0.6_23d	4064_AH	0.198645708221319	0.689308505845055	77.5827857142483	48
Full Hybrid WT	420	P3ID47	A49	0.6_23d	4064_AI	0.214581513381951	0.623539187779565	77.1407675285287	47
Full Hybrid WT	421	P3ID47	A47	0.6_23d	4064_AJ	0.214511467627431	0.594484983245122	76.6677304152864	49
Full Hybrid WT	427	P3ID47	B54	0.6_23d	4064_AP	0.203710163922461	0.641624674772679	78.0653760768182	50
Full Hybrid WT	428	P3ID47	A67	0.6_23d	4064_AQ	0.230503136370897	0.569254945185891	76.3872259717817	50
Full Hybrid WT	429	P3ID47	B31	0.6_23d	4064_AR	0.209754751193695	0.54617847237076	76.9778535766922	49
Full Hybrid WT	430	P3ID47	A49	0.6_23d	4064_AS	0.192964575096203	0.656173880457186	75.2556240039672	46
Full Hybrid WT	431	P3ID47	A47	0.6_23d	4064_AT	0.213216881978206	0.610984521584721	76.7350720356576	51
Full Hybrid WT	437	P3ID47	B54	0.6_23d	4064_AZ	0.216351011826735	0.632289595524494	77.0904504979832	51
Full Hybrid WT	438	P3ID47	A67	0.6_23d	4064_BA	0.23460325294987	0.617155565524696	76.7358293072381	49
Full Hybrid WT	439	P3ID47	B31	0.6_23d	4064_BB	0.200003182511878	0.508315600373428	78.1087398295032	49
Full Hybrid WT	440	P3ID47	A49	0.6_23d	4064_BC	0.186329060553219	0.675274886185139	73.824612398172	46
Full Hybrid WT	448	P3ID47	A67	0.6_23d	4064_BK	0.215577039349062	0.640833587688156	77.0568985674495	49
Full Hybrid WT	450	P3ID47	A49	0.6_23d	4064_BM	0.203469431058007	0.554108061297232	77.8546622150436	47
Full Hybrid WT	451	P3ID47	A47	0.6_23d	4064_BN	0.216191908046428	0.538405285561506	77.8939346344211	49
Full Hybrid WT	458	P3ID47	A67	0.6_23d	4064_BU	0.217448362415132	0.71388501847701	77.0373691271853	48
Full Hybrid WT	459	P3ID47	B31	0.6_23d	4064_BV	0.202274912890326	0.647370308806004	74.4177181083304	47
Full Hybrid WT	460	P3ID47	A49	0.6_23d	4064_BW	0.221819382787975	0.593358858484103	77.3403378588356	47
Full Hybrid WT	461	P3ID47	A47	0.6_23d	4064_BX	0.226998145556224	0.655405998940861	77.0829801258215	48
Full Hybrid WT	467	P3ID47	B54	0.6_23d	4064_CD	0.2175569548546	0.592046421325887	77.0003890939992	47
Full Hybrid WT	468	P3ID47	A67	0.6_23d	4064_CE	0.214745631832143	0.601033691554869	77.5048179455079	49
Full Hybrid WT	469	P3ID47	B31	0.6_23d	4064_CF	0.221159495040588	0.586876806688467	76.5581468586379	48
Full Hybrid WT	470	P3ID47	A49	0.6_23d	4064_CG	0.216774256848813	0.674838057167626	77.1320170573241	50
Full Hybrid WT	471	P3ID47	A47	0.6_23d	4064_CH	0.222929658685309	0.599322725796725	76.8279676255686	51
Full Hybrid WT	477	P3ID47	B54	0.6_23d	4064_CN	0.211322910213429	0.63863779786506	77.8865845009704	49
Full Hybrid WT	479	P3ID47	B31	0.6_23d	4064_CP	0.221109274269336	0.576033357811484	77.1389610104482	48
Full Hybrid WT	480	P3ID47	A49	0.6_23d	4064_CQ	0.217783880737344	0.61544948219298	77.8424669210517	48
Full Hybrid WT	481	P3ID47	A47	0.6_23d	4067_BN	0.190746864260561	0.582684824902724	76.5282782230979	51
Full Hybrid WT	488	P3ID47	A67	0.6_23d	4065_G	0.204771689037132	0.694335689565322	74.1451627692797	48
Full Hybrid WT	489	P3ID47	B31	0.6_23d	4065_H	0.206959665200252	0.637516786057283	77.6956672298384	50
Full Hybrid WT	490	P3ID47	A49	0.6_23d	4065_I	0.203384888933037	0.618032904126542	75.2453148134745	46
Full Hybrid WT	491	P3ID47	A47	0.6_23d	4065_J	0.216762847482688	0.571801281263233	76.8212403011875	47
Full Hybrid WT	497	P3ID47	B54	0.6_23d	4065_P	0.218477307003999	0.593581761412973	76.3827408129085	50
Full Hybrid WT	498	P3ID47	A67	0.6_23d	4065_Q	0.222967157139603	0.603426522058506	77.0905149405383	48
Full Hybrid WT	499	P3ID47	B31	0.6_23d	4065_R	0.209208994234937	0.633769497315285	75.3291798715327	48
Full Hybrid WT	500	P3ID47	A49	0.6_23d	4065_S	0.226703127763949	0.594192751843356	77.0543102593241	48
Full Hybrid WT	501	P3ID47	A47	0.6_23d	4065_T	0.21211712746254	0.583668838834091	77.7132551095815	49
Full Hybrid WT	507	P3ID47	B54	0.6_23d	4065_Z	0.215071493691108	0.604238634217863	77.6310300760803	48
Full Hybrid WT	508	P3ID47	A67	0.6_23d	4065_AA	0.228078656055035	0.638346636920273	76.346434024569	48
Full Hybrid WT	509	P3ID47	B31	0.6_23d	4065_AB	0.224430042384286	0.725637463666211	77.1910988961665	48
Full Hybrid WT	510	P3ID47	A49	0.6_23d	4065_AC	0.215446439885469	0.581040398230966	78.5531041029877	49
Full Hybrid WT	511	P3ID47	A47	0.6_23d	4065_AD	0.189652906728877	0.816406898407047	74.7162272265075	49
Full Hybrid WT	518	P3ID47	A67	0.6_23d	4065_AK	0.204843458849083	0.606824535831203	77.7305991593887	50
Full Hybrid WT	519	P3ID47	B31	0.6_23d	4065_AL	0.209902168915753	0.632280866842544	77.9717418132566	46
Full Hybrid WT	520	P3ID47	A49	0.6_23d	4065_AM	0.225426731244336	0.582533521610107	76.9528483757539	50
Full Hybrid WT	521	P3ID47	A47	0.6_23d	4065_AN	0.230226185759642	0.60380582874334	76.5528449312155	49
Full Hybrid WT	527	P3ID47	B54	0.6_23d	4065_AT	0.19878093944838	0.66974143955276	74.6858855400493	49
Full Hybrid WT	528	P3ID47	A67	0.6_23d	4065_AU	0.225570885376184	0.613143048242099	77.7802033486297	49
Full Hybrid WT	529	P3ID47	B31	0.6_23d	4065_AV	0.215029751896842	0.587833631594816	77.7244070624803	49
Full Hybrid WT	530	P3ID47	A49	0.6_23d	4065_AW	0.218229687560303	0.578486293674427	77.609379297909	48
Full Hybrid WT	531	P3ID47	A47	0.6_23d	4065_AX	0.206355777469611	0.637721887707225	78.0992238038335	49
Full Hybrid WT	537	P3ID47	B54	0.6_23d	4065_BD	0.212039126608668	0.592847688020629	78.6865250775956	52
Full Hybrid WT	538	P3ID47	A67	0.6_23d	4065_BE	0.222343299823182	0.619163138382999	76.9859820469647	47
Full Hybrid WT	540	P3ID47	A49	0.6_23d	4065_BG	0.225575969546833	0.600327290852177	77.5305979221499	49
Full Hybrid WT	541	P3ID47	A47	0.6_23d	4065_BH	0.208758605191285	0.601165322570029	77.0455528809925	49
Full Hybrid WT	547	P3ID47	B54	0.6_23d	4065_BN	0.200040467650062	0.711211923434942	74.6764841196812	47
Full Hybrid WT	548	P3ID47	A67	0.6_23d	4065_BO	0.219395021309134	0.56416422202633	77.372178190145	53
Full Hybrid WT	549	P3ID47	B31	0.6_23d	4065_BP	0.212781115158438	0.562098432141738	77.97052263381	50
Full Hybrid WT	551	P3ID47	A47	0.6_23d	4065_BR	0.220411773876421	0.553919092574197	77.3893317625655	48
Full Hybrid WT	557	P3ID47	B54	0.6_23d	4065_BX	0.229170938331633	0.603071398501002	77.0894442590975	49
Full Hybrid WT	559	P3ID47	B31	0.6_23d	4065_BZ	0.205069487845702	0.644950498300688	77.758161822444	48
Full Hybrid WT	560	P3ID47	A49	0.6_23d	4065_CA	0.224113651011082	0.675014856948807	76.68002678752	48
Full Hybrid WT	561	P3ID47	A47	0.6_23d	4065_CB	0.189990158529724	0.69559748427673	73.3796224647961	49
Full Hybrid WT	567	P3ID47	B54	0.6_23d	4065_CH	0.213216511356956	0.583786198574258	77.4347653871136	48
Full Hybrid WT	568	P3ID47	A67	0.6_23d	4065_CI	0.222842052596203	0.618399484636529	76.6338114144791	48
Full Hybrid WT	569	P3ID47	B31	0.6_23d	4065_CJ	0.212984690283737	0.587866785926836	76.5378671458579	49
Full Hybrid WT	570	P3ID47	A49	0.6_23d	4065_CK	0.217990548920538	0.582988654337983	78.0752691624359	49
Full Hybrid WT	577	P3ID47	B54	0.6_23d	4067_BO	0.195881000444736	0.62621813301465	74.8277223778676	48
Full Hybrid WT	578	P3ID47	A67	0.6_23d	4066_A	0.214930823126911	0.591055745042007	77.7878584580397	49
Full Hybrid WT	579	P3ID47	B31	0.6_23d	4066_B	0.229141152749073	0.601064725744265	77.153928462328	47
Full Hybrid WT	580	P3ID47	A49	0.6_23d	4066_C	0.217412954954268	0.662498036940768	77.8224590601117	52
Full Hybrid WT	581	P3ID47	A47	0.6_23d	4066_D	0.229831124659215	0.578910480663248	76.5292734877986	49
Full Hybrid WT	587	P3ID47	B54	0.6_23d	4066_J	0.196033535459717	0.63651038617778	73.9798118511644	47
Full Hybrid WT	588	P3ID47	A67	0.6_23d	4066_K	0.228656949960581	0.611778223414165	77.2716049803422	48
Full Hybrid WT	589	P3ID47	B31	0.6_23d	4066_L	0.22373510814805	0.667073949523996	77.2485106540608	49
Full Hybrid WT	590	P3ID47	A49	0.6_23d	4066_M	0.223401767980974	0.564485272216155	77.5750803960487	49
Full Hybrid WT	591	P3ID47	A47	0.6_23d	4066_N	0.194134138359793	0.717231489952569	75.0019756061897	47
Full Hybrid WT	598	P3ID47	A67	0.6_23d	4066_U	0.22839632378873	0.62902125374693	76.580512225687	48
Full Hybrid WT	599	P3ID47	B31	0.6_23d	4066_V	0.216440136525334	0.630744502881135	77.8165641582274	48
Full Hybrid WT	601	P3ID47	A47	0.6_23d	4066_X	0.224701280534435	0.600531466831086	76.7631519078321	49
Full Hybrid WT	607	P3ID47	B54	0.6_23d	4066_AD	0.208505661703014	0.675124351257148	77.7462991587388	50
Full Hybrid WT	608	P3ID47	A67	0.6_23d	4066_AE	0.21442391228287	0.639846678542094	76.4104651797068	48
Full Hybrid WT	609	P3ID47	B31	0.6_23d	4066_AF	0.178959133596967	0.690723260138796	73.8039967074039	48
Full Hybrid WT	610	P3ID47	A49	0.6_23d	4066_AG	0.193881412146454	0.67364198457007	75.9589588881492	48
Full Hybrid WT	611	P3ID47	A47	0.6_23d	4066_AH	0.225657352693829	0.651309827194147	77.6546313658258	49
Full Hybrid WT	617	P3ID47	B54	0.6_23d	4066_AN	0.214951301464643	0.59357688750068	76.994407713975	49
Full Hybrid WT	618	P3ID47	A67	0.6_23d	4066_AO	0.21563894064035	0.762465811066695	75.8294234723663	50
Full Hybrid WT	619	P3ID47	B31	0.6_23d	4066_AP	0.208464322305242	0.542544884061234	77.9279000543599	50
Full Hybrid WT	620	P3ID47	A49	0.6_23d	4066_AQ	0.225737360950585	0.705840327625391	77.4498947143934	50
Full Hybrid WT	621	P3ID47	A47	0.6_23d	4066_AR	0.206499830637072	0.658528670611471	75.4917070674897	47
Full Hybrid WT	627	P3ID47	B54	0.6_23d	4066_AX	0.213380499660756	0.599894560128666	77.8637248277909	52
Full Hybrid WT	628	P3ID47	A67	0.6_23d	4066_AY	0.197487900904293	0.706406898754392	74.1365209958599	49
Full Hybrid WT	629	P3ID47	B31	0.6_23d	4066_AZ	0.198031914179182	0.576122490863145	77.399662020004	46
Full Hybrid WT	630	P3ID47	A49	0.6_23d	4066_BA	0.191582627275056	0.688224658787384	75.046151769608	46
Full Hybrid WT	631	P3ID47	A47	0.6_23d	4066_BB	0.229769636602435	0.616873786764802	77.3180781086739	48
Full Hybrid WT	637	P3ID47	B54	0.6_23d	4066_BH	0.202837747852704	0.569206010758398	77.6299070448062	50
Full Hybrid WT	638	P3ID47	A67	0.6_23d	4066_BI	0.216094226582251	0.643100211806985	76.7931550997636	50
Full Hybrid WT	639	P3ID47	B31	0.6_23d	4066_BJ	0.222253938628923	0.605703664200395	76.6999156342912	48
Full Hybrid WT	640	P3ID47	A49	0.6_23d	4066_BK	0.208067996275425	0.649798170348283	75.4674140236512	48
Full Hybrid WT	641	P3ID47	A47	0.6_23d	4066_BL	0.224957631429769	0.603983187228813	77.20400246342	48
Full Hybrid WT	647	P3ID47	B54	0.6_23d	4066_BR	0.218391922033819	0.578385015636978	77.7557053750961	49
Full Hybrid WT	648	P3ID47	A67	0.6_23d	4066_BS	0.216753253249467	0.615104418331749	76.9192547838233	49
Full Hybrid WT	649	P3ID47	B31	0.6_23d	4066_BT	0.198739103993894	0.658351870829063	76.1554962879181	47
Full Hybrid WT	650	P3ID47	A49	0.6_23d	4066_BU	0.209650678111191	0.703312942241511	74.1979099888348	49
Full Hybrid WT	651	P3ID47	A47	0.6_23d	4066_BV	0.201397301859218	0.675830802103714	74.9344629081862	49
Full Hybrid WT	657	P3ID47	B54	0.6_23d	4066_CB	0.206034535198958	0.625150575756019	77.3147613167597	49
Full Hybrid WT	658	P3ID47	A67	0.6_23d	4066_CC	0.177565229416479	0.674568021416403	71.9382034152648	48
Full Hybrid WT	659	P3ID47	B31	0.6_23d	4066_CD	0.213020557216814	0.591333220877687	78.036268670312	51
Full Hybrid WT	661	P3ID47	A47	0.6_23d	4066_CF	0.217502422722633	0.562515465269848	77.1924356744766	47
Full Hybrid WT	667	P3ID47	B54	0.6_23d	4066_CL	0.218226142324189	0.65846386137985	77.7735320049429	49
Full Hybrid WT	668	P3ID47	A67	0.6_23d	4066_CM	0.19752185846894	0.705093669108937	73.1101641074037	47
Full Hybrid WT	669	P3ID47	B31	0.6_23d	4066_CN	0.2099800283215	0.678588953710267	77.5924440455164	49
Full Hybrid WT	670	P3ID47	A49	0.6_23d	4066_CO	0.218499474880395	0.571303084403252	78.0608189379181	47
Full Hybrid WT	671	P3ID47	A47	0.6_23d	4066_CP	0.204590903066197	0.667739533303013	75.3566380894109	47
Full Hybrid WT	677	P3ID47	B54	0.6_23d	4067_D	0.205421054918423	0.65972253314827	77.4541982664932	49
Full Hybrid WT	678	P3ID47	A67	0.6_23d	4067_E	0.0693524154129515	0.695381526104418	69.6412904831533	55
Full Hybrid WT	679	P3ID47	B31	0.6_23d	4067_F	0.225070002772217	0.595435803262493	76.4782085359143	48
Full Hybrid WT	680	NA	NA	NA	4067_H	NA	NA	NA	NA
Full Hybrid WT	687	P3ID47	B54	0.6_23d	4067_N	0.183116810303022	0.641398640949505	73.4128121589415	52
Full Hybrid WT	689	P3ID47	B31	0.6_23d	4067_P	0.203454472679688	0.632856521309734	77.6910125285635	54
Full Hybrid WT	690	P3ID47	A49	0.6_23d	4067_Q	0.214654491234663	0.620253349417156	78.1699404400014	52
Full Hybrid WT	691	P3ID47	A47	0.6_23d	4067_R	0.194253756105671	0.649848613963644	73.9059131392123	47
Full Hybrid WT	697	P3ID47	B54	0.6_23d	4067_X	0.214511083905694	0.583320777750735	77.2811705721165	51
Full Hybrid WT	698	P3ID47	A67	0.6_23d	4067_Y	0.230210911932866	0.578466902699249	76.2648279880912	52
Full Hybrid WT	699	P3ID47	B31	0.6_23d	4067_Z	0.208857275736771	0.619978883589153	77.7471774976717	50
Full Hybrid WT	700	P3ID47	A49	0.6_23d	4067_AA	0.20383358061777	0.595815580097596	77.5573596411414	51
Full Hybrid WT	701	P3ID47	A47	0.6_23d	4067_AB	0.226703217322856	0.639178019666405	76.9262384615133	49
Full Hybrid WT	707	P3ID47	B54	0.6_23d	4067_AH	0.223256585995806	0.666743120549125	77.1027648654707	50
Full Hybrid WT	708	P3ID47	A67	0.6_23d	4067_AI	0.23197334507758	0.599035014420874	76.2767200618449	50
Full Hybrid WT	709	P3ID47	B31	0.6_23d	4067_AJ	0.208389452708553	0.583474165515703	77.3070419141637	49
Full Hybrid WT	710	P3ID47	A49	0.6_23d	4067_AK	0.199316385138439	0.653440029339704	74.7015146919048	48
Full Hybrid WT	711	P3ID47	A47	0.6_23d	4067_AL	0.227299242046345	0.623688913667603	76.9946850370053	49
Full Hybrid WT	717	P3ID47	B54	0.6_23d	4067_AR	0.20870768562322	0.654329506350358	77.2443846085914	49
Full Hybrid WT	718	P3ID47	A67	0.6_23d	4067_AS	0.176660363975996	0.693397344713134	71.4962798667386	52
Full Hybrid WT	719	P3ID47	B31	0.6_23d	4067_AT	0.209879015940262	0.641337062984628	77.5410997716871	51
Full Hybrid WT	720	P3ID47	A49	0.6_23d	4067_AU	0.210832573993788	0.596180389503847	78.1137454107442	50
Full Hybrid WT	721	P3ID47	A47	0.6_23d	4067_AV	0.222008669749894	0.625913802918177	77.3169102114823	50
Full Hybrid WT	665	P3ID47	ND	0.6_23d	4066_CJ	0.207741725512654	0.556981229194816	77.55580215819	52
Full Hybrid WT	353	P3ID47	ND	0.6_23d	4063_BL	0.223622809734244	0.556135336959528	76.7958350460779	51
Full Hybrid WT	682	P3ID47	ND	0.6_23d	4067_J	0.197363234215744	0.607483275910608	77.3503922322491	47

## Sheet: Full Hybrid recq4ab figl1 pheno
Population	ID_Pot_Pheno	ID_Manip_Pheno	Line	Treatment	ID_Geno	Relative Expansion Rate RER18-31 [no unit]	Compactness 31DAS [no unit]	Hue 31DAS [no unit]	Bolting_time [DAS]
Full Hybrid recq4ab figl1	4	P3ID47	A95	0.6_23d	4055_C	0.0653124262990441	0.823114338562718	72.4088400375551	50
Full Hybrid recq4ab figl1	5	P3ID47	C37	0.6_23d	4055_D	0.209940833408936	0.617377169685683	76.3224130950729	49
Full Hybrid recq4ab figl1	6	P3ID47	B63	0.6_23d	4055_E	0.208113987592161	0.512057507723473	75.7582052293584	52
Full Hybrid recq4ab figl1	12	P3ID47	A74	0.6_23d	4055_K	0.221279667317229	0.576390435737712	76.379617687922	50
Full Hybrid recq4ab figl1	13	P3ID47	B58	0.6_23d	4055_L	0.227723219104679	0.647134592702151	75.5944892395256	49
Full Hybrid recq4ab figl1	14	P3ID47	A95	0.6_23d	4055_M	0.189353561890736	0.766571625905396	74.1583027288461	50
Full Hybrid recq4ab figl1	15	P3ID47	C37	0.6_23d	4055_N	0.210934190713783	0.648879722508672	76.169232308531	46
Full Hybrid recq4ab figl1	16	P3ID47	B63	0.6_23d	4055_O	0.200819548678503	0.648702493555126	73.182806217245	49
Full Hybrid recq4ab figl1	22	P3ID47	A74	0.6_23d	4055_U	0.221052437836272	0.632236824005209	75.7703767822199	48
Full Hybrid recq4ab figl1	23	P3ID47	B58	0.6_23d	4055_V	0.161192699982926	0.817920145233915	73.4148864059472	50
Full Hybrid recq4ab figl1	24	P3ID47	A95	0.6_23d	4055_W	0.22079199610169	0.543638647880674	75.7344296795083	48
Full Hybrid recq4ab figl1	25	P3ID47	C37	0.6_23d	4055_X	0.208469965732326	0.626665073770981	76.0962071702019	50
Full Hybrid recq4ab figl1	26	P3ID47	B63	0.6_23d	4055_Y	0.22216144955811	0.630879761420632	75.3078482170333	49
Full Hybrid recq4ab figl1	32	P3ID47	A74	0.6_23d	4055_AE	0.22366695759601	0.617909496494582	75.7935737071238	49
Full Hybrid recq4ab figl1	33	P3ID47	B58	0.6_23d	4055_AF	0.209056181638019	0.668126097981856	75.837461002486	50
Full Hybrid recq4ab figl1	34	P3ID47	A95	0.6_23d	4055_AG	0.225836852861493	0.6238477486577	75.7622289258808	50
Full Hybrid recq4ab figl1	35	P3ID47	C37	0.6_23d	4055_AH	0.200944793797215	0.560954168216591	76.0784315208957	49
Full Hybrid recq4ab figl1	36	P3ID47	B63	0.6_23d	4055_AI	0.213081831198068	0.536414740348519	76.0936563358616	50
Full Hybrid recq4ab figl1	44	P3ID47	A95	0.6_23d	4055_AQ	0.224655134595569	0.576370613340763	75.7315882504411	50
Full Hybrid recq4ab figl1	45	P3ID47	C37	0.6_23d	4055_AR	0.210796825306459	0.581886206800987	76.2656436606846	51
Full Hybrid recq4ab figl1	46	P3ID47	B63	0.6_23d	4055_AS	0.224791300234738	0.557902712532202	74.874810075571	48
Full Hybrid recq4ab figl1	52	P3ID47	A74	0.6_23d	4055_AY	0.217095156147471	0.645356468578621	76.5751254284016	50
Full Hybrid recq4ab figl1	54	P3ID47	A95	0.6_23d	4055_BA	0.215179994966098	0.575516837653902	76.3326897970856	49
Full Hybrid recq4ab figl1	55	P3ID47	C37	0.6_23d	4055_BB	0.196317352727954	0.655302121720927	76.739880303136	50
Full Hybrid recq4ab figl1	56	P3ID47	B63	0.6_23d	4055_BC	0.218038070806191	0.584712138125935	76.0540748664242	52
Full Hybrid recq4ab figl1	62	P3ID47	A74	0.6_23d	4055_BI	0.205482504324915	0.585517188473146	76.6315820342816	47
Full Hybrid recq4ab figl1	63	P3ID47	B58	0.6_23d	4055_BJ	0.171510557825498	0.815569290493947	72.9589785693253	51
Full Hybrid recq4ab figl1	64	P3ID47	A95	0.6_23d	4055_BK	0.208611253921493	0.605864303809922	76.3185829389949	51
Full Hybrid recq4ab figl1	65	P3ID47	C37	0.6_23d	4055_BL	0.220400917385271	0.56444451417544	76.0216236640427	52
Full Hybrid recq4ab figl1	66	P3ID47	B63	0.6_23d	4055_BM	0.219571218842455	0.733544691122973	75.869014195555	52
Full Hybrid recq4ab figl1	72	P3ID47	A74	0.6_23d	4055_BS	0.216344605981286	0.659056508577195	74.7941264078584	47
Full Hybrid recq4ab figl1	73	P3ID47	B58	0.6_23d	4055_BT	0.195642250273951	0.621561499177703	72.9670213567724	48
Full Hybrid recq4ab figl1	75	P3ID47	C37	0.6_23d	4055_BV	0.215303041864305	0.618496079066337	77.1140659512337	46
Full Hybrid recq4ab figl1	76	P3ID47	B63	0.6_23d	4055_BW	0.20855452806736	0.625183651195657	74.0166103405232	50
Full Hybrid recq4ab figl1	82	P3ID47	A74	0.6_23d	4055_CC	0.210268962922598	0.611457347709422	77.1329476669511	49
Full Hybrid recq4ab figl1	83	P3ID47	B58	0.6_23d	4055_CD	0.221099626512292	0.598318595800276	76.2119251271748	49
Full Hybrid recq4ab figl1	84	P3ID47	A95	0.6_23d	4055_CE	0.210149496685117	0.534081620072953	76.9978125644214	51
Full Hybrid recq4ab figl1	85	P3ID47	C37	0.6_23d	4055_CF	0.214141805879544	0.542618661162051	76.4128534771547	52
Full Hybrid recq4ab figl1	86	P3ID47	B63	0.6_23d	4055_CG	0.234893659421553	0.584962868567913	74.2930357527941	47
Full Hybrid recq4ab figl1	92	P3ID47	A74	0.6_23d	4055_CM	0.196808262593623	0.66733579865482	74.5502234734155	47
Full Hybrid recq4ab figl1	93	P3ID47	B58	0.6_23d	4055_CN	0.212517843869488	0.604237006742785	76.3008377463519	45
Full Hybrid recq4ab figl1	94	P3ID47	A95	0.6_23d	4055_CO	0.222773645557742	0.609123662426033	76.4691296304173	52
Full Hybrid recq4ab figl1	95	P3ID47	C37	0.6_23d	4055_CP	0.200465621651739	0.708095500562079	74.4011224389477	50
Full Hybrid recq4ab figl1	96	P3ID47	B63	0.6_23d	4055_CQ	0.214739242040505	0.768509387858554	76.3245315427572	52
Full Hybrid recq4ab figl1	102	P3ID47	A74	0.6_23d	4056_E	0.227281750437468	0.647916957122397	75.7389596750859	50
Full Hybrid recq4ab figl1	103	P3ID47	B58	0.6_23d	4056_F	0.186626118773283	0.762499936645025	75.3745397190581	50
Full Hybrid recq4ab figl1	104	P3ID47	A95	0.6_23d	4056_G	0.213672923989772	0.585291441259707	75.5539064897505	48
Full Hybrid recq4ab figl1	105	P3ID47	C37	0.6_23d	4056_H	0.214925220586121	0.580988167937191	76.7529448910005	47
Full Hybrid recq4ab figl1	106	P3ID47	B63	0.6_23d	4056_I	0.236079706563817	0.622394508137017	75.551399988868	50
Full Hybrid recq4ab figl1	112	P3ID47	A74	0.6_23d	4056_O	0.217072308094945	0.609575062777842	75.5918198669384	49
Full Hybrid recq4ab figl1	113	P3ID47	B58	0.6_23d	4056_P	0.219631221538523	0.559261502767961	75.6754660898378	50
Full Hybrid recq4ab figl1	114	P3ID47	A95	0.6_23d	4056_Q	0.224855857073675	0.538655477126042	76.1126370636105	49
Full Hybrid recq4ab figl1	115	P3ID47	C37	0.6_23d	4056_R	0.211330867821122	0.564335157164703	77.1290617571081	50
Full Hybrid recq4ab figl1	116	P3ID47	B63	0.6_23d	4056_S	0.218568310427034	0.649205999469921	76.2344085901501	50
Full Hybrid recq4ab figl1	122	P3ID47	A74	0.6_23d	4056_Y	0.219815270902404	0.617946854117278	76.6178753002081	49
Full Hybrid recq4ab figl1	123	P3ID47	B58	0.6_23d	4056_Z	0.206594703011509	0.548940966711209	77.1621737296402	48
Full Hybrid recq4ab figl1	124	P3ID47	A95	0.6_23d	4056_AA	0.229527654241165	0.548992353306683	76.4936694787553	49
Full Hybrid recq4ab figl1	125	P3ID47	C37	0.6_23d	4056_AB	0.210063450703532	0.555985429119757	76.7608518436661	50
Full Hybrid recq4ab figl1	126	P3ID47	B63	0.6_23d	4056_AC	0.208008318748401	0.594524294754907	76.4190506899279	48
Full Hybrid recq4ab figl1	132	P3ID47	A74	0.6_23d	4056_AI	0.217625957112544	0.56050216735532	76.8579746188351	50
Full Hybrid recq4ab figl1	133	P3ID47	B58	0.6_23d	4056_AJ	0.215836526151618	0.556954162470106	76.1424780149718	49
Full Hybrid recq4ab figl1	134	P3ID47	A95	0.6_23d	4056_AK	0.224882672116986	0.589900077532096	75.9244237731857	49
Full Hybrid recq4ab figl1	135	P3ID47	C37	0.6_23d	4056_AL	0.224017172757695	0.653115027057028	77.1449952420362	50
Full Hybrid recq4ab figl1	136	P3ID47	B63	0.6_23d	4056_AM	0.209360867974686	0.655855249630834	74.984510527233	48
Full Hybrid recq4ab figl1	142	P3ID47	A74	0.6_23d	4056_AS	0.197472669196544	0.681378948404238	72.7115919675259	50
Full Hybrid recq4ab figl1	143	P3ID47	B58	0.6_23d	4056_AT	0.227245254857504	0.609692530889036	75.4265707693722	49
Full Hybrid recq4ab figl1	144	P3ID47	A95	0.6_23d	4056_AU	0.205477479953388	0.688195822484257	76.2839562616225	50
Full Hybrid recq4ab figl1	145	P3ID47	C37	0.6_23d	4056_AV	0.206126426373662	0.548330354131802	76.8352978480795	49
Full Hybrid recq4ab figl1	146	P3ID47	B63	0.6_23d	4056_AW	0.210543039239426	0.627488338110493	75.5150053086925	52
Full Hybrid recq4ab figl1	153	P3ID47	B58	0.6_23d	4056_BD	0.217458077237572	0.714918623602599	73.3697884867366	52
Full Hybrid recq4ab figl1	154	P3ID47	A95	0.6_23d	4056_BE	0.212237666378372	0.600595805993107	76.9402272149214	52
Full Hybrid recq4ab figl1	155	P3ID47	C37	0.6_23d	4056_BF	0.206369692098054	0.608207601103627	76.6087112214283	50
Full Hybrid recq4ab figl1	156	P3ID47	B63	0.6_23d	4056_BG	0.218821387286393	0.63523838255176	76.3407198779561	49
Full Hybrid recq4ab figl1	162	P3ID47	A74	0.6_23d	4056_BM	0.220932692204822	0.690987613224241	76.8294651247486	49
Full Hybrid recq4ab figl1	163	P3ID47	B58	0.6_23d	4056_BN	0.222658023403486	0.551986835066966	75.0841239442759	47
Full Hybrid recq4ab figl1	164	P3ID47	A95	0.6_23d	4056_BO	0.216228982131923	0.637664930647257	76.1859164138229	49
Full Hybrid recq4ab figl1	165	P3ID47	C37	0.6_23d	4056_BP	0.212615425381182	0.538678546434343	76.5906439177975	49
Full Hybrid recq4ab figl1	166	P3ID47	B63	0.6_23d	4056_BQ	0.197534513124838	0.791785560418839	74.2704905978442	50
Full Hybrid recq4ab figl1	172	P3ID47	A74	0.6_23d	4056_BW	0.196321765981692	0.66374014071656	73.9937645639498	46
Full Hybrid recq4ab figl1	173	P3ID47	B58	0.6_23d	4056_BX	0.195060263729872	0.672411045144838	71.7169449561485	47
Full Hybrid recq4ab figl1	174	P3ID47	A95	0.6_23d	4056_BY	0.217067523557422	0.592745156540235	75.7876468483933	49
Full Hybrid recq4ab figl1	175	P3ID47	C37	0.6_23d	4056_BZ	0.209602806586808	0.660847402603949	76.7872574885249	49
Full Hybrid recq4ab figl1	176	P3ID47	B63	0.6_23d	4056_CA	0.210455340129336	0.654718525479734	74.5077071724213	46
Full Hybrid recq4ab figl1	182	P3ID47	A74	0.6_23d	4056_CG	0.186736871922294	0.651721487131256	73.1882934637424	49
Full Hybrid recq4ab figl1	184	P3ID47	A95	0.6_23d	4056_CI	0.22030302377643	0.601892880539381	77.1591595938564	49
Full Hybrid recq4ab figl1	185	P3ID47	C37	0.6_23d	4056_CJ	0.226890938385473	0.6265898315926	76.1879230094426	48
Full Hybrid recq4ab figl1	186	P3ID47	B63	0.6_23d	4056_CK	0.205613864507985	0.623066098744173	74.0981628958831	48
Full Hybrid recq4ab figl1	192	P3ID47	A74	0.6_23d	4056_CQ	0.223352967739079	0.637017116947153	76.8183705974089	49
Full Hybrid recq4ab figl1	193	P3ID47	B58	0.6_23d	4067_BK	0.213313220277419	0.650903071183258	76.7345501536415	52
Full Hybrid recq4ab figl1	194	P3ID47	A95	0.6_23d	4062_A	0.22000689028113	0.64163392511441	76.4006433019458	48
Full Hybrid recq4ab figl1	195	P3ID47	C37	0.6_23d	4062_B	0.211354640912724	0.590013959855251	77.3147140848224	48
Full Hybrid recq4ab figl1	196	P3ID47	B63	0.6_23d	4062_C	0.224477869263504	0.659149570645068	74.1509515644496	46
Full Hybrid recq4ab figl1	202	P3ID47	A74	0.6_23d	4062_I	0.219265008161803	0.613575497772012	76.9843373930457	51
Full Hybrid recq4ab figl1	204	P3ID47	A95	0.6_23d	4062_K	0.215194311320614	0.578614742726107	77.1140768373549	46
Full Hybrid recq4ab figl1	205	P3ID47	C37	0.6_23d	4062_L	0.190065985701278	0.761532104119889	74.3016993940498	50
Full Hybrid recq4ab figl1	206	P3ID47	B63	0.6_23d	4062_M	0.23352854143296	0.554181980175966	75.8761119344528	49
Full Hybrid recq4ab figl1	212	P3ID47	A74	0.6_23d	4062_S	0.212976402203641	0.561884051992543	76.514471040627	46
Full Hybrid recq4ab figl1	213	P3ID47	B58	0.6_23d	4062_T	0.203475854417661	0.609746658665036	73.3274271214512	47
Full Hybrid recq4ab figl1	214	P3ID47	A95	0.6_23d	4062_U	0.200496811202546	0.660988286401365	74.4234419316471	47
Full Hybrid recq4ab figl1	215	P3ID47	C37	0.6_23d	4062_V	0.196943210490955	0.607134559985131	74.2087011042899	46
Full Hybrid recq4ab figl1	216	P3ID47	B63	0.6_23d	4062_W	0.206787421172179	0.715502855600778	75.8161633742684	49
Full Hybrid recq4ab figl1	222	P3ID47	A74	0.6_23d	4062_AC	0.210599951081962	0.727164680689747	74.7254841120352	50
Full Hybrid recq4ab figl1	223	P3ID47	B58	0.6_23d	4062_AD	0.226018340982677	0.581256696657909	75.9444222776304	50
Full Hybrid recq4ab figl1	224	P3ID47	A95	0.6_23d	4062_AE	0.206415817072704	0.613757650811186	72.7334536768592	48
Full Hybrid recq4ab figl1	225	P3ID47	C37	0.6_23d	4062_AF	0.221172205274821	0.590962855442352	77.7315280571629	49
Full Hybrid recq4ab figl1	226	P3ID47	B63	0.6_23d	4062_AG	0.208583387170498	0.628256814241652	74.2135291386359	48
Full Hybrid recq4ab figl1	232	P3ID47	A74	0.6_23d	4062_AM	0.231117202412291	0.658613271553864	76.4413224641074	48
Full Hybrid recq4ab figl1	233	P3ID47	B58	0.6_23d	4062_AN	0.228971393176361	0.54899052223944	75.4649948653251	49
Full Hybrid recq4ab figl1	234	P3ID47	A95	0.6_23d	4062_AO	0.210251359509031	0.514045605443144	76.1829891371348	50
Full Hybrid recq4ab figl1	235	P3ID47	C37	0.6_23d	4062_AP	0.217512690325271	0.608091858825328	76.7951695000397	48
Full Hybrid recq4ab figl1	236	P3ID47	B63	0.6_23d	4062_AQ	0.2352687297987	0.671661437381916	76.2509887538399	49
Full Hybrid recq4ab figl1	242	P3ID47	A74	0.6_23d	4062_AW	0.206209240254722	0.62541144689369	76.6815184803047	49
Full Hybrid recq4ab figl1	243	P3ID47	B58	0.6_23d	4062_AX	0.202580684266831	0.633426211076893	73.7703464451968	47
Full Hybrid recq4ab figl1	244	P3ID47	A95	0.6_23d	4062_AY	0.21851723454481	0.675119111557719	76.2634006713726	51
Full Hybrid recq4ab figl1	245	P3ID47	C37	0.6_23d	4062_AZ	0.201246578838616	0.525345384949419	76.4342802602112	46
Full Hybrid recq4ab figl1	246	P3ID47	B63	0.6_23d	4062_BA	0.224388942533917	0.596658682965517	76.1845188817462	46
Full Hybrid recq4ab figl1	252	P3ID47	A74	0.6_23d	4062_BG	0.21417674534767	0.589803972084573	76.3883368417183	50
Full Hybrid recq4ab figl1	253	P3ID47	B58	0.6_23d	4062_BH	0.217588726861487	0.578550558226797	76.8333343547782	50
Full Hybrid recq4ab figl1	254	P3ID47	A95	0.6_23d	4062_BI	0.225630498127435	0.530481034752912	76.3686818148063	48
Full Hybrid recq4ab figl1	255	P3ID47	C37	0.6_23d	4062_BJ	0.200526724985069	0.632763515307477	74.7553570438172	46
Full Hybrid recq4ab figl1	256	P3ID47	B63	0.6_23d	4062_BK	0.213708789167079	0.548588742744195	77.4368747992805	49
Full Hybrid recq4ab figl1	262	P3ID47	A74	0.6_23d	4062_BQ	0.200213275216395	0.67020698857994	74.1676586198165	46
Full Hybrid recq4ab figl1	263	P3ID47	B58	0.6_23d	4062_BR	0.203986978103318	0.782764873499698	74.1462257014571	50
Full Hybrid recq4ab figl1	264	P3ID47	A95	0.6_23d	4062_BS	0.216763177543593	0.584974154054259	76.8030605384165	47
Full Hybrid recq4ab figl1	265	P3ID47	C37	0.6_23d	4062_BT	0.205386200101048	0.600468501536024	77.0848050209112	51
Full Hybrid recq4ab figl1	266	P3ID47	B63	0.6_23d	4062_BU	0.203327664934761	0.643317859760567	75.9358939950591	48
Full Hybrid recq4ab figl1	272	P3ID47	A74	0.6_23d	4062_CA	0.206991642290022	0.6769868578815	76.8342209403191	50
Full Hybrid recq4ab figl1	273	P3ID47	B58	0.6_23d	4062_CB	0.216357076414658	0.556568143209466	76.9068768746031	49
Full Hybrid recq4ab figl1	274	P3ID47	A95	0.6_23d	4062_CC	0.222340708874234	0.59247924018906	77.1292994378516	47
Full Hybrid recq4ab figl1	276	P3ID47	B63	0.6_23d	4062_CE	0.241472949995814	0.636799201068412	75.5153938018318	51
Full Hybrid recq4ab figl1	282	P3ID47	A74	0.6_23d	4062_CK	0.203063768433254	0.551294887717862	76.67451267241	46
Full Hybrid recq4ab figl1	283	P3ID47	B58	0.6_23d	4062_CL	0.223582797807283	0.57442664406454	76.301848021486	46
Full Hybrid recq4ab figl1	284	P3ID47	A95	0.6_23d	4062_CM	0.229916599889423	0.548843007260539	75.9442186086664	47
Full Hybrid recq4ab figl1	285	P3ID47	C37	0.6_23d	4062_CN	0.218862420536122	0.566318059612938	77.5810514046663	47
Full Hybrid recq4ab figl1	286	P3ID47	B63	0.6_23d	4062_CO	0.214053975732606	0.70131869065774	75.9696691951452	49
Full Hybrid recq4ab figl1	292	P3ID47	A74	0.6_23d	4063_C	0.221586620731937	0.591981560330995	77.5443984163002	47
Full Hybrid recq4ab figl1	293	P3ID47	B58	0.6_23d	4063_D	0.223858135620369	0.630219230761987	76.6373858871894	47
Full Hybrid recq4ab figl1	294	P3ID47	A95	0.6_23d	4063_E	0.204238944494708	0.553943278794694	75.3716658769753	46
Full Hybrid recq4ab figl1	295	P3ID47	C37	0.6_23d	4063_F	0.203930686191396	0.668013381584418	74.2057396729847	46
Full Hybrid recq4ab figl1	296	P3ID47	B63	0.6_23d	4063_G	0.222368552927503	0.586515492667985	77.3081712397443	48
Full Hybrid recq4ab figl1	302	P3ID47	A74	0.6_23d	4063_M	0.220996169186494	0.582097257115325	77.0307729198305	45
Full Hybrid recq4ab figl1	303	P3ID47	B58	0.6_23d	4063_N	0.183050402412771	0.589969837482555	72.5883244965496	52
Full Hybrid recq4ab figl1	304	P3ID47	A95	0.6_23d	4063_O	0.217433467930062	0.650127110409569	76.0902904371539	49
Full Hybrid recq4ab figl1	305	P3ID47	C37	0.6_23d	4063_P	0.211178054480304	0.657937931296628	76.9743378163346	50
Full Hybrid recq4ab figl1	306	P3ID47	B63	0.6_23d	4063_Q	0.208094645633526	0.644912066686998	74.9398803267646	47
Full Hybrid recq4ab figl1	312	P3ID47	A74	0.6_23d	4063_W	0.20408119231824	0.611709550248878	77.0477996146876	49
Full Hybrid recq4ab figl1	313	P3ID47	B58	0.6_23d	4063_X	0.224615953100297	0.586247720654274	76.4962113877534	49
Full Hybrid recq4ab figl1	314	P3ID47	A95	0.6_23d	4063_Y	0.22417386042143	0.595783060087385	76.9042641820281	49
Full Hybrid recq4ab figl1	316	P3ID47	B63	0.6_23d	4063_AA	0.214852562771362	0.641271161545647	76.5901543261005	47
Full Hybrid recq4ab figl1	322	P3ID47	A74	0.6_23d	4063_AG	0.205511527028324	0.706503597058346	77.3393524569598	50
Full Hybrid recq4ab figl1	324	P3ID47	A95	0.6_23d	4063_AI	0.217661181138525	0.560262935906355	77.1078453260916	47
Full Hybrid recq4ab figl1	325	P3ID47	C37	0.6_23d	4063_AJ	0.208083289781895	0.564139992353943	75.9157724011915	49
Full Hybrid recq4ab figl1	326	P3ID47	B63	0.6_23d	4063_AK	0.226276422525997	0.599862896914404	76.0634472192645	50
Full Hybrid recq4ab figl1	332	P3ID47	A74	0.6_23d	4063_AQ	0.20775652291028	0.632535099963363	76.7013801305708	48
Full Hybrid recq4ab figl1	333	P3ID47	B58	0.6_23d	4063_AR	0.221906007457557	0.633405689412718	76.1896195721672	48
Full Hybrid recq4ab figl1	334	P3ID47	A95	0.6_23d	4063_AS	0.210408642628444	0.593905879348175	77.3669829757584	49
Full Hybrid recq4ab figl1	336	P3ID47	B63	0.6_23d	4063_AU	0.225957249266999	0.621912800965859	75.9401266327774	48
Full Hybrid recq4ab figl1	342	P3ID47	A74	0.6_23d	4063_BA	0.194760538261159	0.806034702730288	74.1049796847703	49
Full Hybrid recq4ab figl1	343	P3ID47	B58	0.6_23d	4063_BB	0.219186765923426	0.578866259468023	76.8326768015436	47
Full Hybrid recq4ab figl1	344	P3ID47	A95	0.6_23d	4063_BC	0.224473724230132	0.584659619106643	75.7612537451585	48
Full Hybrid recq4ab figl1	345	P3ID47	C37	0.6_23d	4063_BD	0.20356435044972	0.682141921275236	75.8371603928809	49
Full Hybrid recq4ab figl1	346	P3ID47	B63	0.6_23d	4063_BE	0.22270074676351	0.60275791009529	77.1855173944973	50
Full Hybrid recq4ab figl1	352	P3ID47	A74	0.6_23d	4063_BK	0.211789927017526	0.572241337168857	77.4274636217546	49
Full Hybrid recq4ab figl1	354	P3ID47	A95	0.6_23d	4063_BM	0.197632720164698	0.652468604181568	74.4793691983691	47
Full Hybrid recq4ab figl1	355	P3ID47	C37	0.6_23d	4063_BN	0.211834439633267	0.593436013172594	77.3169269874891	48
Full Hybrid recq4ab figl1	356	P3ID47	B63	0.6_23d	4063_BO	0.225448727561953	0.557867076087277	76.9131031490909	48
Full Hybrid recq4ab figl1	362	P3ID47	A74	0.6_23d	4063_BU	0.215841148201135	0.577023356201884	76.7112436846606	50
Full Hybrid recq4ab figl1	363	P3ID47	B58	0.6_23d	4063_BV	0.194326111058388	0.624094095283355	74.922625556981	48
Full Hybrid recq4ab figl1	364	P3ID47	A95	0.6_23d	4063_BW	0.218549546473755	0.583967026253286	77.1949040174803	49
Full Hybrid recq4ab figl1	365	P3ID47	C37	0.6_23d	4063_BX	0.220699298842659	0.596797746732013	77.7004927623122	49
Full Hybrid recq4ab figl1	366	P3ID47	B63	0.6_23d	4063_BY	0.222724025717784	0.625930304704695	76.7255552465232	49
Full Hybrid recq4ab figl1	372	P3ID47	A74	0.6_23d	4063_CE	0.216504584314931	0.565679862710069	76.4153755495442	49
Full Hybrid recq4ab figl1	373	P3ID47	B58	0.6_23d	4063_CF	0.222564966078395	0.576187416751547	77.3844541033731	47
Full Hybrid recq4ab figl1	374	P3ID47	A95	0.6_23d	4063_CG	0.216025238694456	0.532218203360736	77.0769394273972	49
Full Hybrid recq4ab figl1	375	P3ID47	C37	0.6_23d	4063_CH	0.21291644007065	0.650278719613815	76.9962327352956	NA
Full Hybrid recq4ab figl1	376	P3ID47	B63	0.6_23d	4063_CI	0.202233166386921	0.610032023777131	73.5852713467048	46
Full Hybrid recq4ab figl1	382	P3ID47	A74	0.6_23d	4063_CO	0.204164830892789	0.647884163178487	74.3331653632085	47
Full Hybrid recq4ab figl1	383	P3ID47	B58	0.6_23d	4063_CP	0.229525535156588	0.591098863530411	76.6608769755848	49
Full Hybrid recq4ab figl1	384	P3ID47	A95	0.6_23d	4063_CQ	0.228509449090935	0.629397832741866	76.6201498590056	46
Full Hybrid recq4ab figl1	386	P3ID47	B63	0.6_23d	4064_A	0.20192519476581	0.654526244201015	75.2389605508192	48
Full Hybrid recq4ab figl1	392	P3ID47	A74	0.6_23d	4064_G	0.198227446343196	0.689946764843644	77.9433150661313	52
Full Hybrid recq4ab figl1	393	P3ID47	B58	0.6_23d	4064_H	0.222724113149523	0.606732136199571	76.0898817345597	52
Full Hybrid recq4ab figl1	395	P3ID47	C37	0.6_23d	4064_J	0.202144277740024	0.64363028421304	74.6871767406379	48
Full Hybrid recq4ab figl1	396	P3ID47	B63	0.6_23d	4064_K	0.219487490473531	0.639014844775331	76.8202284289275	49
Full Hybrid recq4ab figl1	402	P3ID47	A74	0.6_23d	4064_Q	0.219733547927204	0.593520891417199	77.4630597380212	50
Full Hybrid recq4ab figl1	403	P3ID47	B58	0.6_23d	4064_R	0.213218029743346	0.553883788362948	76.2963392938519	48
Full Hybrid recq4ab figl1	404	P3ID47	A95	0.6_23d	4064_S	0.22908988377452	0.604079653426168	76.5310285049498	49
Full Hybrid recq4ab figl1	405	P3ID47	C37	0.6_23d	4064_T	0.182863858065791	0.672255408865017	72.7573668830446	49
Full Hybrid recq4ab figl1	406	P3ID47	B63	0.6_23d	4064_U	0.221064705928547	0.628664063700274	76.1221025727805	49
Full Hybrid recq4ab figl1	412	P3ID47	A74	0.6_23d	4064_AA	0.214918333125521	0.704170217548066	76.591696300423	50
Full Hybrid recq4ab figl1	413	P3ID47	B58	0.6_23d	4064_AB	0.219293738669428	0.678060562291134	75.9707587499057	50
Full Hybrid recq4ab figl1	414	P3ID47	A95	0.6_23d	4064_AC	0.2166512772739	0.556902654137137	76.8896181411576	49
Full Hybrid recq4ab figl1	415	P3ID47	C37	0.6_23d	4064_AD	0.202442985847696	0.658906873406273	75.0567040118539	48
Full Hybrid recq4ab figl1	416	P3ID47	B63	0.6_23d	4064_AE	0.216999714684846	0.665666910278192	77.3731983657094	49
Full Hybrid recq4ab figl1	422	P3ID47	A74	0.6_23d	4064_AK	0.199974023282308	0.629707984944552	75.1604962444495	48
Full Hybrid recq4ab figl1	423	P3ID47	B58	0.6_23d	4064_AL	0.228291184075399	0.625469570657472	76.5740760737068	48
Full Hybrid recq4ab figl1	424	P3ID47	A95	0.6_23d	4064_AM	0.220976674997942	0.625946282794292	77.7572995474292	49
Full Hybrid recq4ab figl1	425	P3ID47	C37	0.6_23d	4064_AN	0.228848264795062	0.610058387362539	76.3585258573332	50
Full Hybrid recq4ab figl1	426	P3ID47	B63	0.6_23d	4064_AO	0.185046973033278	0.682743112558114	74.0069843465842	48
Full Hybrid recq4ab figl1	432	P3ID47	A74	0.6_23d	4064_AU	0.217390003440731	0.674237485716039	76.8259195788629	49
Full Hybrid recq4ab figl1	433	P3ID47	B58	0.6_23d	4064_AV	0.222678004419768	0.59348604236317	76.650238956053	49
Full Hybrid recq4ab figl1	434	P3ID47	A95	0.6_23d	4064_AW	0.212470509872966	0.619877928708383	76.7726801108835	48
Full Hybrid recq4ab figl1	435	P3ID47	C37	0.6_23d	4064_AX	0.228268187808496	0.596923722872642	76.3140473834624	47
Full Hybrid recq4ab figl1	436	P3ID47	B63	0.6_23d	4064_AY	0.229548721350471	0.617369885417394	77.8021641869236	49
Full Hybrid recq4ab figl1	442	P3ID47	A74	0.6_23d	4064_BE	0.20866005173843	0.682926557698303	77.1868955825316	47
Full Hybrid recq4ab figl1	443	P3ID47	B58	0.6_23d	4064_BF	0.221520874012982	0.634553177188013	75.9177586198549	47
Full Hybrid recq4ab figl1	444	P3ID47	A95	0.6_23d	4064_BG	0.208798406915448	0.638301040882869	75.1601712542253	49
Full Hybrid recq4ab figl1	445	P3ID47	C37	0.6_23d	4064_BH	0.215079415918599	0.577444461340669	77.849246582687	49
Full Hybrid recq4ab figl1	446	P3ID47	B63	0.6_23d	4064_BI	0.226443864639168	0.632279194228733	76.5034103190477	47
Full Hybrid recq4ab figl1	452	P3ID47	A74	0.6_23d	4064_BO	0.232213499911151	0.577559426256499	77.0192228443374	48
Full Hybrid recq4ab figl1	453	P3ID47	B58	0.6_23d	4064_BP	0.211903572107758	0.559948049482436	76.5613485757314	49
Full Hybrid recq4ab figl1	454	P3ID47	A95	0.6_23d	4064_BQ	0.202662685499427	0.569527218581179	77.162462667984	50
Full Hybrid recq4ab figl1	455	P3ID47	C37	0.6_23d	4064_BR	0.207293867139389	0.597676629340208	76.3649498825691	47
Full Hybrid recq4ab figl1	456	P3ID47	B63	0.6_23d	4064_BS	0.220708117894807	0.548089615926461	76.4678054252821	50
Full Hybrid recq4ab figl1	462	P3ID47	A74	0.6_23d	4064_BY	0.212872533512215	0.579367719380634	77.6954994094339	47
Full Hybrid recq4ab figl1	463	P3ID47	B58	0.6_23d	4064_BZ	0.212346886603842	0.532223566122423	77.0208908269385	50
Full Hybrid recq4ab figl1	464	P3ID47	A95	0.6_23d	4064_CA	0.207082210573163	0.609939258692777	76.6345436809957	49
Full Hybrid recq4ab figl1	465	P3ID47	C37	0.6_23d	4064_CB	0.217668762816156	0.590254028663056	77.120192541143	52
Full Hybrid recq4ab figl1	472	P3ID47	A74	0.6_23d	4064_CI	0.203938578417172	0.643422234737251	75.3936204001995	47
Full Hybrid recq4ab figl1	473	P3ID47	B58	0.6_23d	4064_CJ	0.188210598946004	0.64038756412281	73.8163521333112	48
Full Hybrid recq4ab figl1	474	P3ID47	A95	0.6_23d	4064_CK	0.180278780208004	0.612935162548239	74.186995281916	47
Full Hybrid recq4ab figl1	475	P3ID47	C37	0.6_23d	4064_CL	0.200129066715095	0.677146708319258	75.919088545356	47
Full Hybrid recq4ab figl1	476	P3ID47	B63	0.6_23d	4064_CM	0.204345720149775	0.631013767634996	74.6027499036028	46
Full Hybrid recq4ab figl1	482	P3ID47	A74	0.6_23d	4065_A	0.20952522422167	0.65965580502139	78.0047219704705	50
Full Hybrid recq4ab figl1	483	P3ID47	B58	0.6_23d	4065_B	0.229093443857232	0.566081860576458	77.4260590492141	48
Full Hybrid recq4ab figl1	484	P3ID47	A95	0.6_23d	4065_C	0.2242768965409	0.730711676582289	77.6975571539178	49
Full Hybrid recq4ab figl1	485	P3ID47	C37	0.6_23d	4065_D	0.215193572618404	0.581518949116715	77.6465157488643	49
Full Hybrid recq4ab figl1	486	P3ID47	B63	0.6_23d	4065_E	0.230887097452304	0.587953804780211	76.7960848355971	48
Full Hybrid recq4ab figl1	492	P3ID47	A74	0.6_23d	4065_K	0.209280871234591	0.561658849666749	77.0258775209704	48
Full Hybrid recq4ab figl1	493	P3ID47	B58	0.6_23d	4065_L	0.220084554795144	0.71971139460871	76.780492044825	49
Full Hybrid recq4ab figl1	494	P3ID47	A95	0.6_23d	4065_M	0.224470771063723	0.604811629460844	76.9934076359829	47
Full Hybrid recq4ab figl1	495	P3ID47	C37	0.6_23d	4065_N	0.208106669047224	0.539579096609617	77.9181318658594	48
Full Hybrid recq4ab figl1	496	P3ID47	B63	0.6_23d	4065_O	0.225205272914764	0.625806204351587	77.0586153931045	50
Full Hybrid recq4ab figl1	502	P3ID47	A74	0.6_23d	4065_U	0.223838553011491	0.649126122234906	77.842836418257	49
Full Hybrid recq4ab figl1	503	P3ID47	B58	0.6_23d	4065_V	0.211472674803179	0.601722844739414	77.078329934886	51
Full Hybrid recq4ab figl1	504	P3ID47	A95	0.6_23d	4065_W	0.226731749151519	0.588262923048822	77.7108741668904	48
Full Hybrid recq4ab figl1	505	P3ID47	C37	0.6_23d	4065_X	0.216158207158953	0.608499128985112	77.3635701543789	49
Full Hybrid recq4ab figl1	506	P3ID47	B63	0.6_23d	4065_Y	0.218780286166326	0.584524148485603	77.0270692538358	47
Full Hybrid recq4ab figl1	512	P3ID47	A74	0.6_23d	4065_AE	0.222980121496105	0.641655891714957	77.2747682511019	48
Full Hybrid recq4ab figl1	513	P3ID47	B58	0.6_23d	4065_AF	0.215390669310023	0.562834576731452	76.8085702999741	48
Full Hybrid recq4ab figl1	514	P3ID47	A95	0.6_23d	4065_AG	0.200841911012597	0.630412528388868	74.5057873922924	49
Full Hybrid recq4ab figl1	515	P3ID47	C37	0.6_23d	4065_AH	0.210463639203468	0.610119383791956	77.4464174108187	46
Full Hybrid recq4ab figl1	522	P3ID47	A74	0.6_23d	4065_AO	0.22278110084913	0.650035870566755	76.6406991548989	48
Full Hybrid recq4ab figl1	523	P3ID47	B58	0.6_23d	4065_AP	0.228566276856476	0.621529289089435	76.6825513157789	47
Full Hybrid recq4ab figl1	524	P3ID47	A95	0.6_23d	4065_AQ	0.213554957479504	0.550893208280202	77.5719382972838	49
Full Hybrid recq4ab figl1	525	P3ID47	C37	0.6_23d	4065_AR	0.193030075285513	0.758046597382541	74.8589173191719	49
Full Hybrid recq4ab figl1	526	P3ID47	B63	0.6_23d	4065_AS	0.21923090128919	0.568037894982864	77.2737488426098	51
Full Hybrid recq4ab figl1	532	P3ID47	A74	0.6_23d	4065_AY	0.191777129866616	0.753737595185202	74.8736437800534	49
Full Hybrid recq4ab figl1	534	P3ID47	A95	0.6_23d	4065_BA	0.190094879680485	0.656956766463856	75.5844165152329	46
Full Hybrid recq4ab figl1	535	P3ID47	C37	0.6_23d	4065_BB	0.222346301309698	0.612860099598664	77.0066483094612	49
Full Hybrid recq4ab figl1	536	P3ID47	B63	0.6_23d	4065_BC	0.228209588798209	0.533957831933015	75.8809205892752	48
Full Hybrid recq4ab figl1	542	P3ID47	A74	0.6_23d	4065_BI	0.218468310468022	0.634264547649259	76.8252081569504	48
Full Hybrid recq4ab figl1	543	P3ID47	B58	0.6_23d	4065_BJ	0.198091137291775	0.643331789722564	74.1874649820469	47
Full Hybrid recq4ab figl1	545	P3ID47	C37	0.6_23d	4065_BL	0.215153189468609	0.581573251233514	77.4575698342449	49
Full Hybrid recq4ab figl1	546	P3ID47	B63	0.6_23d	4065_BM	0.201824951938283	0.596238379589881	76.6525268037293	48
Full Hybrid recq4ab figl1	552	P3ID47	A74	0.6_23d	4065_BS	0.219435675162796	0.615185389576107	77.7034228171891	47
Full Hybrid recq4ab figl1	553	P3ID47	B58	0.6_23d	4065_BT	0.215691195763228	0.634724408838151	77.1273412741476	49
Full Hybrid recq4ab figl1	554	P3ID47	A95	0.6_23d	4065_BU	0.198819767394172	0.680653780469668	74.0834599664978	46
Full Hybrid recq4ab figl1	555	P3ID47	C37	0.6_23d	4065_BV	0.189687539520116	0.71162299778466	74.5122247944524	49
Full Hybrid recq4ab figl1	556	P3ID47	B63	0.6_23d	4065_BW	0.205955476493023	0.622502153059726	74.5993220285054	46
Full Hybrid recq4ab figl1	562	P3ID47	A74	0.6_23d	4065_CC	0.209195458185452	0.580674760022586	76.7341274493498	47
Full Hybrid recq4ab figl1	563	P3ID47	B58	0.6_23d	4065_CD	0.228513645090223	0.599788880212998	77.2354618545495	49
Full Hybrid recq4ab figl1	564	P3ID47	A95	0.6_23d	4065_CE	0.180181526361556	0.714210865467422	74.8811465144428	49
Full Hybrid recq4ab figl1	565	P3ID47	C37	0.6_23d	4065_CF	0.193178478852933	0.624557736976312	75.7314933797416	46
Full Hybrid recq4ab figl1	566	P3ID47	B63	0.6_23d	4065_CG	0.214848656824062	0.654918844223294	76.6779026136242	48
Full Hybrid recq4ab figl1	573	P3ID47	B58	0.6_23d	4065_CN	0.222567420589815	0.603313791637788	76.4981015337816	48
Full Hybrid recq4ab figl1	574	P3ID47	A95	0.6_23d	4065_CO	0.218568882891024	0.5569072511807	77.3747548152182	48
Full Hybrid recq4ab figl1	575	P3ID47	C37	0.6_23d	4065_CP	0.213719181690178	0.623156528235337	77.5442401765147	46
Full Hybrid recq4ab figl1	576	P3ID47	B63	0.6_23d	4065_CQ	0.225639145073248	0.580750328154095	76.7854183844575	49
Full Hybrid recq4ab figl1	582	P3ID47	A74	0.6_23d	4066_E	0.206896245192819	0.587169655259219	77.9319271952533	51
Full Hybrid recq4ab figl1	583	P3ID47	B58	0.6_23d	4066_F	0.220743243773823	0.678989800008908	77.5518237136258	49
Full Hybrid recq4ab figl1	584	P3ID47	A95	0.6_23d	4066_G	0.198913518248327	0.592743474437051	77.6888587887003	46
Full Hybrid recq4ab figl1	585	P3ID47	C37	0.6_23d	4066_H	0.215551944888982	0.661491943437805	77.8290640508042	55
Full Hybrid recq4ab figl1	586	P3ID47	B63	0.6_23d	4066_I	0.221748001336047	0.625434263497728	76.7113704968976	49
Full Hybrid recq4ab figl1	592	P3ID47	A74	0.6_23d	4066_O	0.14605461204879	0.665418912623944	73.9089623517041	48
Full Hybrid recq4ab figl1	593	P3ID47	B58	0.6_23d	4066_P	0.220402322088338	0.512283448602131	76.2915123388558	51
Full Hybrid recq4ab figl1	594	P3ID47	A95	0.6_23d	4066_Q	0.214379353473735	0.637109275524313	76.5553479125698	49
Full Hybrid recq4ab figl1	595	P3ID47	C37	0.6_23d	4066_R	0.193339888237181	0.664131804061496	75.4381134421754	49
Full Hybrid recq4ab figl1	596	P3ID47	B63	0.6_23d	4066_S	0.233771294626365	0.626721030178046	76.2429335107781	48
Full Hybrid recq4ab figl1	602	P3ID47	A74	0.6_23d	4066_Y	0.219219951505385	0.618897147796024	77.806418537179	51
Full Hybrid recq4ab figl1	603	P3ID47	B58	0.6_23d	4066_Z	0.237794064163178	0.615747315444602	76.0288906960757	50
Full Hybrid recq4ab figl1	604	P3ID47	A95	0.6_23d	4066_AA	0.202263397161462	0.6391322657007	76.6737353975424	50
Full Hybrid recq4ab figl1	605	P3ID47	C37	0.6_23d	4066_AB	0.203702042383798	0.578002109245107	78.5316025079947	49
Full Hybrid recq4ab figl1	606	P3ID47	B63	0.6_23d	4066_AC	0.219327480397831	0.716379253276844	77.3411919600833	52
Full Hybrid recq4ab figl1	612	P3ID47	A74	0.6_23d	4066_AI	0.214502211901939	0.596854833055985	77.9976303482982	48
Full Hybrid recq4ab figl1	613	P3ID47	B58	0.6_23d	4066_AJ	0.219956807270696	0.582065818584071	76.2845925794431	48
Full Hybrid recq4ab figl1	614	P3ID47	A95	0.6_23d	4066_AK	0.213749237583394	0.662034298144725	77.7263532034421	52
Full Hybrid recq4ab figl1	615	P3ID47	C37	0.6_23d	4066_AL	0.217826026041068	0.590185577547566	76.9246445397149	45
Full Hybrid recq4ab figl1	616	P3ID47	B63	0.6_23d	4066_AM	0.228965260252465	0.620583220449782	76.731139563248	48
Full Hybrid recq4ab figl1	622	P3ID47	A74	0.6_23d	4066_AS	0.216886468886673	0.742867493216818	77.7096453394809	50
Full Hybrid recq4ab figl1	623	P3ID47	B58	0.6_23d	4066_AT	0.200130672686679	0.597309362143066	74.8338624113738	49
Full Hybrid recq4ab figl1	624	P3ID47	A95	0.6_23d	4066_AU	0.217268880966482	0.556007181243445	77.5860518329268	48
Full Hybrid recq4ab figl1	625	P3ID47	C37	0.6_23d	4066_AV	0.211930671422424	0.624494117613255	76.336126493956	48
Full Hybrid recq4ab figl1	626	P3ID47	B63	0.6_23d	4066_AW	0.224610228525601	0.746516927963654	77.6082888686833	50
Full Hybrid recq4ab figl1	632	P3ID47	A74	0.6_23d	4066_BC	0.215395980984849	0.690604341114532	77.0957511614247	49
Full Hybrid recq4ab figl1	633	P3ID47	B58	0.6_23d	4066_BD	0.222146693847162	0.569874598936425	76.9651597041877	46
Full Hybrid recq4ab figl1	634	P3ID47	A95	0.6_23d	4066_BE	0.215374899283247	0.601178031638898	77.3517542660974	49
Full Hybrid recq4ab figl1	635	P3ID47	C37	0.6_23d	4066_BF	0.211876317867574	0.595538085211681	77.6805808284269	49
Full Hybrid recq4ab figl1	636	P3ID47	B63	0.6_23d	4066_BG	0.235765321851112	0.591546224769499	75.8650779345321	49
Full Hybrid recq4ab figl1	642	P3ID47	A74	0.6_23d	4066_BM	0.218137135012931	0.597668358687077	77.6725484624335	49
Full Hybrid recq4ab figl1	643	P3ID47	B58	0.6_23d	4066_BN	0.221216850122577	0.551385641909699	76.442383330013	48
Full Hybrid recq4ab figl1	644	P3ID47	A95	0.6_23d	4066_BO	0.223359180439262	0.609944193738073	76.8787307917992	47
Full Hybrid recq4ab figl1	645	P3ID47	C37	0.6_23d	4066_BP	0.211458450082873	0.581227906546897	77.6983508464726	47
Full Hybrid recq4ab figl1	646	P3ID47	B63	0.6_23d	4066_BQ	0.225490559510324	0.619999495535489	76.7754650309927	49
Full Hybrid recq4ab figl1	652	P3ID47	A74	0.6_23d	4066_BW	0.222317981935818	0.617163680785974	76.9112849819021	49
Full Hybrid recq4ab figl1	653	P3ID47	B58	0.6_23d	4066_BX	0.208978667528982	0.665179621302281	77.4289654030431	50
Full Hybrid recq4ab figl1	655	P3ID47	C37	0.6_23d	4066_BZ	0.200714927972639	0.617603480767595	76.1848564601426	49
Full Hybrid recq4ab figl1	663	P3ID47	B58	0.6_23d	4066_CH	0.230457815667339	0.591385157289266	75.8122831175182	48
Full Hybrid recq4ab figl1	666	P3ID47	B63	0.6_23d	4066_CK	0.221680493241415	0.572841594266211	77.2672060914988	51
Full Hybrid recq4ab figl1	672	P3ID47	A74	0.6_23d	4066_CQ	0.220979865515769	0.637296041707076	77.3932747992541	49
Full Hybrid recq4ab figl1	674	P3ID47	A95	0.6_23d	4067_A	0.226022602627779	0.596222494782704	77.6610097756028	49
Full Hybrid recq4ab figl1	675	P3ID47	C37	0.6_23d	4067_B	0.1998198200931	0.627933161109203	75.1850309395133	48
Full Hybrid recq4ab figl1	676	P3ID47	B63	0.6_23d	4067_C	0.174761774104684	0.730492123580413	72.4923744323188	47
Full Hybrid recq4ab figl1	681	P3ID47	NA	0.6_23d	4067_I	0.214871472307433	0.749332827420477	75.3605248785383	49
Full Hybrid recq4ab figl1	684	P3ID47	A95	0.6_23d	4067_K	0.197381145765829	0.623309452103481	77.4744312724861	50
Full Hybrid recq4ab figl1	685	P3ID47	C37	0.6_23d	4067_L	0.210086173477636	0.534285622286996	78.2739154433845	49
Full Hybrid recq4ab figl1	686	P3ID47	B63	0.6_23d	4067_M	0.221022918635175	0.699672435039971	77.5792843415342	49
Full Hybrid recq4ab figl1	692	P3ID47	A74	0.6_23d	4067_S	0.190061926614909	0.649158812465578	74.7098376382739	47
Full Hybrid recq4ab figl1	693	P3ID47	B58	0.6_23d	4067_T	0.227846490570803	0.571118314685371	77.2726289596158	49
Full Hybrid recq4ab figl1	694	P3ID47	A95	0.6_23d	4067_U	0.171270798844009	0.756498320237666	76.1096216957299	47
Full Hybrid recq4ab figl1	695	P3ID47	C37	0.6_23d	4067_V	0.217735458177396	0.595613324293187	76.7334537000103	47
Full Hybrid recq4ab figl1	696	P3ID47	B63	0.6_23d	4067_W	0.232106071118337	0.587246701566635	77.0135578901931	49
Full Hybrid recq4ab figl1	702	P3ID47	A74	0.6_23d	4067_AC	0.227343246856849	0.615605905765277	77.2676409279959	49
Full Hybrid recq4ab figl1	703	P3ID47	B58	0.6_23d	4067_AD	0.209240624712241	0.644918085727416	76.0272622299829	50
Full Hybrid recq4ab figl1	704	P3ID47	A95	0.6_23d	4067_AE	0.194698918926229	0.744679315265493	74.7036681993983	50
Full Hybrid recq4ab figl1	705	P3ID47	C37	0.6_23d	4067_AF	0.199840680002038	0.531297022281629	78.4244007237787	49
Full Hybrid recq4ab figl1	712	P3ID47	A74	0.6_23d	4067_AM	0.211155841724334	0.565095118827475	77.8504365094173	49
Full Hybrid recq4ab figl1	714	P3ID47	A95	0.6_23d	4067_AO	0.212134749145035	0.593258129634298	78.3603525000618	47
Full Hybrid recq4ab figl1	715	P3ID47	C37	0.6_23d	4067_AP	0.199630694883819	0.593626479858941	78.7769328523296	48

## Sheet: CSL_chr2_L WT phenotypes
Population	ID_Pot_Pheno	ID_Manip_Pheno	Line	Treatment	ID_Geno	Relative Expansion Rate RER18-31 [no unit]	Compactness 31DAS [no unit]	Hue 31DAS [no unit]	Bolting_time [DAS]
CSL_chr2_L_WT	3	P3ID62	SL2_WT_6	0.6_23d	4807_A	0.227280663161365	0.684634931619188	76.0444820725564	52
CSL_chr2_L_WT	4	P3ID62	SL2_WT_6	0.6_23d	4807_B	0.226547224753953	0.672726770878378	76.0277347148463	50
CSL_chr2_L_WT	5	P3ID62	SL2_WT_60	0.6_23d	4807_C	0.20329743537977	0.668349922648063	75.7930973600408	50
CSL_chr2_L_WT	6	P3ID62	SL2_WT_60	0.6_23d	4807_D	0.202586748337625	0.670733671970078	75.4068452073753	48
CSL_chr2_L_WT	7	P3ID62	SL2_WT_11	0.6_23d	4807_E	0.217126326140525	0.815593846346464	74.3981630926539	52
CSL_chr2_L_WT	8	P3ID62	SL2_WT_11	0.6_23d	4807_F	0.186473195765031	0.720531209425133	72.4704663969456	50
CSL_chr2_L_WT	15	P3ID62	SL2_WT_6	0.6_23d	4807_M	0.223898518254736	0.656575834574608	76.1616464128394	50
CSL_chr2_L_WT	16	P3ID62	SL2_WT_6	0.6_23d	4807_N	0.223623405165275	0.660336805163335	76.1023880981887	47
CSL_chr2_L_WT	18	P3ID62	SL2_WT_60	0.6_23d	4807_P	0.220993025610676	0.753968988124834	76.2349324229789	50
CSL_chr2_L_WT	19	P3ID62	SL2_WT_11	0.6_23d	4807_Q	0.199463898550927	0.702331719518464	73.9883732379819	50
CSL_chr2_L_WT	20	P3ID62	SL2_WT_11	0.6_23d	4807_R	0.210651731489901	0.681311429756294	73.824775438196	49
CSL_chr2_L_WT	27	P3ID62	SL2_WT_6	0.6_23d	4807_Y	0.222179826990897	0.675976892009339	76.277668154752	49
CSL_chr2_L_WT	28	P3ID62	SL2_WT_6	0.6_23d	4807_Z	0.217052778336731	0.732535380303018	75.7079058436495	47
CSL_chr2_L_WT	29	P3ID62	SL2_WT_60	0.6_23d	4807_AA	0.219299596032352	0.675868227141423	75.9158640686267	46
CSL_chr2_L_WT	30	P3ID62	SL2_WT_60	0.6_23d	4807_AB	0.222336992053435	0.658041582535461	75.211561582388	49
CSL_chr2_L_WT	31	P3ID62	SL2_WT_11	0.6_23d	4807_AC	0.212040224754678	0.666019955654102	73.5127179875638	51
CSL_chr2_L_WT	32	P3ID62	SL2_WT_11	0.6_23d	4807_AD	0.203384958673861	0.767138400436389	74.2187415752187	52
CSL_chr2_L_WT	39	P3ID62	SL2_WT_6	0.6_23d	4807_AK	0.217224334070612	0.717705893031579	77.1337530729319	51
CSL_chr2_L_WT	40	P3ID62	SL2_WT_6	0.6_23d	4807_AL	0.20298683983896	0.669094143189725	75.8816688421292	47
CSL_chr2_L_WT	41	P3ID62	SL2_WT_60	0.6_23d	4807_AM	0.216843136969636	0.647282935632645	76.6812396714538	49
CSL_chr2_L_WT	42	P3ID62	SL2_WT_60	0.6_23d	4807_AN	0.232817046800822	0.623661009946349	75.6745553916331	49
CSL_chr2_L_WT	43	P3ID62	SL2_WT_11	0.6_23d	4807_AO	0.200576180961304	0.71045830604336	74.3319864006605	49
CSL_chr2_L_WT	51	P3ID62	SL2_WT_6	0.6_23d	4807_AW	0.219419461997228	0.720692455630302	76.2874972271714	51
CSL_chr2_L_WT	52	P3ID62	SL2_WT_6	0.6_23d	4807_AX	0.196826739679621	0.781160931819429	74.8181070140267	48
CSL_chr2_L_WT	53	P3ID62	SL2_WT_60	0.6_23d	4807_AY	0.21215273220295	0.759806440689043	73.854841836548	47
CSL_chr2_L_WT	54	P3ID62	SL2_WT_60	0.6_23d	4807_AZ	0.218374500927113	0.686941615605811	76.1419023533627	48
CSL_chr2_L_WT	55	P3ID62	SL2_WT_11	0.6_23d	4807_BA	0.205802732460334	0.700709732064861	74.1761610636633	49
CSL_chr2_L_WT	56	P3ID62	SL2_WT_11	0.6_23d	4807_BB	0.211364173271974	0.727852421404005	74.0830668065734	49
CSL_chr2_L_WT	63	P3ID62	SL2_WT_6	0.6_23d	4807_BI	0.223457826468306	0.66980569156552	76.0812794088572	48
CSL_chr2_L_WT	64	P3ID62	SL2_WT_6	0.6_23d	4807_BJ	0.207455732709707	0.740105601539588	74.3382430089247	49
CSL_chr2_L_WT	65	P3ID62	SL2_WT_60	0.6_23d	4807_BK	0.219820474474568	0.646667469962475	76.2644151279668	49
CSL_chr2_L_WT	66	P3ID62	SL2_WT_60	0.6_23d	4807_BL	0.210248912598947	0.693013629729797	76.6342821650992	52
CSL_chr2_L_WT	67	P3ID62	SL2_WT_11	0.6_23d	4807_BM	0.204206804281631	0.68329443755881	74.1591910409113	50
CSL_chr2_L_WT	68	P3ID62	SL2_WT_11	0.6_23d	4807_BN	0.21750463603726	0.697108759348702	73.9365849791334	50
CSL_chr2_L_WT	75	P3ID62	SL2_WT_6	0.6_23d	4807_BU	0.226332965216622	0.706366250263974	76.461728210106	49
CSL_chr2_L_WT	77	P3ID62	SL2_WT_60	0.6_23d	4807_BW	0.213089590810546	0.701641668545039	76.9489522956194	50
CSL_chr2_L_WT	78	P3ID62	SL2_WT_60	0.6_23d	4807_BX	0.228388547994345	0.654085188712103	75.1358989913692	45
CSL_chr2_L_WT	79	P3ID62	SL2_WT_11	0.6_23d	4807_BY	0.20000696902799	0.732947042365411	73.9211894607598	49
CSL_chr2_L_WT	80	P3ID62	SL2_WT_11	0.6_23d	4807_BZ	0.200256463122471	0.688539405627416	74.4391198188029	49
CSL_chr2_L_WT	87	P3ID62	SL2_WT_6	0.6_23d	4807_CG	0.227219095533173	0.679731945533614	76.1751754357545	50
CSL_chr2_L_WT	88	P3ID62	SL2_WT_6	0.6_23d	4807_CH	0.213871163678526	0.72404662617472	76.1709833987825	49
CSL_chr2_L_WT	89	P3ID62	SL2_WT_60	0.6_23d	4807_CI	0.22656359480152	0.714247296797161	76.195535312426	50
CSL_chr2_L_WT	91	P3ID62	SL2_WT_11	0.6_23d	4807_CK	0.191477496499428	0.735554160956638	74.3115762244474	53
CSL_chr2_L_WT	92	P3ID62	SL2_WT_11	0.6_23d	4807_CL	0.213081554774203	0.702740591557082	73.8618083012737	50
CSL_chr2_L_WT	99	P3ID62	SL2_WT_6	0.6_23d	4808_A	0.225294677933206	0.672318567901077	75.5477199971913	48
CSL_chr2_L_WT	100	P3ID62	SL2_WT_6	0.6_23d	4808_B	0.223428140748312	0.660947880410197	76.1538456839021	50
CSL_chr2_L_WT	101	P3ID62	SL2_WT_60	0.6_23d	4808_C	0.228482232326222	0.620742570322865	75.9848357385498	50
CSL_chr2_L_WT	102	P3ID62	SL2_WT_60	0.6_23d	4808_D	0.221114262021746	0.642037111200107	76.2554533465735	49
CSL_chr2_L_WT	103	P3ID62	SL2_WT_11	0.6_23d	4808_E	0.20012018053861	0.839318983188009	74.532514249291	51
CSL_chr2_L_WT	104	P3ID62	SL2_WT_11	0.6_23d	4808_F	0.207926157131781	0.656978952365881	73.3833473581721	49
CSL_chr2_L_WT	111	P3ID62	SL2_WT_6	0.6_23d	4808_M	0.214945632927511	0.715149914682701	76.7408197241295	51
CSL_chr2_L_WT	112	P3ID62	SL2_WT_6	0.6_23d	4808_N	0.237320177969761	0.693973689518388	75.6388780561403	50
CSL_chr2_L_WT	113	P3ID62	SL2_WT_60	0.6_23d	4808_O	0.213486281178254	0.638482926866226	75.7030383781732	46
CSL_chr2_L_WT	114	P3ID62	SL2_WT_60	0.6_23d	4808_P	0.225129297852295	0.667700254804968	75.6721269322645	49
CSL_chr2_L_WT	115	P3ID62	SL2_WT_11	0.6_23d	4808_Q	0.209631106697165	0.686311665427985	73.4204710501647	51
CSL_chr2_L_WT	116	P3ID62	SL2_WT_11	0.6_23d	4808_R	0.188342489105201	0.729263618943334	72.606851580641	51
CSL_chr2_L_WT	123	P3ID62	SL2_WT_6	0.6_23d	4808_Y	0.214981363237929	0.750030987269523	76.1195695744323	49
CSL_chr2_L_WT	124	P3ID62	SL2_WT_6	0.6_23d	4808_Z	0.223621758866085	0.683126456292559	76.8435912024194	50
CSL_chr2_L_WT	125	P3ID62	SL2_WT_60	0.6_23d	4808_AA	0.213928571298903	0.692850234418544	76.8674526968854	50
CSL_chr2_L_WT	126	P3ID62	SL2_WT_60	0.6_23d	4808_AB	0.18107941526284	0.70586583244268	74.8800895319189	47
CSL_chr2_L_WT	127	P3ID62	SL2_WT_11	0.6_23d	4808_AC	0.209217753213565	0.707372961315541	73.8833577162587	49
CSL_chr2_L_WT	128	P3ID62	SL2_WT_11	0.6_23d	4808_AD	0.209533847821082	0.686143585907221	74.0205777218551	49
CSL_chr2_L_WT	135	P3ID62	SL2_WT_6	0.6_23d	4808_AK	0.232457227604218	0.667189102640051	75.5620439759525	46
CSL_chr2_L_WT	136	P3ID62	SL2_WT_6	0.6_23d	4808_AL	0.216836355646098	0.724832186626081	76.3957222424191	49
CSL_chr2_L_WT	137	P3ID62	SL2_WT_60	0.6_23d	4808_AM	0.215729545332334	0.702797666176206	73.5769989623323	45
CSL_chr2_L_WT	138	P3ID62	SL2_WT_60	0.6_23d	4808_AN	0.222245011376214	0.625627426839663	76.0105455352933	49
CSL_chr2_L_WT	140	P3ID62	SL2_WT_11	0.6_23d	4808_AP	0.196291188146328	0.693445402116737	74.7236128417425	49
CSL_chr2_L_WT	147	P3ID62	SL2_WT_6	0.6_23d	4808_AW	0.225418540529284	0.741087298264462	76.5381902496492	50
CSL_chr2_L_WT	148	P3ID62	SL2_WT_6	0.6_23d	4808_AX	0.217669904365469	0.623535039464243	75.9007065714915	48
CSL_chr2_L_WT	149	P3ID62	SL2_WT_60	0.6_23d	4808_AY	0.227456915794501	0.664666862371199	76.3782950949521	45
CSL_chr2_L_WT	150	P3ID62	SL2_WT_60	0.6_23d	4808_AZ	0.216761737450115	0.611140336060102	76.3515885438937	50
CSL_chr2_L_WT	151	P3ID62	SL2_WT_11	0.6_23d	4808_BA	0.206887413320571	0.687767047117354	74.2614753679595	49
CSL_chr2_L_WT	152	P3ID62	SL2_WT_11	0.6_23d	4808_BB	0.204006782943072	0.695489693157971	73.8986542095607	49
CSL_chr2_L_WT	159	P3ID62	SL2_WT_6	0.6_23d	4808_BI	0.20351931398422	0.751242446116576	74.3081926641291	49
CSL_chr2_L_WT	160	P3ID62	SL2_WT_6	0.6_23d	4808_BJ	0.20741526027587	0.718397418047499	74.1018743412153	48
CSL_chr2_L_WT	161	P3ID62	SL2_WT_60	0.6_23d	4808_BK	0.215756939176054	0.711445615579089	76.6335749527429	49
CSL_chr2_L_WT	162	P3ID62	SL2_WT_60	0.6_23d	4808_BL	0.225017569160837	0.692955095924306	75.9722129910445	47
CSL_chr2_L_WT	163	P3ID62	SL2_WT_11	0.6_23d	4808_BM	0.199237884326095	0.833679988114693	72.8098360474428	50
CSL_chr2_L_WT	164	P3ID62	SL2_WT_11	0.6_23d	4808_BN	0.225323605875991	0.719316411353146	72.9340936709386	49
CSL_chr2_L_WT	171	P3ID62	SL2_WT_6	0.6_23d	4808_BU	0.223493394338016	0.679626468573152	76.2834247503654	48
CSL_chr2_L_WT	173	P3ID62	SL2_WT_60	0.6_23d	4808_BW	0.230803135454059	0.701502544086234	75.7722706611716	46
CSL_chr2_L_WT	174	P3ID62	SL2_WT_60	0.6_23d	4808_BX	0.229275811280133	0.651217614266944	76.0941229396549	49
CSL_chr2_L_WT	175	P3ID62	SL2_WT_11	0.6_23d	4808_BY	0.209909948491298	0.657721120901602	74.3691208594613	49
CSL_chr2_L_WT	176	P3ID62	SL2_WT_11	0.6_23d	4808_BZ	0.210796090355858	0.692178311418855	74.1130834544751	49
CSL_chr2_L_WT	183	P3ID62	SL2_WT_6	0.6_23d	4808_CG	0.235288317211465	0.71741706032352	75.856400765654	47
CSL_chr2_L_WT	184	P3ID62	SL2_WT_6	0.6_23d	4808_CH	0.197341910533938	0.731960102581239	74.5372004558743	45
CSL_chr2_L_WT	185	P3ID62	SL2_WT_60	0.6_23d	4808_CI	0.222341622484153	0.724376960451634	73.5555107874706	48
CSL_chr2_L_WT	186	P3ID62	SL2_WT_60	0.6_23d	4808_CJ	0.227472198432959	0.668780750988461	76.0988068629398	49
CSL_chr2_L_WT	187	P3ID62	SL2_WT_11	0.6_23d	4808_CK	0.20675919307154	0.692419239981873	74.4744831406906	49
CSL_chr2_L_WT	188	P3ID62	SL2_WT_11	0.6_23d	4808_CL	0.211772878376496	0.742096214924677	72.1401841540878	49
CSL_chr2_L_WT	195	P3ID62	SL2_WT_6	0.6_23d	4809_A	0.224077599609475	0.621651420110479	75.6870747738302	49
CSL_chr2_L_WT	196	P3ID62	SL2_WT_6	0.6_23d	4809_B	0.226373498548488	0.641561702214142	76.3883271284409	49
CSL_chr2_L_WT	197	P3ID62	SL2_WT_60	0.6_23d	4809_C	0.223458553282891	0.70767786599914	76.1878387954172	49
CSL_chr2_L_WT	198	P3ID62	SL2_WT_60	0.6_23d	4809_D	0.228856979457348	0.69001178002356	75.8304460813769	50
CSL_chr2_L_WT	199	P3ID62	SL2_WT_11	0.6_23d	4809_E	0.176729551812992	0.775834460671986	74.2412441773957	52
CSL_chr2_L_WT	200	P3ID62	SL2_WT_11	0.6_23d	4809_F	0.203776333819234	0.828500055453744	74.9158875842531	50
CSL_chr2_L_WT	207	P3ID62	SL2_WT_6	0.6_23d	4809_M	0.20330986286258	0.811229537416437	74.2498851224102	48
CSL_chr2_L_WT	208	P3ID62	SL2_WT_6	0.6_23d	4809_N	0.197491955575866	0.7147385751245	75.4235128714638	48
CSL_chr2_L_WT	209	P3ID62	SL2_WT_60	0.6_23d	4809_O	0.221802002001715	0.61028292204954	76.0399163276579	49
CSL_chr2_L_WT	210	P3ID62	SL2_WT_60	0.6_23d	4809_P	0.202276088966365	0.844742245205701	74.5648526190402	50
CSL_chr2_L_WT	211	P3ID62	SL2_WT_11	0.6_23d	4809_Q	0.216389482224179	0.709924054778817	73.6684109174856	48
CSL_chr2_L_WT	212	P3ID62	SL2_WT_11	0.6_23d	4809_R	0.199593855979834	0.765548078225916	75.0295633938709	50
CSL_chr2_L_WT	219	P3ID62	SL2_WT_6	0.6_23d	4809_Y	0.206883949823765	0.817797036703272	74.7417586851799	49
CSL_chr2_L_WT	220	P3ID62	SL2_WT_6	0.6_23d	4809_Z	0.219980474777594	0.676119719670267	76.5765618014149	49
CSL_chr2_L_WT	221	P3ID62	SL2_WT_60	0.6_23d	4809_AA	0.235138615154157	0.658934524016931	75.5822174441824	49
CSL_chr2_L_WT	222	P3ID62	SL2_WT_60	0.6_23d	4809_AB	0.235200522526276	0.673928659206422	75.8280656644336	45
CSL_chr2_L_WT	223	P3ID62	SL2_WT_11	0.6_23d	4809_AC	0.204477845943142	0.735041581619743	74.2510384163597	49
CSL_chr2_L_WT	224	P3ID62	SL2_WT_11	0.6_23d	4809_AD	0.210827688914074	0.671160857866161	74.3759147680148	49
CSL_chr2_L_WT	231	P3ID62	SL2_WT_6	0.6_23d	4809_AK	0.218544365723418	0.685500020716229	75.9766387118451	50
CSL_chr2_L_WT	232	P3ID62	SL2_WT_6	0.6_23d	4809_AL	0.233710244278332	0.681506885177234	75.475086529386	48
CSL_chr2_L_WT	233	P3ID62	SL2_WT_60	0.6_23d	4809_AM	0.219915609879513	0.699169369317787	76.1555318332784	46
CSL_chr2_L_WT	234	P3ID62	SL2_WT_60	0.6_23d	4809_AN	0.217580654044041	0.704649348608186	76.6464752303591	NA
CSL_chr2_L_WT	235	P3ID62	SL2_WT_11	0.6_23d	4809_AO	0.215006137267819	0.709543943744771	74.0042631697269	49
CSL_chr2_L_WT	236	P3ID62	SL2_WT_11	0.6_23d	4809_AP	0.213259524276719	0.689890501923188	74.3283414286479	49
CSL_chr2_L_WT	243	P3ID62	SL2_WT_6	0.6_23d	4809_AW	0.218923953801249	0.634950333639547	76.4036545671112	51
CSL_chr2_L_WT	244	P3ID62	SL2_WT_6	0.6_23d	4809_AX	0.222731467971679	0.683370144248399	77.0077034144542	50
CSL_chr2_L_WT	245	P3ID62	SL2_WT_60	0.6_23d	4809_AY	0.210101698380444	0.718197786383933	74.2396295592844	47
CSL_chr2_L_WT	246	P3ID62	SL2_WT_60	0.6_23d	4809_AZ	0.21933833710987	0.640616258225593	76.2004742811734	46
CSL_chr2_L_WT	247	P3ID62	SL2_WT_11	0.6_23d	4809_BA	0.198020438765941	0.716316141655585	73.8508402202907	49
CSL_chr2_L_WT	248	P3ID62	SL2_WT_11	0.6_23d	4809_BB	0.208104701616588	0.677799405179292	74.6258820096909	49
CSL_chr2_L_WT	255	P3ID62	SL2_WT_6	0.6_23d	4809_BI	0.221823569376303	0.75527140964346	76.4739212770027	50
CSL_chr2_L_WT	256	P3ID62	SL2_WT_6	0.6_23d	4809_BJ	0.215771355057496	0.686392334395745	76.3070813547241	47
CSL_chr2_L_WT	257	P3ID62	SL2_WT_60	0.6_23d	4809_BK	0.206641042628052	0.684446008445606	77.0048161814554	50
CSL_chr2_L_WT	258	P3ID62	SL2_WT_60	0.6_23d	4809_BL	0.222713160276795	0.647576125788908	76.5904628656237	50
CSL_chr2_L_WT	259	P3ID62	SL2_WT_11	0.6_23d	4809_BM	0.205816514842729	0.671203884854201	74.6327012189191	49
CSL_chr2_L_WT	260	P3ID62	SL2_WT_11	0.6_23d	4809_BN	0.202016823608094	0.810778726385833	74.3814281607813	50
CSL_chr2_L_WT	267	P3ID62	SL2_WT_6	0.6_23d	4809_BU	0.2249702777266	0.674771274202928	76.439712192178	48
CSL_chr2_L_WT	269	P3ID62	SL2_WT_60	0.6_23d	4809_BW	0.223872358482646	0.612622129224954	75.8889902103915	48
CSL_chr2_L_WT	270	P3ID62	SL2_WT_60	0.6_23d	4809_BX	0.224615046775161	0.65125586867849	75.9640307326347	47
CSL_chr2_L_WT	271	P3ID62	SL2_WT_11	0.6_23d	4809_BY	0.205725977629452	0.607812762462905	73.4307632814755	49
CSL_chr2_L_WT	272	P3ID62	SL2_WT_11	0.6_23d	4809_BZ	0.206069643573136	0.688015603697917	75.0460075505945	48
CSL_chr2_L_WT	279	P3ID62	SL2_WT_6	0.6_23d	4809_CG	0.229885532256878	0.661232928343384	76.1622101874957	44
CSL_chr2_L_WT	280	P3ID62	SL2_WT_6	0.6_23d	4809_CH	0.214893388466116	0.705037073176266	74.4006704821894	48
CSL_chr2_L_WT	281	P3ID62	SL2_WT_60	0.6_23d	4809_CI	0.228330516717635	0.633003147514235	76.3889081660595	47
CSL_chr2_L_WT	282	P3ID62	SL2_WT_60	0.6_23d	4809_CJ	0.215248116108959	0.729661124508186	77.1405365096674	49
CSL_chr2_L_WT	283	P3ID62	SL2_WT_11	0.6_23d	4809_CK	0.206189045302522	0.732420104015036	74.3441394194883	NA
CSL_chr2_L_WT	284	P3ID62	SL2_WT_11	0.6_23d	4809_CL	0.20675567221648	0.696055146462087	74.2340522416435	NA
CSL_chr2_L_WT	291	P3ID62	SL2_WT_6	0.6_23d	4810_A	0.21980965835241	0.66231973714159	76.3466163297183	48
CSL_chr2_L_WT	292	P3ID62	SL2_WT_6	0.6_23d	4810_B	0.230585699697825	0.657603526105563	75.8757684794859	45
CSL_chr2_L_WT	293	P3ID62	SL2_WT_60	0.6_23d	4810_C	0.220025864699624	0.625181952667107	76.5760700026589	49
CSL_chr2_L_WT	294	P3ID62	SL2_WT_60	0.6_23d	4810_D	0.229454543900744	0.646512420329762	76.188693937652	45
CSL_chr2_L_WT	295	P3ID62	SL2_WT_11	0.6_23d	4810_E	0.220412266031994	0.681455407072268	73.7414274627192	49
CSL_chr2_L_WT	296	P3ID62	SL2_WT_11	0.6_23d	4810_F	0.213899678649342	0.729038548072596	73.9544727165803	48
CSL_chr2_L_WT	303	P3ID62	SL2_WT_6	0.6_23d	4810_M	0.226979089943269	0.621090659704128	76.4833939962364	48
CSL_chr2_L_WT	304	P3ID62	SL2_WT_6	0.6_23d	4810_N	0.21856555357623	0.728738000349999	76.8299980572599	49
CSL_chr2_L_WT	305	P3ID62	SL2_WT_60	0.6_23d	4810_O	0.227569168905861	0.710153223861427	76.1934365312752	46
CSL_chr2_L_WT	306	P3ID62	SL2_WT_60	0.6_23d	4810_P	0.218144727151934	0.678987776367433	77.3397271892269	49
CSL_chr2_L_WT	307	P3ID62	SL2_WT_11	0.6_23d	4810_Q	0.222709702120526	0.749483238002742	73.9470847661288	48
CSL_chr2_L_WT	308	P3ID62	SL2_WT_11	0.6_23d	4810_R	0.213758358256005	0.644433760216793	73.7007955308811	48
CSL_chr2_L_WT	315	P3ID62	SL2_WT_6	0.6_23d	4810_Y	0.226945485019705	0.64865666249307	77.0074616006405	49
CSL_chr2_L_WT	316	P3ID62	SL2_WT_6	0.6_23d	4810_Z	0.239762003874425	0.714481081194421	75.8733791310577	48
CSL_chr2_L_WT	317	P3ID62	SL2_WT_60	0.6_23d	4810_AA	0.231168050971347	0.706532382600432	76.1513945158413	46
CSL_chr2_L_WT	318	P3ID62	SL2_WT_60	0.6_23d	4810_AB	0.228125252970341	0.738092578959245	76.6869440013517	51
CSL_chr2_L_WT	319	P3ID62	SL2_WT_11	0.6_23d	4810_AC	0.207936436545705	0.699244462136656	74.184336762307	49
CSL_chr2_L_WT	320	P3ID62	SL2_WT_11	0.6_23d	4810_AD	0.200295895087933	0.683131463766535	74.0669146359094	48
CSL_chr2_L_WT	327	P3ID62	SL2_WT_6	0.6_23d	4810_AK	0.215797022686895	0.613715780803333	76.2344744690193	49
CSL_chr2_L_WT	328	P3ID62	SL2_WT_6	0.6_23d	4810_AL	0.23599000842006	0.687601270189427	75.7607948350482	47
CSL_chr2_L_WT	329	P3ID62	SL2_WT_60	0.6_23d	4810_AM	0.227390814542771	0.661268671423844	76.273245273087	50
CSL_chr2_L_WT	330	P3ID62	SL2_WT_60	0.6_23d	4810_AN	0.212483048228805	0.74424774056353	73.9596158786276	46
CSL_chr2_L_WT	331	P3ID62	SL2_WT_11	0.6_23d	4810_AO	0.208755055322208	0.832825461743418	74.8501613769061	50
CSL_chr2_L_WT	332	P3ID62	SL2_WT_11	0.6_23d	4810_AP	0.207689963875229	0.805395611032817	74.5662060295792	51
CSL_chr2_L_WT	339	P3ID62	SL2_WT_6	0.6_23d	4810_AW	0.21816490311523	0.647025580528498	76.6856819169001	53
CSL_chr2_L_WT	340	P3ID62	SL2_WT_6	0.6_23d	4810_AX	0.203351291548877	0.707397117452269	74.939053859391	48
CSL_chr2_L_WT	341	P3ID62	SL2_WT_60	0.6_23d	4810_AY	0.22525182356067	0.745507863036541	76.6493129837365	50
CSL_chr2_L_WT	342	P3ID62	SL2_WT_60	0.6_23d	4810_AZ	0.219649946843208	0.639516484102947	76.542164221611	52
CSL_chr2_L_WT	343	P3ID62	SL2_WT_11	0.6_23d	4810_BA	0.209651360550055	0.698641775584549	74.9501438867963	49
CSL_chr2_L_WT	344	P3ID62	SL2_WT_11	0.6_23d	4810_BB	0.202386202472143	0.796714985405432	73.9203436128777	50
CSL_chr2_L_WT	351	P3ID62	SL2_WT_6	0.6_23d	4810_BI	0.223898027192106	0.670452383919611	76.9395059724334	48
CSL_chr2_L_WT	352	P3ID62	SL2_WT_6	0.6_23d	4810_BJ	0.228191031625595	0.640229538544509	76.485162844855	49
CSL_chr2_L_WT	353	P3ID62	SL2_WT_60	0.6_23d	4810_BK	0.229579137923159	0.677418021948962	76.5856083149163	50
CSL_chr2_L_WT	354	P3ID62	SL2_WT_60	0.6_23d	4810_BL	0.221386846973797	0.657292099648073	76.4050428004716	46
CSL_chr2_L_WT	355	P3ID62	SL2_WT_11	0.6_23d	4810_BM	0.206531249724123	0.696835758806541	73.293700290878	50
CSL_chr2_L_WT	356	P3ID62	SL2_WT_11	0.6_23d	4810_BN	0.203212746416192	0.675130358417037	74.5010527876834	49

## Sheet: CSL_chr2_L recq4ab_figl1_phenot
Population	ID_Pot_Pheno	ID_Manip_Pheno	Line	Treatment	ID_Geno	Relative Expansion Rate RER18-31 [no unit]	Compactness 31DAS [no unit]	Hue 31DAS [no unit]	Bolting_time [DAS]
CSL_chr2_L recq4ab_figl1	9	P3ID62	SL2_Mut_53	0.6_23d	4807_G	0.188947643987935	0.82345970353571	74.6875377562987	51
CSL_chr2_L recq4ab_figl1	10	P3ID62	SL2_Mut_53	0.6_23d	4807_H	0.214766832499142	0.725303037630745	73.8473652564383	50
CSL_chr2_L recq4ab_figl1	11	P3ID62	SL2_Mut_34	0.6_23d	4807_I	0.196698538664391	0.80249860015972	75.4798520982966	51
CSL_chr2_L recq4ab_figl1	12	P3ID62	SL2_Mut_34	0.6_23d	4807_J	0.200211461996767	0.672742616033755	75.483830701682	49
CSL_chr2_L recq4ab_figl1	14	P3ID62	SL2_Mut_46	0.6_23d	4807_L	0.223333696237142	0.633867375362732	76.6532169642569	48
CSL_chr2_L recq4ab_figl1	22	P3ID62	SL2_Mut_53	0.6_23d	4807_T	0.149665211012008	0.809838157363645	71.9279380359778	49
CSL_chr2_L recq4ab_figl1	23	P3ID62	SL2_Mut_34	0.6_23d	4807_U	0.215733778383444	0.673477402591998	74.5360026312206	49
CSL_chr2_L recq4ab_figl1	24	P3ID62	SL2_Mut_34	0.6_23d	4807_V	0.209006140617723	0.762491282929827	73.5337750479147	45
CSL_chr2_L recq4ab_figl1	25	P3ID62	SL2_Mut_46	0.6_23d	4807_W	0.21530668806861	0.74647439009916	76.3881395597402	51
CSL_chr2_L recq4ab_figl1	33	P3ID62	SL2_Mut_53	0.6_23d	4807_AE	0.198234766077698	0.687709844843031	73.4258858228054	51
CSL_chr2_L recq4ab_figl1	34	P3ID62	SL2_Mut_53	0.6_23d	4807_AF	0.195350257079316	0.723160096467065	73.313942380387	51
CSL_chr2_L recq4ab_figl1	35	P3ID62	SL2_Mut_34	0.6_23d	4807_AG	0.208982104280622	0.704698762078148	74.3580696427881	49
CSL_chr2_L recq4ab_figl1	36	P3ID62	SL2_Mut_34	0.6_23d	4807_AH	0.210256192020846	0.795416703965625	74.0655661411737	48
CSL_chr2_L recq4ab_figl1	37	P3ID62	SL2_Mut_46	0.6_23d	4807_AI	0.225071046920164	0.667372789020414	76.4493535755076	49
CSL_chr2_L recq4ab_figl1	38	P3ID62	SL2_Mut_46	0.6_23d	4807_AJ	0.200377223914946	0.680152613822176	74.8611911488248	49
CSL_chr2_L recq4ab_figl1	45	P3ID62	SL2_Mut_53	0.6_23d	4807_AQ	0.205923585471733	0.740062728029188	73.8054631126257	46
CSL_chr2_L recq4ab_figl1	46	P3ID62	SL2_Mut_53	0.6_23d	4807_AR	0.20190676077331	0.730627046438756	71.5959650659931	48
CSL_chr2_L recq4ab_figl1	47	P3ID62	SL2_Mut_34	0.6_23d	4807_AS	0.199368238393362	0.792494619238566	74.4995615460007	49
CSL_chr2_L recq4ab_figl1	48	P3ID62	SL2_Mut_34	0.6_23d	4807_AT	0.208069329242729	0.811028269274779	74.0733980169058	48
CSL_chr2_L recq4ab_figl1	49	P3ID62	SL2_Mut_46	0.6_23d	4807_AU	0.212698923163043	0.673575446482001	77.0128927594704	49
CSL_chr2_L recq4ab_figl1	50	P3ID62	SL2_Mut_46	0.6_23d	4807_AV	0.215295659309889	0.658610947376979	76.7914892105857	49
CSL_chr2_L recq4ab_figl1	57	P3ID62	SL2_Mut_53	0.6_23d	4807_BC	0.212705465151228	0.709616995355212	73.9186093794672	47
CSL_chr2_L recq4ab_figl1	58	P3ID62	SL2_Mut_53	0.6_23d	4807_BD	0.223978403694919	0.681275897549988	73.3887639358229	48
CSL_chr2_L recq4ab_figl1	59	P3ID62	SL2_Mut_34	0.6_23d	4807_BE	0.21112712750355	0.722983434950579	74.351165732989	48
CSL_chr2_L recq4ab_figl1	60	P3ID62	SL2_Mut_34	0.6_23d	4807_BF	0.207512139220892	0.754950883091387	74.5154558903858	49
CSL_chr2_L recq4ab_figl1	62	P3ID62	SL2_Mut_46	0.6_23d	4807_BH	0.231302358108615	0.629546140277584	76.2313158377927	47
CSL_chr2_L recq4ab_figl1	69	P3ID62	SL2_Mut_53	0.6_23d	4807_BO	0.199706186946569	0.668231342319452	73.4784156098234	46
CSL_chr2_L recq4ab_figl1	70	P3ID62	SL2_Mut_53	0.6_23d	4807_BP	0.20819670099139	0.712350943990167	73.3165955310068	49
CSL_chr2_L recq4ab_figl1	71	P3ID62	SL2_Mut_34	0.6_23d	4807_BQ	0.204120473223142	0.731036227644333	74.901516111094	48
CSL_chr2_L recq4ab_figl1	73	P3ID62	SL2_Mut_46	0.6_23d	4807_BS	0.192732736727323	0.67705814036499	76.3172642298219	48
CSL_chr2_L recq4ab_figl1	74	P3ID62	SL2_Mut_46	0.6_23d	4807_BT	0.209607238437313	0.620295518841638	76.8364189419363	49
CSL_chr2_L recq4ab_figl1	81	P3ID62	SL2_Mut_53	0.6_23d	4807_CA	0.210455068135382	0.709775060834471	72.879195938099	49
CSL_chr2_L recq4ab_figl1	82	P3ID62	SL2_Mut_53	0.6_23d	4807_CB	0.208462964159614	0.760419379418772	72.961566212385	47
CSL_chr2_L recq4ab_figl1	83	P3ID62	SL2_Mut_34	0.6_23d	4807_CC	0.227287509531252	0.757881374954527	72.8827911088307	49
CSL_chr2_L recq4ab_figl1	84	P3ID62	SL2_Mut_34	0.6_23d	4807_CD	0.206988910517665	0.674356792019514	73.218057217936	49
CSL_chr2_L recq4ab_figl1	85	P3ID62	SL2_Mut_46	0.6_23d	4807_CE	0.220461232793901	0.663284169124877	76.3312460352339	44
CSL_chr2_L recq4ab_figl1	86	P3ID62	SL2_Mut_46	0.6_23d	4807_CF	0.212272084633241	0.695357665518645	74.4959884473204	44
CSL_chr2_L recq4ab_figl1	93	P3ID62	SL2_Mut_53	0.6_23d	4807_CM	0.196111360266288	0.69923525206352	71.875259426242	50
CSL_chr2_L recq4ab_figl1	94	P3ID62	SL2_Mut_53	0.6_23d	4807_CN	0.192292755518788	0.789131702045981	73.5704364181523	50
CSL_chr2_L recq4ab_figl1	95	P3ID62	SL2_Mut_34	0.6_23d	4807_CO	0.209961495712914	0.704838458139474	74.3584442160369	49
CSL_chr2_L recq4ab_figl1	96	P3ID62	SL2_Mut_34	0.6_23d	4807_CP	0.230828900988227	0.742598485361395	73.6191937637291	49
CSL_chr2_L recq4ab_figl1	97	P3ID62	SL2_Mut_46	0.6_23d	4807_CQ	0.20243995736417	0.695576057436183	74.1513106054711	47
CSL_chr2_L recq4ab_figl1	98	P3ID62	SL2_Mut_46	0.6_23d	4807_CR	0.218036935953996	0.645183463796478	76.7088539436834	49
CSL_chr2_L recq4ab_figl1	107	P3ID62	SL2_Mut_34	0.6_23d	4808_I	0.213270187151956	0.645941577876212	73.6673920056065	49
CSL_chr2_L recq4ab_figl1	108	P3ID62	SL2_Mut_34	0.6_23d	4808_J	0.206699467374262	0.713504557689263	73.9668690468788	48
CSL_chr2_L recq4ab_figl1	109	P3ID62	SL2_Mut_46	0.6_23d	4808_K	0.201737458641292	0.658247829518548	75.4033807528332	49
CSL_chr2_L recq4ab_figl1	110	P3ID62	SL2_Mut_46	0.6_23d	4808_L	0.217777087321764	0.75354794528729	75.98195740865	48
CSL_chr2_L recq4ab_figl1	117	P3ID62	SL2_Mut_53	0.6_23d	4808_S	0.208087119489356	0.739191909110568	72.1839104753761	49
CSL_chr2_L recq4ab_figl1	118	P3ID62	SL2_Mut_53	0.6_23d	4808_T	0.209568725208809	0.680439384999826	73.6567928851722	48
CSL_chr2_L recq4ab_figl1	119	P3ID62	SL2_Mut_34	0.6_23d	4808_U	0.210864055530749	0.695617615362484	74.04233878276	48
CSL_chr2_L recq4ab_figl1	121	P3ID62	SL2_Mut_46	0.6_23d	4808_W	0.218802742509428	0.691465434215781	76.3367282793835	45
CSL_chr2_L recq4ab_figl1	122	P3ID62	SL2_Mut_46	0.6_23d	4808_X	0.221054018200554	0.718869237475134	76.637432056895	50
CSL_chr2_L recq4ab_figl1	129	P3ID62	SL2_Mut_53	0.6_23d	4808_AE	0.21062201337347	0.713724335411547	72.9373805443985	48
CSL_chr2_L recq4ab_figl1	131	P3ID62	SL2_Mut_34	0.6_23d	4808_AG	0.204200835023602	0.716844320354299	74.3579424468163	49
CSL_chr2_L recq4ab_figl1	132	P3ID62	SL2_Mut_34	0.6_23d	4808_AH	0.215268415314817	0.658065455094291	74.5050407206425	49
CSL_chr2_L recq4ab_figl1	133	P3ID62	SL2_Mut_46	0.6_23d	4808_AI	0.210042544769155	0.704207415238965	77.0619945865888	52
CSL_chr2_L recq4ab_figl1	134	P3ID62	SL2_Mut_46	0.6_23d	4808_AJ	0.204008301265022	0.654959995152676	77.8316142704726	50
CSL_chr2_L recq4ab_figl1	142	P3ID62	SL2_Mut_53	0.6_23d	4808_AR	0.200274087966519	0.832063058460448	73.3626854604137	48
CSL_chr2_L recq4ab_figl1	143	P3ID62	SL2_Mut_34	0.6_23d	4808_AS	0.209695455522642	0.710373116754383	74.7655921852417	49
CSL_chr2_L recq4ab_figl1	144	P3ID62	SL2_Mut_34	0.6_23d	4808_AT	0.208094050169306	0.698579850463204	73.2441090091796	48
CSL_chr2_L recq4ab_figl1	145	P3ID62	SL2_Mut_46	0.6_23d	4808_AU	0.202421755973228	0.701602970858055	74.6216425651321	48
CSL_chr2_L recq4ab_figl1	146	P3ID62	SL2_Mut_46	0.6_23d	4808_AV	0.216648528402324	0.705455533012764	76.0967943926658	50
CSL_chr2_L recq4ab_figl1	153	P3ID62	SL2_Mut_53	0.6_23d	4808_BC	0.216024718426781	0.692038611406305	72.2570452894388	46
CSL_chr2_L recq4ab_figl1	154	P3ID62	SL2_Mut_53	0.6_23d	4808_BD	0.209084834080531	0.74569014084507	72.7393337337332	48
CSL_chr2_L recq4ab_figl1	155	P3ID62	SL2_Mut_34	0.6_23d	4808_BE	0.210697257916705	0.725144476117036	73.593047710264	48
CSL_chr2_L recq4ab_figl1	156	P3ID62	SL2_Mut_34	0.6_23d	4808_BF	0.214470168276079	0.689765416343232	74.2570483015857	48
CSL_chr2_L recq4ab_figl1	157	P3ID62	SL2_Mut_46	0.6_23d	4808_BG	0.222756356836009	0.614548920441484	76.4370153575231	48
CSL_chr2_L recq4ab_figl1	158	P3ID62	SL2_Mut_46	0.6_23d	4808_BH	0.21513431349431	0.715022754374437	73.3567840207265	44
CSL_chr2_L recq4ab_figl1	165	P3ID62	SL2_Mut_53	0.6_23d	4808_BO	0.208927149609625	0.75697349464512	71.8178816855602	49
CSL_chr2_L recq4ab_figl1	166	P3ID62	SL2_Mut_53	0.6_23d	4808_BP	0.21611121825343	0.695755376100172	73.970204398824	47
CSL_chr2_L recq4ab_figl1	167	P3ID62	SL2_Mut_34	0.6_23d	4808_BQ	0.215104044970825	0.728366836474945	74.0844589151979	48
CSL_chr2_L recq4ab_figl1	168	P3ID62	SL2_Mut_34	0.6_23d	4808_BR	0.212388350863177	0.689221150638515	73.5518142060294	48
CSL_chr2_L recq4ab_figl1	169	P3ID62	SL2_Mut_46	0.6_23d	4808_BS	0.199611093763521	0.836100384370716	74.2348987275977	49
CSL_chr2_L recq4ab_figl1	170	P3ID62	SL2_Mut_46	0.6_23d	4808_BT	0.22051324977185	0.627841460561747	76.1931439417388	46
CSL_chr2_L recq4ab_figl1	177	P3ID62	SL2_Mut_53	0.6_23d	4808_CA	0.211725228149922	0.712131045403806	72.3018478483287	46
CSL_chr2_L recq4ab_figl1	178	P3ID62	SL2_Mut_53	0.6_23d	4808_CB	0.223350392492991	0.646635431955545	73.8047491205813	48
CSL_chr2_L recq4ab_figl1	179	P3ID62	SL2_Mut_34	0.6_23d	4808_CC	0.196570674939154	0.822317087326051	74.930376800078	50
CSL_chr2_L recq4ab_figl1	180	P3ID62	SL2_Mut_34	0.6_23d	4808_CD	0.213557847701588	0.699260723554538	74.1668117170951	49
CSL_chr2_L recq4ab_figl1	181	P3ID62	SL2_Mut_46	0.6_23d	4808_CE	0.211171167931992	0.674789556066547	76.3465197789726	48
CSL_chr2_L recq4ab_figl1	182	P3ID62	SL2_Mut_46	0.6_23d	4808_CF	0.209944637578977	0.735678998962415	76.8902491059882	52
CSL_chr2_L recq4ab_figl1	189	P3ID62	SL2_Mut_53	0.6_23d	4808_CM	0.207801384195226	0.717707206030526	73.0408764774182	48
CSL_chr2_L recq4ab_figl1	190	P3ID62	SL2_Mut_53	0.6_23d	4808_CN	0.207706303791216	0.719957354142092	74.2151747204051	43
CSL_chr2_L recq4ab_figl1	191	P3ID62	SL2_Mut_34	0.6_23d	4808_CO	0.212213147199608	0.757115553317034	74.9684440714701	48
CSL_chr2_L recq4ab_figl1	192	P3ID62	SL2_Mut_34	0.6_23d	4808_CP	0.218415004438675	0.723445230621908	73.6616655773408	44
CSL_chr2_L recq4ab_figl1	193	P3ID62	SL2_Mut_46	0.6_23d	4808_CQ	0.21154364893099	0.711901931898081	74.8583689311967	47
CSL_chr2_L recq4ab_figl1	194	P3ID62	SL2_Mut_46	0.6_23d	4808_CR	0.220277463198642	0.590778413757033	76.0337850004947	48
CSL_chr2_L recq4ab_figl1	201	P3ID62	SL2_Mut_53	0.6_23d	4809_G	0.195340491400553	0.704211480932821	73.682559040717	48
CSL_chr2_L recq4ab_figl1	202	P3ID62	SL2_Mut_53	0.6_23d	4809_H	0.213654618969768	0.661462197564098	73.5095520536152	49
CSL_chr2_L recq4ab_figl1	203	P3ID62	SL2_Mut_34	0.6_23d	4809_I	0.210099275881535	0.716060150210621	74.4860614026273	47
CSL_chr2_L recq4ab_figl1	204	P3ID62	SL2_Mut_34	0.6_23d	4809_J	0.204307031502815	0.783456675082077	75.1749782758634	50
CSL_chr2_L recq4ab_figl1	205	P3ID62	SL2_Mut_46	0.6_23d	4809_K	0.220149136549691	0.632424682003501	76.925791944851	49
CSL_chr2_L recq4ab_figl1	206	P3ID62	SL2_Mut_46	0.6_23d	4809_L	0.21835979759534	0.671205595673715	76.444609752828	47
CSL_chr2_L recq4ab_figl1	213	P3ID62	SL2_Mut_53	0.6_23d	4809_S	0.197761696356059	0.65816796293108	73.0142565691835	47
CSL_chr2_L recq4ab_figl1	214	P3ID62	SL2_Mut_53	0.6_23d	4809_T	0.208789439015846	0.772076255760471	72.5524897279067	48
CSL_chr2_L recq4ab_figl1	215	P3ID62	SL2_Mut_34	0.6_23d	4809_U	0.202682124893715	0.802687849503557	75.1059049522161	45
CSL_chr2_L recq4ab_figl1	216	P3ID62	SL2_Mut_34	0.6_23d	4809_V	0.215271423219565	0.776521264143582	73.9271246713576	44
CSL_chr2_L recq4ab_figl1	217	P3ID62	SL2_Mut_46	0.6_23d	4809_W	0.217049788228653	0.671921536129752	76.3803993513242	45
CSL_chr2_L recq4ab_figl1	218	P3ID62	SL2_Mut_46	0.6_23d	4809_X	0.226956540372156	0.689781359685033	76.3109470501488	50
CSL_chr2_L recq4ab_figl1	225	P3ID62	SL2_Mut_53	0.6_23d	4809_AE	0.204603547197675	0.722067745197169	73.5679249831392	48
CSL_chr2_L recq4ab_figl1	226	P3ID62	SL2_Mut_53	0.6_23d	4809_AF	0.173357962934135	0.815121870336594	73.1514831855329	52
CSL_chr2_L recq4ab_figl1	227	P3ID62	SL2_Mut_34	0.6_23d	4809_AG	0.205855650501097	0.755902954747396	74.4410018772206	45
CSL_chr2_L recq4ab_figl1	228	P3ID62	SL2_Mut_34	0.6_23d	4809_AH	0.201204583288151	0.812966140271018	74.3647227384695	52
CSL_chr2_L recq4ab_figl1	229	P3ID62	SL2_Mut_46	0.6_23d	4809_AI	0.212054826609457	0.655050854678098	76.5385063636703	47
CSL_chr2_L recq4ab_figl1	237	P3ID62	SL2_Mut_53	0.6_23d	4809_AQ	0.207410774721227	0.732946477095423	72.9934285106752	48
CSL_chr2_L recq4ab_figl1	238	P3ID62	SL2_Mut_53	0.6_23d	4809_AR	0.195670786919964	0.760008538549611	73.71561176983	51
CSL_chr2_L recq4ab_figl1	240	P3ID62	SL2_Mut_34	0.6_23d	4809_AT	0.210204032794978	0.672923974974154	74.6023918006194	48
CSL_chr2_L recq4ab_figl1	241	P3ID62	SL2_Mut_46	0.6_23d	4809_AU	0.225070027304746	0.666363457097966	76.369001740017	43
CSL_chr2_L recq4ab_figl1	242	P3ID62	SL2_Mut_46	0.6_23d	4809_AV	0.219010757600563	0.663466424327705	77.0565171730323	50
CSL_chr2_L recq4ab_figl1	249	P3ID62	SL2_Mut_53	0.6_23d	4809_BC	0.216343680085363	0.705415336425517	74.4209585185088	48
CSL_chr2_L recq4ab_figl1	250	P3ID62	SL2_Mut_53	0.6_23d	4809_BD	0.203500344382713	0.691521441159193	74.0821121043066	47
CSL_chr2_L recq4ab_figl1	251	P3ID62	SL2_Mut_34	0.6_23d	4809_BE	0.2195160250768	0.675499010460842	73.3821084487142	49
CSL_chr2_L recq4ab_figl1	252	P3ID62	SL2_Mut_34	0.6_23d	4809_BF	0.217580306872277	0.692501554012054	73.7056345337799	49
CSL_chr2_L recq4ab_figl1	253	P3ID62	SL2_Mut_46	0.6_23d	4809_BG	0.223251126120244	0.621821085275421	76.2942130946995	48
CSL_chr2_L recq4ab_figl1	254	P3ID62	SL2_Mut_46	0.6_23d	4809_BH	0.222411526635387	0.636728649700662	76.7678514760165	47
CSL_chr2_L recq4ab_figl1	261	P3ID62	SL2_Mut_53	0.6_23d	4809_BO	0.193580509654362	0.712791172101049	73.8546514711436	48
CSL_chr2_L recq4ab_figl1	262	P3ID62	SL2_Mut_53	0.6_23d	4809_BP	0.213173897440579	0.687396361396693	74.5006420586648	48
CSL_chr2_L recq4ab_figl1	263	P3ID62	SL2_Mut_34	0.6_23d	4809_BQ	0.214984284459234	0.714017267118354	74.191304532531	45
CSL_chr2_L recq4ab_figl1	264	P3ID62	SL2_Mut_34	0.6_23d	4809_BR	0.204810953470347	0.732791301876293	73.7901050943618	48
CSL_chr2_L recq4ab_figl1	265	P3ID62	SL2_Mut_46	0.6_23d	4809_BS	0.208123630954803	0.6767143445025	74.2807335120505	47
CSL_chr2_L recq4ab_figl1	266	P3ID62	SL2_Mut_46	0.6_23d	4809_BT	0.200644141967732	0.703367883783201	75.3822508286036	47
CSL_chr2_L recq4ab_figl1	273	P3ID62	SL2_Mut_53	0.6_23d	4809_CA	0.208727216751598	0.65465229516179	73.9324698486793	48
CSL_chr2_L recq4ab_figl1	274	P3ID62	SL2_Mut_53	0.6_23d	4809_CB	0.194588233767988	0.825757472315906	72.9311602163456	48
CSL_chr2_L recq4ab_figl1	275	P3ID62	SL2_Mut_34	0.6_23d	4809_CC	0.193208175485862	0.755493775786659	74.5232348619339	48
CSL_chr2_L recq4ab_figl1	276	P3ID62	SL2_Mut_34	0.6_23d	4809_CD	0.210971157178498	0.738228981419022	73.8681095533767	43
CSL_chr2_L recq4ab_figl1	277	P3ID62	SL2_Mut_46	0.6_23d	4809_CE	0.216399010048161	0.67952875952876	76.986336893383	47
CSL_chr2_L recq4ab_figl1	278	P3ID62	SL2_Mut_46	0.6_23d	4809_CF	0.21612629631153	0.750250272639069	76.7696397570435	47
CSL_chr2_L recq4ab_figl1	287	P3ID62	SL2_Mut_34	0.6_23d	4809_CO	0.199524197958243	0.754583926255912	75.1251834485967	NA
CSL_chr2_L recq4ab_figl1	288	P3ID62	SL2_Mut_34	0.6_23d	4809_CP	0.206911582466924	0.704972150196869	74.3162631093859	49
CSL_chr2_L recq4ab_figl1	289	P3ID62	SL2_Mut_46	0.6_23d	4809_CQ	0.218654676921414	0.590146018785536	76.8399747254347	50
CSL_chr2_L recq4ab_figl1	290	P3ID62	SL2_Mut_46	0.6_23d	4809_CR	0.20491268256517	0.723966271754123	77.2887162913034	51
CSL_chr2_L recq4ab_figl1	297	P3ID62	SL2_Mut_53	0.6_23d	4810_G	0.191006841963731	0.840924213569511	73.8624202480717	50
CSL_chr2_L recq4ab_figl1	299	P3ID62	SL2_Mut_34	0.6_23d	4810_I	0.217132322944888	0.684295934638125	74.6412119476287	47
CSL_chr2_L recq4ab_figl1	300	P3ID62	SL2_Mut_34	0.6_23d	4810_J	0.212964484978593	0.735206284406507	74.9601008484746	47
CSL_chr2_L recq4ab_figl1	301	P3ID62	SL2_Mut_46	0.6_23d	4810_K	0.208387477867405	0.684184799346743	73.5745868247485	47
CSL_chr2_L recq4ab_figl1	302	P3ID62	SL2_Mut_46	0.6_23d	4810_L	0.23468015797614	0.629058978432475	76.3325197006881	48
CSL_chr2_L recq4ab_figl1	309	P3ID62	SL2_Mut_53	0.6_23d	4810_S	0.203049123298449	0.810157133878064	72.5164619602772	49
CSL_chr2_L recq4ab_figl1	311	P3ID62	SL2_Mut_34	0.6_23d	4810_U	0.211584030903491	0.744359050610561	75.435336420104	50
CSL_chr2_L recq4ab_figl1	312	P3ID62	SL2_Mut_34	0.6_23d	4810_V	0.214977780937623	0.746585225086572	75.2476873814238	51
CSL_chr2_L recq4ab_figl1	313	P3ID62	SL2_Mut_46	0.6_23d	4810_W	0.2059064517684	0.678372856082799	74.926153654436	50
CSL_chr2_L recq4ab_figl1	314	P3ID62	SL2_Mut_46	0.6_23d	4810_X	0.223995446828711	0.663479996877716	76.3132045537379	47
CSL_chr2_L recq4ab_figl1	323	P3ID62	SL2_Mut_34	0.6_23d	4810_AG	0.216722207085289	0.721950999005515	73.9431571279343	48
CSL_chr2_L recq4ab_figl1	324	P3ID62	SL2_Mut_34	0.6_23d	4810_AH	0.203738848739534	0.718517967063323	74.4580726780752	47
CSL_chr2_L recq4ab_figl1	325	P3ID62	SL2_Mut_46	0.6_23d	4810_AI	0.230624530761466	0.666615246890789	76.4540478627817	45
CSL_chr2_L recq4ab_figl1	326	P3ID62	SL2_Mut_46	0.6_23d	4810_AJ	0.226761552994963	0.649538338016861	77.0521277626584	49
CSL_chr2_L recq4ab_figl1	334	P3ID62	SL2_Mut_53	0.6_23d	4810_AR	0.198225077249414	0.684334156477745	72.5910570246028	51
CSL_chr2_L recq4ab_figl1	336	P3ID62	SL2_Mut_34	0.6_23d	4810_AT	0.207180895573821	0.702474796367415	74.0639851304021	48
CSL_chr2_L recq4ab_figl1	337	P3ID62	SL2_Mut_46	0.6_23d	4810_AU	0.236961363600541	0.648805741369611	75.8827264823592	49
CSL_chr2_L recq4ab_figl1	338	P3ID62	SL2_Mut_46	0.6_23d	4810_AV	0.208828623119186	0.72018495972843	74.7443757194523	48
CSL_chr2_L recq4ab_figl1	345	P3ID62	SL2_Mut_53	0.6_23d	4810_BC	0.206423806366645	0.7438074628997	72.8021024835288	48
CSL_chr2_L recq4ab_figl1	346	P3ID62	SL2_Mut_53	0.6_23d	4810_BD	0.20774147508811	0.75316014014691	74.0509079662589	45
CSL_chr2_L recq4ab_figl1	347	P3ID62	SL2_Mut_34	0.6_23d	4810_BE	0.194349461999722	0.789191607868541	75.0626335887207	49
CSL_chr2_L recq4ab_figl1	348	P3ID62	SL2_Mut_34	0.6_23d	4810_BF	0.218599118331398	0.744680527922482	74.3421030033089	43
CSL_chr2_L recq4ab_figl1	349	P3ID62	SL2_Mut_46	0.6_23d	4810_BG	0.203895798199159	0.675004505455962	76.7091334197716	48
CSL_chr2_L recq4ab_figl1	350	P3ID62	SL2_Mut_46	0.6_23d	4810_BH	0.211394091872943	0.690925679646182	77.3340515547421	49
CSL_chr2_L recq4ab_figl1	357	P3ID62	SL2_Mut_53	0.6_23d	4810_BO	0.166763828504565	0.771977448319065	71.7132478706049	49
CSL_chr2_L recq4ab_figl1	358	P3ID62	SL2_Mut_53	0.6_23d	4810_BP	0.211935020680463	0.708538011695906	72.2285314929676	49
CSL_chr2_L recq4ab_figl1	359	P3ID62	SL2_Mut_34	0.6_23d	4810_BQ	0.221905847457886	0.708357043736959	73.4417768433781	47
CSL_chr2_L recq4ab_figl1	360	P3ID62	SL2_Mut_34	0.6_23d	4810_BR	0.218911083484301	0.717400962184698	74.885557911822	48
CSL_chr2_L recq4ab_figl1	361	P3ID62	SL2_Mut_46	0.6_23d	4810_BS	0.224263111102551	0.708884625718232	76.5194491419052	44
CSL_chr2_L recq4ab_figl1	362	P3ID62	SL2_Mut_46	0.6_23d	4810_BT	0.198659758317103	0.64163560743482	74.8293670542377	49

## Sheet: CSL_chr5_L WT_phenotypes
Population	ID_Pot_Pheno	ID_Manip_Pheno	Line	Treatment	ID_Geno	Relative Expansion Rate RER18-31 [no unit]	Compactness 31DAS [no unit]	Hue 31DAS [no unit]	Bolting_time [DAS]
CSL_chr5_L WT	363	P3ID62	SL5_WT_34	0.6_23d	4810_BU	0.209149995500974	0.691572408311623	77.1237871877456	50
CSL_chr5_L WT	365	P3ID62	SL5_WT_49	0.6_23d	4810_BW	0.230043642361177	0.732891015304909	76.6617049185348	52
CSL_chr5_L WT	366	P3ID62	SL5_WT_49	0.6_23d	4810_BX	0.225756753376836	0.721882660101668	76.6041165545839	51
CSL_chr5_L WT	371	P3ID62	SL5_WT_34	0.6_23d	4810_CC	0.229486905981453	0.689280923048412	76.06162294905	51
CSL_chr5_L WT	373	P3ID62	SL5_WT_49	0.6_23d	4810_CE	0.217016029857048	0.701745935388513	76.1403640219239	50
CSL_chr5_L WT	374	P3ID62	SL5_WT_49	0.6_23d	4810_CF	0.206495904260187	0.764073847329016	74.1843605136357	50
CSL_chr5_L WT	379	P3ID62	SL5_WT_34	0.6_23d	4810_CK	0.21670018893543	0.689913062369	77.2969871643664	51
CSL_chr5_L WT	380	P3ID62	SL5_WT_34	0.6_23d	4810_CL	0.217260706479987	0.661145293700158	77.125879857939	52
CSL_chr5_L WT	382	P3ID62	SL5_WT_49	0.6_23d	4810_CN	0.213772444730874	0.651721078646994	75.4706136437052	53
CSL_chr5_L WT	387	P3ID62	SL5_WT_34	0.6_23d	4811_A	0.216296590867048	0.723650382221754	77.0905405306548	51
CSL_chr5_L WT	389	P3ID62	SL5_WT_49	0.6_23d	4811_C	0.221669851619658	0.744440034415981	76.7402407835432	51
CSL_chr5_L WT	390	P3ID62	SL5_WT_49	0.6_23d	4811_D	0.219116545304323	0.677647867950481	76.5536011728716	52
CSL_chr5_L WT	395	P3ID62	SL5_WT_34	0.6_23d	4811_I	0.217010984978099	0.702300825142921	76.9656362619989	52
CSL_chr5_L WT	396	P3ID62	SL5_WT_34	0.6_23d	4811_J	0.188146862728189	0.769888173260669	74.4726451310676	50
CSL_chr5_L WT	397	P3ID62	SL5_WT_49	0.6_23d	4811_K	0.218011781045182	0.680311632488582	76.4024161631286	55
CSL_chr5_L WT	398	P3ID62	SL5_WT_49	0.6_23d	4811_L	0.213911016906579	0.649437656553023	76.9150875123167	55
CSL_chr5_L WT	403	P3ID62	SL5_WT_34	0.6_23d	4811_Q	0.228449506412845	0.717442671864097	76.8150727849154	50
CSL_chr5_L WT	404	P3ID62	SL5_WT_34	0.6_23d	4811_R	0.202010637997836	0.792121949064471	75.0155265629406	50
CSL_chr5_L WT	405	P3ID62	SL5_WT_49	0.6_23d	4811_S	0.211656908330991	0.651196366457553	77.2292616713383	52
CSL_chr5_L WT	406	P3ID62	SL5_WT_49	0.6_23d	4811_T	0.228642484052949	0.675974575701789	76.5829066984519	52
CSL_chr5_L WT	411	P3ID62	SL5_WT_34	0.6_23d	4811_Y	0.213672131988566	0.610711339808465	77.683965687401	51
CSL_chr5_L WT	412	P3ID62	SL5_WT_34	0.6_23d	4811_Z	0.220572795257864	0.703250269431959	76.7717569735883	51
CSL_chr5_L WT	413	P3ID62	SL5_WT_49	0.6_23d	4811_AA	0.227604296368053	0.652782270834256	76.362230552687	52
CSL_chr5_L WT	414	P3ID62	SL5_WT_49	0.6_23d	4811_AB	0.21110100465273	0.652802813805232	77.2189886326439	54
CSL_chr5_L WT	419	P3ID62	SL5_WT_34	0.6_23d	4811_AG	0.216139946199171	0.667374615174779	77.5734096216801	53
CSL_chr5_L WT	420	P3ID62	SL5_WT_34	0.6_23d	4811_AH	0.226203291777744	0.682391178177597	77.6149840018689	53
CSL_chr5_L WT	421	P3ID62	SL5_WT_49	0.6_23d	4811_AI	0.19225577592617	0.750820533018249	73.8874578354819	51
CSL_chr5_L WT	422	P3ID62	SL5_WT_49	0.6_23d	4811_AJ	0.214135805302902	0.692366323459119	76.7408137555432	54
CSL_chr5_L WT	427	P3ID62	SL5_WT_34	0.6_23d	4811_AO	0.216170526890544	0.6774998726504	77.4480934454895	53
CSL_chr5_L WT	428	P3ID62	SL5_WT_34	0.6_23d	4811_AP	0.219361791988894	0.69667605737426	77.5397361260863	53
CSL_chr5_L WT	429	P3ID62	SL5_WT_49	0.6_23d	4811_AQ	0.211100626156982	0.673609401136084	76.9901793443662	55
CSL_chr5_L WT	430	P3ID62	SL5_WT_49	0.6_23d	4811_AR	0.212874835346598	0.63643268668137	77.009157914597	53
CSL_chr5_L WT	435	P3ID62	SL5_WT_34	0.6_23d	4811_AW	0.220723264339645	0.670878990071871	77.4179360389383	53
CSL_chr5_L WT	436	P3ID62	SL5_WT_34	0.6_23d	4811_AX	0.221714752723483	0.691211731435461	77.3650296990655	52
CSL_chr5_L WT	437	P3ID62	SL5_WT_49	0.6_23d	4811_AY	0.210527863291985	0.718371059513275	76.3137266050025	52
CSL_chr5_L WT	438	P3ID62	SL5_WT_49	0.6_23d	4811_AZ	0.224396581677777	0.730666692239825	75.6107945741742	53
CSL_chr5_L WT	443	P3ID62	SL5_WT_34	0.6_23d	4811_BE	0.225592465059148	0.681185243572325	77.3919082793578	53
CSL_chr5_L WT	444	P3ID62	SL5_WT_34	0.6_23d	4811_BF	0.213199188918753	0.665878872015772	77.702787425312	54
CSL_chr5_L WT	445	P3ID62	SL5_WT_49	0.6_23d	4811_BG	0.199609080544742	0.760951686659156	74.244804856098	52
CSL_chr5_L WT	446	P3ID62	SL5_WT_49	0.6_23d	4811_BH	0.214385436591343	0.691428810361319	77.2362134310286	52
CSL_chr5_L WT	451	P3ID62	SL5_WT_34	0.6_23d	4811_BM	0.216206386090402	0.715881320777535	77.9931502469027	52
CSL_chr5_L WT	452	P3ID62	SL5_WT_34	0.6_23d	4811_BN	0.232761612261589	0.662787120590648	76.7821152453307	52
CSL_chr5_L WT	453	P3ID62	SL5_WT_49	0.6_23d	4811_BO	0.211370723527625	0.709034787899252	76.7452209783731	51
CSL_chr5_L WT	454	P3ID62	SL5_WT_49	0.6_23d	4811_BP	0.224781180133472	0.768114656086668	75.9412192302063	52
CSL_chr5_L WT	459	P3ID62	SL5_WT_34	0.6_23d	4811_BU	0.214107311453495	0.6895819650142	77.1197243088947	51
CSL_chr5_L WT	461	P3ID62	SL5_WT_49	0.6_23d	4811_BW	0.19518710714279	0.742288243442614	74.3884923738757	52
CSL_chr5_L WT	462	P3ID62	SL5_WT_49	0.6_23d	4811_BX	0.210193162707659	0.648000133074946	76.8330017307186	51
CSL_chr5_L WT	467	P3ID62	SL5_WT_34	0.6_23d	4811_CC	0.22476827078556	0.748500455204283	76.8832982102486	54
CSL_chr5_L WT	468	P3ID62	SL5_WT_34	0.6_23d	4811_CD	0.226204957912337	0.669284043350005	77.2055232443445	52
CSL_chr5_L WT	469	P3ID62	SL5_WT_49	0.6_23d	4811_CE	0.216164780514577	0.74247378290159	76.8103724766995	51
CSL_chr5_L WT	470	P3ID62	SL5_WT_49	0.6_23d	4811_CF	0.213225546527265	0.688609646897951	76.7309533839765	56
CSL_chr5_L WT	475	P3ID62	SL5_WT_34	0.6_23d	4811_CK	0.219287137883726	0.680410737038475	77.3820220911994	52
CSL_chr5_L WT	476	P3ID62	SL5_WT_34	0.6_23d	4811_CL	0.22136214112505	0.673980786123348	77.6541735471325	52
CSL_chr5_L WT	477	P3ID62	SL5_WT_49	0.6_23d	4811_CM	0.213330917741333	0.697653642134906	77.3191869062121	54
CSL_chr5_L WT	478	P3ID62	SL5_WT_49	0.6_23d	4811_CN	0.193148901245602	0.785863519051868	74.3299513669603	52
CSL_chr5_L WT	483	P3ID62	SL5_WT_34	0.6_23d	4812_A	0.216453995552975	0.757401376703319	77.2840813900764	51
CSL_chr5_L WT	484	P3ID62	SL5_WT_34	0.6_23d	4812_B	0.227154522543117	0.693424286823754	77.3849628644365	53
CSL_chr5_L WT	485	P3ID62	SL5_WT_49	0.6_23d	4812_C	0.230865424000333	0.699834790962368	76.5834831800941	52
CSL_chr5_L WT	486	P3ID62	SL5_WT_49	0.6_23d	4812_D	0.217571445126817	0.688814249092549	76.948021767267	53
CSL_chr5_L WT	491	P3ID62	SL5_WT_34	0.6_23d	4812_I	0.231187111714738	0.707355193279031	76.9928999541313	52
CSL_chr5_L WT	492	P3ID62	SL5_WT_34	0.6_23d	4812_J	0.225133221276201	0.724134040971207	77.1245714820578	52
CSL_chr5_L WT	493	P3ID62	SL5_WT_49	0.6_23d	4812_K	0.210120710573381	0.734531558615356	77.0527706023976	52
CSL_chr5_L WT	494	P3ID62	SL5_WT_49	0.6_23d	4812_L	0.201134017168403	0.79159291377233	73.9552436622679	52
CSL_chr5_L WT	499	P3ID62	SL5_WT_34	0.6_23d	4812_Q	0.209656279470352	0.755459251472659	74.4535080322023	52
CSL_chr5_L WT	500	P3ID62	SL5_WT_34	0.6_23d	4812_R	0.21394521513274	0.666618778934666	76.7057243450373	52
CSL_chr5_L WT	501	P3ID62	SL5_WT_49	0.6_23d	4812_S	0.232213568548855	0.711921184390714	76.7313122049493	53
CSL_chr5_L WT	502	P3ID62	SL5_WT_49	0.6_23d	4812_T	0.231942389299291	0.714977571728152	76.430171085735	52
CSL_chr5_L WT	507	P3ID62	SL5_WT_34	0.6_23d	4812_Y	0.203888076892379	0.666779879198036	77.8429852384333	52
CSL_chr5_L WT	508	P3ID62	SL5_WT_34	0.6_23d	4812_Z	0.220213147538282	0.708381187462388	77.5740363406447	56
CSL_chr5_L WT	509	P3ID62	SL5_WT_49	0.6_23d	4812_AA	0.214530807340181	0.665618750709526	76.8295223501231	52
CSL_chr5_L WT	510	P3ID62	SL5_WT_49	0.6_23d	4812_AB	0.209029687138027	0.712295518186385	77.3089287814997	55
CSL_chr5_L WT	515	P3ID62	SL5_WT_34	0.6_23d	4812_AG	0.227897024477226	0.700808432298534	77.8482773097	51
CSL_chr5_L WT	516	P3ID62	SL5_WT_34	0.6_23d	4812_AH	0.192709323570903	0.730060991624595	75.4990394382922	51
CSL_chr5_L WT	517	P3ID62	SL5_WT_49	0.6_23d	4812_AI	0.213393270284388	0.710410328708169	76.0742125007537	54
CSL_chr5_L WT	518	P3ID62	SL5_WT_49	0.6_23d	4812_AJ	0.224173655951974	0.683763335430905	76.8905140038893	54
CSL_chr5_L WT	523	P3ID62	SL5_WT_34	0.6_23d	4812_AO	0.211120974039578	0.613726007673236	77.8782059897763	52
CSL_chr5_L WT	524	P3ID62	SL5_WT_34	0.6_23d	4812_AP	0.198768798080034	0.797643263486	75.7425740016388	51
CSL_chr5_L WT	525	P3ID62	SL5_WT_49	0.6_23d	4812_AQ	0.169164389925037	0.822823237201601	74.6799354880704	53
CSL_chr5_L WT	526	P3ID62	SL5_WT_49	0.6_23d	4812_AR	0.220821370536072	0.666733572857496	75.8415608717419	53
CSL_chr5_L WT	531	P3ID62	SL5_WT_34	0.6_23d	4812_AW	0.211496311953622	0.684260355436271	78.1808788162862	54
CSL_chr5_L WT	532	P3ID62	SL5_WT_34	0.6_23d	4812_AX	0.230415729544112	0.698899109722279	77.5356227168628	54
CSL_chr5_L WT	534	P3ID62	SL5_WT_49	0.6_23d	4812_AZ	0.222797920703384	0.673015037635204	76.1999300630328	NA
CSL_chr5_L WT	539	P3ID62	SL5_WT_34	0.6_23d	4812_BE	0.205523212827768	0.781976088427701	74.8989578597838	51
CSL_chr5_L WT	540	P3ID62	SL5_WT_34	0.6_23d	4812_BF	0.223395059080349	0.701201359463897	77.5751512587103	51
CSL_chr5_L WT	541	P3ID62	SL5_WT_49	0.6_23d	4812_BG	0.223096232063652	0.710202868163077	76.7062376963874	53
CSL_chr5_L WT	542	P3ID62	SL5_WT_49	0.6_23d	4812_BH	0.2261710813936	0.762668546752446	75.5209311771724	54
CSL_chr5_L WT	547	P3ID62	SL5_WT_34	0.6_23d	4812_BM	0.212004778367192	0.791255089512888	75.7606666794889	51
CSL_chr5_L WT	548	P3ID62	SL5_WT_34	0.6_23d	4812_BN	0.20961388856591	0.651383104125737	78.2456236968797	52
CSL_chr5_L WT	549	P3ID62	SL5_WT_49	0.6_23d	4812_BO	0.205679357405853	0.820114335363987	74.3689584958928	52
CSL_chr5_L WT	550	P3ID62	SL5_WT_49	0.6_23d	4812_BP	0.206800818436081	0.704350106348883	76.5707402436499	57
CSL_chr5_L WT	555	P3ID62	SL5_WT_34	0.6_23d	4812_BU	0.222848112696976	0.736333561148585	77.4118995052088	52
CSL_chr5_L WT	557	P3ID62	SL5_WT_49	0.6_23d	4812_BW	0.22240020722086	0.705056462005548	76.3425176484762	55
CSL_chr5_L WT	558	P3ID62	SL5_WT_49	0.6_23d	4812_BX	0.204789230383836	0.729767717117917	75.9586122712442	56
CSL_chr5_L WT	563	P3ID62	SL5_WT_34	0.6_23d	4812_CC	0.201359666811049	0.670319304479067	77.2967290686608	54
CSL_chr5_L WT	564	P3ID62	SL5_WT_34	0.6_23d	4812_CD	0.199404321156562	0.632425696132782	78.0604389438339	55
CSL_chr5_L WT	565	P3ID62	SL5_WT_49	0.6_23d	4812_CE	0.203038897562013	0.757665665344593	74.9268042750585	52
CSL_chr5_L WT	566	P3ID62	SL5_WT_49	0.6_23d	4812_CF	0.197136106996928	0.792823840687308	74.3640605146935	54
CSL_chr5_L WT	572	P3ID62	SL5_WT_34	0.6_23d	4812_CL	0.221543138731012	0.644165979818299	77.384661025369	52
CSL_chr5_L WT	573	P3ID62	SL5_WT_49	0.6_23d	4812_CM	0.201789416131332	0.733021573212159	76.9343212928254	52
CSL_chr5_L WT	580	P3ID62	SL5_WT_34	0.6_23d	4813_B	0.226798835192414	0.625717919940142	77.2271878866221	54
CSL_chr5_L WT	581	P3ID62	SL5_WT_49	0.6_23d	4813_C	0.200921039917212	0.760605652264458	75.1534969442196	52
CSL_chr5_L WT	582	P3ID62	SL5_WT_49	0.6_23d	4813_D	0.218698320332999	0.669342547916535	76.9812774558762	58
CSL_chr5_L WT	587	P3ID62	SL5_WT_34	0.6_23d	4813_I	0.214913833069243	0.695481510002283	77.3203823419258	51
CSL_chr5_L WT	588	P3ID62	SL5_WT_34	0.6_23d	4813_J	0.217842258618259	0.679341346760733	77.5289377585896	50
CSL_chr5_L WT	589	P3ID62	SL5_WT_49	0.6_23d	4813_K	0.216778495931614	0.72438281794505	76.9296925083742	53
CSL_chr5_L WT	590	P3ID62	SL5_WT_49	0.6_23d	4813_L	0.209261284513845	0.718612968908479	76.8363205661915	54
CSL_chr5_L WT	595	P3ID62	SL5_WT_34	0.6_23d	4813_Q	0.220298607565608	0.68443497273075	77.4734092167535	51
CSL_chr5_L WT	596	P3ID62	SL5_WT_34	0.6_23d	4813_R	0.190080487055404	0.825425102029519	76.1064334709534	52
CSL_chr5_L WT	597	P3ID62	SL5_WT_49	0.6_23d	4813_S	0.194252729799566	0.776139279566051	75.5920667278784	NA
CSL_chr5_L WT	598	P3ID62	SL5_WT_49	0.6_23d	4813_T	0.239872987422834	0.677607965218312	76.3405059281904	NA
CSL_chr5_L WT	605	P3ID62	SL5_WT_49	0.6_23d	4813_AA	0.200528199314469	0.797093762712214	74.8196251283806	52
CSL_chr5_L WT	606	P3ID62	SL5_WT_49	0.6_23d	4813_AB	0.215207272716842	0.680941295872668	77.9281639234654	NA
CSL_chr5_L WT	611	P3ID62	SL5_WT_34	0.6_23d	4813_AG	0.196148891576364	0.831874527238766	75.2515926598309	52
CSL_chr5_L WT	612	P3ID62	SL5_WT_34	0.6_23d	4813_AH	0.231731730568301	0.695795222741331	77.0843250439318	52
CSL_chr5_L WT	613	P3ID62	SL5_WT_49	0.6_23d	4813_AI	0.208216851374258	0.68733657791774	77.3375784104569	53
CSL_chr5_L WT	614	P3ID62	SL5_WT_49	0.6_23d	4813_AJ	0.22128025435471	0.676523569858482	76.7669465045181	54
CSL_chr5_L WT	619	P3ID62	SL5_WT_34	0.6_23d	4813_AO	0.215924698965853	0.651068795034343	77.3585675189281	52
CSL_chr5_L WT	620	P3ID62	SL5_WT_34	0.6_23d	4813_AP	0.215252354119376	0.673445615439819	77.8383803112648	51
CSL_chr5_L WT	621	P3ID62	SL5_WT_49	0.6_23d	4813_AQ	0.221962643083548	0.720131213007203	76.4317155029507	54
CSL_chr5_L WT	622	P3ID62	SL5_WT_49	0.6_23d	4813_AR	0.232098939345554	0.791013835691394	77.2539945616835	52
CSL_chr5_L WT	627	P3ID62	SL5_WT_34	0.6_23d	4813_AW	0.215361771039005	0.681755388603978	76.6638505486578	52
CSL_chr5_L WT	628	P3ID62	SL5_WT_34	0.6_23d	4813_AX	0.202673840668127	0.761927757797574	75.2037776487103	51
CSL_chr5_L WT	629	P3ID62	SL5_WT_49	0.6_23d	4813_AY	0.210777231596902	0.702185020669114	77.9538843264308	52
CSL_chr5_L WT	630	P3ID62	SL5_WT_49	0.6_23d	4813_AZ	0.208154743325279	0.664678918134344	78.0624134375475	52
CSL_chr5_L WT	635	P3ID62	SL5_WT_34	0.6_23d	4813_BE	0.219252646103056	0.616014751224231	77.2070756484499	52
CSL_chr5_L WT	636	P3ID62	SL5_WT_34	0.6_23d	4813_BF	0.20956592608822	0.620038398244652	77.8748106706538	54
CSL_chr5_L WT	637	P3ID62	SL5_WT_49	0.6_23d	4813_BG	0.206710310857334	0.750464863559527	76.7809857450346	53
CSL_chr5_L WT	638	P3ID62	SL5_WT_49	0.6_23d	4813_BH	0.203833752907626	0.678252147257201	77.7607244529415	52
CSL_chr5_L WT	643	P3ID62	SL5_WT_34	0.6_23d	4813_BM	0.206256516252512	0.775683298222018	74.1010599498297	52
CSL_chr5_L WT	644	P3ID62	SL5_WT_34	0.6_23d	4813_BN	0.218171393304536	0.736367531887348	77.2673856180462	53
CSL_chr5_L WT	645	P3ID62	SL5_WT_49	0.6_23d	4813_BO	0.218027414564604	0.68119806763285	77.1129422368412	54
CSL_chr5_L WT	646	P3ID62	SL5_WT_49	0.6_23d	4813_BP	0.22551487292268	0.672573657538407	76.9462242396417	52
CSL_chr5_L WT	651	P3ID62	SL5_WT_34	0.6_23d	4813_BU	0.23038505394392	0.688225369604026	76.9951505974068	53
CSL_chr5_L WT	653	P3ID62	SL5_WT_49	0.6_23d	4813_BW	0.221217719384705	0.688240448093089	77.4362823727579	52
CSL_chr5_L WT	654	P3ID62	SL5_WT_49	0.6_23d	4813_BX	0.227275926837588	0.721534664736042	76.9218582636541	53
CSL_chr5_L WT	660	P3ID62	SL5_WT_34	0.6_23d	4813_CD	0.215292705481045	0.710612402828098	76.7457221173146	52
CSL_chr5_L WT	661	P3ID62	SL5_WT_49	0.6_23d	4813_CE	0.227514219103044	0.720669297759222	77.2784899604019	53
CSL_chr5_L WT	662	P3ID62	SL5_WT_49	0.6_23d	4813_CF	0.207218979873224	0.641058190803818	77.6237585581233	54
CSL_chr5_L WT	667	P3ID62	SL5_WT_34	0.6_23d	4813_CK	0.213238486103515	0.690482813691448	77.7714324114439	54
CSL_chr5_L WT	668	P3ID62	SL5_WT_34	0.6_23d	4813_CL	0.214627548175803	0.629574136264914	77.9106640307944	52
CSL_chr5_L WT	669	P3ID62	SL5_WT_49	0.6_23d	4813_CM	0.235494975794404	0.720511678150537	75.9861713546798	53
CSL_chr5_L WT	670	P3ID62	SL5_WT_49	0.6_23d	4813_CN	0.202375233445744	0.816234987700767	74.556674539933	52
CSL_chr5_L WT	676	P3ID62	SL5_WT_34	0.6_23d	4814_B	0.235750450689229	0.728667273140778	76.5754707136363	53
CSL_chr5_L WT	677	P3ID62	SL5_WT_49	0.6_23d	4814_C	0.222600605751455	0.675695864297392	77.1719257324216	52
CSL_chr5_L WT	678	P3ID62	SL5_WT_49	0.6_23d	4814_D	0.210805161671083	0.655716695180118	76.9553030918031	55
CSL_chr5_L WT	683	P3ID62	SL5_WT_34	0.6_23d	4814_I	0.234714947185366	0.745712821945881	75.8415764269617	51
CSL_chr5_L WT	684	P3ID62	SL5_WT_34	0.6_23d	4814_J	0.226871663776452	0.694614122315021	77.11745780754	52
CSL_chr5_L WT	685	P3ID62	SL5_WT_49	0.6_23d	4814_K	0.233409205735804	0.739243889445694	75.1828959593207	53
CSL_chr5_L WT	686	P3ID62	SL5_WT_49	0.6_23d	4814_L	0.223609923108673	0.680884408240598	76.1794489295653	54
CSL_chr5_L WT	691	P3ID62	SL5_WT_34	0.6_23d	4814_Q	0.228411020803945	0.720276371015051	77.5366858500877	51
CSL_chr5_L WT	692	P3ID62	SL5_WT_34	0.6_23d	4814_R	0.225420283730102	0.687392904168395	77.6814052116962	52
CSL_chr5_L WT	693	P3ID62	SL5_WT_49	0.6_23d	4814_S	0.225025917410914	0.711598873422521	76.8479698004433	56
CSL_chr5_L WT	694	P3ID62	SL5_WT_49	0.6_23d	4814_T	0.125604652988707	0.908814379536813	70.9984308377355	53
CSL_chr5_L WT	700	P3ID62	SL5_WT_34	0.6_23d	4814_Z	0.222103057094515	0.657927068607334	77.9532794964584	51
CSL_chr5_L WT	701	P3ID62	SL5_WT_49	0.6_23d	4814_AA	0.223153499570845	0.659803343693066	76.6828963674946	57
CSL_chr5_L WT	702	P3ID62	SL5_WT_49	0.6_23d	4814_AB	0.209878076582815	0.629028790336767	77.1131999057019	55
CSL_chr5_L WT	707	P3ID62	SL5_WT_34	0.6_23d	4814_AG	0.229012897578702	0.702090428181072	76.8543919347987	54
CSL_chr5_L WT	708	P3ID62	SL5_WT_34	0.6_23d	4814_AH	0.0337770533976249	NA	NA	57
CSL_chr5_L WT	709	P3ID62	SL5_WT_49	0.6_23d	4814_AI	0.214684908750848	0.667678936069951	77.0355251204626	52
CSL_chr5_L WT	715	P3ID62	SL5_WT_34	0.6_23d	4814_AO	0.211201189083988	0.701434231820972	76.721187813918	55
CSL_chr5_L WT	716	P3ID62	SL5_WT_34	0.6_23d	4814_AP	0.221592186302837	0.720830813883178	77.7744349446271	51
CSL_chr5_L WT	718	P3ID62	SL5_WT_49	0.6_23d	4814_AR	0.220330317347205	0.721150344615611	76.9964098162169	55

## Sheet: CSL_chr5_L recq4ab_figl1_phenot
Population	ID_Pot_Pheno	ID_Manip_Pheno	Line	Treatment	ID_Geno	Relative Expansion Rate RER18-31 [no unit]	Compactness 31DAS [no unit]	Hue 31DAS [no unit]	Bolting_time [DAS]
CSL_chr5_L recq4ab_figl1	367	P3ID62	SL5_Mut_28	0.6_23d	4810_BY	0.232613381102078	0.731902989998153	76.3378242111196	51
CSL_chr5_L recq4ab_figl1	368	P3ID62	SL5_Mut_28	0.6_23d	4810_BZ	0.22304826748919	0.717620367446702	76.339872617744	NA
CSL_chr5_L recq4ab_figl1	369	P3ID62	SL5_Mut_11	0.6_23d	4810_CA	0.195592522338083	0.643042108091822	77.1751356082572	54
CSL_chr5_L recq4ab_figl1	370	P3ID62	SL5_Mut_11	0.6_23d	4810_CB	0.214973348773055	0.681363236093156	76.8659770684669	54
CSL_chr5_L recq4ab_figl1	375	P3ID62	SL5_Mut_28	0.6_23d	4810_CG	0.215749268965295	0.690077549342777	77.0733377391903	51
CSL_chr5_L recq4ab_figl1	376	P3ID62	SL5_Mut_28	0.6_23d	4810_CH	0.213819702921221	0.722573623559539	74.3578424978261	52
CSL_chr5_L recq4ab_figl1	377	P3ID62	SL5_Mut_11	0.6_23d	4810_CI	0.199238800292931	0.677637021840284	76.9281673543235	51
CSL_chr5_L recq4ab_figl1	378	P3ID62	SL5_Mut_11	0.6_23d	4810_CJ	0.196188302633024	0.769640730642338	76.1507305674209	52
CSL_chr5_L recq4ab_figl1	383	P3ID62	SL5_Mut_28	0.6_23d	4810_CO	0.207528408939171	0.643394590361109	76.9761665823262	50
CSL_chr5_L recq4ab_figl1	384	P3ID62	SL5_Mut_28	0.6_23d	4810_CP	0.193785014945323	0.75811141914863	75.2690502451542	50
CSL_chr5_L recq4ab_figl1	385	P3ID62	SL5_Mut_11	0.6_23d	4810_CQ	0.215451462576555	0.730802592507392	76.8791330967192	51
CSL_chr5_L recq4ab_figl1	386	P3ID62	SL5_Mut_11	0.6_23d	4810_CR	0.215058265761759	0.649769166835455	77.361100146039	50
CSL_chr5_L recq4ab_figl1	391	P3ID62	SL5_Mut_28	0.6_23d	4811_E	0.237902395544286	0.697283958581981	75.9455423826119	52
CSL_chr5_L recq4ab_figl1	393	P3ID62	SL5_Mut_11	0.6_23d	4811_G	0.201019573358911	0.779363969226972	75.2550826528762	52
CSL_chr5_L recq4ab_figl1	394	P3ID62	SL5_Mut_11	0.6_23d	4811_H	0.19450585704262	0.762598799949131	75.4367209911467	51
CSL_chr5_L recq4ab_figl1	399	P3ID62	SL5_Mut_28	0.6_23d	4811_M	0.202706401760388	0.795493824558445	74.2084077775363	52
CSL_chr5_L recq4ab_figl1	400	P3ID62	SL5_Mut_28	0.6_23d	4811_N	0.227903183534979	0.683154453452684	76.6260876766757	52
CSL_chr5_L recq4ab_figl1	401	P3ID62	SL5_Mut_11	0.6_23d	4811_O	0.205965925847367	0.671989190760837	77.4378563564954	53
CSL_chr5_L recq4ab_figl1	402	P3ID62	SL5_Mut_11	0.6_23d	4811_P	0.20372752345691	0.617342250093791	77.0507253491599	52
CSL_chr5_L recq4ab_figl1	407	P3ID62	SL5_Mut_28	0.6_23d	4811_U	0.224291610961463	0.629146788530106	77.1688703001208	51
CSL_chr5_L recq4ab_figl1	408	P3ID62	SL5_Mut_28	0.6_23d	4811_V	0.22198864865897	0.740489783024251	76.6490228612063	50
CSL_chr5_L recq4ab_figl1	409	P3ID62	SL5_Mut_11	0.6_23d	4811_W	0.207657325125342	0.660022306589235	77.6562576723585	51
CSL_chr5_L recq4ab_figl1	410	P3ID62	SL5_Mut_11	0.6_23d	4811_X	0.206587978002762	0.692427068664175	76.9243559525953	51
CSL_chr5_L recq4ab_figl1	415	P3ID62	SL5_Mut_28	0.6_23d	4811_AC	0.222957763134867	0.722122690144862	76.425471714651	51
CSL_chr5_L recq4ab_figl1	416	P3ID62	SL5_Mut_28	0.6_23d	4811_AD	0.213704034625656	0.706566114293791	77.4055883553889	50
CSL_chr5_L recq4ab_figl1	417	P3ID62	SL5_Mut_11	0.6_23d	4811_AE	0.220546731027731	0.677003531242519	77.3187108620784	51
CSL_chr5_L recq4ab_figl1	418	P3ID62	SL5_Mut_11	0.6_23d	4811_AF	0.202266161238441	0.609047984238138	77.8998851493235	53
CSL_chr5_L recq4ab_figl1	423	P3ID62	SL5_Mut_28	0.6_23d	4811_AK	0.211869946304657	0.677365370262602	76.5712912998475	55
CSL_chr5_L recq4ab_figl1	424	P3ID62	SL5_Mut_28	0.6_23d	4811_AL	0.213065371672362	0.71375683140389	76.6244272166953	NA
CSL_chr5_L recq4ab_figl1	425	P3ID62	SL5_Mut_11	0.6_23d	4811_AM	0.181770703692988	0.761397019596685	75.5280342791683	52
CSL_chr5_L recq4ab_figl1	426	P3ID62	SL5_Mut_11	0.6_23d	4811_AN	0.208375132244703	0.655936727066304	77.5900696764623	53
CSL_chr5_L recq4ab_figl1	431	P3ID62	SL5_Mut_28	0.6_23d	4811_AS	0.231453456777935	0.711299547239866	77.1699501457118	52
CSL_chr5_L recq4ab_figl1	432	P3ID62	SL5_Mut_28	0.6_23d	4811_AT	0.226459424777874	0.737477627274939	77.1490578610808	52
CSL_chr5_L recq4ab_figl1	433	P3ID62	SL5_Mut_11	0.6_23d	4811_AU	0.188679069678918	0.78542322652343	74.2355166018111	52
CSL_chr5_L recq4ab_figl1	434	P3ID62	SL5_Mut_11	0.6_23d	4811_AV	0.215394543525942	0.636566559722295	77.9216183666574	52
CSL_chr5_L recq4ab_figl1	439	P3ID62	SL5_Mut_28	0.6_23d	4811_BA	0.222426177240285	0.717856113068679	77.0640163554881	50
CSL_chr5_L recq4ab_figl1	440	P3ID62	SL5_Mut_28	0.6_23d	4811_BB	0.203101871375839	0.642028703295652	77.4408862657298	52
CSL_chr5_L recq4ab_figl1	442	P3ID62	SL5_Mut_11	0.6_23d	4811_BD	0.201701815669972	0.587005094750484	77.2254011643823	55
CSL_chr5_L recq4ab_figl1	447	P3ID62	SL5_Mut_28	0.6_23d	4811_BI	0.215538048792019	0.668674741827412	77.5449165224322	51
CSL_chr5_L recq4ab_figl1	448	P3ID62	SL5_Mut_28	0.6_23d	4811_BJ	0.228810684263367	0.645216179544538	76.4877032347501	52
CSL_chr5_L recq4ab_figl1	449	P3ID62	SL5_Mut_11	0.6_23d	4811_BK	0.212548685413249	0.69980511711414	78.1906372656427	51
CSL_chr5_L recq4ab_figl1	450	P3ID62	SL5_Mut_11	0.6_23d	4811_BL	0.206797696711364	0.625838903136533	77.4282136210995	52
CSL_chr5_L recq4ab_figl1	455	P3ID62	SL5_Mut_28	0.6_23d	4811_BQ	0.173092375471671	0.831106557377049	73.9251219411089	53
CSL_chr5_L recq4ab_figl1	456	P3ID62	SL5_Mut_28	0.6_23d	4811_BR	0.233077478503715	0.699960806514828	76.480015060058	53
CSL_chr5_L recq4ab_figl1	457	P3ID62	SL5_Mut_11	0.6_23d	4811_BS	0.192193565184585	0.758389890264863	75.8767591798205	50
CSL_chr5_L recq4ab_figl1	458	P3ID62	SL5_Mut_11	0.6_23d	4811_BT	0.180856369311228	0.706157200706053	75.7928994678122	51
CSL_chr5_L recq4ab_figl1	463	P3ID62	SL5_Mut_28	0.6_23d	4811_BY	0.214929650587186	0.709026713952952	76.9812398536169	50
CSL_chr5_L recq4ab_figl1	464	P3ID62	SL5_Mut_28	0.6_23d	4811_BZ	0.236469972787927	0.65429367388769	76.9912807146477	51
CSL_chr5_L recq4ab_figl1	465	P3ID62	SL5_Mut_11	0.6_23d	4811_CA	0.186954797655185	0.711621867819608	75.4860487344	51
CSL_chr5_L recq4ab_figl1	466	P3ID62	SL5_Mut_11	0.6_23d	4811_CB	0.19978395877578	0.646773057053527	77.7606324413119	52
CSL_chr5_L recq4ab_figl1	471	P3ID62	SL5_Mut_28	0.6_23d	4811_CG	0.182573229798873	0.831790925791134	72.22749560794	53
CSL_chr5_L recq4ab_figl1	472	P3ID62	SL5_Mut_28	0.6_23d	4811_CH	0.230698743774703	0.701457674551845	76.0912198549432	53
CSL_chr5_L recq4ab_figl1	473	P3ID62	SL5_Mut_11	0.6_23d	4811_CI	0.21042664253913	0.673699792869588	77.7730782036702	53
CSL_chr5_L recq4ab_figl1	474	P3ID62	SL5_Mut_11	0.6_23d	4811_CJ	0.214596646245699	0.648818983643265	77.5129031773604	52
CSL_chr5_L recq4ab_figl1	479	P3ID62	SL5_Mut_28	0.6_23d	4811_CO	0.225068854596115	0.761624668435013	76.3560028040276	52
CSL_chr5_L recq4ab_figl1	480	P3ID62	SL5_Mut_28	0.6_23d	4811_CP	0.221950111145758	0.665749955038667	76.3690270792407	53
CSL_chr5_L recq4ab_figl1	482	P3ID62	SL5_Mut_11	0.6_23d	4811_CR	0.210718334609869	0.698143132797783	77.5321355649867	52
CSL_chr5_L recq4ab_figl1	487	P3ID62	SL5_Mut_28	0.6_23d	4812_E	0.221951791041494	0.689216474356134	76.476700172941	51
CSL_chr5_L recq4ab_figl1	488	P3ID62	SL5_Mut_28	0.6_23d	4812_F	0.232434927059017	0.720872627638744	77.0036974625382	51
CSL_chr5_L recq4ab_figl1	489	P3ID62	SL5_Mut_11	0.6_23d	4812_G	0.212796195937453	0.685520022722822	77.5385620975019	51
CSL_chr5_L recq4ab_figl1	490	P3ID62	SL5_Mut_11	0.6_23d	4812_H	0.209002563399699	0.617307110812162	78.2628023715609	52
CSL_chr5_L recq4ab_figl1	495	P3ID62	SL5_Mut_28	0.6_23d	4812_M	0.223645385561922	0.698617438287954	77.2101507540722	52
CSL_chr5_L recq4ab_figl1	496	P3ID62	SL5_Mut_28	0.6_23d	4812_N	0.206309839692191	0.769633012647281	74.5075464196417	51
CSL_chr5_L recq4ab_figl1	497	P3ID62	SL5_Mut_11	0.6_23d	4812_O	0.20069389813122	0.589422646183035	77.9672010801883	51
CSL_chr5_L recq4ab_figl1	498	P3ID62	SL5_Mut_11	0.6_23d	4812_P	0.209816169673095	0.671583163910579	77.0564021105265	52
CSL_chr5_L recq4ab_figl1	503	P3ID62	SL5_Mut_28	0.6_23d	4812_U	0.227877483650522	0.702584833361864	76.6678799086579	51
CSL_chr5_L recq4ab_figl1	504	P3ID62	SL5_Mut_28	0.6_23d	4812_V	0.205129615777811	0.794459923134121	74.1930836783246	52
CSL_chr5_L recq4ab_figl1	505	P3ID62	SL5_Mut_11	0.6_23d	4812_W	0.216044980575822	0.673011296186643	77.0261630680952	52
CSL_chr5_L recq4ab_figl1	506	P3ID62	SL5_Mut_11	0.6_23d	4812_X	0.212626197687881	0.622097884254819	77.8079633405493	52
CSL_chr5_L recq4ab_figl1	511	P3ID62	SL5_Mut_28	0.6_23d	4812_AC	0.2277091213071	0.699242921717619	76.3390491973683	51
CSL_chr5_L recq4ab_figl1	512	P3ID62	SL5_Mut_28	0.6_23d	4812_AD	0.244337881682558	0.724287917139449	75.6306219427885	53
CSL_chr5_L recq4ab_figl1	513	P3ID62	SL5_Mut_11	0.6_23d	4812_AE	0.207617980931376	0.688287427601443	77.8257071352696	53
CSL_chr5_L recq4ab_figl1	514	P3ID62	SL5_Mut_11	0.6_23d	4812_AF	0.20864429123887	0.66309814879497	77.7848850697694	54
CSL_chr5_L recq4ab_figl1	519	P3ID62	SL5_Mut_28	0.6_23d	4812_AK	0.225282934087294	0.668191210563451	76.5045435132008	52
CSL_chr5_L recq4ab_figl1	520	P3ID62	SL5_Mut_28	0.6_23d	4812_AL	0.216861933323536	0.672936694842321	77.3945346763491	50
CSL_chr5_L recq4ab_figl1	521	P3ID62	SL5_Mut_11	0.6_23d	4812_AM	0.215203551181606	0.719330267432348	77.3256517637027	52
CSL_chr5_L recq4ab_figl1	522	P3ID62	SL5_Mut_11	0.6_23d	4812_AN	0.188518285610598	0.687899889074936	77.6000305608971	51
CSL_chr5_L recq4ab_figl1	527	P3ID62	SL5_Mut_28	0.6_23d	4812_AS	0.208157043774238	0.804242178799231	72.7216953365164	53
CSL_chr5_L recq4ab_figl1	528	P3ID62	SL5_Mut_28	0.6_23d	4812_AT	0.247279212465183	0.700750687340016	75.8030665208276	53
CSL_chr5_L recq4ab_figl1	529	P3ID62	SL5_Mut_11	0.6_23d	4812_AU	0.209333070647559	0.658942622752142	77.5806705789651	54
CSL_chr5_L recq4ab_figl1	530	P3ID62	SL5_Mut_11	0.6_23d	4812_AV	0.227120949223917	0.693488226934882	77.0789628198379	54
CSL_chr5_L recq4ab_figl1	535	P3ID62	SL5_Mut_28	0.6_23d	4812_BA	0.232697261864778	0.689350622388692	76.2860774215565	51
CSL_chr5_L recq4ab_figl1	536	P3ID62	SL5_Mut_28	0.6_23d	4812_BB	0.228054873479593	0.71834218969956	75.9102349049088	53
CSL_chr5_L recq4ab_figl1	538	P3ID62	SL5_Mut_11	0.6_23d	4812_BD	0.193611894923677	0.770560965968304	75.8796700871888	NA
CSL_chr5_L recq4ab_figl1	544	P3ID62	SL5_Mut_28	0.6_23d	4812_BJ	0.227233191449061	0.738168213697495	75.7697796570974	53
CSL_chr5_L recq4ab_figl1	545	P3ID62	SL5_Mut_11	0.6_23d	4812_BK	0.210116669088686	0.683881233051082	77.7158081741378	52
CSL_chr5_L recq4ab_figl1	546	P3ID62	SL5_Mut_11	0.6_23d	4812_BL	0.210049847937759	0.661477605333921	77.7259078646507	NA
CSL_chr5_L recq4ab_figl1	551	P3ID62	SL5_Mut_28	0.6_23d	4812_BQ	0.217942055181904	0.629668104256516	77.4805780687425	51
CSL_chr5_L recq4ab_figl1	552	P3ID62	SL5_Mut_28	0.6_23d	4812_BR	0.215815663220097	0.724302122531297	77.6248548130682	51
CSL_chr5_L recq4ab_figl1	553	P3ID62	SL5_Mut_11	0.6_23d	4812_BS	0.202722232676544	0.655862443136764	78.7909993793067	56
CSL_chr5_L recq4ab_figl1	554	P3ID62	SL5_Mut_11	0.6_23d	4812_BT	0.203711909483927	0.636775925158796	78.2857319995826	55
CSL_chr5_L recq4ab_figl1	559	P3ID62	SL5_Mut_28	0.6_23d	4812_BY	0.2300807415251	0.700155635840176	76.3779682162683	53
CSL_chr5_L recq4ab_figl1	560	P3ID62	SL5_Mut_28	0.6_23d	4812_BZ	0.220037191327766	0.666569112612852	76.9008435431517	53
CSL_chr5_L recq4ab_figl1	561	P3ID62	SL5_Mut_11	0.6_23d	4812_CA	0.210971287081699	0.690571002034572	77.9591225546257	51
CSL_chr5_L recq4ab_figl1	562	P3ID62	SL5_Mut_11	0.6_23d	4812_CB	0.189537570228977	0.76931083014985	75.6172114930731	NA
CSL_chr5_L recq4ab_figl1	567	P3ID62	SL5_Mut_28	0.6_23d	4812_CG	-0.120582453067335	NA	NA	NA
CSL_chr5_L recq4ab_figl1	568	P3ID62	SL5_Mut_28	0.6_23d	4812_CH	0.228183113912123	0.720303973593661	76.7042850886129	52
CSL_chr5_L recq4ab_figl1	569	P3ID62	SL5_Mut_11	0.6_23d	4812_CI	0.218772884394925	0.624595306633741	76.8402713419257	57
CSL_chr5_L recq4ab_figl1	575	P3ID62	SL5_Mut_28	0.6_23d	4812_CO	0.224414575885496	0.711342365538663	76.9703478017164	51
CSL_chr5_L recq4ab_figl1	576	P3ID62	SL5_Mut_28	0.6_23d	4812_CP	0.235392686591856	0.699123156336642	76.7056141781897	52
CSL_chr5_L recq4ab_figl1	577	P3ID62	SL5_Mut_11	0.6_23d	4812_CQ	0.206793221778811	0.632698826597132	77.8420111625442	51
CSL_chr5_L recq4ab_figl1	578	P3ID62	SL5_Mut_11	0.6_23d	4811_CQ	0.193177788265839	0.599576789341046	77.8123377213128	NA
CSL_chr5_L recq4ab_figl1	583	P3ID62	SL5_Mut_28	0.6_23d	4813_E	0.241157241941841	0.737348591810953	75.3304015699266	51
CSL_chr5_L recq4ab_figl1	584	P3ID62	SL5_Mut_28	0.6_23d	4813_F	0.250818371749529	0.757905322358375	75.9040479165987	53
CSL_chr5_L recq4ab_figl1	585	P3ID62	SL5_Mut_11	0.6_23d	4813_G	0.216403321671856	0.648547302927615	77.1984426487413	53
CSL_chr5_L recq4ab_figl1	586	P3ID62	SL5_Mut_11	0.6_23d	4813_H	0.20349214881101	0.630644880889126	77.8769054114133	56
CSL_chr5_L recq4ab_figl1	591	P3ID62	SL5_Mut_28	0.6_23d	4813_M	0.220603734021325	0.700849333634516	77.2441550238563	52
CSL_chr5_L recq4ab_figl1	592	P3ID62	SL5_Mut_28	0.6_23d	4813_N	0.199042988857763	0.739847407137212	74.8614930447618	51
CSL_chr5_L recq4ab_figl1	593	P3ID62	SL5_Mut_11	0.6_23d	4813_O	0.201321474214622	0.743783127859845	75.6515606166039	51
CSL_chr5_L recq4ab_figl1	594	P3ID62	SL5_Mut_11	0.6_23d	4813_P	0.215058365488901	0.618074265845839	77.5403406466476	52
CSL_chr5_L recq4ab_figl1	599	P3ID62	SL5_Mut_28	0.6_23d	4813_U	0.22589518913689	0.722977560532439	77.465837140005	52
CSL_chr5_L recq4ab_figl1	600	P3ID62	SL5_Mut_28	0.6_23d	4813_V	0.209087723336183	0.636930698666823	77.6096199305894	56
CSL_chr5_L recq4ab_figl1	601	P3ID62	SL5_Mut_11	0.6_23d	4813_W	0.206547016159182	0.6708358662305	77.7347464921812	NA
CSL_chr5_L recq4ab_figl1	602	P3ID62	SL5_Mut_11	0.6_23d	4813_X	0.212699105420995	0.656844138731249	77.9805456164411	NA
CSL_chr5_L recq4ab_figl1	607	P3ID62	SL5_Mut_28	0.6_23d	4813_AC	0.218932418252696	0.641323126049044	77.207785278266	53
CSL_chr5_L recq4ab_figl1	608	P3ID62	SL5_Mut_28	0.6_23d	4813_AD	0.218425489134733	0.700025775082178	77.556434575292	52
CSL_chr5_L recq4ab_figl1	609	P3ID62	SL5_Mut_11	0.6_23d	4813_AE	0.193543080309681	0.7531613363288	74.9037845724146	52
CSL_chr5_L recq4ab_figl1	610	P3ID62	SL5_Mut_11	0.6_23d	4813_AF	0.212948246913686	0.665933546972508	78.563448374923	NA
CSL_chr5_L recq4ab_figl1	615	P3ID62	SL5_Mut_28	0.6_23d	4813_AK	0.233472205522545	0.68675235794801	77.7118388578202	52
CSL_chr5_L recq4ab_figl1	616	P3ID62	SL5_Mut_28	0.6_23d	4813_AL	0.22520330358849	0.708916628510092	77.3700373149874	52
CSL_chr5_L recq4ab_figl1	617	P3ID62	SL5_Mut_11	0.6_23d	4813_AM	0.217456481648025	0.689582196281981	77.9022034068218	51
CSL_chr5_L recq4ab_figl1	618	P3ID62	SL5_Mut_11	0.6_23d	4813_AN	0.192784898375452	0.764995366729797	76.1907668042106	51
CSL_chr5_L recq4ab_figl1	623	P3ID62	SL5_Mut_28	0.6_23d	4813_AS	0.230436952228678	0.691102593470397	77.3633575146626	51
CSL_chr5_L recq4ab_figl1	624	P3ID62	SL5_Mut_28	0.6_23d	4813_AT	0.197753935782009	0.782515234214363	74.9205585040643	54
CSL_chr5_L recq4ab_figl1	626	P3ID62	SL5_Mut_11	0.6_23d	4813_AV	0.195608233246087	0.624325973649196	77.9442532250494	51
CSL_chr5_L recq4ab_figl1	631	P3ID62	SL5_Mut_28	0.6_23d	4813_BA	0.201170118744973	0.788874266045758	75.0254420232112	51
CSL_chr5_L recq4ab_figl1	632	P3ID62	SL5_Mut_28	0.6_23d	4813_BB	0.222829889158345	0.716608944845102	77.252353861914	52
CSL_chr5_L recq4ab_figl1	633	P3ID62	SL5_Mut_11	0.6_23d	4813_BC	0.186005752104878	0.761717514257923	75.506433449384	51
CSL_chr5_L recq4ab_figl1	634	P3ID62	SL5_Mut_11	0.6_23d	4813_BD	0.217245732143944	0.701623070274899	77.6709159131806	52
CSL_chr5_L recq4ab_figl1	639	P3ID62	SL5_Mut_28	0.6_23d	4813_BI	0.220586550146796	0.693094985291814	77.4191043827187	53
CSL_chr5_L recq4ab_figl1	640	P3ID62	SL5_Mut_28	0.6_23d	4813_BJ	0.217547337248154	0.651659320413256	77.1876789829792	52
CSL_chr5_L recq4ab_figl1	641	P3ID62	SL5_Mut_11	0.6_23d	4813_BK	0.201713488519212	0.65934787842839	78.1650730337074	52
CSL_chr5_L recq4ab_figl1	642	P3ID62	SL5_Mut_11	0.6_23d	4813_BL	0.213664074532769	0.672289172247036	77.8809995235374	52
CSL_chr5_L recq4ab_figl1	647	P3ID62	SL5_Mut_28	0.6_23d	4813_BQ	0.214628756198106	0.733365091337343	77.2267521851178	55
CSL_chr5_L recq4ab_figl1	649	P3ID62	SL5_Mut_11	0.6_23d	4813_BS	0.19048193106772	0.754303173177986	76.0856642334501	51
CSL_chr5_L recq4ab_figl1	650	P3ID62	SL5_Mut_11	0.6_23d	4813_BT	0.186401219200598	0.658771902197306	74.8846278332583	52
CSL_chr5_L recq4ab_figl1	655	P3ID62	SL5_Mut_28	0.6_23d	4813_BY	0.215089228871138	0.661270708494889	77.6081408394124	54
CSL_chr5_L recq4ab_figl1	656	P3ID62	SL5_Mut_28	0.6_23d	4813_BZ	0.235346830172958	0.658155137043266	76.8276332594874	54
CSL_chr5_L recq4ab_figl1	657	P3ID62	SL5_Mut_11	0.6_23d	4813_CA	0.188917556364131	0.738596177397383	75.3841690767805	50
CSL_chr5_L recq4ab_figl1	658	P3ID62	SL5_Mut_11	0.6_23d	4813_CB	0.181522614728302	0.803536057515956	75.0893902087654	52
CSL_chr5_L recq4ab_figl1	663	P3ID62	SL5_Mut_28	0.6_23d	4813_CG	0.22337271787613	0.635636360019198	77.7875874794001	53
CSL_chr5_L recq4ab_figl1	664	P3ID62	SL5_Mut_28	0.6_23d	4813_CH	0.212711852366134	0.693873426208012	77.6115428388339	53
CSL_chr5_L recq4ab_figl1	665	P3ID62	SL5_Mut_11	0.6_23d	4813_CI	0.210609918872263	0.62911461366497	77.4924314282996	52
CSL_chr5_L recq4ab_figl1	666	P3ID62	SL5_Mut_11	0.6_23d	4813_CJ	0.201156900632819	0.662101677738993	78.5070605269425	54
CSL_chr5_L recq4ab_figl1	671	P3ID62	SL5_Mut_28	0.6_23d	4813_CO	0.213505003290788	0.681200740810223	77.6261607591583	53
CSL_chr5_L recq4ab_figl1	672	P3ID62	SL5_Mut_28	0.6_23d	4813_CP	0.216339326180059	0.706161316855433	77.6938105653501	52
CSL_chr5_L recq4ab_figl1	673	P3ID62	SL5_Mut_11	0.6_23d	4813_CQ	0.214857150965125	0.662908605139056	77.4586386580126	52
CSL_chr5_L recq4ab_figl1	674	P3ID62	SL5_Mut_11	0.6_23d	4813_CR	0.205291071309306	0.657068858821462	78.71925064901	51
CSL_chr5_L recq4ab_figl1	679	P3ID62	SL5_Mut_28	0.6_23d	4814_E	0.233533151986927	0.709089480713332	76.3556830027459	52
CSL_chr5_L recq4ab_figl1	680	P3ID62	SL5_Mut_28	0.6_23d	4814_F	0.192552395215312	0.779326898524079	74.396684382897	51
CSL_chr5_L recq4ab_figl1	681	P3ID62	SL5_Mut_11	0.6_23d	4814_G	0.208864657537653	0.690366279822253	77.7839937269578	51
CSL_chr5_L recq4ab_figl1	682	P3ID62	SL5_Mut_11	0.6_23d	4814_H	0.208082973500163	0.660967981340119	77.8237607505267	52
CSL_chr5_L recq4ab_figl1	687	P3ID62	SL5_Mut_28	0.6_23d	4814_M	0.235739750292994	0.69856004279749	76.817265218866	52
CSL_chr5_L recq4ab_figl1	688	P3ID62	SL5_Mut_28	0.6_23d	4814_N	0.19587329575919	0.801655895062909	74.3335632078976	52
CSL_chr5_L recq4ab_figl1	689	P3ID62	SL5_Mut_11	0.6_23d	4814_O	0.218866452419933	0.701213583626792	77.1468286765877	50
CSL_chr5_L recq4ab_figl1	690	P3ID62	SL5_Mut_11	0.6_23d	4814_P	0.213851461981363	0.661119265277505	77.4412688458209	52
CSL_chr5_L recq4ab_figl1	695	P3ID62	SL5_Mut_28	0.6_23d	4814_U	0.238022116569359	0.69464214006818	76.8417892443204	52
CSL_chr5_L recq4ab_figl1	696	P3ID62	SL5_Mut_28	0.6_23d	4814_V	0.222993640103168	0.691871539877809	76.9207334117941	52
CSL_chr5_L recq4ab_figl1	698	P3ID62	SL5_Mut_11	0.6_23d	4814_X	0.195949670583145	0.752289241284594	75.6551194074031	51
CSL_chr5_L recq4ab_figl1	703	P3ID62	SL5_Mut_28	0.6_23d	4814_AC	0.238863418995664	0.692088706011818	76.8257203916936	53
CSL_chr5_L recq4ab_figl1	704	P3ID62	SL5_Mut_28	0.6_23d	4814_AD	0.227758067300512	0.668242536301283	76.8217190205182	51
CSL_chr5_L recq4ab_figl1	706	P3ID62	SL5_Mut_11	0.6_23d	4814_AF	0.203437274323186	0.629074985893012	77.8372757846744	51
CSL_chr5_L recq4ab_figl1	711	P3ID62	SL5_Mut_28	0.6_23d	4814_AK	0.222124506387815	0.705372328267195	77.329059174238	55
CSL_chr5_L recq4ab_figl1	713	P3ID62	SL5_Mut_11	0.6_23d	4814_AM	0.212205285819589	0.682181161329169	77.9631040590617	52
CSL_chr5_L recq4ab_figl1	714	P3ID62	SL5_Mut_11	0.6_23d	4814_AN	0.202983819793339	0.634892315102343	78.1917797687427	55
CSL_chr5_L recq4ab_figl1	719	P3ID62	SL5_Mut_28	0.6_23d	4814_AS	0.220599431887178	0.666540092399215	77.0710230254495	52
CSL_chr5_L recq4ab_figl1	720	P3ID62	SL5_Mut_28	0.6_23d	4814_AT	0.220073058352418	0.685754686900708	77.4127101151272	54
CSL_chr5_L recq4ab_figl1	721	P3ID62	SL5_Mut_11	0.6_23d	4814_AU	0.184699885311339	0.696163103911183	76.1579110723481	51
CSL_chr5_L recq4ab_figl1	722	P3ID62	SL5_Mut_11	0.6_23d	4814_AV	0.204752846152722	0.650572725063715	78.0008007826708	52

## Sheet: FullHybrid_WT_K1_Genotype
						Marker >	C1_1	C1_109364	C1_114692	C1_114826	C1_115460	C1_116847	C1_124804	C1_125804	C1_130426	C1_131473	C1_132762	C1_138132	C1_138499	C1_143447	C1_148918	C1_150706	C1_150819	C1_152555	C1_155893	C1_161565	C1_163972	C1_164766	C1_171893	C1_174750	C1_175750	C1_178815	C1_196971	C1_202928	C1_203928	C1_204159	C1_205159	C1_209087	C1_218659	C1_232127	C1_232366	C1_232676	C1_233127	C1_233366	C1_237055	C1_237294	C1_238286	C1_238526	C1_238584
						Chromosome >	1	1	1	1	1	1	1	1	1	1	1	1	1	1	1	1	1	1	1	1	1	1	1	1	1	1	1	1	1	1	1	1	1	1	1	1	1	1	1	1	1	1	1
						Position index >	0	0.359608096752347	0.377127499293371	0.377568114897819	0.379652818578564	0.384213518902212	0.410377536548407	0.413665712701001	0.428863662878293	0.43230638331006	0.436544842370754	0.454202348310187	0.455409108958189	0.471679004561226	0.489668616292071	0.49554787525291	0.495919439158153	0.501627712959057	0.512603644956418	0.531254180093934	0.539168820093229	0.541779631958389	0.56521446339793	0.574608782665893	0.577896958818487	0.58797521872619	0.647675344952696	0.667263010293701	0.670551186446296	0.671310755137545	0.67459893129014	0.687514887217531	0.718989309350166	0.763274465773309	0.764060339873779	0.765079674481083	0.766562641925903	0.767348516026373	0.779478597853294	0.780264471953765	0.783526342697138	0.784315504973761	0.784506219190611
Population	ID_Pot_Pheno	ID_Manip_Pheno	Line	Treatment	ID_Geno
Full Hybrid WT	7	P3ID47	B54	0.6_23d	4055_F		LL	LL	LL	LL	LL	LL	LL	LL	LL	LL	LL	LL	LL	LL	LL	LL	LL	LL	LL	LL	LL	LL	LL	LL	LL	LL	LL	LL	LL	LL	LL	LL	LL	LL	LL	LL	LL	LL	LL	LL	LL	LL	LL
Full Hybrid WT	8	P3ID47	A67	0.6_23d	4055_G		LL	LL	LL	LL	LL	LL	LL	LL	LL	LL	LL	LL	LL	LL	LL	LL	LL	LL	LL	LL	LL	LL	LL	LL	LL	LL	LL	LL	LL	LL	LL	LL	LL	LL	LL	LL	LL	LL	LL	LL	LL	LL	LL
Full Hybrid WT	9	P3ID47	B31	0.6_23d	4055_H		CL	CL	CL	CL	CL	CL	CL	CL	CL	CL	CL	CL	CL	CL	CL	CL	CL	CL	CL	CL	CL	CL	CL	CL	CL	CL	CL	CL	CL	CL	CL	CL	CL	CL	CL	CL	CL	CL	CL	CL	CL	CL	CL
Full Hybrid WT	10	P3ID47	A49	0.6_23d	4055_I		CL	CL	CL	CL	CL	CL	CL	CL	CL	CL	CL	CL	CL	CL	CL	CL	CL	CL	CL	CL	CL	CL	CL	CL	CL	CL	CL	CL	CL	CL	CL	CL	CL	CL	CL	CL	CL	CL	CL	CL	CL	CL	CL
Full Hybrid WT	11	P3ID47	A47	0.6_23d	4055_J		LL	LL	LL	LL	LL	LL	LL	LL	LL	LL	LL	LL	LL	LL	LL	LL	LL	LL	LL	LL	LL	LL	LL	LL	LL	LL	LL	LL	LL	LL	LL	LL	LL	LL	LL	LL	LL	LL	LL	LL	LL	LL	LL
Full Hybrid WT	17	P3ID47	B54	0.6_23d	4055_P		CL	CL	CL	CL	CL	CL	CL	CL	CL	CL	CL	CL	CL	CL	CL	CL	CL	CL	CL	CL	CL	CL	CL	CL	CL	CL	CL	CL	CL	CL	CL	CL	CL	CL	CL	CL	CL	CL	CL	CL	CL	CL	CL
Full Hybrid WT	18	P3ID47	A67	0.6_23d	4055_Q		CC	CC	CC	CC	CC	CC	CC	CC	CC	CC	CC	CC	CC	CC	CC	CC	CC	CC	CC	CC	CC	CC	CC	CC	CC	CC	CC	CC	CC	CC	CC	CC	CC	CC	CC	CC	CC	CC	CC	CC	CC	CC	CC
Full Hybrid WT	19	P3ID47	B31	0.6_23d	4055_R		CL	CL	CL	CL	CL	CL	CL	CL	CL	CL	CL	CL	CL	CL	CL	CL	CL	CL	CL	CL	CL	CL	CL	CL	CL	CL	CL	CL	CL	CL	CL	CL	CL	CL	CL	CL	CL	CL	CL	CL	CL	CL	CL
Full Hybrid WT	20	P3ID47	A49	0.6_23d	4055_S		CL	CL	CL	CL	CL	CL	CL	CL	CL	CL	CL	CL	CL	CL	CL	CL	CL	CL	CL	CL	CL	CL	CL	CL	CL	CL	CL	CL	CL	CL	CL	CL	CL	CL	CL	CL	CL	CL	CL	CL	CL	CL	CL
Full Hybrid WT	21	P3ID47	A47	0.6_23d	4055_T		CC	CC	CC	CC	CC	CC	CC	CC	CC	CC	CC	CC	CC	CC	CC	CC	CC	CC	CC	CC	CC	CC	CC	CC	CC	CC	CC	CC	CC	CC	CC	CC	CC	CC	CC	CC	CC	CC	CC	CC	CC	CC	CC
Full Hybrid WT	27	P3ID47	B54	0.6_23d	4055_Z		LL	LL	LL	LL	LL	LL	LL	LL	LL	LL	LL	LL	LL	LL	LL	LL	LL	LL	LL	LL	LL	LL	LL	LL	LL	LL	LL	LL	LL	LL	LL	LL	LL	LL	LL	LL	LL	LL	LL	LL	LL	LL	LL
Full Hybrid WT	28	P3ID47	A67	0.6_23d	4055_AA		CC	CC	CC	CC	CC	CC	CC	CC	CC	CC	CC	CC	CC	CC	CC	CC	CC	CC	CC	CC	CC	CC	CC	CC	CC	CC	CC	CC	CC	CC	CC	CC	CC	CC	CC	CC	CC	CC	CC	CC	CC	CC	CC
Full Hybrid WT	29	P3ID47	B31	0.6_23d	4055_AB		CL	CL	CL	CL	CL	CL	CL	CL	CL	CL	CL	CL	CL	CL	CL	CL	CL	CL	CL	CL	CL	CL	CL	CL	CL	CL	CL	CL	CL	CL	CL	CL	CL	CL	CL	CL	CL	CL	CL	CL	CL	CL	CL
Full Hybrid WT	30	P3ID47	A49	0.6_23d	4055_AC		CL	CL	CL	CL	CL	CL	CL	CL	CL	CL	CL	CL	CL	CL	CL	CL	CL	CL	CL	CL	CL	CL	CL	CL	CL	CL	CL	CL	CL	CL	CL	CL	CL	CL	CL	CL	CL	CL	CL	CL	CL	CL	CL
Full Hybrid WT	31	P3ID47	A47	0.6_23d	4055_AD		LL	LL	LL	LL	LL	LL	LL	LL	LL	LL	LL	LL	LL	LL	LL	LL	LL	LL	LL	LL	LL	LL	LL	LL	LL	LL	LL	LL	LL	LL	LL	LL	LL	LL	LL	LL	LL	LL	LL	LL	LL	LL	LL
Full Hybrid WT	37	P3ID47	B54	0.6_23d	4055_AJ		LL	LL	LL	LL	LL	LL	LL	LL	LL	LL	LL	LL	LL	LL	LL	LL	LL	LL	LL	LL	LL	LL	LL	LL	LL	LL	LL	LL	LL	LL	LL	LL	LL	LL	LL	LL	LL	LL	LL	LL	LL	LL	LL
Full Hybrid WT	38	P3ID47	A67	0.6_23d	4055_AK		CL	CL	CL	CL	CL	CL	CL	CL	CL	CL	CL	CL	CL	CL	CL	CL	CL	CL	CL	CL	CL	CL	CL	CL	CL	CL	CL	CL	CL	CL	CL	CL	CL	CL	CL	CL	CL	CL	CL	CL	CL	CL	CL
Full Hybrid WT	39	P3ID47	B31	0.6_23d	4055_AL		CL	CL	CL	CL	CL	CL	CL	CL	CL	CL	CL	CL	CL	CL	CL	CL	CL	CL	CL	CL	CL	CL	CL	CL	CL	CL	CL	CL	CL	CL	CL	CL	CL	CL	CL	CL	CL	CL	CL	CL	CL	CL	CL
Full Hybrid WT	40	P3ID47	A49	0.6_23d	4055_AM		CL	CL	CL	CL	CL	CL	CL	CL	CL	CL	CL	CL	CL	CL	CL	CL	CL	CL	CL	CL	CL	CL	CL	CL	CL	CL	CL	CL	CL	CL	CL	CL	CL	CL	CL	CL	CL	CL	CL	CL	CL	CL	CL
Full Hybrid WT	41	P3ID47	A47	0.6_23d	4055_AN		CL	CL	CL	CL	CL	CL	CL	CL	CL	CL	CL	CL	CL	CL	CL	CL	CL	CL	CL	CL	CL	CL	CL	CL	CL	CL	CL	CL	CL	CL	CL	CL	CL	CL	CL	CL	CL	CL	CL	CL	CL	CL	CL
Full Hybrid WT	47	P3ID47	B54	0.6_23d	4055_AT		CL	CL	CL	CL	CL	CL	CL	CL	CL	CL	CL	CL	CL	CL	CL	CL	CL	CL	CL	CL	CL	CL	CL	CL	CL	CL	CL	CL	CL	CL	CL	CL	CL	CL	CL	CL	CL	CL	CL	CL	CL	CL	CL
Full Hybrid WT	48	P3ID47	A67	0.6_23d	4055_AU		LL	LL	LL	LL	LL	LL	LL	LL	LL	LL	LL	LL	LL	LL	LL	LL	LL	LL	LL	LL	LL	LL	LL	LL	LL	LL	LL	LL	LL	LL	LL	LL	LL	LL	LL	LL	LL	LL	LL	LL	LL	LL	LL
Full Hybrid WT	49	P3ID47	B31	0.6_23d	4055_AV		LL	LL	LL	LL	LL	LL	LL	LL	LL	LL	LL	LL	LL	LL	LL	LL	LL	LL	LL	LL	LL	LL	LL	LL	LL	LL	LL	LL	LL	LL	LL	LL	LL	LL	LL	LL	LL	LL	LL	LL	LL	LL	LL
Full Hybrid WT	50	P3ID47	A49	0.6_23d	4055_AW		CL	CL	CL	CL	CL	CL	CL	CL	CL	CL	CL	CL	CL	CL	CL	CL	CL	CL	CL	CL	CL	CL	CL	CL	CL	CL	CL	CL	CL	CL	CL	CL	CL	CL	CL	CL	CL	CL	CL	CL	CL	CL	CL
Full Hybrid WT	51	P3ID47	A47	0.6_23d	4055_AX		CL	CL	CL	CL	CL	CL	CL	CL	CL	CL	CL	CL	CL	CL	CL	CL	CL	CL	CL	CL	CL	CL	CL	CL	CL	CL	CL	CL	CL	CL	CL	CL	CL	CL	CL	CL	CL	CL	CL	CL	CL	CL	CL
Full Hybrid WT	57	P3ID47	B54	0.6_23d	4055_BD		CC	CC	CC	CC	CC	CC	CC	CC	CC	CC	CC	CC	CC	CC	CC	CC	CC	CC	CC	CC	CC	CC	CC	CC	CC	CC	CC	CC	CC	CC	CC	CC	CC	CC	CC	CC	CC	CC	CC	CC	CC	CC	CC
Full Hybrid WT	58	P3ID47	A67	0.6_23d	4055_BE		LL	LL	LL	LL	LL	LL	LL	LL	LL	LL	LL	LL	LL	LL	LL	LL	LL	LL	LL	LL	LL	LL	LL	LL	LL	LL	LL	LL	LL	LL	LL	LL	LL	LL	LL	LL	LL	LL	LL	LL	LL	LL	LL
Full Hybrid WT	59	P3ID47	B31	0.6_23d	4055_BF		CC	CC	CC	CC	CC	CC	CC	CC	CC	CC	CC	CC	CC	CC	CC	CC	CC	CC	CC	CC	CC	CC	CC	CC	CC	CC	CC	CC	CC	CC	CC	CC	CC	CC	CC	CC	CC	CC	CC	CC	CC	CC	CC
Full Hybrid WT	60	P3ID47	A49	0.6_23d	4055_BG		LL	LL	LL	LL	LL	LL	LL	LL	LL	LL	LL	LL	LL	LL	LL	LL	LL	LL	LL	LL	LL	LL	LL	LL	LL	LL	LL	LL	LL	LL	LL	LL	LL	LL	LL	LL	LL	LL	LL	LL	LL	LL	LL
Full Hybrid WT	61	P3ID47	A47	0.6_23d	4055_BH		LL	LL	LL	LL	LL	LL	LL	LL	LL	LL	LL	LL	LL	LL	LL	LL	LL	LL	LL	LL	LL	LL	LL	LL	LL	LL	LL	LL	LL	LL	LL	LL	LL	LL	LL	LL	LL	LL	LL	LL	LL	LL	LL
Full Hybrid WT	67	P3ID47	B54	0.6_23d	4055_BN		CL	CL	CL	CL	CL	CL	CL	CL	CL	CL	CL	CL	CL	CL	CL	CL	CL	CL	CL	CL	CL	CL	CL	CL	CL	CL	CL	CL	CL	CL	CL	CL	CL	CL	CL	CL	CL	CL	CL	CL	CL	CL	CL
Full Hybrid WT	68	P3ID47	A67	0.6_23d	4055_BO		CC	CC	CC	CC	CC	CC	CC	CC	CC	CC	CC	CC	CC	CC	CC	CC	CC	CC	CC	CC	CC	CC	CC	CC	CC	CC	CC	CC	CC	CC	CC	CC	CC	CC	CC	CC	CC	CC	CC	CC	CC	CC	CC
Full Hybrid WT	70	P3ID47	A49	0.6_23d	4055_BQ		CL	CL	CL	CL	CL	CL	CL	CL	CL	CL	CL	CL	CL	CL	CL	CL	CL	CL	CL	CL	CL	CL	CL	CL	CL	CL	CL	CL	CL	CL	CL	CL	CL	CL	CL	CL	CL	CL	CL	CL	CL	CL	CL
Full Hybrid WT	71	P3ID47	A47	0.6_23d	4055_BR		CC	CC	CC	CC	CC	CC	CC	CC	CC	CC	CC	CC	CC	CC	CC	CC	CC	CC	CC	CC	CC	CC	CC	CC	CC	CC	CC	CC	CC	CC	CC	CC	CC	CC	CC	CC	CC	CC	CC	CC	CC	CC	CC
Full Hybrid WT	77	P3ID47	B54	0.6_23d	4055_BX		LL	LL	LL	LL	LL	LL	LL	LL	LL	LL	LL	LL	LL	LL	LL	LL	LL	LL	LL	LL	LL	LL	LL	LL	LL	LL	LL	LL	LL	LL	LL	LL	LL	LL	LL	LL	LL	LL	LL	LL	LL	LL	LL
Full Hybrid WT	78	P3ID47	A67	0.6_23d	4055_BY		CL	CL	CL	CL	CL	CL	CL	CL	CL	CL	CL	CL	CL	CL	CL	CL	CL	CL	CL	CL	CL	CL	CL	CL	CL	CL	CL	CL	CL	CL	CL	CL	CL	CL	CL	CL	CL	CL	CL	CL	CL	CL	CL
Full Hybrid WT	79	P3ID47	B31	0.6_23d	4055_BZ		CC	CC	CC	CC	CC	CC	CC	CC	CC	CC	CC	CC	CC	CC	CC	CC	CC	CC	CC	CC	CC	CC	CC	CC	CC	CC	CC	CC	CC	CC	CC	CC	CC	CC	CC	CC	CC	CC	CC	CC	CC	CC	CC
Full Hybrid WT	80	P3ID47	A49	0.6_23d	4055_CA		LL	LL	LL	LL	LL	LL	LL	LL	LL	LL	LL	LL	LL	LL	LL	LL	LL	LL	LL	LL	LL	LL	LL	LL	LL	LL	LL	LL	LL	LL	LL	LL	LL	LL	LL	LL	LL	LL	LL	LL	LL	LL	LL
Full Hybrid WT	81	P3ID47	A47	0.6_23d	4055_CB		CL	CL	CL	CL	CL	CL	CL	CL	CL	CL	CL	CL	CL	CL	CL	CL	CL	CL	CL	CL	CL	CL	CL	CL	CL	CL	CL	CL	CL	CL	CL	CL	CL	CL	CL	CL	CL	CL	CL	CL	CL	CL	CL
Full Hybrid WT	87	P3ID47	B54	0.6_23d	4055_CH		CC	CC	CC	CC	CC	CC	CC	CC	CC	CC	CC	CC	CC	CC	CC	CC	CC	CC	CC	CC	CC	CC	CC	CC	CC	CC	CC	CC	CC	CC	CC	CC	CC	CC	CC	CC	CC	CC	CC	CC	CC	CC	CC
Full Hybrid WT	88	P3ID47	A67	0.6_23d	4055_CI		CC	CC	CC	CC	CC	CC	CC	CC	CC	CC	CC	CC	CC	CC	CC	CC	CC	CC	CC	CC	CC	CC	CC	CC	CC	CC	CC	CC	CC	CC	CC	CC	CC	CC	CC	CC	CC	CC	CC	CC	CC	CC	CC
Full Hybrid WT	89	P3ID47	B31	0.6_23d	4055_CJ		CL	CL	CL	CL	CL	CL	CL	CL	CL	CL	CL	CL	CL	CL	CL	CL	CL	CL	CL	CL	CL	CL	CL	CL	CL	CL	CL	CL	CL	CL	CL	CL	CL	CL	CL	CL	CL	CL	CL	CL	CL	CL	CL
Full Hybrid WT	90	P3ID47	A49	0.6_23d	4055_CK		LL	LL	LL	LL	LL	LL	LL	LL	LL	LL	LL	LL	LL	LL	LL	LL	LL	LL	LL	LL	LL	LL	LL	LL	LL	LL	LL	LL	LL	LL	LL	LL	LL	LL	LL	LL	LL	LL	LL	LL	LL	LL	LL
Full Hybrid WT	91	P3ID47	A47	0.6_23d	4055_CL		CL	CL	CL	CL	CL	CL	CL	CL	CL	CL	CL	CL	CL	CL	CL	CL	CL	CL	CL	CL	CL	CL	CL	CL	CL	CL	CL	CL	CL	CL	CL	CL	CL	CL	CL	CL	CL	CL	CL	CL	CL	CL	CL
Full Hybrid WT	97	P3ID47	B54	0.6_23d	4067_BJ		CC	CC	CC	CC	CC	CC	CC	CC	CC	CC	CC	CC	CC	CC	CC	CC	CC	CC	CC	CC	CC	CC	CC	CC	CC	CC	CC	CC	CC	CC	CC	CC	CC	CC	CC	CC	CC	CC	CC	CC	CC	CC	CC
Full Hybrid WT	98	P3ID47	A67	0.6_23d	4056_A		CL	CL	CL	CL	CL	CL	CL	CL	CL	CL	CL	CL	CL	CL	CL	CL	CL	CL	CL	CL	CL	CL	CL	CL	CL	CL	CL	CL	CL	CL	CL	CL	CL	CL	CL	CL	CL	CL	CL	CL	CL	CL	CL
Full Hybrid WT	99	P3ID47	B31	0.6_23d	4056_B		CL	CL	CL	CL	CL	CL	CL	CL	CL	CL	CL	CL	CL	CL	CL	CL	CL	CL	CL	CL	CL	CL	CL	CL	CL	CL	CL	CL	CL	CL	CL	CL	CL	CL	CL	CL	CL	CL	CL	CL	CL	CL	CL
Full Hybrid WT	100	P3ID47	A49	0.6_23d	4056_C		CL	CL	CL	CL	CL	CL	CL	CL	CL	CL	CL	CL	CL	CL	CL	CL	CL	CL	CL	CL	CL	CL	CL	CL	CL	CL	CL	CL	CL	CL	CL	CL	CL	CL	CL	CL	CL	CL	CL	CL	CL	CL	CL
Full Hybrid WT	107	P3ID47	B54	0.6_23d	4056_J		CL	CL	CL	CL	CL	CL	CL	CL	CL	CL	CL	CL	CL	CL	CL	CL	CL	CL	CL	CL	CL	CL	CL	CL	CL	CL	CL	CL	CL	CL	CL	CL	CL	CL	CL	CL	CL	CL	CL	CL	CL	CL	CL
Full Hybrid WT	108	P3ID47	A67	0.6_23d	4056_K		CC	CC	CC	CC	CC	CC	CC	CC	CC	CC	CC	CC	CC	CC	CC	CC	CC	CC	CC	CC	CC	CC	CC	CC	CC	CC	CC	CC	CC	CC	CC	CC	CC	CC	CC	CC	CC	CC	CC	CC	CC	CC	CC
Full Hybrid WT	109	P3ID47	B31	0.6_23d	4056_L		CC	CC	CC	CC	CC	CC	CC	CC	CC	CC	CC	CC	CC	CC	CC	CC	CC	CC	CC	CC	CC	CC	CC	CC	CC	CC	CC	CC	CC	CC	CC	CC	CC	CC	CC	CC	CC	CC	CC	CC	CC	CC	CC
Full Hybrid WT	110	P3ID47	A49	0.6_23d	4056_M		CL	CL	CL	CL	CL	CL	CL	CL	CL	CL	CL	CL	CL	CL	CL	CL	CL	CL	CL	CL	CL	CL	CL	CL	CL	CL	CL	CL	CL	CL	CL	CL	CL	CL	CL	CL	CL	CL	CL	CL	CL	CL	CL
Full Hybrid WT	111	P3ID47	A47	0.6_23d	4056_N		LL	LL	LL	LL	LL	LL	LL	LL	LL	LL	LL	LL	LL	LL	LL	LL	LL	LL	LL	LL	LL	LL	LL	LL	LL	LL	LL	LL	LL	LL	LL	LL	LL	LL	LL	LL	LL	LL	LL	LL	LL	LL	LL
Full Hybrid WT	117	P3ID47	B54	0.6_23d	4056_T		CL	CL	CL	CL	CL	CL	CL	CL	CL	CL	CL	CL	CL	CL	CL	CL	CL	CL	CL	CL	CL	CL	CL	CL	CL	CL	CL	CL	CL	CL	CL	CL	CL	CL	CL	CL	CL	CL	CL	CL	CL	CL	CL
Full Hybrid WT	118	P3ID47	A67	0.6_23d	4056_U		CC	CC	CC	CC	CC	CC	CC	CC	CC	CC	CC	CC	CC	CC	CC	CC	CC	CC	CC	CC	CC	CC	CC	CC	CC	CC	CC	CC	CC	CC	CC	CC	CC	CC	CC	CC	CC	CC	CC	CC	CC	CC	CC
Full Hybrid WT	119	NA	NA	NA	4056_V		CL	CL	CL	CL	CL	CL	CL	CL	CL	CL	CL	CL	CL	CL	CL	CL	CL	CL	CL	CL	CL	CL	CL	CL	CL	CL	CL	CL	CL	CL	CL	CL	CL	CL	CL	CL	CL	CL	CL	CL	CL	CL	CL
Full Hybrid WT	120	P3ID47	A49	0.6_23d	4056_W		CL	CL	CL	CL	CL	CL	CL	CL	CL	CL	CL	CL	CL	CL	CL	CL	CL	CL	CL	CL	CL	CL	CL	CL	CL	CL	CL	CL	CL	CL	CL	CL	CL	CL	CL	CL	CL	CL	CL	CL	CL	CL	CL
Full Hybrid WT	121	P3ID47	A47	0.6_23d	4056_X		CL	CL	CL	CL	CL	CL	CL	CL	CL	CL	CL	CL	CL	CL	CL	CL	CL	CL	CL	CL	CL	CL	CL	CL	CL	CL	CL	CL	CL	CL	CL	CL	CL	CL	CL	CL	CL	CL	CL	CL	CL	CL	CL
Full Hybrid WT	127	P3ID47	B54	0.6_23d	4056_AD		CC	CC	CC	CC	CC	CC	CC	CC	CC	CC	CC	CC	CC	CC	CC	CC	CC	CC	CC	CC	CC	CC	CC	CC	CC	CC	CC	CC	CC	CC	CC	CC	CC	CC	CC	CC	CC	CC	CC	CC	CC	CC	CC
Full Hybrid WT	128	P3ID47	A67	0.6_23d	4056_AE		CL	CL	CL	CL	CL	CL	CL	CL	CL	CL	CL	CL	CL	CL	CL	CL	CL	CL	CL	CL	CL	CL	CL	CL	CL	CL	CL	CL	CL	CL	CL	CL	CL	CL	CL	CL	CL	CL	CL	CL	CL	CL	CL
Full Hybrid WT	129	P3ID47	B31	0.6_23d	4056_AF		CL	CL	CL	CL	CL	CL	CL	CL	CL	CL	CL	CL	CL	CL	CL	CL	CL	CL	CL	CL	CL	CL	CL	CL	CL	CL	CL	CL	CL	CL	CL	CL	CL	CL	CL	CL	CL	CL	CL	CL	CL	CL	CL
Full Hybrid WT	130	P3ID47	A49	0.6_23d	4056_AG		LL	LL	LL	LL	LL	LL	LL	LL	LL	LL	LL	LL	LL	LL	LL	LL	LL	LL	LL	LL	LL	LL	LL	LL	LL	LL	LL	LL	LL	LL	LL	LL	LL	LL	LL	LL	LL	LL	LL	LL	LL	LL	LL
Full Hybrid WT	131	P3ID47	A47	0.6_23d	4056_AH		CL	CL	CL	CL	CL	CL	CL	CL	CL	CL	CL	CL	CL	CL	CL	CL	CL	CL	CL	CL	CL	CL	CL	CL	CL	CL	CL	CL	CL	CL	CL	CL	CL	CL	CL	CL	CL	CL	CL	CL	CL	CL	CL
Full Hybrid WT	137	P3ID47	B54	0.6_23d	4056_AN		CC	CC	CC	CC	CC	CC	CC	CC	CC	CC	CC	CC	CC	CC	CC	CC	CC	CC	CC	CC	CC	CC	CC	CC	CC	CC	CC	CC	CC	CC	CC	CC	CC	CC	CC	CC	CC	CC	CC	CC	CC	CC	CC
Full Hybrid WT	138	P3ID47	A67	0.6_23d	4056_AO		CL	CL	CL	CL	CL	CL	CL	CL	CL	CL	CL	CL	CL	CL	CL	CL	CL	CL	CL	CL	CL	CL	CL	CL	CL	CL	CL	CL	CL	CL	CL	CL	CL	CL	CL	CL	CL	CL	CL	CL	CL	CL	CL
Full Hybrid WT	139	P3ID47	B31	0.6_23d	4056_AP		CL	CL	CL	CL	CL	CL	CL	CL	CL	CL	CL	CL	CL	CL	CL	CL	CL	CL	CL	CL	CL	CL	CL	CL	CL	CL	CL	CL	CL	CL	CL	CL	CL	CL	CL	CL	CL	CL	CL	CL	CL	CL	CL
Full Hybrid WT	140	P3ID47	A49	0.6_23d	4056_AQ		CC	CC	CC	CC	CC	CC	CC	CC	CC	CC	CC	CC	CC	CC	CC	CC	CC	CC	CC	CC	CC	CC	CC	CC	CC	CC	CC	CC	CC	CC	CC	CC	CC	CC	CC	CC	CC	CC	CC	CC	CC	CC	CC
Full Hybrid WT	141	P3ID47	A47	0.6_23d	4056_AR		CL	CL	CL	CL	CL	CL	CL	CL	CL	CL	CL	CL	CL	CL	CL	CL	CL	CL	CL	CL	CL	CL	CL	CL	CL	CL	CL	CL	CL	CL	CL	CL	CL	CL	CL	CL	CL	CL	CL	CL	CL	CL	CL
Full Hybrid WT	147	P3ID47	B54	0.6_23d	4056_AX		LL	LL	LL	LL	LL	LL	LL	LL	LL	LL	LL	LL	LL	LL	LL	LL	LL	LL	LL	LL	LL	LL	LL	LL	LL	LL	LL	LL	LL	LL	LL	LL	LL	LL	LL	LL	LL	LL	LL	LL	LL	LL	LL
Full Hybrid WT	148	P3ID47	A67	0.6_23d	4056_AY		CC	CC	CC	CC	CC	CC	CC	CC	CC	CC	CC	CC	CC	CC	CC	CC	CC	CC	CC	CC	CC	CC	CC	CC	CC	CC	CC	CC	CC	CC	CC	CC	CC	CC	CC	CC	CC	CC	CC	CC	CC	CC	CC
Full Hybrid WT	149	P3ID47	B31	0.6_23d	4056_AZ		CC	CC	CC	CC	CC	CC	CC	CC	CC	CC	CC	CC	CC	CC	CC	CC	CC	CC	CC	CC	CC	CC	CC	CC	CC	CC	CC	CC	CC	CC	CC	CC	CC	CC	CC	CC	CC	CC	CC	CC	CC	CC	CC
Full Hybrid WT	150	P3ID47	A49	0.6_23d	4056_BA		CC	CC	CC	CC	CC	CC	CC	CC	CC	CC	CC	CC	CC	CC	CC	CC	CC	CC	CC	CC	CC	CC	CC	CC	CC	CC	CC	CC	CC	CC	CC	CC	CC	CC	CC	CC	CC	CC	CC	CC	CC	CC	CC
Full Hybrid WT	151	P3ID47	A47	0.6_23d	4056_BB		CL	CL	CL	CL	CL	CL	CL	CL	CL	CL	CL	CL	CL	CL	CL	CL	CL	CL	CL	CL	CL	CL	CL	CL	CL	CL	CL	CL	CL	CL	CL	CL	CL	CL	CL	CL	CL	CL	CL	CL	CL	CL	CL
Full Hybrid WT	157	P3ID47	B54	0.6_23d	4056_BH		CL	CL	CL	CL	CL	CL	CL	CL	CL	CL	CL	CL	CL	CL	CL	CL	CL	CL	CL	CL	CL	CL	CL	CL	CL	CL	CL	CL	CL	CL	CL	CL	CL	CL	CL	CL	CL	CL	CL	CL	CL	CL	CL
Full Hybrid WT	158	P3ID47	A67	0.6_23d	4056_BI		CL	CL	CL	CL	CL	CL	CL	CL	CL	CL	CL	CL	CL	CL	CL	CL	CL	CL	CL	CL	CL	CL	CL	CL	CL	CL	CL	CL	CL	CL	CL	CL	CL	CL	CL	CL	CL	CL	CL	CL	CL	CL	CL
Full Hybrid WT	159	P3ID47	B31	0.6_23d	4056_BJ		CL	CL	CL	CL	CL	CL	CL	CL	CL	CL	CL	CL	CL	CL	CL	CL	CL	CL	CL	CL	CL	CL	CL	CL	CL	CL	CL	CL	CL	CL	CL	CL	CL	CL	CL	CL	CL	CL	CL	CL	CL	CL	CL
Full Hybrid WT	160	P3ID47	A49	0.6_23d	4056_BK		CL	CL	CL	CL	CL	CL	CL	CL	CL	CL	CL	CL	CL	CL	CL	CL	CL	CL	CL	CL	CL	CL	CL	CL	CL	CL	CL	CL	CL	CL	CL	CL	CL	CL	CL	CL	CL	CL	CL	CL	CL	CL	CL
Full Hybrid WT	161	P3ID47	A47	0.6_23d	4056_BL		CC	CC	CC	CC	CC	CC	CC	CC	CC	CC	CC	CC	CC	CC	CC	CC	CC	CC	CC	CC	CC	CC	CC	CC	CC	CC	CC	CC	CC	CC	CC	CC	CC	CC	CC	CC	CC	CC	CC	CC	CC	CC	CC
Full Hybrid WT	167	P3ID47	B54	0.6_23d	4056_BR		LL	LL	LL	LL	LL	LL	LL	LL	LL	LL	LL	LL	LL	LL	LL	LL	LL	LL	LL	LL	LL	LL	LL	LL	LL	LL	LL	LL	LL	LL	LL	LL	LL	LL	LL	LL	LL	LL	LL	LL	LL	LL	LL
Full Hybrid WT	169	P3ID47	B31	0.6_23d	4056_BT		LL	LL	LL	LL	LL	LL	LL	LL	LL	LL	LL	LL	LL	LL	LL	LL	LL	LL	LL	LL	LL	LL	LL	LL	LL	LL	LL	LL	LL	LL	LL	LL	LL	LL	LL	LL	LL	LL	LL	LL	LL	LL	LL
Full Hybrid WT	170	P3ID47	A49	0.6_23d	4056_BU		CC	CC	CC	CC	CC	CC	CC	CC	CC	CC	CC	CC	CC	CC	CC	CC	CC	CC	CC	CC	CC	CC	CC	CC	CC	CC	CC	CC	CC	CC	CC	CC	CC	CC	CC	CC	CC	CC	CC	CC	CC	CC	CC
Full Hybrid WT	171	P3ID47	A47	0.6_23d	4056_BV		CL	CL	CL	CL	CL	CL	CL	CL	CL	CL	CL	CL	CL	CL	CL	CL	CL	CL	CL	CL	CL	CL	CL	CL	CL	CL	CL	CL	CL	CL	CL	CL	CL	CL	CL	CL	CL	CL	CL	CL	CL	CL	CL
Full Hybrid WT	178	P3ID47	A67	0.6_23d	4056_CC		CL	CL	CL	CL	CL	CL	CL	CL	CL	CL	CL	CL	CL	CL	CL	CL	CL	CL	CL	CL	CL	CL	CL	CL	CL	CL	CL	CL	CL	CL	CL	CL	CL	CL	CL	CL	CL	CL	CL	CL	CL	CL	CL
Full Hybrid WT	180	P3ID47	A49	0.6_23d	4056_CE		CL	CL	CL	CL	CL	CL	CL	CL	CL	CL	CL	CL	CL	CL	CL	CL	CL	CL	CL	CL	CL	CL	CL	CL	CL	CL	CL	CL	CL	CL	CL	CL	CL	CL	CL	CL	CL	CL	CL	CL	CL	CL	CL
Full Hybrid WT	187	P3ID47	B54	0.6_23d	4056_CL		LL	LL	LL	LL	LL	LL	LL	LL	LL	LL	LL	LL	LL	LL	LL	LL	LL	LL	LL	LL	LL	LL	LL	LL	LL	LL	LL	LL	LL	LL	LL	LL	LL	LL	LL	LL	LL	LL	LL	LL	LL	LL	LL
Full Hybrid WT	188	P3ID47	A67	0.6_23d	4056_CM		CL	CL	CL	CL	CL	CL	CL	CL	CL	CL	CL	CL	CL	CL	CL	CL	CL	CL	CL	CL	CL	CL	CL	CL	CL	CL	CL	CL	CL	CL	CL	CL	CL	CL	CL	CL	CL	CL	CL	CL	CL	CL	CL
Full Hybrid WT	189	P3ID47	B31	0.6_23d	4056_CN		LL	LL	LL	LL	LL	LL	LL	LL	LL	LL	LL	LL	LL	LL	LL	LL	LL	LL	LL	LL	LL	LL	LL	LL	LL	LL	LL	LL	LL	LL	LL	LL	LL	LL	LL	LL	LL	LL	LL	LL	LL	LL	LL
Full Hybrid WT	190	P3ID47	A49	0.6_23d	4056_CO		CC	CC	CC	CC	CC	CC	CC	CC	CC	CC	CC	CC	CC	CC	CC	CC	CC	CC	CC	CC	CC	CC	CC	CC	CC	CC	CC	CC	CC	CC	CC	CC	CC	CC	CC	CC	CC	CC	CC	CC	CC	CC	CC
Full Hybrid WT	197	P3ID47	B54	0.6_23d	4062_D		CL	CL	CL	CL	CL	CL	CL	CL	CL	CL	CL	CL	CL	CL	CL	CL	CL	CL	CL	CL	CL	CL	CL	CL	CL	CL	CL	CL	CL	CL	CL	CL	CL	CL	CL	CL	CL	CL	CL	CL	CL	CL	CL
Full Hybrid WT	199	P3ID47	B31	0.6_23d	4062_F		CL	CL	CL	CL	CL	CL	CL	CL	CL	CL	CL	CL	CL	CL	CL	CL	CL	CL	CL	CL	CL	CL	CL	CL	CL	CL	CL	CL	CL	CL	CL	CL	CL	CL	CL	CL	CL	CL	CL	CL	CL	CL	CL
Full Hybrid WT	200	P3ID47	A49	0.6_23d	4062_G		CC	CC	CC	CC	CC	CC	CC	CC	CC	CC	CC	CC	CC	CC	CC	CC	CC	CC	CC	CC	CC	CC	CC	CC	CC	CC	CC	CC	CC	CC	CC	CC	CC	CC	CC	CC	CC	CC	CC	CC	CC	CC	CC
Full Hybrid WT	201	P3ID47	A47	0.6_23d	4062_H		CC	CC	CC	CC	CC	CC	CC	CC	CC	CC	CC	CC	CC	CC	CC	CC	CC	CC	CC	CC	CC	CC	CC	CC	CC	CC	CC	CC	CC	CC	CC	CC	CC	CC	CC	CC	CC	CC	CC	CC	CC	CC	CC
Full Hybrid WT	207	P3ID47	B54	0.6_23d	4062_N		LL	LL	LL	LL	LL	LL	LL	LL	LL	LL	LL	LL	LL	LL	LL	LL	LL	LL	LL	LL	LL	LL	LL	LL	LL	LL	LL	LL	LL	LL	LL	LL	LL	LL	LL	LL	LL	LL	LL	LL	LL	LL	LL
Full Hybrid WT	208	P3ID47	A67	0.6_23d	4062_O		CL	CL	CL	CL	CL	CL	CL	CL	CL	CL	CL	CL	CL	CL	CL	CL	CL	CL	CL	CL	CL	CL	CL	CL	CL	CL	CL	CL	CL	CL	CL	CL	CL	CL	CL	CL	CL	CL	CL	CL	CL	CL	CL
Full Hybrid WT	209	P3ID47	B31	0.6_23d	4062_P		CC	CC	CC	CC	CC	CC	CC	CC	CC	CC	CC	CC	CC	CC	CC	CC	CC	CC	CC	CC	CC	CC	CC	CC	CC	CC	CC	CC	CC	CC	CC	CC	CC	CC	CC	CC	CC	CC	CC	CC	CC	CC	CC
Full Hybrid WT	210	P3ID47	A49	0.6_23d	4062_Q		CC	CC	CC	CC	CC	CC	CC	CC	CC	CC	CC	CC	CC	CC	CC	CC	CC	CC	CC	CC	CC	CC	CC	CC	CC	CC	CC	CC	CC	CC	CC	CC	CC	CC	CC	CC	CC	CC	CC	CC	CC	CC	CC
Full Hybrid WT	211	P3ID47	A47	0.6_23d	4062_R		CL	CL	CL	CL	CL	CL	CL	CL	CL	CL	CL	CL	CL	CL	CL	CL	CL	CL	CL	CL	CL	CL	CL	CL	CL	CL	CL	CL	CL	CL	CL	CL	CL	CL	CL	CL	CL	CL	CL	CL	CL	CL	CL
Full Hybrid WT	217	P3ID47	B54	0.6_23d	4062_X		CL	CL	CL	CL	CL	CL	CL	CL	CL	CL	CL	CL	CL	CL	CL	CL	CL	CL	CL	CL	CL	CL	CL	CL	CL	CL	CL	CL	CL	CL	CL	CL	CL	CL	CL	CL	CL	CL	CL	CL	CL	CL	CL
Full Hybrid WT	218	P3ID47	A67	0.6_23d	4062_Y		LL	LL	LL	LL	LL	LL	LL	LL	LL	LL	LL	LL	LL	LL	LL	LL	LL	LL	LL	LL	LL	LL	LL	LL	LL	LL	LL	LL	LL	LL	LL	LL	LL	LL	LL	LL	LL	LL	LL	LL	LL	LL	LL
Full Hybrid WT	219	P3ID47	B31	0.6_23d	4062_Z		CC	CC	CC	CC	CC	CC	CC	CC	CC	CC	CC	CC	CC	CC	CC	CC	CC	CC	CC	CC	CC	CC	CC	CC	CC	CC	CC	CC	CC	CC	CC	CC	CC	CC	CC	CC	CC	CC	CC	CC	CC	CC	CC
Full Hybrid WT	220	P3ID47	A49	0.6_23d	4062_AA		CC	CC	CC	CC	CC	CC	CC	CC	CC	CC	CC	CC	CC	CC	CC	CC	CC	CC	CC	CC	CC	CC	CC	CC	CC	CC	CC	CC	CC	CC	CC	CC	CC	CC	CC	CC	CC	CC	CC	CC	CC	CC	CC
Full Hybrid WT	227	P3ID47	B54	0.6_23d	4062_AH		LL	LL	LL	LL	LL	LL	LL	LL	LL	LL	LL	LL	LL	LL	LL	LL	LL	LL	LL	LL	LL	LL	LL	LL	LL	LL	LL	LL	LL	LL	LL	LL	LL	LL	LL	LL	LL	LL	LL	LL	LL	LL	LL
Full Hybrid WT	228	P3ID47	A67	0.6_23d	4062_AI		CL	CL	CL	CL	CL	CL	CL	CL	CL	CL	CL	CL	CL	CL	CL	CL	CL	CL	CL	CL	CL	CL	CL	CL	CL	CL	CL	CL	CL	CL	CL	CL	CL	CL	CL	CL	CL	CL	CL	CL	CL	CL	CL
Full Hybrid WT	229	P3ID47	B31	0.6_23d	4062_AJ		CL	CL	CL	CL	CL	CL	CL	CL	CL	CL	CL	CL	CL	CL	CL	CL	CL	CL	CL	CL	CL	CL	CL	CL	CL	CL	CL	CL	CL	CL	CL	CL	CL	CL	CL	CL	CL	CL	CL	CL	CL	CL	CL
Full Hybrid WT	230	P3ID47	A49	0.6_23d	4062_AK		CL	CL	CL	CL	CL	CL	CL	CL	CL	CL	CL	CL	CL	CL	CL	CL	CL	CL	CL	CL	CL	CL	CL	CL	CL	CL	CL	CL	CL	CL	CL	CL	CL	CL	CL	CL	CL	CL	CL	CL	CL	CL	CL
Full Hybrid WT	231	P3ID47	A47	0.6_23d	4062_AL		CL	CL	CL	CL	CL	CL	CL	CL	CL	CL	CL	CL	CL	CL	CL	CL	CL	CL	CL	CL	CL	CL	CL	CL	CL	CL	CL	CL	CL	CL	CL	CL	CL	CL	CL	CL	CL	CL	CL	CL	CL	CL	CL
Full Hybrid WT	237	P3ID47	B54	0.6_23d	4062_AR		CL	CL	CL	CL	CL	CL	CL	CL	CL	CL	CL	CL	CL	CL	CL	CL	CL	CL	CL	CL	CL	CL	CL	CL	CL	CL	CL	CL	CL	CL	CL	CL	CL	CL	CL	CL	CL	CL	CL	CL	CL	CL	CL
Full Hybrid WT	238	P3ID47	A67	0.6_23d	4062_AS		LL	LL	LL	LL	LL	LL	LL	LL	LL	LL	LL	LL	LL	LL	LL	LL	LL	LL	LL	LL	LL	LL	LL	LL	LL	LL	LL	LL	LL	LL	LL	LL	LL	LL	LL	LL	LL	LL	LL	LL	LL	LL	LL
Full Hybrid WT	239	P3ID47	B31	0.6_23d	4062_AT		LL	LL	LL	LL	LL	LL	LL	LL	LL	LL	LL	LL	LL	LL	LL	LL	LL	LL	LL	LL	LL	LL	LL	LL	LL	LL	LL	LL	LL	LL	LL	LL	LL	LL	LL	LL	LL	LL	LL	LL	LL	LL	LL
Full Hybrid WT	240	P3ID47	A49	0.6_23d	4062_AU		LL	LL	LL	LL	LL	LL	LL	LL	LL	LL	LL	LL	LL	LL	LL	LL	LL	LL	LL	LL	LL	LL	LL	LL	LL	LL	LL	LL	LL	LL	LL	LL	LL	LL	LL	LL	LL	LL	LL	LL	LL	LL	LL
Full Hybrid WT	241	P3ID47	A47	0.6_23d	4062_AV		CC	CC	CC	CC	CC	CC	CC	CC	CC	CC	CC	CC	CC	CC	CC	CC	CC	CC	CC	CC	CC	CC	CC	CC	CC	CC	CC	CC	CC	CC	CC	CC	CC	CC	CC	CC	CC	CC	CC	CC	CC	CC	CC
Full Hybrid WT	247	P3ID47	B54	0.6_23d	4062_BB		CL	CL	CL	CL	CL	CL	CL	CL	CL	CL	CL	CL	CL	CL	CL	CL	CL	CL	CL	CL	CL	CL	CL	CL	CL	CL	CL	CL	CL	CL	CL	CL	CL	CL	CL	CL	CL	CL	CL	CL	CL	CL	CL
Full Hybrid WT	248	P3ID47	A67	0.6_23d	4062_BC		CL	CL	CL	CL	CL	CL	CL	CL	CL	CL	CL	CL	CL	CL	CL	CL	CL	CL	CL	CL	CL	CL	CL	CL	CL	CL	CL	CL	CL	CL	CL	CL	CL	CL	CL	CL	CL	CL	CL	CL	CL	CL	CL
Full Hybrid WT	250	P3ID47	A49	0.6_23d	4062_BE		CL	CL	CL	CL	CL	CL	CL	CL	CL	CL	CL	CL	CL	CL	CL	CL	CL	CL	CL	CL	CL	CL	CL	CL	CL	CL	CL	CL	CL	CL	CL	CL	CL	CL	CL	CL	CL	CL	CL	CL	CL	CL	CL
Full Hybrid WT	251	P3ID47	A47	0.6_23d	4062_BF		CL	CL	CL	CL	CL	CL	CL	CL	CL	CL	CL	CL	CL	CL	CL	CL	CL	CL	CL	CL	CL	CL	CL	CL	CL	CL	CL	CL	CL	CL	CL	CL	CL	CL	CL	CL	CL	CL	CL	CL	CL	CL	CL
Full Hybrid WT	257	P3ID47	B54	0.6_23d	4062_BL		CL	CL	CL	CL	CL	CL	CL	CL	CL	CL	CL	CL	CL	CL	CL	CL	CL	CL	CL	CL	CL	CL	CL	CL	CL	CL	CL	CL	CL	CL	CL	CL	CL	CL	CL	CL	CL	CL	CL	CL	CL	CL	CL
Full Hybrid WT	258	P3ID47	A67	0.6_23d	4062_BM		CL	CL	CL	CL	CL	CL	CL	CL	CL	CL	CL	CL	CL	CL	CL	CL	CL	CL	CL	CL	CL	CL	CL	CL	CL	CL	CL	CL	CL	CL	CL	CL	CL	CL	CL	CL	CL	CL	CL	CL	CL	CL	CL
Full Hybrid WT	259	P3ID47	B31	0.6_23d	4062_BN		CL	CL	CL	CL	CL	CL	CL	CL	CL	CL	CL	CL	CL	CL	CL	CL	CL	CL	CL	CL	CL	CL	CL	CL	CL	CL	CL	CL	CL	CL	CL	CL	CL	CL	CL	CL	CL	CL	CL	CL	CL	CL	CL
Full Hybrid WT	260	P3ID47	A49	0.6_23d	4062_BO		CC	CC	CC	CC	CC	CC	CC	CC	CC	CC	CC	CC	CC	CC	CC	CC	CC	CC	CC	CC	CC	CC	CC	CC	CC	CC	CC	CC	CC	CC	CC	CC	CC	CC	CC	CC	CC	CC	CC	CC	CC	CC	CC
Full Hybrid WT	261	P3ID47	A47	0.6_23d	4062_BP		CC	CC	CC	CC	CC	CC	CC	CC	CC	CC	CC	CC	CC	CC	CC	CC	CC	CC	CC	CC	CC	CC	CC	CC	CC	CC	CC	CC	CC	CC	CC	CC	CC	CC	CC	CC	CC	CC	CC	CC	CC	CC	CC
Full Hybrid WT	267	P3ID47	B54	0.6_23d	4062_BV		CL	CL	CL	CL	CL	CL	CL	CL	CL	CL	CL	CL	CL	CL	CL	CL	CL	CL	CL	CL	CL	CL	CL	CL	CL	CL	CL	CL	CL	CL	CL	CL	CL	CL	CL	CL	CL	CL	CL	CL	CL	CL	CL
Full Hybrid WT	268	P3ID47	A67	0.6_23d	4062_BW		LL	LL	LL	LL	LL	LL	LL	LL	LL	LL	LL	LL	LL	LL	LL	LL	LL	LL	LL	LL	LL	LL	LL	LL	LL	LL	LL	LL	LL	LL	LL	LL	LL	LL	LL	LL	LL	LL	LL	LL	LL	LL	LL
Full Hybrid WT	269	P3ID47	B31	0.6_23d	4062_BX		CC	CC	CC	CC	CC	CC	CC	CC	CC	CC	CC	CC	CC	CC	CC	CC	CC	CC	CC	CC	CC	CC	CC	CC	CC	CC	CC	CC	CC	CC	CC	CC	CC	CC	CC	CC	CC	CC	CC	CC	CC	CC	CC
Full Hybrid WT	270	P3ID47	A49	0.6_23d	4062_BY		CL	CL	CL	CL	CL	CL	CL	CL	CL	CL	CL	CL	CL	CL	CL	CL	CL	CL	CL	CL	CL	CL	CL	CL	CL	CL	CL	CL	CL	CL	CL	CL	CL	CL	CL	CL	CL	CL	CL	CL	CL	CL	CL
Full Hybrid WT	271	P3ID47	A47	0.6_23d	4062_BZ		CL	CL	CL	CL	CL	CL	CL	CL	CL	CL	CL	CL	CL	CL	CL	CL	CL	CL	CL	CL	CL	CL	CL	CL	CL	CL	CL	CL	CL	CL	CL	CL	CL	CL	CL	CL	CL	CL	CL	CL	CL	CL	CL
Full Hybrid WT	277	P3ID47	B54	0.6_23d	4062_CF		CC	CC	CC	CC	CC	CC	CC	CC	CC	CC	CC	CC	CC	CC	CC	CC	CC	CC	CC	CC	CC	CC	CC	CC	CC	CC	CC	CC	CC	CC	CC	CC	CC	CC	CC	CC	CC	CC	CC	CC	CC	CC	CC
Full Hybrid WT	279	P3ID47	B31	0.6_23d	4062_CH		CL	CL	CL	CL	CL	CL	CL	CL	CL	CL	CL	CL	CL	CL	CL	CL	CL	CL	CL	CL	CL	CL	CL	CL	CL	CL	CL	CL	CL	CL	CL	CL	CL	CL	CL	CL	CL	CL	CL	CL	CL	CL	CL
Full Hybrid WT	280	P3ID47	A49	0.6_23d	4062_CI		CL	CL	CL	CL	CL	CL	CL	CL	CL	CL	CL	CL	CL	CL	CL	CL	CL	CL	CL	CL	CL	CL	CL	CL	CL	CL	CL	CL	CL	CL	CL	CL	CL	CL	CL	CL	CL	CL	CL	CL	CL	CL	CL
Full Hybrid WT	281	P3ID47	A47	0.6_23d	4062_CJ		LL	LL	LL	LL	LL	LL	LL	LL	LL	LL	LL	LL	LL	LL	LL	LL	LL	LL	LL	LL	LL	LL	LL	LL	LL	LL	LL	LL	LL	LL	LL	LL	LL	LL	LL	LL	LL	LL	LL	LL	LL	LL	LL
Full Hybrid WT	287	P3ID47	B54	0.6_23d	4062_CP		LL	LL	LL	LL	LL	LL	LL	LL	LL	LL	LL	LL	LL	LL	LL	LL	LL	LL	LL	LL	LL	LL	LL	LL	LL	LL	LL	LL	LL	LL	LL	LL	LL	LL	LL	LL	LL	LL	LL	LL	LL	LL	LL
Full Hybrid WT	288	P3ID47	A67	0.6_23d	4062_CQ		CC	CC	CC	CC	CC	CC	CC	CC	CC	CC	CC	CC	CC	CC	CC	CC	CC	CC	CC	CC	CC	CC	CC	CC	CC	CC	CC	CC	CC	CC	CC	CC	CC	CC	CC	CC	CC	CC	CC	CC	CC	CC	CC
Full Hybrid WT	289	P3ID47	B31	0.6_23d	4067_BL		CL	CL	CL	CL	CL	CL	CL	CL	CL	CL	CL	CL	CL	CL	CL	CL	CL	CL	CL	CL	CL	CL	CL	CL	CL	CL	CL	CL	CL	CL	CL	CL	CL	CL	CL	CL	CL	CL	CL	CL	CL	CL	CL
Full Hybrid WT	290	P3ID47	A49	0.6_23d	4063_A		CL	CL	CL	CL	CL	CL	CL	CL	CL	CL	CL	CL	CL	CL	CL	CL	CL	CL	CL	CL	CL	CL	CL	CL	CL	CL	CL	CL	CL	CL	CL	CL	CL	CL	CL	CL	CL	CL	CL	CL	CL	CL	CL
Full Hybrid WT	291	P3ID47	A47	0.6_23d	4063_B		CL	CL	CL	CL	CL	CL	CL	CL	CL	CL	CL	CL	CL	CL	CL	CL	CL	CL	CL	CL	CL	CL	CL	CL	CL	CL	CL	CL	CL	CL	CL	CL	CL	CL	CL	CL	CL	CL	CL	CL	CL	CL	CL
Full Hybrid WT	297	P3ID47	B54	0.6_23d	4063_H		CL	CL	CL	CL	CL	CL	CL	CL	CL	CL	CL	CL	CL	CL	CL	CL	CL	CL	CL	CL	CL	CL	CL	CL	CL	CL	CL	CL	CL	CL	CL	CL	CL	CL	CL	CL	CL	CL	CL	CL	CL	CL	CL
Full Hybrid WT	298	P3ID47	A67	0.6_23d	4063_I		CC	CC	CC	CC	CC	CC	CC	CC	CC	CC	CC	CC	CC	CC	CC	CC	CC	CC	CC	CC	CC	CC	CC	CC	CC	CC	CC	CC	CC	CC	CC	CC	CC	CC	CC	CC	CC	CC	CC	CC	CC	CC	CC
Full Hybrid WT	299	P3ID47	B31	0.6_23d	4063_J		CL	CL	CL	CL	CL	CL	CL	CL	CL	CL	CL	CL	CL	CL	CL	CL	CL	CL	CL	CL	CL	CL	CL	CL	CL	CL	CL	CL	CL	CL	CL	CL	CL	CL	CL	CL	CL	CL	CL	CL	CL	CL	CL
Full Hybrid WT	301	P3ID47	A47	0.6_23d	4063_L		CL	CL	CL	CL	CL	CL	CL	CL	CL	CL	CL	CL	CL	CL	CL	CL	CL	CL	CL	CL	CL	CL	CL	CL	CL	CL	CL	CL	CL	CL	CL	CL	CL	CL	CL	CL	CL	CL	CL	CL	CL	CL	CL
Full Hybrid WT	307	P3ID47	B54	0.6_23d	4063_R		CL	CL	CL	CL	CL	CL	CL	CL	CL	CL	CL	CL	CL	CL	CL	CL	CL	CL	CL	CL	CL	CL	CL	CL	CL	CL	CL	CL	CL	CL	CL	CL	CL	CL	CL	CL	CL	CL	CL	CL	CL	CL	CL
Full Hybrid WT	309	P3ID47	B31	0.6_23d	4063_T		CL	CL	CL	CL	CL	CL	CL	CL	CL	CL	CL	CL	CL	CL	CL	CL	CL	CL	CL	CL	CL	CL	CL	CL	CL	CL	CL	CL	CL	CL	CL	CL	CL	CL	CL	CL	CL	CL	CL	CL	CL	CL	CL
Full Hybrid WT	310	P3ID47	A49	0.6_23d	4063_U		LL	LL	LL	LL	LL	LL	LL	LL	LL	LL	LL	LL	LL	LL	LL	LL	LL	LL	LL	LL	LL	LL	LL	LL	LL	LL	LL	LL	LL	LL	LL	LL	LL	LL	LL	LL	LL	LL	LL	LL	LL	LL	LL
Full Hybrid WT	311	P3ID47	A47	0.6_23d	4063_V		CL	CL	CL	CL	CL	CL	CL	CL	CL	CL	CL	CL	CL	CL	CL	CL	CL	CL	CL	CL	CL	CL	CL	CL	CL	CL	CL	CL	CL	CL	CL	CL	CL	CL	CL	CL	CL	CL	CL	CL	CL	CL	CL
Full Hybrid WT	317	P3ID47	B54	0.6_23d	4063_AB		CL	CL	CL	CL	CL	CL	CL	CL	CL	CL	CL	CL	CL	CL	CL	CL	CL	CL	CL	CL	CL	CL	CL	CL	CL	CL	CL	CL	CL	CL	CL	CL	CL	CL	CL	CL	CL	CL	CL	CL	CL	CL	CL
Full Hybrid WT	320	P3ID47	A49	0.6_23d	4063_AE		LL	LL	LL	LL	LL	LL	LL	LL	LL	LL	LL	LL	LL	LL	LL	LL	LL	LL	LL	LL	LL	LL	LL	LL	LL	LL	LL	LL	LL	LL	LL	LL	LL	LL	LL	LL	LL	LL	LL	LL	LL	LL	LL
Full Hybrid WT	321	P3ID47	A47	0.6_23d	4063_AF		CL	CL	CL	CL	CL	CL	CL	CL	CL	CL	CL	CL	CL	CL	CL	CL	CL	CL	CL	CL	CL	CL	CL	CL	CL	CL	CL	CL	CL	CL	CL	CL	CL	CL	CL	CL	CL	CL	CL	CL	CL	CL	CL
Full Hybrid WT	327	P3ID47	B54	0.6_23d	4063_AL		LL	LL	LL	LL	LL	LL	LL	LL	LL	LL	LL	LL	LL	LL	LL	LL	LL	LL	LL	LL	LL	LL	LL	LL	LL	LL	LL	LL	LL	LL	LL	LL	LL	LL	LL	LL	LL	LL	LL	LL	LL	LL	LL
Full Hybrid WT	328	P3ID47	A67	0.6_23d	4063_AM		CL	CL	CL	CL	CL	CL	CL	CL	CL	CL	CL	CL	CL	CL	CL	CL	CL	CL	CL	CL	CL	CL	CL	CL	CL	CL	CL	CL	CL	CL	CL	CL	CL	CL	CL	CL	CL	CL	CL	CL	CL	CL	CL
Full Hybrid WT	329	P3ID47	B31	0.6_23d	4063_AN		CL	CL	CL	CL	CL	CL	CL	CL	CL	CL	CL	CL	CL	CL	CL	CL	CL	CL	CL	CL	CL	CL	CL	CL	CL	CL	CL	CL	CL	CL	CL	CL	CL	CL	CL	CL	CL	CL	CL	CL	CL	CL	CL
Full Hybrid WT	330	P3ID47	A49	0.6_23d	4063_AO		CC	CC	CC	CC	CC	CC	CC	CC	CC	CC	CC	CC	CC	CC	CC	CC	CC	CC	CC	CC	CC	CC	CC	CC	CC	CC	CC	CC	CC	CC	CC	CC	CC	CC	CC	CC	CC	CC	CC	CC	CC	CC	CC
Full Hybrid WT	331	P3ID47	A47	0.6_23d	4063_AP		CL	CL	CL	CL	CL	CL	CL	CL	CL	CL	CL	CL	CL	CL	CL	CL	CL	CL	CL	CL	CL	CL	CL	CL	CL	CL	CL	CL	CL	CL	CL	CL	CL	CL	CL	CL	CL	CL	CL	CL	CL	CL	CL
Full Hybrid WT	337	P3ID47	B54	0.6_23d	4063_AV		CL	CL	CL	CL	CL	CL	CL	CL	CL	CL	CL	CL	CL	CL	CL	CL	CL	CL	CL	CL	CL	CL	CL	CL	CL	CL	CL	CL	CL	CL	CL	CL	CL	CL	CL	CL	CL	CL	CL	CL	CL	CL	CL
Full Hybrid WT	339	P3ID47	B31	0.6_23d	4063_AX		LL	LL	LL	LL	LL	LL	LL	LL	LL	LL	LL	LL	LL	LL	LL	LL	LL	LL	LL	LL	LL	LL	LL	LL	LL	LL	LL	LL	LL	LL	LL	LL	LL	LL	LL	LL	LL	LL	LL	LL	LL	LL	LL
Full Hybrid WT	340	P3ID47	A49	0.6_23d	4063_AY		CL	CL	CL	CL	CL	CL	CL	CL	CL	CL	CL	CL	CL	CL	CL	CL	CL	CL	CL	CL	CL	CL	CL	CL	CL	CL	CL	CL	CL	CL	CL	CL	CL	CL	CL	CL	CL	CL	CL	CL	CL	CL	CL
Full Hybrid WT	341	P3ID47	A47	0.6_23d	4063_AZ		LL	LL	LL	LL	LL	LL	LL	LL	LL	LL	LL	LL	LL	LL	LL	LL	LL	LL	LL	LL	LL	LL	LL	LL	LL	LL	LL	LL	LL	LL	LL	LL	LL	LL	LL	LL	LL	LL	LL	LL	LL	LL	LL
Full Hybrid WT	347	P3ID47	B54	0.6_23d	4063_BF		CC	CC	CC	CC	CC	CC	CC	CC	CC	CC	CC	CC	CC	CC	CC	CC	CC	CC	CC	CC	CC	CC	CC	CC	CC	CC	CC	CC	CC	CC	CC	CC	CC	CC	CC	CC	CC	CC	CC	CC	CC	CC	CC
Full Hybrid WT	348	P3ID47	A67	0.6_23d	4063_BG		CL	CL	CL	CL	CL	CL	CL	CL	CL	CL	CL	CL	CL	CL	CL	CL	CL	CL	CL	CL	CL	CL	CL	CL	CL	CL	CL	CL	CL	CL	CL	CL	CL	CL	CL	CL	CL	CL	CL	CL	CL	CL	CL
Full Hybrid WT	349	P3ID47	B31	0.6_23d	4063_BH		CL	CL	CL	CL	CL	CL	CL	CL	CL	CL	CL	CL	CL	CL	CL	CL	CL	CL	CL	CL	CL	CL	CL	CL	CL	CL	CL	CL	CL	CL	CL	CL	CL	CL	CL	CL	CL	CL	CL	CL	CL	CL	CL
Full Hybrid WT	350	P3ID47	A49	0.6_23d	4063_BI		LL	LL	LL	LL	LL	LL	LL	LL	LL	LL	LL	LL	LL	LL	LL	LL	LL	LL	LL	LL	LL	LL	LL	LL	LL	LL	LL	LL	LL	LL	LL	LL	LL	LL	LL	LL	LL	LL	LL	LL	LL	LL	LL
Full Hybrid WT	351	P3ID47	A47	0.6_23d	4063_BJ		CL	CL	CL	CL	CL	CL	CL	CL	CL	CL	CL	CL	CL	CL	CL	CL	CL	CL	CL	CL	CL	CL	CL	CL	CL	CL	CL	CL	CL	CL	CL	CL	CL	CL	CL	CL	CL	CL	CL	CL	CL	CL	CL
Full Hybrid WT	353	P3ID47	ND	0.6_23d	4063_BL		CL	CL	CL	CL	CL	CL	CL	CL	CL	CL	CL	CL	CL	CL	CL	CL	CL	CL	CL	CL	CL	CL	CL	CL	CL	CL	CL	CL	CL	CL	CL	CL	CL	CL	CL	CL	CL	CL	CL	CL	CL	CL	CL
Full Hybrid WT	357	P3ID47	B54	0.6_23d	4063_BP		LL	LL	LL	LL	LL	LL	LL	LL	LL	LL	LL	LL	LL	LL	LL	LL	LL	LL	LL	LL	LL	LL	LL	LL	LL	LL	LL	LL	LL	LL	LL	LL	LL	LL	LL	LL	LL	LL	LL	LL	LL	LL	LL
Full Hybrid WT	358	P3ID47	A67	0.6_23d	4063_BQ		LL	LL	LL	LL	LL	LL	LL	LL	LL	LL	LL	LL	LL	LL	LL	LL	LL	LL	LL	LL	LL	LL	LL	LL	LL	LL	LL	LL	LL	LL	LL	LL	LL	LL	LL	LL	LL	LL	LL	LL	LL	LL	LL
Full Hybrid WT	359	P3ID47	B31	0.6_23d	4063_BR		CL	CL	CL	CL	CL	CL	CL	CL	CL	CL	CL	CL	CL	CL	CL	CL	CL	CL	CL	CL	CL	CL	CL	CL	CL	CL	CL	CL	CL	CL	CL	CL	CL	CL	CL	CL	CL	CL	CL	CL	CL	CL	CL
Full Hybrid WT	360	P3ID47	A49	0.6_23d	4063_BS		CC	CC	CC	CC	CC	CC	CC	CC	CC	CC	CC	CC	CC	CC	CC	CC	CC	CC	CC	CC	CC	CC	CC	CC	CC	CC	CC	CC	CC	CC	CC	CC	CC	CC	CC	CC	CC	CC	CC	CC	CC	CC	CC
Full Hybrid WT	361	P3ID47	A47	0.6_23d	4063_BT		CC	CC	CC	CC	CC	CC	CC	CC	CC	CC	CC	CC	CC	CC	CC	CC	CC	CC	CC	CC	CC	CC	CC	CC	CC	CC	CC	CC	CC	CC	CC	CC	CC	CC	CC	CC	CC	CC	CC	CC	CC	CC	CC
Full Hybrid WT	367	P3ID47	B54	0.6_23d	4063_BZ		CL	CL	CL	CL	CL	CL	CL	CL	CL	CL	CL	CL	CL	CL	CL	CL	CL	CL	CL	CL	CL	CL	CL	CL	CL	CL	CL	CL	CL	CL	CL	CL	CL	CL	CL	CL	CL	CL	CL	CL	CL	CL	CL
Full Hybrid WT	368	P3ID47	A67	0.6_23d	4063_CA		CC	CC	CC	CC	CC	CC	CC	CC	CC	CC	CC	CC	CC	CC	CC	CC	CC	CC	CC	CC	CC	CC	CC	CC	CC	CC	CC	CC	CC	CC	CC	CC	CC	CC	CC	CC	CC	CC	CC	CC	CC	CC	CC
Full Hybrid WT	369	P3ID47	B31	0.6_23d	4063_CB		LL	LL	LL	LL	LL	LL	LL	LL	LL	LL	LL	LL	LL	LL	LL	LL	LL	LL	LL	LL	LL	LL	LL	LL	LL	LL	LL	LL	LL	LL	LL	LL	LL	LL	LL	LL	LL	LL	LL	LL	LL	LL	LL
Full Hybrid WT	371	P3ID47	A47	0.6_23d	4063_CD		CL	CL	CL	CL	CL	CL	CL	CL	CL	CL	CL	CL	CL	CL	CL	CL	CL	CL	CL	CL	CL	CL	CL	CL	CL	CL	CL	CL	CL	CL	CL	CL	CL	CL	CL	CL	CL	CL	CL	CL	CL	CL	CL
Full Hybrid WT	377	P3ID47	B54	0.6_23d	4063_CJ		CL	CL	CL	CL	CL	CL	CL	CL	CL	CL	CL	CL	CL	CL	CL	CL	CL	CL	CL	CL	CL	CL	CL	CL	CL	CL	CL	CL	CL	CL	CL	CL	CL	CL	CL	CL	CL	CL	CL	CL	CL	CL	CL
Full Hybrid WT	379	P3ID47	B31	0.6_23d	4063_CL		CL	CL	CL	CL	CL	CL	CL	CL	CL	CL	CL	CL	CL	CL	CL	CL	CL	CL	CL	CL	CL	CL	CL	CL	CL	CL	CL	CL	CL	CL	CL	CL	CL	CL	CL	CL	CL	CL	CL	CL	CL	CL	CL
Full Hybrid WT	380	P3ID47	A49	0.6_23d	4063_CM		CC	CC	CC	CC	CC	CC	CC	CC	CC	CC	CC	CC	CC	CC	CC	CC	CC	CC	CC	CC	CC	CC	CC	CC	CC	CC	CC	CC	CC	CC	CC	CC	CC	CC	CC	CC	CC	CC	CC	CC	CC	CC	CC
Full Hybrid WT	381	P3ID47	A47	0.6_23d	4063_CN		LL	LL	LL	LL	LL	LL	LL	LL	LL	LL	LL	LL	LL	LL	LL	LL	LL	LL	LL	LL	LL	LL	LL	LL	LL	LL	LL	LL	LL	LL	LL	LL	LL	LL	LL	LL	LL	LL	LL	LL	LL	LL	LL
Full Hybrid WT	387	P3ID47	B54	0.6_23d	4064_B		CL	CL	CL	CL	CL	CL	CL	CL	CL	CL	CL	CL	CL	CL	CL	CL	CL	CL	CL	CL	CL	CL	CL	CL	CL	CL	CL	CL	CL	CL	CL	CL	CL	CL	CL	CL	CL	CL	CL	CL	CL	CL	CL
Full Hybrid WT	389	P3ID47	B31	0.6_23d	4064_D		CL	CL	CL	CL	CL	CL	CL	CL	CL	CL	CL	CL	CL	CL	CL	CL	CL	CL	CL	CL	CL	CL	CL	CL	CL	CL	CL	CL	CL	CL	CL	CL	CL	CL	CL	CL	CL	CL	CL	CL	CL	CL	CL
Full Hybrid WT	390	P3ID47	A49	0.6_23d	4064_E		LL	LL	LL	LL	LL	LL	LL	LL	LL	LL	LL	LL	LL	LL	LL	LL	LL	LL	LL	LL	LL	LL	LL	LL	LL	LL	LL	LL	LL	LL	LL	LL	LL	LL	LL	LL	LL	LL	LL	LL	LL	LL	LL
Full Hybrid WT	391	P3ID47	A47	0.6_23d	4064_F		CL	CL	CL	CL	CL	CL	CL	CL	CL	CL	CL	CL	CL	CL	CL	CL	CL	CL	CL	CL	CL	CL	CL	CL	CL	CL	CL	CL	CL	CL	CL	CL	CL	CL	CL	CL	CL	CL	CL	CL	CL	CL	CL
Full Hybrid WT	397	P3ID47	B54	0.6_23d	4064_L		LL	LL	LL	LL	LL	LL	LL	LL	LL	LL	LL	LL	LL	LL	LL	LL	LL	LL	LL	LL	LL	LL	LL	LL	LL	LL	LL	LL	LL	LL	LL	LL	LL	LL	LL	LL	LL	LL	LL	LL	LL	LL	LL
Full Hybrid WT	398	P3ID47	A67	0.6_23d	4064_M		CL	CL	CL	CL	CL	CL	CL	CL	CL	CL	CL	CL	CL	CL	CL	CL	CL	CL	CL	CL	CL	CL	CL	CL	CL	CL	CL	CL	CL	CL	CL	CL	CL	CL	CL	CL	CL	CL	CL	CL	CL	CL	CL
Full Hybrid WT	399	P3ID47	B31	0.6_23d	4064_N		CC	CC	CC	CC	CC	CC	CC	CC	CC	CC	CC	CC	CC	CC	CC	CC	CC	CC	CC	CC	CC	CC	CC	CC	CC	CC	CC	CC	CC	CC	CC	CC	CC	CC	CC	CC	CC	CC	CC	CC	CC	CC	CC
Full Hybrid WT	400	P3ID47	A49	0.6_23d	4064_O		LL	LL	LL	LL	LL	LL	LL	LL	LL	LL	LL	LL	LL	LL	LL	LL	LL	LL	LL	LL	LL	LL	LL	LL	LL	LL	LL	LL	LL	LL	LL	LL	LL	LL	LL	LL	LL	LL	LL	LL	LL	LL	LL
Full Hybrid WT	401	P3ID47	A47	0.6_23d	4064_P		CL	CL	CL	CL	CL	CL	CL	CL	CL	CL	CL	CL	CL	CL	CL	CL	CL	CL	CL	CL	CL	CL	CL	CL	CL	CL	CL	CL	CL	CL	CL	CL	CL	CL	CL	CL	CL	CL	CL	CL	CL	CL	CL
Full Hybrid WT	407	P3ID47	B54	0.6_23d	4064_V		CL	CL	CL	CL	CL	CL	CL	CL	CL	CL	CL	CL	CL	CL	CL	CL	CL	CL	CL	CL	CL	CL	CL	CL	CL	CL	CL	CL	CL	CL	CL	CL	CL	CL	CL	CL	CL	CL	CL	CL	CL	CL	CL
Full Hybrid WT	408	P3ID47	A67	0.6_23d	4064_W		CC	CC	CC	CC	CC	CC	CC	CC	CC	CC	CC	CC	CC	CC	CC	CC	CC	CC	CC	CC	CC	CC	CC	CC	CC	CC	CC	CC	CC	CC	CC	CC	CC	CC	CC	CC	CC	CC	CC	CC	CC	CC	CC
Full Hybrid WT	409	P3ID47	B31	0.6_23d	4064_X		CL	CL	CL	CL	CL	CL	CL	CL	CL	CL	CL	CL	CL	CL	CL	CL	CL	CL	CL	CL	CL	CL	CL	CL	CL	CL	CL	CL	CL	CL	CL	CL	CL	CL	CL	CL	CL	CL	CL	CL	CL	CL	CL
Full Hybrid WT	410	P3ID47	A49	0.6_23d	4064_Y		CL	CL	CL	CL	CL	CL	CL	CL	CL	CL	CL	CL	CL	CL	CL	CL	CL	CL	CL	CL	CL	CL	CL	CL	CL	CL	CL	CL	CL	CL	CL	CL	CL	CL	CL	CL	CL	CL	CL	CL	CL	CL	CL
Full Hybrid WT	411	P3ID47	A47	0.6_23d	4064_Z		CL	CL	CL	CL	CL	CL	CL	CL	CL	CL	CL	CL	CL	CL	CL	CL	CL	CL	CL	CL	CL	CL	CL	CL	CL	CL	CL	CL	CL	CL	CL	CL	CL	CL	CL	CL	CL	CL	CL	CL	CL	CL	CL
Full Hybrid WT	417	P3ID47	B54	0.6_23d	4064_AF		CC	CC	CC	CC	CC	CC	CC	CC	CC	CC	CC	CC	CC	CC	CC	CC	CC	CC	CC	CC	CC	CC	CC	CC	CC	CC	CC	CC	CC	CC	CC	CC	CC	CC	CC	CC	CC	CC	CC	CC	CC	CC	CC
Full Hybrid WT	418	P3ID47	A67	0.6_23d	4064_AG		CL	CL	CL	CL	CL	CL	CL	CL	CL	CL	CL	CL	CL	CL	CL	CL	CL	CL	CL	CL	CL	CL	CL	CL	CL	CL	CL	CL	CL	CL	CL	CL	CL	CL	CL	CL	CL	CL	CL	CL	CL	CL	CL
Full Hybrid WT	419	P3ID47	B31	0.6_23d	4064_AH		CL	CL	CL	CL	CL	CL	CL	CL	CL	CL	CL	CL	CL	CL	CL	CL	CL	CL	CL	CL	CL	CL	CL	CL	CL	CL	CL	CL	CL	CL	CL	CL	CL	CL	CL	CL	CL	CL	CL	CL	CL	CL	CL
Full Hybrid WT	420	P3ID47	A49	0.6_23d	4064_AI		CL	CL	CL	CL	CL	CL	CL	CL	CL	CL	CL	CL	CL	CL	CL	CL	CL	CL	CL	CL	CL	CL	CL	CL	CL	CL	CL	CL	CL	CL	CL	CL	CL	CL	CL	CL	CL	CL	CL	CL	CL	CL	CL
Full Hybrid WT	421	P3ID47	A47	0.6_23d	4064_AJ		CC	CC	CC	CC	CC	CC	CC	CC	CC	CC	CC	CC	CC	CC	CC	CC	CC	CC	CC	CC	CC	CC	CC	CC	CC	CC	CC	CC	CC	CC	CC	CC	CC	CC	CC	CC	CC	CC	CC	CC	CC	CC	CC
Full Hybrid WT	427	P3ID47	B54	0.6_23d	4064_AP		CL	CL	CL	CL	CL	CL	CL	CL	CL	CL	CL	CL	CL	CL	CL	CL	CL	CL	CL	CL	CL	CL	CL	CL	CC	CC	CC	CC	CC	CC	CC	CC	CC	CC	CC	CC	CC	CC	CC	CC	CC	CC	CC
Full Hybrid WT	428	P3ID47	A67	0.6_23d	4064_AQ		LL	LL	LL	LL	LL	LL	LL	LL	LL	LL	LL	LL	LL	LL	LL	LL	LL	LL	LL	LL	LL	LL	LL	LL	LL	LL	LL	LL	LL	LL	LL	LL	LL	LL	LL	LL	LL	LL	LL	LL	LL	LL	LL
Full Hybrid WT	429	P3ID47	B31	0.6_23d	4064_AR		CL	CL	CL	CL	CL	CL	CL	CL	CL	CL	CL	CL	CL	CL	CL	CL	CL	CL	CL	CL	CL	CL	CL	CL	CL	CL	CL	CL	CL	CL	CL	CL	CL	CL	CL	CL	CL	CL	CL	CL	CL	CL	CL
Full Hybrid WT	430	P3ID47	A49	0.6_23d	4064_AS		CC	CC	CC	CC	CC	CC	CC	CC	CC	CC	CC	CC	CC	CC	CC	CC	CC	CC	CC	CC	CC	CC	CC	CC	CC	CC	CC	CC	CC	CC	CC	CC	CC	CC	CC	CC	CC	CC	CC	CC	CC	CC	CC
Full Hybrid WT	431	P3ID47	A47	0.6_23d	4064_AT		CL	CL	CL	CL	CL	CL	CL	CL	CL	CL	CL	CL	CL	CL	CL	CL	CL	CL	CL	CL	CL	CL	CL	CL	CL	CL	CL	CL	CL	CL	CL	CL	CL	CL	CL	CL	CL	CL	CL	CL	CL	CL	CL
Full Hybrid WT	437	P3ID47	B54	0.6_23d	4064_AZ		CC	CC	CC	CC	CC	CC	CC	CC	CC	CC	CC	CC	CC	CC	CC	CC	CC	CC	CC	CC	CC	CC	CC	CC	CC	CC	CC	CC	CC	CC	CC	CC	CC	CC	CC	CC	CC	CC	CC	CC	CC	CC	CC
Full Hybrid WT	438	P3ID47	A67	0.6_23d	4064_BA		LL	LL	LL	LL	LL	LL	LL	LL	LL	LL	LL	LL	LL	LL	LL	LL	LL	LL	LL	LL	LL	LL	LL	LL	LL	LL	LL	LL	LL	LL	LL	LL	LL	LL	LL	LL	LL	LL	LL	LL	LL	LL	LL
Full Hybrid WT	439	P3ID47	B31	0.6_23d	4064_BB		CC	CC	CC	CC	CC	CC	CC	CC	CC	CC	CC	CC	CC	CC	CC	CC	CC	CC	CC	CC	CC	CC	CC	CC	CC	CC	CC	CC	CC	CC	CC	CC	CC	CC	CC	CC	CC	CC	CC	CC	CC	CC	CC
Full Hybrid WT	440	P3ID47	A49	0.6_23d	4064_BC		CC	CC	CC	CC	CC	CC	CC	CC	CC	CC	CC	CC	CC	CC	CC	CC	CC	CC	CC	CC	CC	CC	CC	CC	CC	CC	CC	CC	CC	CC	CC	CC	CC	CC	CC	CC	CC	CC	CC	CC	CC	CC	CC
Full Hybrid WT	448	P3ID47	A67	0.6_23d	4064_BK		CC	CC	CC	CC	CC	CC	CC	CC	CC	CC	CC	CC	CC	CC	CC	CC	CC	CC	CC	CC	CC	CC	CC	CC	CC	CC	CC	CC	CC	CC	CC	CC	CC	CC	CC	CC	CC	CC	CC	CC	CC	CC	CC
Full Hybrid WT	450	P3ID47	A49	0.6_23d	4064_BM		LL	LL	LL	LL	LL	LL	LL	LL	LL	LL	LL	LL	LL	LL	LL	LL	LL	LL	LL	LL	LL	LL	LL	LL	LL	LL	LL	LL	LL	LL	LL	LL	LL	LL	LL	CL	CL	CL	CL	CL	CL	CL	CL
Full Hybrid WT	451	P3ID47	A47	0.6_23d	4064_BN		CL	CL	CL	CL	CL	CL	CL	CL	CL	CL	CL	CL	CL	CL	CL	CL	CL	CL	CL	CL	CL	CL	CL	CL	CL	CL	CL	CL	CL	CL	CL	CL	CL	CL	CL	CL	CL	CL	CL	CL	CL	CL	CL
Full Hybrid WT	458	P3ID47	A67	0.6_23d	4064_BU		CC	CC	CC	CC	CC	CC	CC	CC	CC	CC	CC	CC	CC	CC	CC	CC	CC	CC	CC	CC	CC	CC	CC	CC	CC	CC	CC	CC	CC	CC	CC	CC	CC	CC	CC	CC	CC	CC	CC	CC	CC	CC	CC
Full Hybrid WT	459	P3ID47	B31	0.6_23d	4064_BV		CL	CL	CL	CL	CL	CL	CL	CL	CL	CL	CL	CL	CL	CL	CL	CL	CL	CL	CL	CL	CL	CL	CL	CL	CL	CL	CL	CL	CL	CL	CL	CL	CL	CL	CL	CL	CL	CL	CL	CL	CL	CL	CL
Full Hybrid WT	460	P3ID47	A49	0.6_23d	4064_BW		LL	LL	LL	LL	LL	LL	LL	LL	LL	LL	LL	LL	LL	LL	LL	LL	LL	LL	LL	LL	LL	LL	LL	LL	LL	LL	LL	LL	LL	LL	LL	LL	LL	LL	LL	LL	LL	LL	LL	LL	LL	LL	LL
Full Hybrid WT	461	P3ID47	A47	0.6_23d	4064_BX		CL	CL	CL	CL	CL	CL	CL	CL	CL	CL	CL	CL	CL	CL	CL	CL	CL	CL	CL	CL	CL	CL	CL	CL	CL	CL	CL	CL	CL	CL	CL	CL	CL	CL	CL	CL	CL	CL	CL	CL	CL	CL	CL
Full Hybrid WT	467	P3ID47	B54	0.6_23d	4064_CD		CL	CL	CL	CL	CL	CL	CL	CL	CL	CL	CL	CL	CL	CL	CL	CL	CL	CL	CL	CL	CL	CL	CL	CL	CL	CL	CL	CL	CL	CL	CL	CL	CL	CL	CL	CL	CL	CL	CL	CL	CL	CL	CL
Full Hybrid WT	468	P3ID47	A67	0.6_23d	4064_CE		CL	CL	CL	CL	CL	CL	CL	CL	CL	CL	CL	CL	CL	CL	CL	CL	CL	CL	CL	CL	CL	CL	CL	CL	CL	CL	CL	CL	CL	CL	CL	CL	CL	CL	CL	CL	CL	CL	CL	CL	CL	CL	CL
Full Hybrid WT	469	P3ID47	B31	0.6_23d	4064_CF		LL	LL	LL	LL	LL	LL	LL	LL	LL	LL	LL	LL	LL	LL	LL	LL	LL	LL	LL	LL	LL	LL	LL	LL	LL	LL	LL	LL	LL	LL	LL	LL	LL	LL	LL	LL	LL	LL	LL	LL	LL	LL	LL
Full Hybrid WT	470	P3ID47	A49	0.6_23d	4064_CG		LL	LL	LL	LL	LL	LL	LL	LL	LL	LL	LL	LL	LL	LL	LL	LL	LL	LL	LL	LL	LL	LL	LL	LL	LL	LL	LL	LL	LL	LL	LL	LL	LL	LL	LL	LL	LL	LL	LL	LL	LL	LL	LL
Full Hybrid WT	471	P3ID47	A47	0.6_23d	4064_CH		CL	CL	CL	CL	CL	CL	CL	CL	CL	CL	CL	CL	CL	CL	CL	CL	CL	CL	CL	CL	CL	CL	CL	CL	CL	CL	CL	CL	CL	CL	CL	CL	CL	CL	CL	CL	CL	CL	CL	CL	CL	CL	CL
Full Hybrid WT	477	P3ID47	B54	0.6_23d	4064_CN		CC	CC	CC	CC	CC	CC	CC	CC	CC	CC	CC	CC	CC	CC	CC	CC	CC	CC	CC	CC	CC	CC	CC	CC	CC	CC	CC	CC	CC	CC	CC	CC	CC	CC	CC	CC	CC	CC	CC	CC	CC	CC	CC
Full Hybrid WT	479	P3ID47	B31	0.6_23d	4064_CP		CL	CL	CL	CL	CL	CL	CL	CL	CL	CL	CL	CL	CL	CL	CL	CL	CL	CL	CL	CL	CL	CL	CL	CL	CL	CL	CL	CL	CL	CL	CL	CL	CL	CL	CL	CL	CL	CL	CL	CL	CL	CL	CL
Full Hybrid WT	480	P3ID47	A49	0.6_23d	4064_CQ		CC	CC	CC	CC	CC	CC	CC	CC	CC	CC	CC	CC	CC	CC	CC	CC	CC	CC	CC	CC	CC	CC	CC	CC	CC	CC	CC	CC	CC	CC	CC	CC	CC	CC	CC	CC	CC	CC	CC	CC	CC	CC	CC
Full Hybrid WT	481	P3ID47	A47	0.6_23d	4067_BN		CL	CL	CL	CL	CL	CL	CL	CL	CL	CL	CL	CL	CL	CL	CL	CL	CL	CL	CL	CL	CL	CL	CL	CL	CL	CL	CL	CL	CL	CL	CL	CL	CL	CL	CL	CL	CL	CL	CL	CL	CL	CL	CL
Full Hybrid WT	488	P3ID47	A67	0.6_23d	4065_G		CC	CC	CC	CC	CC	CC	CC	CC	CC	CC	CC	CC	CC	CC	CC	CC	CC	CC	CC	CC	CC	CC	CC	CC	CC	CC	CC	CC	CC	CC	CC	CC	CC	CC	CC	CC	CC	CC	CC	CC	CC	CC	CC
Full Hybrid WT	489	P3ID47	B31	0.6_23d	4065_H		CL	CL	CL	CL	CL	CL	CL	CL	CL	CL	CL	CL	CL	CL	CL	CL	CL	CL	CL	CL	CL	CL	CL	CL	CL	CL	CL	CL	CL	CL	CL	CL	CL	CL	CL	CL	CL	CL	CL	CL	CL	CL	CL
Full Hybrid WT	490	P3ID47	A49	0.6_23d	4065_I		LL	LL	LL	LL	LL	LL	LL	LL	LL	LL	LL	LL	LL	LL	LL	LL	LL	LL	LL	LL	LL	LL	LL	LL	LL	LL	LL	LL	LL	LL	LL	LL	LL	LL	LL	LL	LL	LL	LL	LL	LL	LL	LL
Full Hybrid WT	491	P3ID47	A47	0.6_23d	4065_J		CL	CL	CL	CL	CL	CL	CL	CL	CL	CL	CL	CL	CL	CL	CL	CL	CL	CL	CL	CL	CL	CL	CL	CL	CL	CL	CL	CL	CL	CL	CL	CL	CL	CL	CL	CL	CL	CL	CL	CL	CL	CL	CL
Full Hybrid WT	497	P3ID47	B54	0.6_23d	4065_P		CL	CL	CL	CL	CL	CL	CL	CL	CL	CL	CL	CL	CL	CL	CL	CL	CL	CL	CL	CL	CL	CL	CL	CL	CL	CL	CL	CL	CL	CL	CL	CL	CL	CL	CL	CL	CL	CL	CL	CL	CL	CL	CL
Full Hybrid WT	498	P3ID47	A67	0.6_23d	4065_Q		CL	CL	CL	CL	CL	CL	CL	CL	CL	CL	CL	CL	CL	CL	CL	CL	CL	CL	CL	CL	CL	CL	CL	CL	CL	CL	CL	CL	CL	CL	CL	CL	CL	CL	CL	CL	CL	CL	CL	CL	CL	CL	CL
Full Hybrid WT	499	P3ID47	B31	0.6_23d	4065_R		CL	CL	CL	CL	CL	CL	CL	CL	CL	CL	CL	CL	CL	CL	CL	CL	CL	CL	CL	CL	CL	CL	CL	CL	CL	CL	CL	CL	CL	CL	CL	CL	CL	CL	CL	CL	CL	CL	CL	CL	CL	CL	CL
Full Hybrid WT	500	P3ID47	A49	0.6_23d	4065_S		CC	CC	CC	CC	CC	CC	CC	CC	CC	CC	CC	CC	CC	CC	CC	CC	CC	CC	CC	CC	CC	CC	CC	CC	CC	CC	CC	CC	CC	CC	CC	CC	CC	CC	CC	CC	CC	CC	CC	CC	CC	CC	CC
Full Hybrid WT	501	P3ID47	A47	0.6_23d	4065_T		CC	CC	CC	CC	CC	CC	CC	CC	CC	CC	CC	CC	CC	CC	CC	CC	CC	CC	CC	CC	CC	CC	CC	CC	CC	CC	CC	CC	CC	CC	CC	CC	CC	CC	CC	CC	CC	CC	CC	CC	CC	CC	CC
Full Hybrid WT	507	P3ID47	B54	0.6_23d	4065_Z		CC	CC	CC	CC	CC	CC	CC	CC	CC	CC	CC	CC	CC	CC	CC	CC	CC	CC	CC	CC	CC	CC	CC	CC	CC	CC	CC	CC	CC	CC	CC	CC	CC	CC	CC	CC	CC	CC	CC	CC	CC	CC	CC
Full Hybrid WT	508	P3ID47	A67	0.6_23d	4065_AA		CL	CL	CL	CL	CL	CL	CL	CL	CL	CL	CL	CL	CL	CL	CL	CL	CL	CL	CL	CL	CL	CL	CL	CL	CL	CL	CL	CL	CL	CL	CL	CL	CL	CL	CL	CL	CL	CL	CL	CL	CL	CL	CL
Full Hybrid WT	509	P3ID47	B31	0.6_23d	4065_AB		CL	CL	CL	CL	CL	CL	CL	CL	CL	CL	CL	CL	CL	CL	CL	CL	CL	CL	CL	CL	CL	CL	CL	CL	CL	CL	CL	CL	CL	CL	CL	CL	CL	CL	CL	CL	CL	CL	CL	CL	CL	CL	CL
Full Hybrid WT	510	P3ID47	A49	0.6_23d	4065_AC		CC	CC	CC	CC	CC	CC	CC	CC	CC	CC	CC	CC	CC	CC	CC	CC	CC	CC	CC	CC	CC	CC	CC	CC	CC	CC	CC	CC	CC	CC	CC	CC	CC	CC	CC	CC	CC	CC	CC	CC	CC	CC	CC
Full Hybrid WT	511	P3ID47	A47	0.6_23d	4065_AD		CC	CC	CC	CC	CC	CC	CC	CC	CC	CC	CC	CC	CC	CC	CC	CC	CC	CC	CC	CC	CC	CC	CC	CC	CC	CC	CC	CC	CC	CC	CC	CC	CC	CC	CC	CC	CC	CC	CC	CC	CC	CC	CC
Full Hybrid WT	518	P3ID47	A67	0.6_23d	4065_AK		CL	CL	CL	CL	CL	CL	CL	CL	CL	CL	CL	CL	CL	CL	CL	CL	CL	CL	CL	CL	CL	CL	CL	CL	CL	CL	CL	CL	CL	CL	CL	CL	CL	CL	CL	CL	CL	CL	CL	CL	CL	CL	CL
Full Hybrid WT	519	P3ID47	B31	0.6_23d	4065_AL		CL	CL	CL	CL	CL	CL	CL	CL	CL	CL	CL	CL	CL	CL	CL	CL	CL	CL	CL	CL	CL	CL	CL	CL	CL	CL	CL	CL	CL	CL	CL	CL	CL	CL	CL	CL	CL	CL	CL	CL	CL	CL	CL
Full Hybrid WT	520	P3ID47	A49	0.6_23d	4065_AM		CL	CL	CL	CL	CL	CL	CL	CL	CL	CL	CL	CL	CL	CL	CL	CL	CL	CL	CL	CL	CL	CL	CL	CL	CL	CL	CL	CL	CL	CL	CL	CL	CL	CL	CL	CL	CL	CL	CL	CL	CL	CL	CL
Full Hybrid WT	521	P3ID47	A47	0.6_23d	4065_AN		CL	CL	CL	CL	CL	CL	CL	CL	CL	CL	CL	CL	CL	CL	CL	CL	CL	CL	CL	CL	CL	CL	CL	CL	CL	CL	CL	CL	CL	CL	CL	CL	CL	CL	CL	CL	CL	CL	CL	CL	CL	CL	CL
Full Hybrid WT	527	P3ID47	B54	0.6_23d	4065_AT		CL	CL	CL	CL	CL	CL	CL	CL	CL	CL	CL	CL	CL	CL	CL	CL	CL	CL	CL	CL	CL	CL	CL	CL	CL	CL	CL	CL	CL	CL	CL	CL	CL	CL	CL	CL	CL	CL	CL	CL	CL	CL	CL
Full Hybrid WT	528	P3ID47	A67	0.6_23d	4065_AU		CL	CL	CL	CL	CL	CL	CL	CL	CL	CL	CL	CL	CL	CL	CL	CL	CL	CL	CL	CL	CL	CL	CL	CL	CL	CL	CL	CL	CL	CL	CL	CL	CL	CL	CL	CL	CL	CL	CL	CL	CL	CL	CL
Full Hybrid WT	529	P3ID47	B31	0.6_23d	4065_AV		CL	CL	CL	CL	CL	CL	CL	CL	CL	CL	CL	CL	CL	CL	CL	CL	CL	CL	CL	CL	CL	CL	CL	CL	CL	CL	CL	CL	CL	CL	CL	CL	CL	CL	CL	CL	CL	CL	CL	CL	CL	CL	CL
Full Hybrid WT	530	P3ID47	A49	0.6_23d	4065_AW		LL	LL	LL	LL	LL	LL	LL	LL	LL	LL	LL	LL	LL	LL	LL	LL	LL	LL	LL	LL	LL	LL	LL	LL	LL	LL	LL	LL	LL	LL	LL	LL	LL	LL	LL	LL	LL	LL	LL	LL	LL	LL	LL
Full Hybrid WT	531	P3ID47	A47	0.6_23d	4065_AX		CC	CC	CC	CC	CC	CC	CC	CC	CC	CC	CC	CC	CC	CC	CC	CC	CC	CC	CC	CC	CC	CC	CC	CC	CC	CC	CC	CC	CC	CC	CC	CC	CC	CC	CC	CC	CC	CC	CC	CC	CC	CC	CC
Full Hybrid WT	537	P3ID47	B54	0.6_23d	4065_BD		CC	CC	CC	CC	CC	CC	CC	CC	CC	CC	CC	CC	CC	CC	CC	CC	CC	CC	CC	CC	CC	CC	CC	CC	CC	CC	CC	CC	CC	CC	CC	CC	CC	CC	CC	CC	CC	CC	CC	CC	CC	CC	CC
Full Hybrid WT	538	P3ID47	A67	0.6_23d	4065_BE		CC	CC	CC	CC	CC	CC	CC	CC	CC	CC	CC	CC	CC	CC	CC	CC	CC	CC	CC	CC	CC	CC	CC	CC	CC	CC	CC	CC	CC	CC	CC	CC	CC	CC	CC	CC	CC	CC	CC	CC	CC	CC	CC
Full Hybrid WT	540	P3ID47	A49	0.6_23d	4065_BG		CL	CL	CL	CL	CL	CL	CL	CL	CL	CL	CL	CL	CL	CL	CL	CL	CL	CL	CL	CL	CL	CL	CL	CL	CL	CL	CL	CL	CL	CL	CL	CL	CL	CL	CL	CL	CL	CL	CL	CL	CL	CL	CL
Full Hybrid WT	541	P3ID47	A47	0.6_23d	4065_BH		LL	LL	LL	LL	LL	LL	LL	LL	LL	LL	LL	LL	LL	LL	LL	LL	LL	LL	LL	LL	LL	LL	LL	LL	LL	LL	LL	LL	LL	LL	LL	LL	LL	LL	LL	LL	LL	LL	LL	LL	LL	LL	LL
Full Hybrid WT	547	P3ID47	B54	0.6_23d	4065_BN		LL	LL	LL	LL	LL	LL	LL	LL	LL	LL	LL	LL	LL	LL	LL	LL	LL	LL	LL	LL	LL	LL	LL	LL	LL	LL	LL	LL	LL	LL	LL	LL	LL	LL	LL	LL	LL	LL	LL	LL	LL	LL	LL
Full Hybrid WT	548	P3ID47	A67	0.6_23d	4065_BO		CC	CC	CC	CC	CC	CC	CC	CC	CC	CC	CC	CC	CC	CC	CC	CC	CC	CC	CC	CC	CC	CC	CC	CC	CC	CC	CC	CC	CC	CC	CC	CC	CC	CC	CC	CC	CC	CC	CC	CC	CC	CC	CC
Full Hybrid WT	549	P3ID47	B31	0.6_23d	4065_BP		CC	CC	CC	CC	CC	CC	CC	CC	CC	CC	CC	CC	CC	CC	CC	CC	CC	CC	CC	CC	CC	CC	CC	CC	CC	CC	CC	CC	CC	CC	CC	CC	CC	CC	CC	CC	CC	CC	CC	CC	CC	CC	CC
Full Hybrid WT	551	P3ID47	A47	0.6_23d	4065_BR		LL	LL	LL	LL	LL	LL	LL	LL	LL	LL	LL	LL	LL	LL	LL	LL	LL	LL	LL	LL	LL	LL	LL	LL	LL	LL	LL	LL	LL	LL	LL	LL	LL	LL	LL	LL	LL	LL	LL	LL	LL	LL	LL
Full Hybrid WT	557	P3ID47	B54	0.6_23d	4065_BX		CL	CL	CL	CL	CL	CL	CL	CL	CL	CL	CL	CL	CL	CL	CL	CL	CL	CL	CL	CL	CL	CL	CL	CL	CL	CL	CL	CL	CL	CL	CL	CL	CL	CL	CL	CL	CL	CL	CL	CL	CL	CL	CL
Full Hybrid WT	559	P3ID47	B31	0.6_23d	4065_BZ		CL	CL	CL	CL	CL	CL	CL	CL	CL	CL	CL	CL	CL	CL	CL	CL	CL	CL	CL	CL	CL	CL	CL	CL	CL	CL	CL	CL	CL	CL	CL	CL	CL	CL	CL	CL	CL	CL	CL	CL	CL	CL	CL
Full Hybrid WT	560	P3ID47	A49	0.6_23d	4065_CA		CL	CL	CL	CL	CL	CL	CL	CL	CL	CL	CL	CL	CL	CL	CL	CL	CL	CL	CL	CL	CL	CL	CL	CL	CL	CL	CL	CL	CL	CL	CL	CL	CL	CL	CL	CL	CL	CL	CL	CL	CL	CL	CL
Full Hybrid WT	561	P3ID47	A47	0.6_23d	4065_CB		LL	LL	LL	LL	LL	LL	LL	LL	LL	LL	LL	LL	LL	LL	LL	LL	LL	LL	LL	LL	LL	LL	LL	LL	LL	LL	LL	LL	LL	LL	LL	LL	LL	LL	LL	LL	LL	LL	LL	LL	LL	LL	LL
Full Hybrid WT	567	P3ID47	B54	0.6_23d	4065_CH		CL	CL	CL	CL	CL	CL	CL	CL	CL	CL	CL	CL	CL	CL	CL	CL	CL	CL	CL	CL	CL	CL	CL	CL	CL	CL	CL	CL	CL	CL	CL	CL	CL	CL	CL	CL	CL	CL	CL	CL	CL	CL	CL
Full Hybrid WT	568	P3ID47	A67	0.6_23d	4065_CI		LL	LL	LL	LL	LL	LL	LL	LL	LL	LL	LL	LL	LL	LL	LL	LL	LL	LL	LL	LL	LL	LL	LL	LL	LL	LL	LL	LL	LL	LL	LL	LL	LL	LL	LL	LL	LL	LL	LL	LL	LL	LL	LL
Full Hybrid WT	569	P3ID47	B31	0.6_23d	4065_CJ		LL	LL	LL	LL	LL	LL	LL	LL	LL	LL	LL	LL	LL	LL	LL	LL	LL	LL	LL	LL	LL	LL	LL	LL	LL	LL	LL	LL	LL	LL	LL	LL	LL	LL	LL	LL	LL	LL	LL	LL	LL	LL	LL
Full Hybrid WT	570	P3ID47	A49	0.6_23d	4065_CK		CC	CC	CC	CC	CC	CC	CC	CC	CC	CC	CC	CC	CC	CC	CC	CC	CC	CC	CC	CC	CC	CC	CC	CC	CC	CC	CC	CC	CC	CC	CC	CC	CC	CC	CC	CC	CC	CC	CC	CC	CC	CC	CC
Full Hybrid WT	577	P3ID47	B54	0.6_23d	4067_BO		CC	CC	CC	CC	CC	CC	CC	CC	CC	CC	CC	CC	CC	CC	CC	CC	CC	CC	CC	CC	CC	CC	CC	CC	CC	CC	CC	CC	CC	CC	CC	CC	CC	CC	CC	CC	CC	CC	CC	CC	CC	CC	CC
Full Hybrid WT	578	P3ID47	A67	0.6_23d	4066_A		CC	CC	CC	CC	CC	CC	CC	CC	CC	CC	CC	CC	CC	CC	CC	CC	CC	CC	CC	CC	CC	CC	CC	CC	CC	CC	CC	CC	CC	CC	CC	CC	CC	CC	CC	CC	CC	CC	CC	CC	CC	CC	CC
Full Hybrid WT	579	P3ID47	B31	0.6_23d	4066_B		CL	CL	CL	CL	CL	CL	CL	CL	CL	CL	CL	CL	CL	CL	CL	CL	CL	CL	CL	CL	CL	CL	CL	CL	CL	CL	CL	CL	CL	CL	CL	CL	CL	CL	CL	CL	CL	CL	CL	CL	CL	CL	CL
Full Hybrid WT	580	P3ID47	A49	0.6_23d	4066_C		CL	CL	CL	CL	CL	CL	CL	CL	CL	CL	CL	CL	CL	CL	CL	CL	CL	CL	CL	CL	CL	CL	CL	CL	CL	CL	CL	CL	CL	CL	CL	CL	CL	CL	CL	CL	CL	CL	CL	CL	CL	CL	CL
Full Hybrid WT	581	P3ID47	A47	0.6_23d	4066_D		CL	CL	CL	CL	CL	CL	CL	CL	CL	CL	CL	CL	CL	CL	CL	CL	CL	CL	CL	CL	CL	CL	CL	CL	CL	CL	CL	CL	CL	CL	CL	CL	CL	CL	CL	CL	CL	CL	CL	CL	CL	CL	CL
Full Hybrid WT	587	P3ID47	B54	0.6_23d	4066_J		CC	CC	CC	CC	CC	CC	CC	CC	CC	CC	CC	CC	CC	CC	CC	CC	CC	CC	CC	CC	CC	CC	CC	CC	CC	CC	CC	CC	CC	CC	CC	CC	CC	CC	CC	CC	CC	CC	CC	CC	CC	CC	CC
Full Hybrid WT	588	P3ID47	A67	0.6_23d	4066_K		CC	CC	CC	CC	CC	CC	CC	CC	CC	CC	CC	CC	CC	CC	CC	CC	CC	CC	CC	CC	CC	CC	CC	CC	CC	CC	CC	CC	CC	CC	CC	CC	CC	CC	CC	CC	CC	CC	CC	CC	CC	CC	CC
Full Hybrid WT	589	P3ID47	B31	0.6_23d	4066_L		CC	CC	CC	CC	CC	CC	CC	CC	CC	CC	CC	CC	CC	CC	CC	CC	CC	CC	CC	CC	CC	CC	CC	CC	CC	CC	CC	CC	CC	CC	CC	CC	CC	CC	CC	CC	CC	CC	CC	CC	CC	CC	CC
Full Hybrid WT	590	P3ID47	A49	0.6_23d	4066_M		CL	CL	CL	CL	CL	CL	CL	CL	CL	CL	CL	CL	CL	CL	CL	CL	CL	CL	CL	CL	CL	CL	CL	CL	CL	CL	CL	CL	CL	CL	CL	CL	CL	CL	CL	CL	CL	CL	CL	CL	CL	CL	CL
Full Hybrid WT	591	P3ID47	A47	0.6_23d	4066_N		CL	CL	CL	CL	CL	CL	CL	CL	CL	CL	CL	CL	CL	CL	CL	CL	CL	CL	CL	CL	CL	CL	CL	CL	CL	CL	CL	CL	CL	CL	CL	CL	CL	CL	CL	CL	CL	CL	CL	CL	CL	CL	CL
Full Hybrid WT	598	P3ID47	A67	0.6_23d	4066_U		CL	CL	CL	CL	CL	CL	CL	CL	CL	CL	CL	CL	CL	CL	CL	CL	CL	CL	CL	CL	CL	CL	CL	CL	CL	CL	CL	CL	CL	CL	CL	CL	CL	CL	CL	CL	CL	CL	CL	CL	CL	CL	CL
Full Hybrid WT	599	P3ID47	B31	0.6_23d	4066_V		CL	CL	CL	CL	CL	CL	CL	CL	CL	CL	CL	CL	CL	CL	CL	CL	CL	CL	CL	CL	CL	CL	CL	CL	CL	CL	CL	CL	CL	CL	CL	CL	CL	CL	CL	CL	CL	CL	CL	CL	CL	CL	CL
Full Hybrid WT	601	P3ID47	A47	0.6_23d	4066_X		CL	CL	CL	CL	CL	CL	CL	CL	CL	CL	CL	CL	CL	CL	CL	CL	CL	CL	CL	CL	CL	CL	CL	CL	CL	CL	CL	CL	CL	CL	CL	CL	CL	CL	CL	CL	CL	CL	CL	CL	CL	CL	CL
Full Hybrid WT	607	P3ID47	B54	0.6_23d	4066_AD		CL	CL	CL	CL	CL	CL	CL	CL	CL	CL	CL	CL	CL	CL	CL	CL	CL	CL	CL	CL	CL	CL	CL	CL	CL	CL	CL	CL	CL	CL	CL	CL	CL	CL	CL	CL	CL	CL	CL	CL	CL	CL	CL
Full Hybrid WT	608	P3ID47	A67	0.6_23d	4066_AE		CL	CL	CL	CL	CL	CL	CL	CL	CL	CL	CL	CL	CL	CL	CL	CL	CL	CL	CL	CL	CL	CL	CL	CL	CL	CL	CL	CL	CL	CL	CL	CL	CL	CL	CL	CL	CL	CL	CL	CL	CL	CL	CL
Full Hybrid WT	609	P3ID47	B31	0.6_23d	4066_AF		CL	CL	CL	CL	CL	CL	CL	CL	CL	CL	CL	CL	CL	CL	CL	CL	CL	CL	CL	CL	CL	CL	CL	CL	CL	CL	CL	CL	CL	CL	CL	CL	CL	CL	CL	CL	CL	CL	CL	CL	CL	CL	CL
Full Hybrid WT	610	P3ID47	A49	0.6_23d	4066_AG		CC	CC	CC	CC	CC	CC	CC	CC	CC	CC	CC	CC	CC	CC	CC	CC	CC	CC	CC	CC	CC	CC	CC	CC	CC	CC	CC	CC	CC	CC	CC	CC	CC	CC	CC	CC	CC	CC	CC	CC	CC	CC	CC
Full Hybrid WT	611	P3ID47	A47	0.6_23d	4066_AH		CL	CL	CL	CL	CL	CL	CL	CL	CL	CL	CL	CL	CL	CL	CL	CL	CL	CL	CL	CL	CL	CL	CL	CL	CL	CL	CL	CL	CL	CL	CL	CL	CL	CL	CL	CL	CL	CL	CL	CL	CL	CL	CL
Full Hybrid WT	617	P3ID47	B54	0.6_23d	4066_AN		LL	LL	LL	LL	LL	LL	LL	LL	LL	LL	LL	LL	LL	LL	LL	LL	LL	LL	LL	LL	LL	LL	LL	LL	LL	LL	LL	LL	LL	LL	LL	LL	LL	LL	LL	LL	LL	LL	LL	LL	LL	LL	LL
Full Hybrid WT	618	P3ID47	A67	0.6_23d	4066_AO		CL	CL	CL	CL	CL	CL	CL	CL	CL	CL	CL	CL	CL	CL	CL	CL	CL	CL	CL	CL	CL	CL	CL	CL	CL	CL	CL	CL	CL	CL	CL	CL	CL	CL	CL	CL	CL	CL	CL	CL	CL	CL	CL
Full Hybrid WT	619	P3ID47	B31	0.6_23d	4066_AP		CL	CL	CL	CL	CL	CL	CL	CL	CL	CL	CL	CL	CL	CL	CL	CL	CL	CL	CL	CL	CL	CL	CL	CL	CL	CL	CL	CL	CL	CL	CL	CL	CL	CL	CL	CL	CL	CL	CL	CL	CL	CL	CL
Full Hybrid WT	620	P3ID47	A49	0.6_23d	4066_AQ		CL	CL	CL	CL	CL	CL	CL	CL	CL	CL	CL	CL	CL	CL	CL	CL	CL	CL	CL	CL	CL	CL	CL	CL	CL	CL	CL	CL	CL	CL	CL	CL	CL	CL	CL	CL	CL	CL	CL	CL	CL	CL	CL
Full Hybrid WT	621	P3ID47	A47	0.6_23d	4066_AR		CL	CL	CL	CL	CL	CL	CL	CL	CL	CL	CL	CL	CL	CL	CL	CL	CL	CL	CL	CL	CL	CL	CL	CL	CL	CL	CL	CL	CL	CL	CL	CL	CL	CL	CL	CL	CL	CL	CL	CL	CL	CL	CL
Full Hybrid WT	627	P3ID47	B54	0.6_23d	4066_AX		CC	CC	CC	CC	CC	CC	CC	CC	CC	CC	CC	CC	CC	CC	CC	CC	CC	CC	CC	CC	CC	CC	CC	CC	CC	CC	CC	CC	CC	CC	CC	CC	CC	CC	CC	CC	CC	CC	CC	CC	CC	CC	CC
Full Hybrid WT	628	P3ID47	A67	0.6_23d	4066_AY		LL	LL	LL	LL	LL	LL	LL	LL	LL	LL	LL	LL	LL	LL	LL	LL	LL	LL	LL	LL	LL	LL	LL	LL	LL	LL	LL	LL	LL	LL	LL	LL	LL	LL	LL	LL	LL	LL	LL	LL	LL	LL	LL
Full Hybrid WT	629	P3ID47	B31	0.6_23d	4066_AZ		CL	CL	CL	CL	CL	CL	CL	CL	CL	CL	CL	CL	CL	CL	CL	CL	CL	CL	CL	CL	CL	CL	CL	CL	CL	CL	CL	CL	CL	CL	CL	CL	CL	CL	CL	CL	CL	CL	CL	CL	CL	CL	CL
Full Hybrid WT	630	P3ID47	A49	0.6_23d	4066_BA		CC	CC	CC	CC	CC	CC	CC	CC	CC	CC	CC	CC	CC	CC	CC	CC	CC	CC	CC	CC	CC	CC	CC	CC	CC	CC	CC	CC	CC	CC	CC	CC	CC	CC	CC	CC	CC	CC	CC	CC	CC	CC	CC
Full Hybrid WT	631	P3ID47	A47	0.6_23d	4066_BB		CL	CL	CL	CL	CL	CL	CL	CL	CL	CL	CL	CL	CL	CL	CL	CL	CL	CL	CL	CL	CL	CL	CL	CL	CL	CL	CL	CL	CL	CL	CL	CL	CL	CL	CL	CL	CL	CL	CL	CL	CL	CL	CL
Full Hybrid WT	637	P3ID47	B54	0.6_23d	4066_BH		CL	CL	CL	CL	CL	CL	CL	CL	CL	CL	CL	CL	CL	CL	CL	CL	CL	CL	CL	CL	CL	CL	CL	CL	CL	CL	CL	CL	CL	CL	CL	CL	CL	CL	CL	CL	CL	CL	CL	CL	CL	CL	CL
Full Hybrid WT	638	P3ID47	A67	0.6_23d	4066_BI		CC	CC	CC	CC	CC	CC	CC	CC	CC	CC	CC	CC	CC	CC	CC	CC	CC	CC	CC	CC	CC	CC	CC	CC	CC	CC	CC	CC	CC	CC	CC	CC	CC	CC	CC	CC	CC	CC	CC	CC	CC	CC	CC
Full Hybrid WT	639	P3ID47	B31	0.6_23d	4066_BJ		CL	CL	CL	CL	CL	CL	CL	CL	CL	CL	CL	CL	CL	CL	CL	CL	CL	CL	CL	CL	CL	CL	CL	CL	CL	CL	CL	CL	CL	CL	CL	CL	CL	CL	CL	CL	CL	CL	CL	CL	CL	CL	CL
Full Hybrid WT	640	P3ID47	A49	0.6_23d	4066_BK		CL	CL	CL	CL	CL	CL	CL	CL	CL	CL	CL	CL	CL	CL	CL	CL	CL	CL	CL	CL	CL	CL	CL	CL	CL	CL	CL	CL	CL	CL	CL	CL	CL	CL	CL	CL	CL	CL	CL	CL	CL	CL	CL
Full Hybrid WT	641	P3ID47	A47	0.6_23d	4066_BL		LL	LL	LL	LL	LL	LL	LL	LL	LL	LL	LL	LL	LL	LL	LL	LL	LL	LL	LL	LL	LL	LL	LL	LL	LL	LL	LL	LL	LL	LL	LL	LL	LL	LL	LL	LL	LL	LL	LL	LL	LL	LL	LL
Full Hybrid WT	647	P3ID47	B54	0.6_23d	4066_BR		LL	LL	LL	LL	LL	LL	LL	LL	LL	LL	LL	LL	LL	LL	LL	LL	LL	LL	LL	LL	LL	LL	LL	LL	LL	LL	LL	LL	LL	LL	LL	LL	LL	LL	LL	LL	LL	LL	LL	LL	LL	LL	LL
Full Hybrid WT	648	P3ID47	A67	0.6_23d	4066_BS		CC	CC	CC	CC	CC	CC	CC	CC	CC	CC	CC	CC	CC	CC	CC	CC	CC	CC	CC	CC	CC	CC	CC	CC	CC	CC	CC	CC	CC	CC	CC	CC	CC	CC	CC	CC	CC	CC	CC	CC	CC	CC	CC
Full Hybrid WT	649	P3ID47	B31	0.6_23d	4066_BT		CC	CC	CC	CC	CC	CC	CC	CC	CC	CC	CC	CC	CC	CC	CC	CC	CC	CC	CC	CC	CC	CC	CC	CC	CC	CC	CC	CC	CC	CC	CC	CC	CC	CC	CC	CC	CC	CC	CC	CC	CC	CC	CC
Full Hybrid WT	650	P3ID47	A49	0.6_23d	4066_BU		CC	CC	CC	CC	CC	CC	CC	CC	CC	CC	CC	CC	CC	CC	CC	CC	CC	CC	CC	CC	CC	CC	CC	CC	CC	CC	CC	CC	CC	CC	CC	CC	CC	CC	CC	CC	CC	CC	CC	CC	CC	CC	CC
Full Hybrid WT	651	P3ID47	A47	0.6_23d	4066_BV		CC	CC	CC	CC	CC	CC	CC	CC	CC	CC	CC	CC	CC	CC	CC	CC	CC	CC	CC	CC	CC	CC	CC	CC	CC	CC	CC	CC	CC	CC	CC	CC	CC	CC	CC	CC	CC	CC	CC	CC	CC	CC	CC
Full Hybrid WT	657	P3ID47	B54	0.6_23d	4066_CB		CL	CL	CL	CL	CL	CL	CL	CL	CL	CL	CL	CL	CL	CL	CL	CL	CL	CL	CL	CL	CL	CL	CL	CL	CL	CL	CL	CL	CL	CL	CL	CL	CL	CL	CL	CL	CL	CL	CL	CL	CL	CL	CL
Full Hybrid WT	658	P3ID47	A67	0.6_23d	4066_CC		CL	CL	CL	CL	CL	CL	CL	CL	CL	CL	CL	CL	CL	CL	CL	CL	CL	CL	CL	CL	CL	CL	CL	CL	CL	CL	CL	CL	CL	CL	CL	CL	CL	CL	CL	CL	CL	CL	CL	CL	CL	CL	CL
Full Hybrid WT	659	P3ID47	B31	0.6_23d	4066_CD		LL	LL	LL	LL	LL	LL	LL	LL	LL	LL	LL	LL	LL	LL	LL	LL	LL	LL	LL	LL	LL	LL	LL	LL	LL	LL	LL	LL	LL	LL	LL	LL	LL	LL	LL	LL	LL	LL	LL	LL	LL	LL	LL
Full Hybrid WT	661	P3ID47	A47	0.6_23d	4066_CF		CL	CL	CL	CL	CL	CL	CL	CL	CL	CL	CL	CL	CL	CL	CL	CL	CL	CL	CL	CL	CL	CL	CL	CL	CL	CL	CL	CL	CL	CL	CL	CL	CL	CL	CL	CL	CL	CL	CL	CL	CL	CL	CL
Full Hybrid WT	665	P3ID47	ND	0.6_23d	4066_CJ		CL	CL	CL	CL	CL	CL	CL	CL	CL	CL	CL	CL	CL	CL	CL	CL	CL	CL	CL	CL	CL	CL	CL	CL	CL	CL	CL	CL	CL	CL	CL	CL	CL	CL	CL	CL	CL	CL	CL	CL	CL	CL	CL
Full Hybrid WT	667	P3ID47	B54	0.6_23d	4066_CL		CL	CL	CL	CL	CL	CL	CL	CL	CL	CL	CL	CL	CL	CL	CL	CL	CL	CL	CL	CL	CL	CL	CL	CL	CL	CL	CL	CL	CL	CL	CL	CL	CL	CL	CL	CL	CL	CL	CL	CL	CL	CL	CL
Full Hybrid WT	668	P3ID47	A67	0.6_23d	4066_CM		LL	LL	LL	LL	LL	LL	LL	LL	LL	LL	LL	LL	LL	LL	LL	LL	LL	LL	LL	LL	LL	LL	LL	LL	LL	LL	LL	LL	LL	LL	LL	LL	LL	LL	LL	LL	LL	LL	LL	LL	LL	LL	LL
Full Hybrid WT	669	P3ID47	B31	0.6_23d	4066_CN		CL	CL	CL	CL	CL	CL	CL	CL	CL	CL	CL	CL	CL	CL	CL	CL	CL	CL	CL	CL	CL	CL	CL	CL	CL	CL	CL	CL	CL	CL	CL	CL	CL	CL	CL	CL	CL	CL	CL	CL	CL	CL	CL
Full Hybrid WT	670	P3ID47	A49	0.6_23d	4066_CO		LL	LL	LL	LL	LL	LL	LL	LL	LL	LL	LL	LL	LL	LL	LL	LL	LL	LL	LL	LL	LL	LL	LL	LL	LL	LL	LL	LL	LL	LL	LL	LL	LL	LL	LL	LL	LL	LL	LL	LL	LL	LL	LL
Full Hybrid WT	671	P3ID47	A47	0.6_23d	4066_CP		CC	CC	CC	CC	CC	CC	CC	CC	CC	CC	CC	CC	CC	CC	CC	CC	CC	CC	CC	CC	CC	CC	CC	CC	CC	CC	CC	CC	CC	CC	CC	CC	CC	CC	CC	CC	CC	CC	CC	CC	CC	CC	CC
Full Hybrid WT	677	P3ID47	B54	0.6_23d	4067_D		CL	CL	CL	CL	CL	CL	CL	CL	CL	CL	CL	CL	CL	CL	CL	CL	CL	CL	CL	CL	CL	CL	CL	CL	CL	CL	CL	CL	CL	CL	CL	CL	CL	CL	CL	CL	CL	CL	CL	CL	CL	CL	CL
Full Hybrid WT	678	P3ID47	A67	0.6_23d	4067_E		CL	CL	CL	CL	CL	CL	CL	CL	CL	CL	CL	CL	CL	CL	CL	CL	CL	CL	CL	CL	CL	CL	CL	CL	CL	CL	CL	CL	CL	CL	CL	CL	CL	CL	CL	CL	CL	CL	CL	CL	CL	CL	CL
Full Hybrid WT	679	P3ID47	B31	0.6_23d	4067_F		CL	CL	CL	CL	CL	CL	CL	CL	CL	CL	CL	CL	CL	CL	CL	CL	CL	CL	CL	CL	CL	CL	CL	CL	CL	CL	CL	CL	CL	CL	CL	CL	CL	CL	CL	CL	CL	CL	CL	CL	CL	CL	CL
Full Hybrid WT	680	NA	NA	NA	4067_H		LL	LL	LL	LL	LL	LL	LL	LL	LL	LL	LL	LL	LL	LL	LL	LL	LL	LL	LL	LL	LL	LL	LL	LL	LL	LL	LL	LL	LL	LL	LL	LL	LL	LL	LL	LL	LL	LL	LL	LL	LL	LL	LL
Full Hybrid WT	682	P3ID47	ND	0.6_23d	4067_J		LL	LL	LL	LL	LL	LL	LL	LL	LL	LL	LL	LL	LL	LL	LL	LL	LL	LL	LL	LL	LL	LL	LL	LL	LL	LL	LL	LL	LL	LL	LL	LL	LL	LL	LL	LL	LL	LL	LL	LL	LL	LL	LL
Full Hybrid WT	687	P3ID47	B54	0.6_23d	4067_N		LL	LL	LL	LL	LL	LL	LL	LL	LL	LL	LL	LL	LL	LL	LL	LL	LL	LL	LL	LL	LL	LL	LL	LL	LL	LL	LL	LL	LL	LL	LL	LL	LL	LL	LL	LL	LL	LL	LL	LL	LL	LL	LL
Full Hybrid WT	689	P3ID47	B31	0.6_23d	4067_P		LL	LL	LL	LL	LL	LL	LL	LL	LL	LL	LL	LL	LL	LL	LL	LL	LL	LL	LL	LL	LL	LL	LL	LL	LL	LL	LL	LL	LL	LL	LL	LL	LL	LL	LL	LL	LL	LL	LL	LL	LL	LL	LL
Full Hybrid WT	690	P3ID47	A49	0.6_23d	4067_Q		CL	CL	CL	CL	CL	CL	CL	CL	CL	CL	CL	CL	CL	CL	CL	CL	CL	CL	CL	CL	CL	CL	CL	CL	CL	CL	CL	CL	CL	CL	CL	CL	CL	CL	CL	CL	CL	CL	CL	CL	CL	CL	CL
Full Hybrid WT	691	P3ID47	A47	0.6_23d	4067_R		CL	CL	CL	CL	CL	CL	CL	CL	CL	CL	CL	CL	CL	CL	CL	CL	CL	CL	CL	CL	CL	CL	CL	CL	CL	CL	CL	CL	CL	CL	CL	CL	CL	CL	CL	CL	CL	CL	CL	CL	CL	CL	CL
Full Hybrid WT	697	P3ID47	B54	0.6_23d	4067_X		CL	CL	CL	CL	CL	CL	CL	CL	CL	CL	CL	CL	CL	CL	CL	CL	CL	CL	CL	CL	CL	CL	CL	CL	CL	CL	CL	CL	CL	CL	CL	CL	CL	CL	CL	CL	CL	CL	CL	CL	CL	CL	CL
Full Hybrid WT	698	P3ID47	A67	0.6_23d	4067_Y		LL	LL	LL	LL	LL	LL	LL	LL	LL	LL	LL	LL	LL	LL	LL	LL	LL	LL	LL	LL	LL	LL	LL	LL	LL	LL	LL	LL	LL	LL	LL	LL	LL	LL	LL	LL	LL	LL	LL	LL	LL	LL	LL
Full Hybrid WT	699	P3ID47	B31	0.6_23d	4067_Z		CL	CL	CL	CL	CL	CL	CL	CL	CL	CL	CL	CL	CL	CL	CL	CL	CL	CL	CL	CL	CL	CL	CL	CL	CL	CL	CL	CL	CL	CL	CL	CL	CL	CL	CL	CL	CL	CL	CL	CL	CL	CL	CL
Full Hybrid WT	700	P3ID47	A49	0.6_23d	4067_AA		CL	CL	CL	CL	CL	CL	CL	CL	CL	CL	CL	CL	CL	CL	CL	CL	CL	CL	CL	CL	CL	CL	CL	CL	CL	CL	CL	CL	CL	CL	CL	CL	CL	CL	CL	CL	CL	CL	CL	CL	CL	CL	CL
Full Hybrid WT	701	P3ID47	A47	0.6_23d	4067_AB		LL	LL	LL	LL	LL	LL	LL	LL	LL	LL	LL	LL	LL	LL	LL	LL	LL	LL	LL	LL	LL	LL	LL	LL	LL	LL	LL	LL	LL	LL	LL	LL	LL	LL	LL	LL	LL	LL	LL	LL	LL	LL	LL
Full Hybrid WT	707	P3ID47	B54	0.6_23d	4067_AH		CL	CL	CL	CL	CL	CL	CL	CL	CL	CL	CL	CL	CL	CL	CL	CL	CL	CL	CL	CL	CL	CL	CL	CL	CL	CL	CL	CL	CL	CL	CL	CL	CL	CL	CL	CL	CL	CL	CL	CL	CL	CL	CL
Full Hybrid WT	708	P3ID47	A67	0.6_23d	4067_AI		CL	CL	CL	CL	CL	CL	CL	CL	CL	CL	CL	CL	CL	CL	CL	CL	CL	CL	CL	CL	CL	CL	CL	CL	CL	CL	CL	CL	CL	CL	CL	CL	CL	CL	CL	CL	CL	CL	CL	CL	CL	CL	CL
Full Hybrid WT	709	P3ID47	B31	0.6_23d	4067_AJ		LL	LL	LL	LL	LL	LL	LL	LL	LL	LL	LL	LL	LL	LL	LL	LL	LL	LL	LL	LL	LL	LL	LL	LL	LL	LL	LL	LL	LL	LL	LL	LL	LL	LL	LL	LL	LL	LL	LL	LL	LL	LL	LL
Full Hybrid WT	710	P3ID47	A49	0.6_23d	4067_AK		CL	CL	CL	CL	CL	CL	CL	CL	CL	CL	CL	CL	CL	CL	CL	CL	CL	CL	CL	CL	CL	CL	CL	CL	CL	CL	CL	CL	CL	CL	CL	CL	CL	CL	CL	CL	CL	CL	CL	CL	CL	CL	CL
Full Hybrid WT	711	P3ID47	A47	0.6_23d	4067_AL		LL	LL	LL	LL	LL	LL	LL	LL	LL	LL	LL	LL	LL	LL	LL	LL	LL	LL	LL	LL	LL	LL	LL	LL	LL	LL	LL	LL	LL	LL	LL	LL	LL	LL	LL	LL	LL	LL	LL	LL	LL	LL	LL
Full Hybrid WT	717	P3ID47	B54	0.6_23d	4067_AR		CL	CL	CL	CL	CL	CL	CL	CL	CL	CL	CL	CL	CL	CL	CL	CL	CL	CL	CL	CL	CL	CL	CL	CL	CL	CL	CL	CL	CL	CL	CL	CL	CL	CL	CL	CL	CL	CL	CL	CL	CL	CL	CL
Full Hybrid WT	718	P3ID47	A67	0.6_23d	4067_AS		CL	CL	CL	CL	CL	CL	CL	CL	CL	CL	CL	CL	CL	CL	CL	CL	CL	CL	CL	CL	CL	CL	CL	CL	CL	CL	CL	CL	CL	CL	CL	CL	CL	CL	CL	CL	CL	CL	CL	CL	CL	CL	CL
Full Hybrid WT	719	P3ID47	B31	0.6_23d	4067_AT		CL	CL	CL	CL	CL	CL	CL	CL	CL	CL	CL	CL	CL	CL	CL	CL	CL	CL	CL	CL	CL	CL	CL	CL	CL	CL	CL	CL	CL	CL	CL	CL	CL	CL	CL	CL	CL	CL	CL	CL	CL	CL	CL
Full Hybrid WT	720	P3ID47	A49	0.6_23d	4067_AU		LL	LL	LL	LL	LL	LL	LL	LL	LL	LL	LL	LL	LL	LL	LL	LL	LL	LL	LL	LL	LL	LL	LL	LL	LL	LL	LL	LL	LL	LL	LL	LL	LL	LL	LL	LL	LL	LL	LL	LL	LL	LL	LL
Full Hybrid WT	721	P3ID47	A47	0.6_23d	4067_AV		CL	CL	CL	CL	CL	CL	CL	CL	CL	CL	CL	CL	CL	CL	CL	CL	CL	CL	CL	CL	CL	CL	CL	CL	CL	CL	CL	CL	CL	CL	CL	CL	CL	CL	CL	CL	CL	CL	CL	CL	CL	CL	CL
[truncated: 4,522 more columns]

## Sheet: FullHybrid_WT_K2_Genotype
						Marker >	C2_1	C2_68372	C2_71182	C2_96462	C2_100608	C2_100964	C2_102554	C2_102585	C2_103240	C2_105050	C2_105357	C2_105542	C2_106696	C2_111885	C2_114102	C2_120811	C2_121772	C2_127206	C2_129503	C2_141456	C2_144964	C2_148929	C2_160246	C2_163042	C2_167580	C2_175044	C2_175437	C2_179463	C2_184637	C2_190052	C2_191072	C2_193512	C2_199649	C2_200293	C2_202435	C2_203092	C2_219339	C2_221345	C2_224476	C2_225864	C2_229509	C2_232162	C2_232966
						Chromosome >	2	2	2	2	2	2	2	2	2	2	2	2	2	2	2	2	2	2	2	2	2	2	2	2	2	2	2	2	2	2	2	2	2	2	2	2	2	2	2	2	2	2	2
						Position index >	0	0.347571839198053	0.36185658833727	0.490368495184032	0.51144485459015	0.513254595050492	0.521337424634604	0.521495014393791	0.524824733499196	0.534025942019474	0.535586588989488	0.536527044003992	0.542393449878247	0.568771942149918	0.580042151702104	0.614147625714561	0.619032908249361	0.646656867972672	0.658333760774374	0.719097321792544	0.73693038228378	0.75708662083787	0.814617050022395	0.828830629592947	0.851899736921689	0.889843284101445	0.891841115564688	0.912307450096534	0.938609689258921	0.966137061710472	0.971322273141789	0.983726112251999	101492380103042	101819760118902	102908654519479	103242643138143	111501871581732	112521629829891	114113286397681	114818881835589	116671832391192	118020495717397	118429212383159
Population	ID_Pot_Pheno	ID_Manip_Pheno	Line	Treatment	ID_Geno
Full Hybrid WT	7	P3ID47	B54	0.6_23d	4055_F		CL	CL	CL	CL	CL	CL	CL	CL	CL	CL	CL	CL	CL	CL	CL	CL	CL	CL	CL	CL	CL	CL	CL	CL	CL	CL	CL	CL	CL	CL	CL	CL	CL	CL	CL	CL	CL	CL	CL	CL	CL	CL	CL
Full Hybrid WT	8	P3ID47	A67	0.6_23d	4055_G		CL	CL	CL	CL	CL	CL	CL	CL	CL	CL	CL	CL	CL	CL	CL	CL	CL	CL	CL	CL	CL	CL	CL	CL	CL	CL	CL	CL	CL	CL	CL	CL	CL	CL	CL	CL	CL	CL	CL	CL	CL	CL	CL
Full Hybrid WT	9	P3ID47	B31	0.6_23d	4055_H		CL	CL	CL	CL	CL	CL	CL	CL	CL	CL	CL	CL	CL	CL	CL	CL	CL	CL	CL	CL	CL	CL	CL	CL	CL	CL	CL	CL	CL	CL	CL	CL	CL	CL	CL	CL	CL	CL	CL	CL	CL	CL	CL
Full Hybrid WT	10	P3ID47	A49	0.6_23d	4055_I		CL	CL	CL	CL	CL	CL	CL	CL	CL	CL	CL	CL	CL	CL	CL	CL	CL	CL	CL	CL	CL	CL	CL	CL	CL	CL	CL	CL	CL	CL	CL	CL	CL	CL	CL	CL	CL	CL	CL	CL	CL	CL	CL
Full Hybrid WT	11	P3ID47	A47	0.6_23d	4055_J		LL	LL	LL	LL	LL	LL	LL	LL	LL	LL	LL	LL	LL	LL	LL	LL	LL	LL	LL	LL	LL	LL	LL	LL	LL	LL	LL	LL	LL	LL	LL	LL	LL	LL	LL	LL	LL	LL	LL	LL	LL	LL	LL
Full Hybrid WT	17	P3ID47	B54	0.6_23d	4055_P		CC	CC	CC	CC	CC	CC	CC	CC	CC	CC	CC	CC	CC	CC	CC	CC	CC	CC	CC	CC	CC	CC	CC	CC	CC	CC	CC	CC	CC	CC	CC	CC	CC	CC	CC	CC	CC	CC	CC	CC	CC	CC	CC
Full Hybrid WT	18	P3ID47	A67	0.6_23d	4055_Q		LL	LL	LL	LL	LL	LL	LL	LL	LL	LL	LL	LL	LL	LL	LL	LL	LL	LL	LL	LL	LL	LL	LL	LL	LL	LL	LL	LL	LL	LL	LL	LL	LL	LL	LL	LL	LL	LL	LL	LL	LL	LL	LL
Full Hybrid WT	19	P3ID47	B31	0.6_23d	4055_R		LL	LL	LL	LL	LL	LL	LL	LL	LL	LL	LL	LL	LL	LL	LL	LL	LL	LL	LL	LL	LL	LL	LL	LL	LL	LL	LL	LL	LL	LL	LL	LL	LL	LL	LL	LL	LL	LL	LL	LL	LL	LL	LL
Full Hybrid WT	20	P3ID47	A49	0.6_23d	4055_S		LL	LL	LL	LL	LL	LL	LL	LL	LL	LL	LL	LL	LL	LL	LL	LL	LL	LL	LL	LL	LL	LL	LL	LL	LL	LL	LL	LL	LL	LL	LL	LL	LL	LL	LL	LL	LL	LL	LL	LL	LL	LL	LL
Full Hybrid WT	21	P3ID47	A47	0.6_23d	4055_T		CL	CL	CL	CL	CL	CL	CL	CL	CL	CL	CL	CL	CL	CL	CL	CL	CL	CL	CL	CL	CL	CL	CL	CL	CL	CL	CL	CL	CL	CL	CL	CL	CL	CL	CL	CL	CL	CL	CL	CL	CL	CL	CL
Full Hybrid WT	27	P3ID47	B54	0.6_23d	4055_Z		CL	CL	CL	CL	CL	CL	CL	CL	CL	CL	CL	CL	CL	CL	CL	CL	CL	CL	CL	CL	CL	CL	CL	CL	CL	CL	CL	CL	CL	CL	CL	CL	CL	CL	CL	CL	CL	CL	CL	CL	CL	CL	CL
Full Hybrid WT	28	P3ID47	A67	0.6_23d	4055_AA		LL	LL	LL	LL	LL	LL	LL	LL	LL	LL	LL	LL	LL	LL	LL	LL	LL	LL	LL	LL	LL	LL	LL	LL	LL	LL	LL	LL	LL	LL	LL	LL	LL	LL	LL	LL	LL	LL	LL	LL	LL	LL	LL
Full Hybrid WT	29	P3ID47	B31	0.6_23d	4055_AB		CL	CL	CL	CL	CL	CL	CL	CL	CL	CL	CL	CL	CL	CL	CL	CL	CL	CL	CL	CL	CL	CL	CL	CL	CL	CL	CL	CL	CL	CL	CL	CL	CL	CL	CL	CL	CL	CL	CL	CL	CL	CL	CL
Full Hybrid WT	30	P3ID47	A49	0.6_23d	4055_AC		CC	CC	CC	CC	CC	CC	CC	CC	CC	CC	CC	CC	CC	CC	CC	CC	CC	CC	CC	CC	CC	CC	CC	CC	CC	CC	CC	CC	CC	CC	CC	CC	CC	CC	CC	CC	CC	CC	CC	CC	CC	CC	CC
Full Hybrid WT	31	P3ID47	A47	0.6_23d	4055_AD		CC	CC	CC	CC	CC	CC	CC	CC	CC	CC	CC	CC	CC	CC	CC	CC	CC	CC	CC	CC	CC	CC	CC	CC	CC	CC	CC	CC	CC	CC	CC	CC	CC	CC	CC	CC	CC	CC	CC	CC	CC	CC	CC
Full Hybrid WT	37	P3ID47	B54	0.6_23d	4055_AJ		CL	CL	CL	CL	CL	CL	CL	CL	CL	CL	CL	CL	CL	CL	CL	CL	CL	CL	CL	CL	CL	CL	CL	CL	CL	CL	CL	CL	CL	CL	CL	CL	CL	CL	CL	CL	CL	CL	CL	CL	CL	CL	CL
Full Hybrid WT	38	P3ID47	A67	0.6_23d	4055_AK		CL	CL	CL	CL	CL	CL	CL	CL	CL	CL	CL	CL	CL	CL	CL	CL	CL	CL	CL	CL	CL	CL	CL	CL	CL	CL	CL	CL	CL	CL	CL	CL	CL	CL	CL	CL	CL	CL	CL	CL	CL	CL	CL
Full Hybrid WT	39	P3ID47	B31	0.6_23d	4055_AL		LL	LL	LL	LL	LL	LL	LL	LL	LL	LL	LL	LL	LL	LL	LL	LL	LL	LL	LL	LL	LL	LL	LL	LL	LL	LL	LL	LL	LL	LL	LL	LL	LL	LL	LL	LL	LL	LL	LL	LL	LL	LL	LL
Full Hybrid WT	40	P3ID47	A49	0.6_23d	4055_AM		CC	CC	CC	CC	CC	CC	CC	CC	CC	CC	CC	CC	CC	CC	CC	CC	CC	CC	CC	CC	CC	CC	CC	CC	CC	CC	CC	CC	CC	CC	CC	CC	CC	CC	CC	CC	CC	CC	CC	CC	CC	CC	CC
Full Hybrid WT	41	P3ID47	A47	0.6_23d	4055_AN		CL	CL	CL	CL	CL	CL	CL	CL	CL	CL	CL	CL	CL	CL	CL	CL	CL	CL	CL	CL	CL	CL	CL	CL	CL	CL	CL	CL	CL	CL	CL	CL	CL	CL	CL	CL	CL	CL	CL	CL	CL	CL	CL
Full Hybrid WT	47	P3ID47	B54	0.6_23d	4055_AT		CL	CL	CL	CL	CL	CL	CL	CL	CL	CL	CL	CL	CL	CL	CL	CL	CL	CL	CL	CL	CL	CL	CL	CL	CL	CL	CL	CL	CL	CL	CL	CL	CL	CL	CL	CL	CL	CL	CL	CL	CL	CL	CL
Full Hybrid WT	48	P3ID47	A67	0.6_23d	4055_AU		CL	CL	CL	CL	CL	CL	CL	CL	CL	CL	CL	CL	CL	CL	CL	CL	CL	CL	CL	CL	CL	CL	CL	CL	CL	CL	CL	CL	CL	CL	CL	CL	CL	CL	CL	CL	CL	CL	CL	CL	CL	CL	CL
Full Hybrid WT	49	P3ID47	B31	0.6_23d	4055_AV		CC	CC	CC	CC	CC	CC	CC	CC	CC	CC	CC	CC	CC	CC	CC	CC	CC	CC	CC	CC	CC	CC	CC	CC	CC	CC	CC	CC	CC	CC	CC	CC	CC	CC	CC	CC	CC	CC	CC	CC	CC	CC	CC
Full Hybrid WT	50	P3ID47	A49	0.6_23d	4055_AW		CC	CC	CC	CC	CC	CC	CC	CC	CC	CC	CC	CC	CC	CC	CC	CC	CC	CC	CC	CC	CC	CC	CC	CC	CC	CC	CC	CC	CC	CC	CC	CC	CC	CC	CC	CC	CC	CC	CC	CC	CC	CC	CC
Full Hybrid WT	51	P3ID47	A47	0.6_23d	4055_AX		CL	CL	CL	CL	CL	CL	CL	CL	CL	CL	CL	CL	CL	CL	CL	CL	CL	CL	CL	CL	CL	CL	CL	CL	CL	CL	CL	CL	CL	CL	CL	CL	CL	CL	CL	CL	CL	CL	CL	CL	CL	CL	CL
Full Hybrid WT	57	P3ID47	B54	0.6_23d	4055_BD		CL	CL	CL	CL	CL	CL	CL	CL	CL	CL	CL	CL	CL	CL	CL	CL	CL	CL	CL	CL	CL	CL	CL	CL	CL	CL	CL	CL	CL	CL	CL	CL	CL	CL	CL	CL	CL	CL	CL	CL	CL	CL	CL
Full Hybrid WT	58	P3ID47	A67	0.6_23d	4055_BE		CL	CL	CL	CL	CL	CL	CL	CL	CL	CL	CL	CL	CL	CL	CL	CL	CL	CL	CL	CL	CL	CL	CL	CL	CL	CL	CL	CL	CL	CL	CL	CL	CL	CL	CL	CL	CL	CL	CL	CL	CL	CL	CL
Full Hybrid WT	59	P3ID47	B31	0.6_23d	4055_BF		LL	LL	LL	LL	LL	LL	LL	LL	LL	LL	LL	LL	LL	LL	LL	LL	LL	LL	LL	LL	LL	LL	LL	LL	LL	LL	LL	LL	LL	LL	LL	LL	LL	LL	LL	LL	LL	LL	LL	LL	LL	LL	LL
Full Hybrid WT	60	P3ID47	A49	0.6_23d	4055_BG		LL	LL	LL	LL	LL	LL	LL	LL	LL	LL	LL	LL	LL	LL	LL	LL	LL	LL	LL	LL	LL	LL	LL	LL	LL	LL	LL	LL	LL	LL	LL	LL	LL	LL	LL	LL	LL	LL	LL	LL	LL	LL	LL
Full Hybrid WT	61	P3ID47	A47	0.6_23d	4055_BH		CC	CC	CC	CC	CC	CC	CC	CC	CC	CC	CC	CC	CC	CC	CC	CC	CC	CC	CC	CC	CC	CC	CC	CC	CC	CC	CC	CC	CC	CC	CC	CC	CC	CC	CC	CC	CC	CC	CC	CC	CC	CC	CC
Full Hybrid WT	67	P3ID47	B54	0.6_23d	4055_BN		CC	CC	CC	CC	CC	CC	CC	CC	CC	CC	CC	CC	CC	CC	CC	CC	CC	CC	CC	CC	CC	CC	CC	CC	CC	CC	CC	CC	CC	CC	CC	CC	CC	CC	CC	CC	CC	CC	CC	CC	CC	CC	CC
Full Hybrid WT	68	P3ID47	A67	0.6_23d	4055_BO		CL	CL	CL	CL	CL	CL	CL	CL	CL	CL	CL	CL	CL	CL	CL	CL	CL	CL	CL	CL	CL	CL	CL	CL	CL	CL	CL	CL	CL	CL	CL	CL	CL	CL	CL	CL	CL	CL	CL	CL	CL	CL	CL
Full Hybrid WT	70	P3ID47	A49	0.6_23d	4055_BQ		CL	CL	CL	CL	CL	CL	CL	CL	CL	CL	CL	CL	CL	CL	CL	CL	CL	CL	CL	CL	CL	CL	CL	CL	CL	CL	CL	CL	CL	CL	CL	CL	CL	CL	CL	CL	CL	CL	CL	CL	CL	CL	CL
Full Hybrid WT	71	P3ID47	A47	0.6_23d	4055_BR		LL	LL	LL	LL	LL	LL	LL	LL	LL	LL	LL	LL	LL	LL	LL	LL	LL	LL	LL	LL	LL	LL	LL	LL	LL	LL	LL	LL	LL	LL	LL	LL	LL	LL	LL	LL	LL	LL	LL	LL	LL	LL	LL
Full Hybrid WT	77	P3ID47	B54	0.6_23d	4055_BX		CL	CL	CL	CL	CL	CL	CL	CL	CL	CL	CL	CL	CL	CL	CL	CL	CL	CL	CL	CL	CL	CL	CL	CL	CL	CL	CL	CL	CL	CL	CL	CL	CL	CL	CL	CL	CL	CL	CL	CL	CL	CL	CL
Full Hybrid WT	78	P3ID47	A67	0.6_23d	4055_BY		LL	LL	LL	LL	LL	LL	LL	LL	LL	LL	LL	LL	LL	LL	LL	LL	LL	LL	LL	LL	LL	LL	LL	LL	LL	LL	LL	LL	LL	LL	LL	LL	LL	LL	LL	LL	LL	LL	LL	LL	LL	LL	LL
Full Hybrid WT	79	P3ID47	B31	0.6_23d	4055_BZ		LL	LL	LL	LL	LL	LL	LL	LL	LL	LL	LL	LL	LL	LL	LL	LL	LL	LL	LL	LL	LL	LL	LL	LL	LL	LL	LL	LL	LL	LL	LL	LL	LL	LL	LL	LL	LL	LL	LL	LL	LL	LL	LL
Full Hybrid WT	80	P3ID47	A49	0.6_23d	4055_CA		LL	LL	LL	LL	LL	LL	LL	LL	LL	LL	LL	LL	LL	LL	LL	LL	LL	LL	LL	LL	LL	LL	LL	LL	LL	LL	LL	LL	LL	LL	LL	LL	LL	LL	LL	LL	LL	LL	LL	LL	LL	LL	LL
Full Hybrid WT	81	P3ID47	A47	0.6_23d	4055_CB		CC	CC	CC	CC	CC	CC	CC	CC	CC	CC	CC	CC	CC	CC	CC	CC	CC	CC	CC	CC	CC	CC	CC	CC	CC	CC	CC	CC	CC	CC	CC	CC	CC	CC	CC	CC	CC	CC	CC	CC	CC	CC	CC
Full Hybrid WT	87	P3ID47	B54	0.6_23d	4055_CH		CL	CL	CL	CL	CL	CL	CL	CL	CL	CL	CL	CL	CL	CL	CL	CL	CL	CL	CL	CL	CL	CL	CL	CL	CL	CL	CL	CL	CL	CL	CL	CL	CL	CL	CL	CL	CL	CL	CL	CL	CL	CL	CL
Full Hybrid WT	88	P3ID47	A67	0.6_23d	4055_CI		CC	CC	CC	CC	CC	CC	CC	CC	CC	CC	CC	CC	CC	CC	CC	CC	CC	CC	CC	CC	CC	CC	CC	CC	CC	CC	CC	CC	CC	CC	CC	CC	CC	CC	CC	CC	CC	CC	CC	CC	CC	CC	CC
Full Hybrid WT	89	P3ID47	B31	0.6_23d	4055_CJ		CC	CC	CC	CC	CC	CC	CC	CC	CC	CC	CC	CC	CC	CC	CC	CC	CC	CC	CC	CC	CC	CC	CC	CC	CC	CC	CC	CC	CC	CC	CC	CC	CC	CC	CC	CC	CC	CC	CC	CC	CC	CC	CC
Full Hybrid WT	90	P3ID47	A49	0.6_23d	4055_CK		CC	CC	CC	CC	CC	CC	CC	CC	CC	CC	CC	CC	CC	CC	CC	CC	CC	CC	CC	CC	CC	CC	CC	CC	CC	CC	CC	CC	CC	CC	CC	CC	CC	CC	CC	CC	CC	CC	CC	CC	CC	CC	CC
Full Hybrid WT	91	P3ID47	A47	0.6_23d	4055_CL		CL	CL	CL	CL	CL	CL	CL	CL	CL	CL	CL	CL	CL	CL	CL	CL	CL	CL	CL	CL	CL	CL	CL	CL	CL	CL	CL	CL	CL	CL	CL	CL	CL	CL	CL	CL	CL	CL	CL	CL	CL	CL	CL
Full Hybrid WT	97	P3ID47	B54	0.6_23d	4067_BJ		CL	CL	CL	CL	CL	CL	CL	CL	CL	CL	CL	CL	CL	CL	CL	CL	CL	CL	CL	CL	CL	CL	CL	CL	CL	CL	CL	CL	CL	CL	CL	CL	CL	CL	CL	CL	CL	CL	CL	CL	CL	CL	CL
Full Hybrid WT	98	P3ID47	A67	0.6_23d	4056_A		CL	CL	CL	CL	CL	CL	CL	CL	CL	CL	CL	CL	CL	CL	CL	CL	CL	CL	CL	CL	CL	CL	CL	CL	CL	CL	CL	CL	CL	CL	CL	CL	CL	CL	CL	CL	CL	CL	CL	CL	CL	CL	CL
Full Hybrid WT	99	P3ID47	B31	0.6_23d	4056_B		CL	CL	CL	CL	CL	CL	CL	CL	CL	CL	CL	CL	CL	CL	CL	CL	CL	CL	CL	CL	CL	CL	CL	CL	CL	CL	CL	CL	CL	CL	CL	CL	CL	CL	CL	CL	CL	CL	CL	CL	CL	CL	CL
Full Hybrid WT	100	P3ID47	A49	0.6_23d	4056_C		CL	CL	CL	CL	CL	CL	CL	CL	CL	CL	CL	CL	CL	CL	CL	CL	CL	CL	CL	CL	CL	CL	CL	CL	CL	CL	CL	CL	CL	CL	CL	CL	CL	CL	CL	CL	CL	CL	CL	CL	CL	CL	CL
Full Hybrid WT	107	P3ID47	B54	0.6_23d	4056_J		CL	CL	CL	CL	CL	CL	CL	CL	CL	CL	CL	CL	CL	CL	CL	CL	CL	CL	CL	CL	CL	CL	CL	CL	CL	CL	CL	CL	CL	CL	CL	CL	CL	CL	CL	CL	CL	CL	CL	CL	CL	CL	CL
Full Hybrid WT	108	P3ID47	A67	0.6_23d	4056_K		CC	CC	CC	CC	CC	CC	CC	CC	CC	CC	CC	CC	CC	CC	CC	CC	CC	CC	CC	CC	CC	CC	CC	CC	CC	CC	CC	CC	CC	CC	CC	CC	CC	CC	CC	CC	CC	CC	CC	CC	CC	CC	CC
Full Hybrid WT	109	P3ID47	B31	0.6_23d	4056_L		LL	LL	LL	LL	LL	LL	LL	LL	LL	LL	LL	LL	LL	LL	LL	LL	LL	LL	LL	LL	LL	LL	LL	LL	LL	LL	LL	LL	LL	LL	LL	LL	LL	LL	LL	LL	LL	LL	LL	LL	LL	LL	LL
Full Hybrid WT	110	P3ID47	A49	0.6_23d	4056_M		CC	CC	CC	CC	CC	CC	CC	CC	CC	CC	CC	CC	CC	CC	CC	CC	CC	CC	CC	CC	CC	CC	CC	CC	CC	CC	CC	CC	CC	CC	CC	CC	CC	CC	CC	CC	CC	CC	CC	CC	CC	CC	CC
Full Hybrid WT	111	P3ID47	A47	0.6_23d	4056_N		LL	LL	LL	LL	LL	LL	LL	LL	LL	LL	LL	LL	LL	LL	LL	LL	LL	LL	LL	LL	LL	LL	LL	LL	LL	LL	LL	LL	LL	LL	LL	LL	LL	LL	LL	LL	LL	LL	LL	LL	LL	LL	LL
Full Hybrid WT	117	P3ID47	B54	0.6_23d	4056_T		CL	CL	CL	CL	CL	CL	CL	CL	CL	CL	CL	CL	CL	CL	CL	CL	CL	CL	CL	CL	CL	CL	CL	CL	CL	CL	CL	CL	CL	CL	CL	CL	CL	CL	CL	CL	CL	CL	CL	CL	CL	CL	CL
Full Hybrid WT	118	P3ID47	A67	0.6_23d	4056_U		CC	CC	CC	CC	CC	CC	CC	CC	CC	CC	CC	CC	CC	CC	CC	CC	CC	CC	CC	CC	CC	CC	CC	CC	CC	CC	CC	CC	CC	CC	CC	CC	CC	CC	CC	CC	CC	CC	CC	CC	CC	CC	CC
Full Hybrid WT	119	NA	NA	NA	4056_V		CL	CL	CL	CL	CL	CL	CL	CL	CL	CL	CL	CL	CL	CL	CL	CL	CL	CL	CL	CL	CL	CL	CL	CL	CL	CL	CL	CL	CL	CL	CL	CL	CL	CL	CL	CL	CL	CL	CL	CL	CL	CL	CL
Full Hybrid WT	120	P3ID47	A49	0.6_23d	4056_W		LL	LL	LL	LL	LL	LL	LL	LL	LL	LL	LL	LL	LL	LL	LL	LL	LL	LL	LL	LL	LL	LL	LL	LL	LL	LL	LL	LL	LL	LL	LL	LL	LL	LL	LL	LL	LL	LL	LL	LL	LL	LL	LL
Full Hybrid WT	121	P3ID47	A47	0.6_23d	4056_X		CC	CC	CC	CC	CC	CC	CC	CC	CC	CC	CC	CC	CC	CC	CC	CC	CC	CC	CC	CC	CC	CC	CC	CC	CC	CC	CC	CC	CC	CC	CC	CC	CC	CC	CC	CC	CC	CC	CC	CC	CC	CC	CC
Full Hybrid WT	127	P3ID47	B54	0.6_23d	4056_AD		CL	CL	CL	CL	CL	CL	CL	CL	CL	CL	CL	CL	CL	CL	CL	CL	CL	CL	CL	CL	CL	CL	CL	CL	CL	CL	CL	CL	CL	CL	CL	CL	CL	CL	CL	CL	CL	CL	CL	CL	CL	CL	CL
Full Hybrid WT	128	P3ID47	A67	0.6_23d	4056_AE		CL	CL	CL	CL	CL	CL	CL	CL	CL	CL	CL	CL	CL	CL	CL	CL	CL	CL	CL	CL	CL	CL	CL	CL	CL	CL	CL	CL	CL	CL	CL	CL	CL	CL	CL	CL	CL	CL	CL	CL	CL	CL	CL
Full Hybrid WT	129	P3ID47	B31	0.6_23d	4056_AF		CL	CL	CL	CL	CL	CL	CL	CL	CL	CL	CL	CL	CL	CL	CL	CL	CL	CL	CL	CL	CL	CL	CL	CL	CL	CL	CL	CL	CL	CL	CL	CL	CL	CL	CL	CL	CL	CL	CL	CL	CL	CL	CL
Full Hybrid WT	130	P3ID47	A49	0.6_23d	4056_AG		LL	LL	LL	LL	LL	LL	LL	LL	LL	LL	LL	LL	LL	LL	LL	LL	CL	CL	CL	CL	CL	CL	CL	CL	CL	CL	CL	CL	CL	CL	CL	CL	CL	CL	CL	CL	CL	CL	CL	CL	CL	CL	CL
Full Hybrid WT	131	P3ID47	A47	0.6_23d	4056_AH		CL	CL	CL	CL	CL	CL	CL	CL	CL	CL	CL	CL	CL	CL	CL	CL	CL	CL	CL	CL	CL	CL	CL	CL	CL	CL	CL	CL	CL	CL	CL	CL	CL	CL	CL	CL	CL	CL	CL	CL	CL	CL	CL
Full Hybrid WT	137	P3ID47	B54	0.6_23d	4056_AN		CL	CL	CL	CL	CL	CL	CL	CL	CL	CL	CL	CL	CL	CL	CL	CL	CL	CL	CL	CL	CL	CL	CL	CL	CL	CL	CL	CL	CL	CL	CL	CL	CL	CL	CL	CL	CL	CL	CL	CL	CL	CL	CL
Full Hybrid WT	138	P3ID47	A67	0.6_23d	4056_AO		CL	CL	CL	CL	CL	CL	CL	CL	CL	CL	CL	CL	CL	CL	CL	CL	CL	CL	CL	CL	CL	CL	CL	CL	CL	CL	CL	CL	CL	CL	CL	CL	CL	CL	CL	CL	CL	CL	CL	CL	CL	CL	CL
Full Hybrid WT	139	P3ID47	B31	0.6_23d	4056_AP		LL	LL	LL	LL	LL	LL	LL	LL	LL	LL	LL	LL	LL	LL	LL	LL	LL	LL	LL	LL	LL	LL	LL	LL	LL	LL	LL	LL	LL	LL	LL	LL	LL	LL	LL	LL	LL	LL	LL	LL	LL	LL	LL
Full Hybrid WT	140	P3ID47	A49	0.6_23d	4056_AQ		CL	CL	CL	CL	CL	CL	CL	CL	CL	CL	CL	CL	CL	CL	CL	CL	CL	CL	CL	CL	CL	CL	CL	CL	CL	CL	CL	CL	CL	CL	CL	CL	CL	CL	CL	CL	CL	CL	CL	CL	CL	CL	CL
Full Hybrid WT	141	P3ID47	A47	0.6_23d	4056_AR		CL	CL	CL	CL	CL	CL	CL	CL	CL	CL	CL	CL	CL	CL	CL	CL	CL	CL	CL	CL	CL	CL	CL	CL	CL	CL	CL	CL	CL	CL	CL	CL	CL	CL	CL	CL	CL	CL	CL	CL	CL	CL	CL
Full Hybrid WT	147	P3ID47	B54	0.6_23d	4056_AX		LL	LL	LL	LL	LL	LL	LL	LL	LL	LL	LL	LL	LL	LL	LL	LL	LL	LL	LL	LL	LL	LL	LL	LL	LL	LL	LL	LL	LL	LL	LL	LL	LL	LL	LL	LL	LL	LL	LL	LL	LL	LL	LL
Full Hybrid WT	148	P3ID47	A67	0.6_23d	4056_AY		CL	CL	CL	CL	CL	CL	CL	CL	CL	CL	CL	CL	CL	CL	CL	CL	CL	CL	CL	CL	CL	CL	CL	CL	CL	CL	CL	CL	CL	CL	CL	CL	CL	CL	CL	CL	CL	CL	CL	CL	CL	CL	CL
Full Hybrid WT	149	P3ID47	B31	0.6_23d	4056_AZ		LL	LL	LL	LL	LL	LL	LL	LL	LL	LL	LL	LL	LL	LL	LL	LL	LL	LL	LL	LL	LL	LL	LL	LL	LL	LL	LL	LL	LL	LL	LL	LL	LL	LL	LL	LL	LL	LL	LL	LL	LL	LL	LL
Full Hybrid WT	150	P3ID47	A49	0.6_23d	4056_BA		CL	CL	CL	CL	CL	CL	CL	CL	CL	CL	CL	CL	CL	CL	CL	CL	CL	CL	CL	CL	CL	CL	CL	CL	CL	CL	CL	CL	CL	CL	CL	CL	CL	CL	CL	CL	CL	CL	CL	CL	CL	CL	CL
Full Hybrid WT	151	P3ID47	A47	0.6_23d	4056_BB		CL	CL	CL	CL	CL	CL	CL	CL	CL	CL	CL	CL	CL	CL	CL	CL	CL	CL	CL	CL	CL	CL	CL	CL	CL	CL	CL	CL	CL	CL	CL	CL	CL	CL	CL	CL	CL	CL	CL	CL	CL	CL	CL
Full Hybrid WT	157	P3ID47	B54	0.6_23d	4056_BH		CL	CL	CL	CL	CL	CL	CL	CL	CL	CL	CL	CL	CL	CL	CL	CL	CL	CL	CL	CL	CL	CL	CL	CL	CL	CL	CL	CL	CL	CL	CL	CL	CL	CL	CL	CL	CL	CL	CL	CL	CL	CL	CL
Full Hybrid WT	158	P3ID47	A67	0.6_23d	4056_BI		LL	LL	LL	LL	LL	LL	LL	LL	LL	LL	LL	LL	LL	LL	LL	LL	LL	LL	LL	LL	LL	LL	LL	LL	LL	LL	LL	LL	LL	LL	LL	LL	LL	LL	LL	LL	LL	LL	LL	LL	LL	LL	LL
Full Hybrid WT	159	P3ID47	B31	0.6_23d	4056_BJ		CL	CL	CL	CL	CL	CL	CL	CL	CL	CL	CL	CL	CL	CL	CL	CL	CL	CL	CL	CL	CL	CL	CL	CL	CL	CL	CL	CL	CL	CL	CL	CL	CL	CL	CL	CL	CL	CL	CL	CL	CL	CL	CL
Full Hybrid WT	160	P3ID47	A49	0.6_23d	4056_BK		CL	CL	CL	CL	CL	CL	CL	CL	CL	CL	CL	CL	CL	CL	CL	CL	CL	CL	CL	CL	CL	CL	CL	CL	CL	CL	CL	CL	CL	CL	CL	CL	CL	CL	CL	CL	CL	CL	CL	CL	CL	CL	CL
Full Hybrid WT	161	P3ID47	A47	0.6_23d	4056_BL		LL	LL	LL	LL	LL	LL	LL	LL	LL	LL	LL	LL	LL	LL	LL	LL	LL	LL	LL	LL	LL	LL	LL	LL	LL	LL	LL	LL	LL	LL	LL	LL	LL	LL	LL	LL	LL	LL	LL	LL	LL	LL	LL
Full Hybrid WT	167	P3ID47	B54	0.6_23d	4056_BR		LL	LL	LL	LL	LL	LL	LL	LL	LL	LL	LL	LL	LL	LL	LL	LL	LL	LL	LL	LL	LL	LL	LL	LL	LL	LL	LL	LL	LL	LL	LL	LL	LL	LL	LL	LL	LL	LL	LL	LL	LL	LL	LL
Full Hybrid WT	169	P3ID47	B31	0.6_23d	4056_BT		LL	LL	LL	LL	LL	LL	LL	LL	LL	LL	LL	LL	LL	LL	LL	LL	LL	LL	LL	LL	LL	LL	LL	LL	LL	LL	LL	LL	LL	LL	LL	LL	LL	LL	LL	LL	LL	LL	LL	LL	LL	LL	LL
Full Hybrid WT	170	P3ID47	A49	0.6_23d	4056_BU		LL	LL	LL	LL	LL	LL	LL	LL	LL	LL	LL	LL	LL	LL	LL	LL	LL	LL	LL	CL	CL	CL	CL	CL	CL	CL	CL	CL	CL	CL	CL	CL	CL	CL	CL	CL	CL	CL	CL	CL	CL	CL	CL
Full Hybrid WT	171	P3ID47	A47	0.6_23d	4056_BV		CC	CC	CC	CC	CC	CC	CC	CC	CC	CC	CC	CC	CC	CC	CC	CC	CC	CC	CC	CC	CC	CC	CC	CC	CC	CC	CC	CC	CC	CC	CC	CC	CC	CC	CC	CC	CC	CC	CC	CC	CC	CC	CC
Full Hybrid WT	178	P3ID47	A67	0.6_23d	4056_CC		LL	LL	LL	LL	LL	LL	LL	LL	LL	LL	LL	LL	LL	LL	LL	LL	LL	LL	LL	LL	LL	LL	LL	LL	LL	LL	LL	LL	LL	LL	LL	LL	LL	LL	LL	LL	LL	LL	LL	LL	LL	LL	LL
Full Hybrid WT	180	P3ID47	A49	0.6_23d	4056_CE		CL	CL	CL	CL	CL	CL	CL	CL	CL	CL	CL	CL	CL	CL	CL	CL	CL	CL	CL	CL	CL	CL	CL	CL	CL	CL	CL	CL	CL	CL	CL	CL	CL	CL	CL	CL	CL	CL	CL	CL	CL	CL	CL
Full Hybrid WT	187	P3ID47	B54	0.6_23d	4056_CL		CL	CL	CL	CL	CL	CL	CL	CL	CL	CL	CL	CL	CL	CL	CL	CL	CL	CL	CL	CL	CL	CL	CL	CL	CL	CL	CL	CL	CL	CL	CL	CL	CL	CL	CL	CL	CL	CL	CL	CL	CL	CL	CL
Full Hybrid WT	188	P3ID47	A67	0.6_23d	4056_CM		CL	CL	CL	CL	CL	CL	CL	CL	CL	CL	CL	CL	CL	CL	CL	CL	CL	CL	CL	CL	CL	CL	CL	CL	CL	CL	CL	CL	CL	CL	CL	CL	CL	CL	CL	CL	CL	CL	CL	CL	CL	CL	CL
Full Hybrid WT	189	P3ID47	B31	0.6_23d	4056_CN		LL	LL	LL	LL	LL	LL	LL	LL	LL	LL	LL	LL	LL	LL	LL	LL	LL	LL	LL	LL	LL	LL	LL	LL	LL	LL	LL	LL	LL	LL	LL	LL	LL	LL	LL	LL	LL	LL	LL	LL	LL	LL	LL
Full Hybrid WT	190	P3ID47	A49	0.6_23d	4056_CO		LL	LL	LL	LL	LL	LL	LL	LL	LL	LL	LL	LL	LL	LL	LL	LL	LL	LL	LL	LL	LL	LL	LL	LL	LL	LL	LL	LL	LL	LL	LL	LL	LL	LL	LL	LL	LL	LL	LL	LL	LL	LL	LL
Full Hybrid WT	197	P3ID47	B54	0.6_23d	4062_D		CL	CL	CL	CL	CL	CL	CL	CL	CL	CL	CL	CL	CL	CL	CL	CL	CL	CL	CL	CL	CL	CL	CL	CL	CL	CL	CL	CL	CL	CL	CL	CL	CL	CL	CL	CL	CL	CL	CL	CL	CL	CL	LL
Full Hybrid WT	199	P3ID47	B31	0.6_23d	4062_F		CC	CC	CC	CC	CC	CC	CC	CC	CC	CC	CC	CC	CC	CC	CC	CC	CC	CC	CC	CC	CC	CC	CC	CC	CC	CC	CC	CC	CC	CC	CC	CC	CC	CC	CC	CC	CC	CC	CC	CC	CC	CC	CC
Full Hybrid WT	200	P3ID47	A49	0.6_23d	4062_G		CC	CC	CC	CC	CC	CC	CC	CC	CC	CC	CC	CC	CC	CC	CC	CC	CC	CC	CC	CC	CC	CC	CC	CC	CC	CC	CC	CC	CC	CC	CC	CC	CC	CC	CC	CC	CC	CC	CC	CC	CC	CC	CC
Full Hybrid WT	201	P3ID47	A47	0.6_23d	4062_H		CC	CC	CC	CC	CC	CC	CC	CC	CC	CC	CC	CC	CC	CC	CC	CC	CC	CC	CC	CC	CC	CC	CC	CC	CC	CC	CC	CC	CC	CC	CC	CC	CC	CC	CC	CC	CC	CC	CC	CC	CC	CC	CC
Full Hybrid WT	207	P3ID47	B54	0.6_23d	4062_N		CL	CL	CL	CL	CL	CL	CL	CL	CL	CL	CL	CL	CL	CL	CL	CL	CL	CL	CL	CL	CL	CL	CL	CL	CL	CL	CL	CL	CL	CL	CL	CL	CL	CL	CL	CL	CL	CL	CL	CL	CL	CL	CL
Full Hybrid WT	208	P3ID47	A67	0.6_23d	4062_O		LL	LL	LL	LL	LL	LL	LL	LL	LL	LL	LL	LL	LL	LL	LL	LL	LL	LL	LL	LL	LL	LL	LL	LL	LL	LL	LL	LL	LL	LL	LL	LL	LL	LL	LL	LL	LL	LL	LL	LL	LL	LL	LL
Full Hybrid WT	209	P3ID47	B31	0.6_23d	4062_P		CC	CC	CC	CC	CC	CC	CC	CC	CC	CC	CC	CC	CC	CC	CC	CC	CC	CC	CC	CC	CC	CC	CC	CC	CC	CC	CC	CC	CC	CC	CC	CC	CC	CC	CC	CC	CC	CC	CC	CC	CC	CC	CC
Full Hybrid WT	210	P3ID47	A49	0.6_23d	4062_Q		CL	CL	CL	CL	CL	CL	CL	CL	CL	CL	CL	CL	CL	CL	CL	CL	CL	CL	CL	CL	CL	CL	CL	CL	CL	CL	CL	CL	CL	CL	CL	CL	CL	CL	CL	CL	CL	CL	CL	CL	CL	CL	CL
Full Hybrid WT	211	P3ID47	A47	0.6_23d	4062_R		CC	CC	CC	CC	CC	CC	CC	CC	CC	CC	CC	CC	CC	CC	CC	CC	CC	CC	CC	CC	CC	CC	CC	CC	CC	CC	CC	CC	CC	CC	CC	CC	CC	CC	CC	CC	CC	CC	CC	CC	CC	CC	CC
Full Hybrid WT	217	P3ID47	B54	0.6_23d	4062_X		CC	CC	CC	CC	CC	CC	CC	CC	CC	CC	CC	CC	CC	CC	CC	CC	CC	CC	CC	CC	CC	CC	CC	CC	CC	CC	CC	CC	CC	CC	CC	CC	CC	CC	CC	CC	CC	CC	CC	CC	CC	CC	CC
Full Hybrid WT	218	P3ID47	A67	0.6_23d	4062_Y		LL	LL	LL	LL	LL	LL	LL	LL	LL	LL	LL	LL	LL	LL	LL	LL	LL	LL	LL	LL	LL	LL	LL	LL	LL	LL	LL	LL	LL	LL	LL	LL	LL	LL	LL	LL	LL	LL	LL	LL	LL	LL	LL
Full Hybrid WT	219	P3ID47	B31	0.6_23d	4062_Z		CL	CL	CL	CL	CL	CL	CL	CL	CL	CL	CL	CL	CL	CL	CL	CL	CL	CL	CL	CL	CL	CL	CL	CL	CL	CL	CL	CL	CL	CL	CL	CL	CL	CL	CL	CL	CL	CL	CL	CL	CL	CL	CL
Full Hybrid WT	220	P3ID47	A49	0.6_23d	4062_AA		LL	LL	LL	LL	LL	LL	LL	LL	LL	LL	LL	LL	LL	LL	LL	LL	LL	LL	LL	LL	LL	LL	LL	LL	LL	LL	LL	LL	LL	LL	LL	LL	LL	LL	LL	LL	LL	LL	LL	LL	LL	LL	LL
Full Hybrid WT	227	P3ID47	B54	0.6_23d	4062_AH		LL	LL	LL	LL	LL	LL	LL	LL	LL	LL	LL	LL	LL	LL	LL	LL	LL	LL	LL	LL	LL	LL	LL	LL	LL	LL	LL	LL	LL	LL	LL	LL	LL	LL	LL	LL	LL	LL	LL	LL	LL	LL	LL
Full Hybrid WT	228	P3ID47	A67	0.6_23d	4062_AI		LL	LL	LL	LL	LL	LL	LL	LL	LL	LL	LL	LL	LL	LL	LL	LL	LL	LL	LL	LL	LL	LL	LL	LL	LL	LL	LL	LL	LL	LL	LL	LL	LL	LL	LL	LL	LL	LL	LL	LL	LL	LL	LL
Full Hybrid WT	229	P3ID47	B31	0.6_23d	4062_AJ		LL	LL	LL	LL	LL	LL	LL	LL	LL	LL	LL	LL	LL	LL	LL	LL	LL	LL	LL	LL	LL	LL	LL	LL	LL	LL	LL	LL	LL	LL	LL	LL	LL	LL	LL	LL	LL	LL	LL	LL	LL	LL	LL
Full Hybrid WT	230	P3ID47	A49	0.6_23d	4062_AK		LL	LL	LL	LL	LL	LL	LL	LL	LL	LL	LL	LL	LL	LL	LL	LL	LL	LL	LL	LL	LL	LL	LL	LL	LL	LL	LL	LL	LL	LL	LL	LL	LL	LL	LL	LL	LL	LL	LL	LL	CL	CL	CL
Full Hybrid WT	231	P3ID47	A47	0.6_23d	4062_AL		LL	LL	LL	LL	LL	LL	LL	LL	LL	LL	LL	LL	LL	LL	LL	LL	LL	LL	LL	LL	LL	LL	LL	LL	LL	LL	LL	LL	LL	LL	LL	LL	LL	LL	LL	LL	LL	LL	LL	LL	LL	LL	LL
Full Hybrid WT	237	P3ID47	B54	0.6_23d	4062_AR		LL	LL	LL	LL	LL	LL	LL	LL	LL	LL	LL	LL	LL	LL	LL	LL	LL	LL	LL	LL	LL	LL	LL	LL	LL	LL	LL	LL	LL	LL	LL	LL	LL	LL	LL	LL	LL	LL	LL	LL	LL	LL	LL
Full Hybrid WT	238	P3ID47	A67	0.6_23d	4062_AS		CL	CL	CL	CL	CL	CL	CL	CL	CL	CL	CL	CL	CL	CL	CL	CL	CL	CL	CL	CL	CL	CL	CL	CL	CL	CL	CL	CL	CL	CL	CL	CL	CL	CL	CL	CL	CL	CL	CL	CL	CL	CL	CL
Full Hybrid WT	239	P3ID47	B31	0.6_23d	4062_AT		CL	CL	CL	CL	CL	CL	CL	CL	CL	CL	CL	CL	CL	CL	CL	CL	CL	CL	CL	CL	CL	CL	CL	CL	CL	CL	CL	CL	CL	CL	CL	CL	CL	CL	CL	CL	CL	CL	CL	CL	CL	CL	CL
Full Hybrid WT	240	P3ID47	A49	0.6_23d	4062_AU		CC	CC	CC	CC	CC	CC	CC	CC	CC	CC	CC	CC	CC	CC	CC	CC	CC	CC	CC	CC	CC	CC	CC	CC	CC	CC	CC	CC	CC	CC	CC	CC	CC	CC	CC	CC	CC	CC	CC	CC	CC	CC	CC
Full Hybrid WT	241	P3ID47	A47	0.6_23d	4062_AV		LL	LL	LL	LL	LL	LL	LL	LL	LL	LL	LL	LL	LL	LL	LL	LL	LL	LL	LL	LL	LL	LL	LL	LL	LL	LL	LL	LL	LL	LL	LL	LL	LL	LL	LL	LL	LL	LL	LL	LL	LL	LL	LL
Full Hybrid WT	247	P3ID47	B54	0.6_23d	4062_BB		CC	CC	CC	CC	CC	CC	CC	CC	CC	CC	CC	CC	CC	CC	CC	CC	CC	CC	CC	CC	CC	CC	CC	CC	CC	CC	CC	CC	CC	CC	CC	CC	CC	CC	CC	CC	CC	CC	CC	CC	CC	CC	CC
Full Hybrid WT	248	P3ID47	A67	0.6_23d	4062_BC		CC	CC	CC	CC	CC	CC	CC	CC	CC	CC	CC	CC	CC	CC	CC	CC	CC	CC	CC	CC	CC	CC	CC	CC	CC	CC	CC	CC	CC	CC	CC	CC	CC	CC	CC	CC	CC	CC	CC	CC	CC	CC	CC
Full Hybrid WT	250	P3ID47	A49	0.6_23d	4062_BE		CL	CL	CL	CL	CL	CL	CL	CL	CL	CL	CL	CL	CL	CL	CL	CL	CL	CL	CL	CL	CL	CL	CL	CL	CL	CL	CL	CL	CL	CL	CL	CL	CL	CL	CL	CL	CL	CL	CL	CL	CL	CL	CL
Full Hybrid WT	251	P3ID47	A47	0.6_23d	4062_BF		CL	CL	CL	CL	CL	CL	CL	CL	CL	CL	CL	CL	CL	CL	CL	CL	CL	CL	CL	CL	CL	CL	CL	CL	CL	CL	CL	CL	CL	CL	CL	CL	CL	CL	CL	CL	CL	CL	CL	CL	CL	CL	CL
Full Hybrid WT	257	P3ID47	B54	0.6_23d	4062_BL		CL	CL	CL	CL	CL	CL	CL	CL	CL	CL	CL	CL	CL	CL	CL	CL	CL	CL	CL	CL	CL	CL	CL	CL	CL	CL	CL	CL	CL	CL	CL	CL	CL	CL	CL	CL	CL	CL	CL	CL	CL	CL	CL
Full Hybrid WT	258	P3ID47	A67	0.6_23d	4062_BM		LL	LL	LL	LL	LL	LL	LL	LL	LL	LL	LL	LL	LL	LL	LL	LL	LL	LL	LL	LL	LL	LL	LL	LL	LL	LL	LL	LL	LL	LL	LL	LL	LL	LL	LL	LL	LL	LL	LL	LL	LL	LL	LL
Full Hybrid WT	259	P3ID47	B31	0.6_23d	4062_BN		CL	CL	CL	CL	CL	CL	CL	CL	CL	CL	CL	CL	CL	CL	CL	CL	CL	CL	CL	CL	CL	CL	CL	CL	CL	CL	CL	CL	CL	CL	CL	CL	CL	CL	CL	CL	CL	CL	CL	CL	CL	CL	CL
Full Hybrid WT	260	P3ID47	A49	0.6_23d	4062_BO		CL	CL	CL	CL	CL	CL	CL	CL	CL	CL	CL	CL	CL	CL	CL	CL	CL	CL	CL	CL	CL	CL	CL	CL	CL	CL	CL	CL	CL	CL	CL	CL	CL	CL	CL	CL	CL	CL	CL	CL	CL	CL	CL
Full Hybrid WT	261	P3ID47	A47	0.6_23d	4062_BP		LL	LL	LL	LL	LL	LL	LL	LL	LL	LL	LL	LL	LL	LL	LL	LL	LL	LL	LL	LL	LL	LL	LL	LL	LL	LL	LL	LL	LL	LL	LL	LL	LL	LL	LL	LL	LL	LL	LL	LL	LL	LL	LL
Full Hybrid WT	267	P3ID47	B54	0.6_23d	4062_BV		LL	LL	LL	LL	LL	LL	LL	LL	LL	LL	LL	LL	LL	LL	LL	LL	LL	LL	LL	LL	LL	LL	LL	LL	LL	LL	LL	LL	LL	LL	LL	LL	LL	LL	LL	LL	LL	LL	LL	LL	LL	LL	LL
Full Hybrid WT	268	P3ID47	A67	0.6_23d	4062_BW		LL	LL	LL	LL	LL	LL	LL	LL	LL	LL	LL	LL	LL	LL	LL	LL	LL	LL	LL	LL	LL	LL	LL	LL	LL	LL	LL	LL	LL	LL	LL	LL	LL	LL	LL	LL	LL	LL	LL	LL	LL	LL	LL
Full Hybrid WT	269	P3ID47	B31	0.6_23d	4062_BX		CL	CL	CL	CL	CL	CL	CL	CL	CL	CL	CL	CL	CL	CL	CL	CL	CL	CL	CL	CL	CL	CL	CL	CL	CL	CL	CL	CL	CL	CL	CL	CL	CL	CL	CL	CL	CL	CL	CL	CL	CL	CL	CL
Full Hybrid WT	270	P3ID47	A49	0.6_23d	4062_BY		CL	CL	CL	CL	CL	CL	CL	CL	CL	CL	CL	CL	CL	CL	CL	CL	CL	CL	CL	CL	CL	CL	CL	CL	CL	CL	CL	CL	CL	CL	CL	CL	CL	CL	CL	CL	CL	CL	CL	CL	CL	CL	CL
Full Hybrid WT	271	P3ID47	A47	0.6_23d	4062_BZ		CL	CL	CL	CL	CL	CL	CL	CL	CL	CL	CL	CL	CL	CL	CL	CL	CL	CL	CL	CL	CL	CL	CL	CL	CL	CL	CL	CL	CL	CL	CL	CL	CL	CL	CL	CL	CL	CL	CL	CL	CL	CL	CL
Full Hybrid WT	277	P3ID47	B54	0.6_23d	4062_CF		CL	CL	CL	CL	CL	CL	CL	CL	CL	CL	CL	CL	CL	CL	CL	CL	CL	CL	CL	CL	CL	CL	CL	CL	CL	CL	CL	CL	CL	CL	CL	CL	CL	CL	CL	CL	CL	CL	CL	CL	CL	CL	CL
Full Hybrid WT	279	P3ID47	B31	0.6_23d	4062_CH		CL	CL	CL	CL	CL	CL	CL	CL	CL	CL	CL	CL	CL	CL	CL	CL	CL	CL	CL	CL	CL	CL	CL	CL	CL	CL	CL	CL	CL	CL	CL	CL	CL	CL	CL	CL	CL	CL	CL	CL	CL	CL	CL
Full Hybrid WT	280	P3ID47	A49	0.6_23d	4062_CI		CC	CC	CC	CC	CC	CC	CC	CC	CC	CC	CC	CC	CC	CC	CC	CC	CC	CC	CC	CC	CC	CC	CC	CC	CC	CC	CC	CC	CC	CC	CC	CC	CC	CC	CC	CC	CC	CC	CC	CC	CC	CC	CC
Full Hybrid WT	281	P3ID47	A47	0.6_23d	4062_CJ		CL	CL	CL	CL	CL	CL	CL	CL	CL	CL	CL	CL	CL	CL	CL	CL	CL	CL	CL	CL	CL	CL	CL	CL	CL	CL	CL	CL	CL	CL	CL	CL	CL	CL	CL	CL	CL	CL	CL	CL	CL	CL	CL
Full Hybrid WT	287	P3ID47	B54	0.6_23d	4062_CP		LL	LL	LL	LL	LL	LL	LL	LL	LL	LL	LL	LL	LL	LL	LL	LL	LL	LL	LL	LL	LL	LL	LL	LL	LL	LL	LL	LL	LL	LL	LL	LL	LL	LL	LL	LL	LL	LL	LL	LL	LL	LL	LL
Full Hybrid WT	288	P3ID47	A67	0.6_23d	4062_CQ		CC	CC	CC	CC	CC	CC	CC	CC	CC	CC	CC	CC	CC	CC	CC	CC	CC	CC	CC	CC	CC	CC	CC	CC	CC	CC	CC	CC	CC	CC	CC	CC	CC	CC	CC	CC	CC	CC	CC	CC	CC	CC	CC
Full Hybrid WT	289	P3ID47	B31	0.6_23d	4067_BL		CL	CL	CL	CL	CL	CL	CL	CL	CL	CL	CL	CL	CL	CL	CL	CL	CL	CL	CL	CL	CL	CL	CL	CL	CL	CL	CL	CL	CL	CL	CL	CL	CL	CL	CL	CL	CL	CL	CL	CL	CL	CL	CL
Full Hybrid WT	290	P3ID47	A49	0.6_23d	4063_A		CL	CL	CL	CL	CL	CL	CL	CL	CL	CL	CL	CL	CL	CL	CL	CL	CL	CL	CL	CL	CL	CL	CL	CL	CL	CL	CL	CL	CL	CL	CL	CL	CL	CL	CL	CL	CL	CL	CL	CL	CL	CL	CL
Full Hybrid WT	291	P3ID47	A47	0.6_23d	4063_B		CL	CL	CL	CL	CL	CL	CL	CL	CL	CL	CL	CL	CL	CL	CL	CL	CL	CL	CL	CL	CL	CL	CL	CL	CL	CL	CL	CL	CL	CL	CL	CL	CL	CL	CL	CL	CL	CL	CL	CL	CL	CL	CL
Full Hybrid WT	297	P3ID47	B54	0.6_23d	4063_H		CL	CL	CL	CL	CL	CL	CL	CL	CL	CL	CL	CL	CL	CL	CL	CL	CL	CL	CL	CL	CL	CL	CL	CL	CL	CL	CL	CL	CL	CL	CL	CL	CL	CL	CL	CL	CL	CL	CL	CL	CL	CL	CL
Full Hybrid WT	298	P3ID47	A67	0.6_23d	4063_I		CL	CL	CL	CL	CL	CL	CL	CL	CL	CL	CL	CL	CL	CL	CL	CL	CL	CL	CL	CL	CL	CL	CL	CL	CL	CL	CL	CL	CL	CL	CL	CL	CL	CL	CL	CL	CL	CL	CL	CL	CL	CL	CL
Full Hybrid WT	299	P3ID47	B31	0.6_23d	4063_J		CL	CL	CL	CL	CL	CL	CL	CL	CL	CL	CL	CL	CL	CL	CL	CL	CL	CL	CL	CL	CL	CL	CL	CL	CL	CL	CL	CL	CL	CL	CL	CL	CL	CL	CL	CL	CL	CL	CL	CL	CL	CL	CL
Full Hybrid WT	301	P3ID47	A47	0.6_23d	4063_L		CL	CL	CL	CL	CL	CL	CL	CL	CL	CL	CL	CL	CL	CL	CL	CL	CL	CL	CL	CL	CL	CL	CL	CL	CL	CL	CL	CL	CL	CL	CL	CL	CL	CL	CL	CL	CL	CL	CL	CL	CL	CL	CL
Full Hybrid WT	307	P3ID47	B54	0.6_23d	4063_R		LL	LL	LL	LL	LL	LL	LL	LL	LL	LL	LL	LL	LL	LL	LL	LL	LL	LL	LL	LL	LL	LL	LL	LL	LL	LL	LL	LL	LL	LL	LL	LL	LL	LL	LL	LL	LL	LL	LL	LL	LL	LL	LL
Full Hybrid WT	309	P3ID47	B31	0.6_23d	4063_T		LL	LL	LL	LL	LL	LL	LL	LL	LL	LL	LL	LL	LL	LL	LL	LL	LL	LL	LL	LL	LL	LL	LL	LL	LL	LL	LL	LL	LL	LL	LL	LL	LL	LL	LL	LL	LL	LL	LL	LL	LL	LL	LL
Full Hybrid WT	310	P3ID47	A49	0.6_23d	4063_U		LL	LL	LL	LL	LL	LL	LL	LL	LL	LL	LL	LL	LL	LL	LL	LL	LL	LL	LL	LL	LL	LL	LL	LL	LL	LL	LL	LL	LL	LL	LL	LL	LL	LL	LL	LL	LL	LL	LL	LL	LL	LL	LL
Full Hybrid WT	311	P3ID47	A47	0.6_23d	4063_V		CC	CC	CC	CC	CC	CC	CC	CC	CC	CC	CC	CC	CC	CC	CC	CC	CC	CC	CC	CC	CC	CC	CC	CC	CC	CC	CC	CC	CC	CC	CC	CC	CC	CC	CC	CC	CC	CC	CC	CC	CC	CC	CC
Full Hybrid WT	317	P3ID47	B54	0.6_23d	4063_AB		CL	CL	CL	CL	CL	CL	CL	CL	CL	CL	CL	CL	CL	CL	CL	CL	CL	CL	CL	CL	CL	CL	CL	CL	CL	CL	CL	CL	CL	CL	CL	CL	CL	CL	CL	CL	CL	CL	CL	CL	CL	CL	CL
Full Hybrid WT	320	P3ID47	A49	0.6_23d	4063_AE		CC	CC	CC	CC	CC	CC	CC	CC	CC	CC	CC	CC	CC	CC	CC	CC	CC	CC	CC	CC	CC	CC	CC	CC	CC	CC	CC	CC	CC	CC	CC	CC	CC	CC	CC	CC	CC	CC	CC	CC	CC	CC	CC
Full Hybrid WT	321	P3ID47	A47	0.6_23d	4063_AF		CL	CL	CL	CL	CL	CL	CL	CL	CL	CL	CL	CL	CL	CL	CL	CL	CL	CL	CL	CL	CL	CL	CL	CL	CL	CL	CL	CL	CL	CL	CL	CL	CL	CL	CL	CL	CL	CL	CL	CL	CL	CL	CL
Full Hybrid WT	327	P3ID47	B54	0.6_23d	4063_AL		CC	CC	CC	CC	CC	CC	CC	CC	CC	CC	CC	CC	CC	CC	CC	CC	CC	CC	CC	CC	CC	CC	CC	CC	CC	CC	CC	CC	CC	CC	CC	CC	CC	CC	CC	CC	CC	CC	CC	CC	CC	CC	CC
Full Hybrid WT	328	P3ID47	A67	0.6_23d	4063_AM		CL	CL	CL	CL	CL	CL	CL	CL	CL	CL	CL	CL	CL	CL	CL	CL	CL	CL	CL	CL	CL	CL	CL	CL	CL	CL	CL	CL	CL	CL	CL	CL	CL	CL	CL	CL	CL	CL	CL	CL	CL	CL	CL
Full Hybrid WT	329	P3ID47	B31	0.6_23d	4063_AN		CL	CL	CL	CL	CL	CL	CL	CL	CL	CL	CL	CL	CL	CL	CL	CL	CL	CL	CL	CL	CL	CL	CL	CL	CL	CL	CL	CL	CL	CL	CL	CL	CL	CL	CL	CL	CL	CL	CL	CL	CL	CL	CL
Full Hybrid WT	330	P3ID47	A49	0.6_23d	4063_AO		CL	CL	CL	CL	CL	CL	CL	CL	CL	CL	CL	CL	CL	CL	CL	CL	CL	CL	CL	CL	CL	CL	CL	CL	CL	CL	CL	CL	CL	CL	CL	CL	CL	CL	CL	CL	CL	CL	CL	CL	CL	CL	CL
Full Hybrid WT	331	P3ID47	A47	0.6_23d	4063_AP		CL	CL	CL	CL	CL	CL	CL	CL	CL	CL	CL	CL	CL	CL	CL	CL	CL	CL	CL	CL	CL	CL	CL	CL	CL	CL	CL	CL	CL	CL	CL	CL	CL	CL	CL	CL	CL	CL	CL	CL	CL	CL	CL
Full Hybrid WT	337	P3ID47	B54	0.6_23d	4063_AV		CC	CC	CC	CC	CC	CC	CC	CC	CC	CC	CC	CL	CL	CL	CL	CL	CL	CL	CL	CL	CL	CL	CL	CL	CL	CL	CL	CL	CL	CL	CL	CL	CL	CL	CL	CL	CL	CL	CL	CL	CL	CL	CL
Full Hybrid WT	339	P3ID47	B31	0.6_23d	4063_AX		CL	CL	CL	CL	CL	CL	CL	CL	CL	CL	CL	CL	CL	CL	CL	CL	CL	CL	CL	CL	CL	CL	CL	CL	CL	CL	CL	CL	CL	CL	CL	CL	CL	CL	CL	CL	CL	CL	CL	CL	CL	CL	CL
Full Hybrid WT	340	P3ID47	A49	0.6_23d	4063_AY		CL	CL	CL	CL	CL	CL	CL	CL	CL	CL	CL	CL	CL	CL	CL	CL	CL	CL	CL	CL	CL	CL	CL	CL	CL	CL	CL	CL	CL	CL	CL	CL	CL	CL	CL	CL	CL	CL	CL	CL	CL	CL	CL
Full Hybrid WT	341	P3ID47	A47	0.6_23d	4063_AZ		LL	LL	LL	LL	LL	LL	LL	LL	LL	LL	LL	LL	LL	LL	LL	LL	LL	LL	LL	LL	LL	LL	LL	LL	LL	LL	LL	LL	LL	LL	LL	LL	LL	LL	LL	LL	LL	LL	LL	LL	LL	LL	LL
Full Hybrid WT	347	P3ID47	B54	0.6_23d	4063_BF		CL	CL	CL	CL	CL	CL	CL	CL	CL	CL	CL	CL	CL	CL	CL	CL	CL	CL	CL	CL	CL	CL	CL	CL	CL	CL	CL	CL	CL	CL	CL	CL	CL	CL	CL	CL	CL	CL	CL	CL	CL	CL	CL
Full Hybrid WT	348	P3ID47	A67	0.6_23d	4063_BG		LL	LL	LL	LL	LL	LL	LL	LL	LL	LL	LL	LL	LL	LL	LL	LL	LL	LL	LL	LL	LL	LL	LL	LL	LL	LL	LL	LL	LL	LL	LL	LL	LL	LL	LL	LL	LL	LL	LL	LL	LL	LL	LL
Full Hybrid WT	349	P3ID47	B31	0.6_23d	4063_BH		LL	LL	LL	LL	LL	LL	LL	LL	LL	LL	LL	LL	LL	LL	LL	LL	LL	LL	LL	LL	LL	LL	LL	LL	LL	LL	LL	LL	LL	LL	LL	LL	LL	LL	LL	LL	LL	LL	LL	LL	LL	LL	LL
Full Hybrid WT	350	P3ID47	A49	0.6_23d	4063_BI		CC	CC	CC	CC	CC	CC	CC	CC	CC	CC	CC	CC	CC	CC	CC	CC	CC	CC	CC	CC	CC	CC	CC	CC	CC	CC	CC	CC	CC	CC	CC	CC	CC	CC	CC	CC	CC	CC	CC	CC	CC	CC	CC
Full Hybrid WT	351	P3ID47	A47	0.6_23d	4063_BJ		CC	CC	CC	CC	CC	CC	CC	CC	CC	CC	CC	CC	CC	CC	CC	CC	CC	CC	CC	CC	CC	CC	CC	CC	CC	CC	CC	CC	CC	CC	CC	CC	CC	CC	CC	CC	CC	CC	CC	CC	CC	CC	CC
Full Hybrid WT	353	P3ID47	ND	0.6_23d	4063_BL		CC	CC	CC	CC	CC	CC	CC	CC	CC	CC	CC	CC	CC	CC	CC	CC	CC	CC	CC	CC	CC	CC	CC	CC	CC	CC	CC	CC	CC	CC	CC	CC	CC	CC	CC	CC	CC	CC	CC	CC	CC	CC	CC
Full Hybrid WT	357	P3ID47	B54	0.6_23d	4063_BP		CC	CC	CC	CC	CC	CC	CC	CC	CC	CC	CC	CC	CC	CC	CC	CC	CC	CC	CC	CC	CC	CC	CC	CC	CC	CC	CC	CC	CC	CC	CC	CC	CC	CC	CC	CC	CC	CC	CC	CC	CC	CC	CC
Full Hybrid WT	358	P3ID47	A67	0.6_23d	4063_BQ		LL	LL	LL	LL	LL	LL	LL	LL	LL	LL	LL	LL	LL	LL	LL	LL	LL	LL	LL	LL	LL	LL	LL	LL	CL	CL	CL	CL	CL	CL	CL	CL	CL	CL	CL	CL	CL	CL	CL	CL	CL	CL	CL
Full Hybrid WT	359	P3ID47	B31	0.6_23d	4063_BR		LL	LL	LL	LL	LL	LL	LL	LL	LL	LL	LL	LL	LL	LL	LL	LL	LL	LL	LL	LL	LL	LL	LL	LL	LL	LL	LL	LL	LL	LL	LL	LL	LL	LL	LL	LL	LL	LL	LL	LL	LL	LL	LL
Full Hybrid WT	360	P3ID47	A49	0.6_23d	4063_BS		CL	CL	CL	CL	CL	CL	CL	CL	CL	CL	CL	CL	CL	CL	CL	CL	CL	CL	CL	CL	CL	CL	CL	CL	CL	CL	CL	CL	CL	CL	CL	CL	CL	CL	CL	CL	CL	CL	CL	CL	CL	CL	CL
Full Hybrid WT	361	P3ID47	A47	0.6_23d	4063_BT		LL	LL	LL	LL	LL	LL	LL	LL	LL	LL	LL	LL	LL	LL	LL	LL	LL	LL	LL	LL	LL	LL	LL	LL	LL	LL	LL	LL	LL	LL	LL	LL	LL	LL	LL	LL	LL	LL	LL	LL	LL	LL	LL
Full Hybrid WT	367	P3ID47	B54	0.6_23d	4063_BZ		CL	CL	CL	CL	CL	CL	CL	CL	CL	CL	CL	CL	CL	CL	CL	CL	CL	CL	CL	CL	CL	CL	CL	CL	CL	CL	CL	CL	CL	CL	CL	CL	CL	CL	CL	CL	CL	CL	CL	CL	CL	CL	CL
Full Hybrid WT	368	P3ID47	A67	0.6_23d	4063_CA		CL	CL	CL	CL	CL	CL	CL	CL	CL	CL	CL	CL	CL	CL	CL	CL	CL	CL	CL	CL	CL	CL	CL	CL	CL	CL	CL	CL	CL	CL	CL	CL	CL	CL	CL	CL	CL	CL	CL	CL	CL	CL	CL
Full Hybrid WT	369	P3ID47	B31	0.6_23d	4063_CB		CL	CL	CL	CL	CL	CL	CL	CL	CL	CL	CL	CL	CL	CL	CL	CL	CL	CL	CL	CL	CL	CL	CL	CL	CL	CL	CL	CL	CL	CL	CL	CL	CL	CL	CL	CL	CL	CL	CL	CL	CL	CL	CL
Full Hybrid WT	371	P3ID47	A47	0.6_23d	4063_CD		LL	LL	LL	LL	LL	LL	LL	LL	LL	LL	LL	LL	LL	LL	LL	LL	LL	LL	LL	LL	LL	LL	LL	LL	LL	LL	LL	LL	LL	LL	LL	LL	LL	LL	LL	LL	LL	LL	LL	LL	LL	LL	LL
Full Hybrid WT	377	P3ID47	B54	0.6_23d	4063_CJ		CL	CL	CL	CL	CL	CL	CL	CL	CL	CL	CL	CL	CL	CL	CL	CL	CL	CL	CL	CL	CL	CL	CL	CL	CL	CL	CL	CL	CL	CL	CL	CL	CL	CL	CL	CL	CL	CL	CL	CL	CL	CL	CL
Full Hybrid WT	379	P3ID47	B31	0.6_23d	4063_CL		CL	CL	CL	CL	CL	CL	CL	CL	CL	CL	CL	CL	CL	CL	CL	CL	CL	CL	CL	CL	CL	CL	CL	CL	CL	CL	CL	CL	CL	CL	CL	CL	CL	CL	CL	CL	CL	CL	CL	CL	CL	CL	CL
Full Hybrid WT	380	P3ID47	A49	0.6_23d	4063_CM		CC	CC	CC	CC	CC	CC	CC	CC	CC	CC	CC	CC	CC	CC	CC	CC	CC	CC	CC	CC	CC	CC	CC	CC	CC	CC	CC	CC	CC	CC	CC	CC	CC	CC	CC	CC	CC	CC	CC	CC	CC	CC	CC
Full Hybrid WT	381	P3ID47	A47	0.6_23d	4063_CN		CC	CC	CC	CC	CC	CC	CC	CC	CC	CC	CC	CC	CC	CC	CC	CC	CC	CC	CC	CC	CC	CC	CC	CC	CC	CC	CC	CC	CC	CC	CC	CC	CC	CC	CC	CC	CC	CC	CC	CC	CC	CC	CC
Full Hybrid WT	387	P3ID47	B54	0.6_23d	4064_B		CL	CL	CL	CL	CL	CL	CL	CL	CL	CL	CL	CL	CL	CL	CL	CL	CL	CL	CL	CL	CL	CL	CL	CL	CL	CL	CL	CL	CL	CL	CL	CL	CL	CL	CL	CL	CL	CL	CL	CL	CL	CL	CL
Full Hybrid WT	389	P3ID47	B31	0.6_23d	4064_D		CL	CL	CL	CL	CL	CL	CL	CL	CL	CL	CL	CL	CL	CL	CL	CL	CL	CL	CL	CL	CL	CL	CL	CL	CL	CL	CL	CL	CL	CL	CL	CL	CL	CL	CL	CL	CL	CL	CL	CL	CL	CL	CL
Full Hybrid WT	390	P3ID47	A49	0.6_23d	4064_E		CL	CL	CL	CL	CL	CL	CL	CL	CL	CL	CL	CL	CL	CL	CL	CL	CL	CL	CL	CL	CL	CL	CL	CL	CL	CL	CL	CL	CL	CL	CL	CL	CL	CL	CL	CL	CL	CL	CL	CL	CL	CL	CL
Full Hybrid WT	391	P3ID47	A47	0.6_23d	4064_F		CL	CL	CL	CL	CL	CL	CL	CL	CL	CL	CL	CL	CL	CL	CL	CL	CL	CL	CL	CL	CL	CL	CL	CL	CL	CL	CL	CL	CL	CL	CL	CL	CL	CL	CL	CL	CL	CL	CL	CL	CL	CL	CL
Full Hybrid WT	397	P3ID47	B54	0.6_23d	4064_L		CC	CC	CC	CC	CC	CC	CC	CC	CC	CC	CC	CC	CC	CC	CC	CC	CC	CC	CC	CC	CC	CC	CC	CC	CC	CC	CC	CC	CC	CC	CC	CC	CC	CC	CC	CC	CC	CC	CC	CC	CC	CC	CC
Full Hybrid WT	398	P3ID47	A67	0.6_23d	4064_M		CC	CC	CC	CC	CC	CC	CC	CC	CC	CC	CC	CC	CC	CC	CC	CC	CC	CC	CC	CC	CC	CC	CC	CC	CC	CC	CC	CC	CC	CC	CC	CC	CC	CC	CC	CC	CC	CC	CC	CC	CC	CC	CC
Full Hybrid WT	399	P3ID47	B31	0.6_23d	4064_N		LL	LL	LL	LL	LL	LL	LL	LL	LL	LL	LL	LL	LL	LL	LL	LL	LL	LL	LL	LL	LL	LL	LL	LL	LL	LL	LL	LL	LL	LL	LL	LL	LL	LL	LL	LL	LL	LL	LL	LL	LL	LL	LL
Full Hybrid WT	400	P3ID47	A49	0.6_23d	4064_O		LL	LL	LL	LL	LL	LL	LL	LL	LL	LL	LL	LL	LL	LL	LL	LL	LL	LL	LL	LL	LL	LL	LL	LL	LL	LL	LL	LL	LL	LL	LL	LL	LL	LL	LL	LL	LL	LL	LL	LL	LL	LL	LL
Full Hybrid WT	401	P3ID47	A47	0.6_23d	4064_P		CL	CL	CL	CL	CL	CL	CL	CL	CL	CL	CL	CL	CL	CL	CL	CL	CL	CL	CL	CL	CL	CL	CL	CL	CL	CL	CL	CL	CL	CL	CL	CL	CL	CL	CL	CL	CL	CL	CL	CL	CL	CL	CL
Full Hybrid WT	407	P3ID47	B54	0.6_23d	4064_V		CL	CL	CL	CL	CL	CL	CL	CL	CL	CL	CL	CL	CL	CL	CL	CL	CL	CL	CL	CL	CL	CL	CL	CL	CL	CL	CL	CL	CL	CL	CL	CL	CL	CL	CL	CL	CL	CL	CL	CL	CL	CL	CL
Full Hybrid WT	408	P3ID47	A67	0.6_23d	4064_W		CL	CL	CL	CL	CL	CL	CL	CL	CL	CL	CL	CL	CL	CL	CL	CL	CL	CL	CL	CL	CL	CL	CL	CL	CL	CL	CL	CL	CL	CL	CL	CL	CL	CL	CL	CL	CL	CL	CL	CL	CL	CL	CL
Full Hybrid WT	409	P3ID47	B31	0.6_23d	4064_X		LL	LL	LL	LL	LL	LL	LL	LL	LL	LL	LL	LL	LL	LL	LL	LL	LL	LL	LL	LL	LL	LL	LL	LL	LL	LL	LL	LL	LL	LL	LL	LL	LL	LL	LL	LL	LL	LL	LL	LL	LL	LL	LL
Full Hybrid WT	410	P3ID47	A49	0.6_23d	4064_Y		CL	CL	CL	CL	CL	CL	CL	CL	CL	CL	CL	CL	CL	CL	CL	CL	CL	CL	CL	CL	CL	CL	CL	CL	CL	CL	CL	CL	CL	CL	CL	CL	CL	CL	CL	CL	CL	CL	CL	CL	CL	CL	CL
Full Hybrid WT	411	P3ID47	A47	0.6_23d	4064_Z		CL	CL	CL	CL	CL	CL	CL	CL	CL	CL	CL	CL	CL	CL	CL	CL	CL	CL	CL	CL	CL	CL	CL	CL	CL	CL	CL	CL	CL	CL	CL	CL	CL	CL	CL	CL	CL	CL	CL	CL	CL	CL	CL
Full Hybrid WT	417	P3ID47	B54	0.6_23d	4064_AF		CL	CL	CL	CL	CL	CL	CL	CL	CL	CL	CL	CL	CL	CL	CL	CL	CL	CL	CL	CL	CL	CL	CL	CL	CL	CL	CL	CL	CL	CL	CL	CL	CL	CL	CL	CL	CL	CL	CL	CL	CL	CL	CL
Full Hybrid WT	418	P3ID47	A67	0.6_23d	4064_AG		CC	CC	CC	CC	CC	CC	CC	CC	CC	CC	CC	CC	CC	CC	CL	CL	CL	CL	CL	CL	CL	CL	CL	CL	CL	CL	CL	CL	CL	CL	CL	CL	CL	CL	CL	CL	CL	CL	CL	CL	CL	CL	CL
Full Hybrid WT	419	P3ID47	B31	0.6_23d	4064_AH		CC	CC	CC	CC	CC	CC	CC	CC	CC	CC	CC	CC	CC	CC	CC	CC	CC	CC	CC	CC	CC	CC	CC	CC	CC	CC	CC	CC	CC	CC	CC	CC	CC	CC	CC	CC	CC	CC	CC	CC	CC	CC	CC
Full Hybrid WT	420	P3ID47	A49	0.6_23d	4064_AI		CL	CL	CL	CL	CL	CL	CL	CL	CL	CL	CL	CL	CL	CL	CL	CL	CL	CL	CL	CL	CL	CL	CL	CL	CL	CL	CL	CL	CL	CL	CL	CL	CL	CL	CL	CL	CL	CL	CL	CL	CL	CL	CL
Full Hybrid WT	421	P3ID47	A47	0.6_23d	4064_AJ		LL	LL	LL	LL	LL	LL	LL	LL	LL	LL	LL	LL	LL	LL	LL	LL	LL	LL	LL	LL	LL	LL	LL	LL	LL	LL	LL	LL	LL	LL	LL	LL	LL	LL	LL	LL	LL	LL	LL	LL	LL	LL	LL
Full Hybrid WT	427	P3ID47	B54	0.6_23d	4064_AP		CC	CC	CC	CC	CC	CC	CC	CC	CC	CC	CC	CC	CC	CC	CC	CC	CC	CC	CC	CC	CC	CC	CC	CC	CC	CC	CC	CC	CC	CC	CC	CC	CC	CC	CC	CC	CC	CC	CC	CC	CC	CC	CC
Full Hybrid WT	428	P3ID47	A67	0.6_23d	4064_AQ		CL	CL	CL	CL	CL	CL	CL	CL	CL	CL	CL	CL	CL	CL	CL	CL	CL	CL	CL	CL	CL	CL	CL	CL	CL	CL	CL	CL	CL	CL	CL	CL	CL	CL	CL	CL	CL	CL	CL	CL	CL	CL	CL
Full Hybrid WT	429	P3ID47	B31	0.6_23d	4064_AR		LL	LL	LL	LL	LL	LL	LL	LL	LL	LL	LL	LL	LL	LL	LL	LL	LL	LL	LL	LL	LL	LL	LL	LL	LL	LL	LL	LL	LL	LL	LL	LL	LL	LL	LL	LL	LL	LL	LL	LL	LL	LL	LL
Full Hybrid WT	430	P3ID47	A49	0.6_23d	4064_AS		LL	LL	LL	LL	LL	LL	LL	LL	LL	LL	LL	LL	LL	LL	LL	LL	LL	LL	LL	LL	LL	LL	LL	LL	LL	LL	LL	LL	LL	LL	LL	LL	LL	LL	LL	LL	LL	LL	LL	LL	LL	LL	LL
Full Hybrid WT	431	P3ID47	A47	0.6_23d	4064_AT		CC	CC	CC	CC	CC	CC	CC	CC	CC	CC	CC	CC	CC	CC	CC	CC	CC	CC	CC	CC	CC	CC	CC	CC	CC	CC	CC	CC	CC	CC	CC	CC	CC	CC	CC	CC	CC	CC	CC	CC	CC	CC	CC
Full Hybrid WT	437	P3ID47	B54	0.6_23d	4064_AZ		CL	CL	CL	CL	CL	CL	CL	CL	CL	CL	CL	CL	CL	CL	CL	CL	CL	CL	CL	CL	CL	CL	CL	CL	CL	CL	CL	CL	CL	CL	CL	CL	CL	CL	CL	CL	CL	CL	CL	CL	CL	CL	CL
Full Hybrid WT	438	P3ID47	A67	0.6_23d	4064_BA		CL	CL	CL	CL	CL	CL	CL	CL	CL	CL	CL	CL	CL	CL	CL	CL	CL	CL	CL	CL	CL	CL	CL	CL	CL	CL	CL	CL	CL	CL	CL	CL	CL	CL	CL	CL	CL	CL	CL	CL	CL	CL	CL
Full Hybrid WT	439	P3ID47	B31	0.6_23d	4064_BB		CC	CC	CC	CC	CC	CC	CC	CC	CC	CC	CC	CC	CC	CC	CC	CC	CC	CC	CC	CC	CC	CC	CC	CC	CC	CC	CC	CC	CC	CC	CC	CC	CC	CC	CC	CC	CC	CC	CC	CC	CC	CC	CC
Full Hybrid WT	440	P3ID47	A49	0.6_23d	4064_BC		CC	CC	CC	CC	CC	CC	CC	CC	CC	CC	CC	CC	CC	CC	CC	CC	CC	CC	CC	CC	CC	CC	CC	CC	CC	CC	CC	CC	CC	CC	CC	CC	CC	CC	CC	CC	CC	CC	CC	CC	CC	CC	CC
Full Hybrid WT	448	P3ID47	A67	0.6_23d	4064_BK		CC	CC	CC	CC	CC	CC	CC	CC	CC	CC	CC	CC	CC	CC	CC	CC	CC	CC	CC	CC	CC	CC	CC	CC	CC	CC	CC	CC	CC	CC	CC	CC	CC	CC	CC	CC	CC	CC	CC	CC	CC	CC	CC
Full Hybrid WT	450	P3ID47	A49	0.6_23d	4064_BM		LL	LL	LL	LL	LL	LL	LL	LL	LL	LL	LL	LL	LL	LL	LL	LL	LL	LL	LL	LL	LL	LL	LL	LL	LL	LL	LL	LL	LL	LL	LL	LL	LL	LL	LL	LL	LL	LL	LL	LL	LL	LL	LL
Full Hybrid WT	451	P3ID47	A47	0.6_23d	4064_BN		CC	CC	CC	CC	CC	CC	CC	CC	CC	CC	CC	CC	CC	CC	CC	CC	CC	CC	CC	CC	CC	CC	CC	CC	CC	CC	CC	CC	CC	CC	CC	CC	CC	CC	CC	CC	CC	CC	CC	CC	CC	CL	CL
Full Hybrid WT	458	P3ID47	A67	0.6_23d	4064_BU		LL	LL	LL	LL	LL	LL	LL	LL	LL	LL	LL	LL	LL	LL	LL	LL	LL	LL	LL	LL	LL	LL	LL	LL	LL	LL	LL	LL	LL	LL	LL	LL	LL	LL	LL	LL	LL	LL	LL	LL	LL	LL	LL
Full Hybrid WT	459	P3ID47	B31	0.6_23d	4064_BV		CC	CC	CC	CC	CC	CC	CC	CC	CC	CC	CC	CC	CC	CC	CC	CC	CC	CC	CC	CC	CC	CC	CC	CC	CC	CC	CC	CC	CC	CC	CC	CC	CC	CC	CC	CC	CC	CC	CC	CC	CC	CC	CC
Full Hybrid WT	460	P3ID47	A49	0.6_23d	4064_BW		LL	LL	LL	LL	LL	LL	LL	LL	LL	LL	LL	LL	LL	LL	LL	LL	LL	LL	LL	LL	LL	LL	LL	LL	LL	LL	LL	LL	LL	LL	LL	LL	LL	LL	LL	LL	LL	LL	LL	LL	LL	LL	LL
Full Hybrid WT	461	P3ID47	A47	0.6_23d	4064_BX		CL	CL	CL	CL	CL	CL	CL	CL	CL	CL	CL	CL	CL	CL	CL	CL	CL	CL	CL	CL	CL	CL	CL	CL	CL	CL	CL	CL	CL	CL	CL	CL	CL	CL	CL	CL	CL	CL	CL	CL	CL	CL	CL
Full Hybrid WT	467	P3ID47	B54	0.6_23d	4064_CD		CL	CL	CL	CL	CL	CL	CL	CL	CL	CL	CL	CL	CL	CL	CL	CL	CL	CL	CL	CL	CL	CL	CL	CL	CL	CL	CL	CL	CL	CL	CL	CL	CL	CL	CL	CL	CL	CL	CL	CL	CL	CL	CL
Full Hybrid WT	468	P3ID47	A67	0.6_23d	4064_CE		CL	CL	CL	CL	CL	CL	CL	CL	CL	CL	CL	CL	CL	CL	CL	CL	CL	CL	CL	CL	CL	CL	CL	CL	CL	CL	CL	CL	CL	CL	CL	CL	CL	CL	CL	CL	CL	CL	CL	CL	CL	CL	CL
Full Hybrid WT	469	P3ID47	B31	0.6_23d	4064_CF		CL	CL	CL	CL	CL	CL	CL	CL	CL	CL	CL	CL	CL	CL	CL	CL	CL	CL	CL	CL	CL	CL	CL	CL	CL	CL	CL	CL	CL	CL	CL	CL	CL	CL	CL	CL	CL	CL	CL	CL	CL	CL	CL
Full Hybrid WT	470	P3ID47	A49	0.6_23d	4064_CG		LL	LL	LL	LL	LL	LL	LL	LL	LL	LL	LL	LL	LL	LL	LL	LL	LL	LL	LL	LL	LL	LL	LL	LL	LL	LL	LL	LL	LL	LL	LL	LL	LL	LL	LL	LL	LL	LL	LL	LL	LL	LL	LL
Full Hybrid WT	471	P3ID47	A47	0.6_23d	4064_CH		LL	LL	LL	LL	LL	LL	LL	LL	LL	LL	LL	LL	LL	LL	LL	LL	LL	LL	LL	LL	LL	LL	LL	LL	LL	LL	LL	LL	LL	LL	LL	LL	LL	LL	LL	LL	LL	LL	LL	LL	LL	LL	LL
Full Hybrid WT	477	P3ID47	B54	0.6_23d	4064_CN		CL	CL	CL	CL	CL	CL	CL	CL	CL	CL	CL	CL	CL	CL	CL	CL	CL	CL	CL	CL	CL	CL	CL	CL	CL	CL	CL	CL	CL	CL	CL	CL	CL	CL	CL	CL	CL	CL	CL	CL	CL	CL	CL
Full Hybrid WT	479	P3ID47	B31	0.6_23d	4064_CP		CL	CL	CL	CL	CL	CL	CL	CL	CL	CL	CL	CL	CL	CL	CL	CL	CL	CL	CL	CL	CL	CL	CL	CL	CL	CL	CL	CL	CL	CL	CL	CL	CL	CL	CL	CL	CL	CL	CL	CL	CL	CL	CL
Full Hybrid WT	480	P3ID47	A49	0.6_23d	4064_CQ		CL	CL	CL	CL	CL	CL	CL	CL	CL	CL	CL	CL	CL	CL	CL	CL	CL	CL	CL	CL	CL	CL	CL	CL	CL	CL	CL	CL	CL	CL	CL	CL	CL	CL	CL	CL	CL	CL	CL	CL	CL	CL	CL
Full Hybrid WT	481	P3ID47	A47	0.6_23d	4067_BN		LL	LL	LL	LL	LL	LL	LL	LL	LL	LL	LL	LL	LL	LL	LL	LL	LL	LL	LL	LL	LL	LL	LL	LL	LL	LL	LL	LL	LL	LL	LL	LL	LL	LL	LL	LL	LL	LL	LL	LL	LL	LL	LL
Full Hybrid WT	488	P3ID47	A67	0.6_23d	4065_G		CL	CL	CL	CL	CL	CL	CL	CL	CL	CL	CL	CL	CL	CL	CL	CL	CL	CL	CL	CL	CL	CL	CL	CL	CL	CL	CL	CL	CL	CL	CL	CL	CL	CL	CL	CL	CL	CL	CL	CL	CL	CL	CL
Full Hybrid WT	489	P3ID47	B31	0.6_23d	4065_H		CL	CL	CL	CL	CL	LL	LL	LL	LL	LL	LL	LL	LL	LL	LL	LL	LL	LL	LL	LL	LL	LL	LL	LL	LL	LL	LL	LL	LL	LL	LL	LL	LL	LL	LL	LL	LL	LL	LL	LL	LL	LL	LL
Full Hybrid WT	490	P3ID47	A49	0.6_23d	4065_I		CC	CC	CC	CC	CC	CC	CC	CC	CC	CC	CC	CC	CC	CC	CC	CC	CC	CC	CC	CC	CC	CC	CC	CC	CC	CC	CC	CC	CC	CC	CC	CC	CC	CC	CC	CC	CC	CC	CC	CC	CC	CC	CC
Full Hybrid WT	491	P3ID47	A47	0.6_23d	4065_J		CL	CL	CL	CL	CL	CL	CL	CL	CL	CL	CL	CL	CL	CL	CL	CL	CL	CL	CL	CL	CL	CL	CL	CL	CL	CL	CL	CL	CL	CL	CL	CL	CL	CL	CL	CL	CL	CL	CL	CL	CL	CL	CL
Full Hybrid WT	497	P3ID47	B54	0.6_23d	4065_P		CC	CC	CC	CC	CC	CC	CC	CC	CC	CC	CC	CC	CC	CC	CC	CC	CC	CC	CC	CC	CC	CC	CC	CC	CC	CC	CC	CC	CC	CC	CC	CC	CC	CC	CC	CC	CC	CC	CC	CC	CC	CC	CC
Full Hybrid WT	498	P3ID47	A67	0.6_23d	4065_Q		CC	CC	CC	CC	CC	CC	CC	CC	CC	CC	CC	CC	CC	CC	CC	CC	CC	CC	CC	CC	CC	CC	CC	CC	CC	CC	CC	CC	CC	CC	CC	CC	CC	CC	CC	CC	CC	CC	CC	CC	CC	CC	CC
Full Hybrid WT	499	P3ID47	B31	0.6_23d	4065_R		CC	CC	CC	CC	CC	CC	CC	CC	CC	CC	CC	CC	CC	CC	CC	CC	CC	CC	CC	CC	CC	CC	CC	CC	CC	CC	CC	CC	CC	CC	CC	CC	CC	CC	CC	CC	CC	CC	CC	CC	CC	CC	CC
Full Hybrid WT	500	P3ID47	A49	0.6_23d	4065_S		CL	CL	CL	CL	CL	CL	CL	CL	CL	CL	CL	CL	CL	CC	CC	CC	CC	CC	CC	CC	CC	CC	CC	CC	CC	CC	CC	CC	CC	CC	CC	CC	CC	CC	CC	CC	CC	CC	CC	CC	CC	CC	CC
Full Hybrid WT	501	P3ID47	A47	0.6_23d	4065_T		CL	CL	CL	CL	CL	CL	CL	CL	CL	CL	CL	CL	CL	CL	CL	CL	CL	CL	CL	CL	CL	CL	CL	CL	CL	CL	CL	CL	CL	CL	CL	CL	CL	CL	CL	CL	CL	CL	CL	CL	CL	CL	CL
Full Hybrid WT	507	P3ID47	B54	0.6_23d	4065_Z		LL	LL	LL	LL	LL	LL	LL	LL	LL	LL	LL	LL	LL	LL	LL	LL	LL	LL	LL	LL	LL	LL	LL	LL	LL	LL	LL	LL	LL	LL	LL	LL	LL	LL	LL	LL	LL	LL	LL	LL	LL	LL	LL
Full Hybrid WT	508	P3ID47	A67	0.6_23d	4065_AA		CC	CC	CC	CC	CC	CC	CC	CC	CC	CC	CC	CC	CC	CC	CC	CC	CC	CC	CC	CC	CC	CC	CC	CC	CC	CC	CC	CC	CC	CC	CC	CC	CC	CC	CC	CC	CC	CC	CC	CC	CC	CC	CC
Full Hybrid WT	509	P3ID47	B31	0.6_23d	4065_AB		CL	CL	CL	CL	CL	CL	CL	CL	CL	CL	CL	CL	CL	CL	CL	CL	CL	CL	CL	CL	CL	CL	CL	CL	CL	CL	CL	CL	CL	CL	CL	CL	CL	CL	CL	CL	CL	CL	CL	CL	CL	CL	CL
Full Hybrid WT	510	P3ID47	A49	0.6_23d	4065_AC		CL	CL	CL	CL	CL	CL	CL	CL	CL	CL	CL	CL	CL	CL	CL	CL	CL	CL	CL	CL	CL	CL	CL	CL	CL	CL	CL	CL	CL	CL	CL	CL	CL	CL	CL	CL	CL	CL	CL	CL	CL	CL	CL
Full Hybrid WT	511	P3ID47	A47	0.6_23d	4065_AD		LL	LL	LL	LL	LL	LL	LL	LL	LL	LL	LL	LL	LL	LL	LL	LL	LL	LL	LL	LL	LL	LL	LL	LL	LL	LL	LL	LL	LL	LL	LL	LL	LL	LL	LL	LL	LL	LL	LL	LL	LL	LL	LL
Full Hybrid WT	518	P3ID47	A67	0.6_23d	4065_AK		CC	CC	CC	CC	CC	CC	CC	CC	CC	CC	CC	CC	CC	CC	CC	CC	CC	CC	CC	CC	CC	CC	CC	CC	CC	CC	CC	CC	CC	CC	CC	CC	CC	CC	CC	CC	CC	CC	CC	CC	CC	CC	CC
Full Hybrid WT	519	P3ID47	B31	0.6_23d	4065_AL		CL	CL	CL	CL	CL	CL	CL	CL	CL	CL	CL	CL	CL	CL	CL	CL	CL	CL	CL	CL	CL	CL	CL	CL	CL	CL	CL	CL	CL	CL	CL	CL	CL	CL	CL	CL	CL	CL	CL	CL	CL	CL	CL
Full Hybrid WT	520	P3ID47	A49	0.6_23d	4065_AM		CC	CC	CC	CC	CC	CC	CC	CC	CC	CC	CC	CC	CC	CC	CC	CC	CC	CC	CC	CC	CC	CC	CC	CC	CC	CC	CC	CC	CC	CC	CC	CC	CC	CC	CC	CC	CC	CC	CC	CC	CC	CC	CC
Full Hybrid WT	521	P3ID47	A47	0.6_23d	4065_AN		CC	CC	CC	CC	CC	CC	CC	CC	CC	CC	CC	CC	CC	CC	CC	CC	CC	CC	CC	CC	CC	CC	CC	CC	CC	CC	CC	CC	CC	CC	CC	CC	CC	CC	CC	CC	CC	CC	CC	CC	CC	CC	CC
Full Hybrid WT	527	P3ID47	B54	0.6_23d	4065_AT		CL	CL	CL	CL	CL	CL	CL	CL	CL	CL	CL	CL	CL	CL	CL	CL	CL	CL	CL	CL	CL	CL	CL	CL	CL	CL	CL	CL	CL	CL	CL	CL	CL	CL	CL	CL	CL	CL	CL	CL	CL	CL	CL
Full Hybrid WT	528	P3ID47	A67	0.6_23d	4065_AU		LL	LL	LL	LL	LL	LL	LL	LL	LL	LL	LL	LL	LL	LL	LL	LL	LL	LL	LL	LL	LL	LL	LL	LL	LL	LL	LL	LL	LL	LL	LL	LL	LL	LL	LL	LL	LL	LL	LL	LL	LL	LL	LL
Full Hybrid WT	529	P3ID47	B31	0.6_23d	4065_AV		LL	LL	LL	LL	LL	LL	LL	LL	LL	LL	LL	LL	LL	LL	LL	LL	LL	LL	LL	LL	LL	LL	LL	LL	LL	LL	LL	LL	LL	LL	LL	LL	LL	LL	LL	LL	LL	LL	LL	LL	LL	LL	LL
Full Hybrid WT	530	P3ID47	A49	0.6_23d	4065_AW		LL	LL	LL	LL	LL	LL	LL	LL	LL	LL	LL	LL	LL	LL	LL	LL	LL	LL	LL	LL	LL	LL	LL	LL	LL	LL	LL	LL	LL	LL	LL	LL	LL	LL	LL	LL	LL	LL	LL	LL	LL	LL	LL
Full Hybrid WT	531	P3ID47	A47	0.6_23d	4065_AX		CL	CL	CL	CL	CL	CL	CL	CL	CL	CL	CL	CL	CL	CL	CL	CL	CL	CL	CL	CL	CL	CL	CL	CL	CL	CL	CL	CL	CL	CL	CL	CL	CL	CL	CL	CL	CL	CL	CL	CL	CL	CL	CL
Full Hybrid WT	537	P3ID47	B54	0.6_23d	4065_BD		CL	CL	CL	CL	CL	CL	CL	CL	CL	CL	CL	CL	CL	CL	CL	CL	CL	CL	CL	CL	CL	CL	CL	CL	CL	CL	CL	CL	CL	CL	CL	CL	CL	CL	CL	CL	CL	CL	CL	CL	CL	CL	CL
Full Hybrid WT	538	P3ID47	A67	0.6_23d	4065_BE		CL	CL	CL	CL	CL	CL	CL	CL	CL	CL	CL	CL	CL	CL	CL	CL	CL	CL	CL	CL	CL	CL	CL	CL	CL	CL	CL	CL	CL	CL	CL	CL	CL	CL	CL	CL	CL	CL	CL	CL	CL	CL	CL
Full Hybrid WT	540	P3ID47	A49	0.6_23d	4065_BG		CL	CL	CL	CL	CL	CL	CL	CL	CL	CL	CL	CL	CL	CL	CL	CL	CL	CL	CL	CL	CL	CL	CL	CL	CL	CL	CL	CL	CL	CL	CL	CL	CL	CL	CL	CL	CL	CL	CL	CL	CL	CL	CL
Full Hybrid WT	541	P3ID47	A47	0.6_23d	4065_BH		CL	CL	CL	CL	CL	CL	CL	CL	CL	CL	CL	CL	CL	CL	CL	CL	CL	CL	CL	CL	CL	CL	CL	CL	CL	CL	CL	CL	CL	CL	CL	CL	CL	CL	CL	CL	CL	CL	CL	CL	CL	CL	CL
Full Hybrid WT	547	P3ID47	B54	0.6_23d	4065_BN		LL	LL	LL	LL	LL	LL	LL	LL	LL	LL	LL	LL	LL	LL	LL	LL	LL	LL	LL	LL	LL	LL	LL	LL	LL	LL	LL	LL	LL	LL	LL	LL	LL	LL	LL	LL	LL	LL	LL	LL	LL	LL	LL
Full Hybrid WT	548	P3ID47	A67	0.6_23d	4065_BO		CL	CL	CL	CL	CL	CL	CL	CL	CL	CL	CL	CL	CL	CL	CL	CL	CL	CL	CL	CL	CL	CL	CL	CL	CL	CL	CL	CL	CL	CL	CL	CL	CL	CL	CL	CL	CL	CL	CL	CL	CL	CL	CL
Full Hybrid WT	549	P3ID47	B31	0.6_23d	4065_BP		CC	CC	CC	CC	CC	CC	CC	CC	CC	CC	CC	CC	CC	CC	CC	CC	CC	CC	CC	CC	CC	CC	CC	CC	CC	CC	CC	CC	CC	CC	CC	CC	CC	CC	CC	CC	CC	CC	CC	CC	CC	CC	CC
Full Hybrid WT	551	P3ID47	A47	0.6_23d	4065_BR		CC	CC	CC	CC	CC	CC	CC	CC	CC	CC	CC	CC	CC	CC	CC	CC	CC	CC	CC	CC	CC	CC	CC	CC	CC	CC	CC	CC	CC	CC	CC	CC	CC	CC	CC	CC	CC	CC	CC	CC	CC	CC	CC
Full Hybrid WT	557	P3ID47	B54	0.6_23d	4065_BX		CL	CL	CL	CL	CL	CL	CL	CL	CL	CL	CL	CL	CL	CL	CL	CL	CL	CL	CL	CL	CL	CL	CL	CL	CL	CL	CL	CL	CL	CL	CL	CL	CL	CL	CL	CL	CL	CL	CL	CL	CL	CL	CL
Full Hybrid WT	559	P3ID47	B31	0.6_23d	4065_BZ		CC	CC	CC	CC	CC	CC	CC	CC	CC	CC	CC	CC	CC	CC	CC	CC	CC	CC	CC	CC	CC	CC	CC	CC	CC	CC	CC	CC	CC	CC	CC	CC	CC	CC	CC	CC	CC	CC	CC	CC	CC	CC	CC
Full Hybrid WT	560	P3ID47	A49	0.6_23d	4065_CA		LL	LL	LL	LL	LL	LL	LL	LL	LL	LL	LL	LL	LL	LL	LL	LL	LL	LL	LL	LL	LL	LL	LL	LL	LL	LL	LL	LL	LL	LL	LL	LL	LL	LL	LL	LL	LL	LL	LL	LL	LL	LL	LL
Full Hybrid WT	561	P3ID47	A47	0.6_23d	4065_CB		CC	CC	CC	CC	CC	CC	CC	CC	CC	CC	CC	CC	CC	CC	CC	CC	CC	CC	CC	CC	CC	CC	CC	CC	CC	CC	CC	CC	CC	CC	CC	CC	CC	CC	CC	CC	CC	CC	CC	CC	CC	CC	CC
Full Hybrid WT	567	P3ID47	B54	0.6_23d	4065_CH		CC	CC	CC	CC	CC	CC	CC	CC	CC	CC	CC	CC	CC	CC	CC	CC	CC	CC	CC	CC	CC	CC	CC	CC	CC	CC	CC	CC	CC	CC	CC	CC	CC	CC	CC	CC	CC	CC	CC	CC	CC	CC	CC
Full Hybrid WT	568	P3ID47	A67	0.6_23d	4065_CI		CC	CC	CC	CC	CC	CC	CC	CC	CC	CC	CC	CC	CC	CC	CC	CC	CC	CC	CC	CC	CC	CC	CC	CC	CC	CC	CC	CC	CC	CC	CC	CC	CC	CC	CC	CC	CC	CC	CC	CC	CC	CC	CC
Full Hybrid WT	569	P3ID47	B31	0.6_23d	4065_CJ		CL	CL	CL	CL	CL	CL	CL	CL	CL	CL	CL	CL	CL	CL	CL	CL	CL	CL	CL	CL	CL	CL	CL	CL	CL	CL	CL	CL	CL	CL	CL	CL	CL	CL	CL	CL	CL	CL	CL	CL	CL	CL	CL
Full Hybrid WT	570	P3ID47	A49	0.6_23d	4065_CK		LL	LL	LL	LL	LL	LL	LL	LL	LL	LL	LL	LL	LL	LL	LL	LL	LL	LL	LL	LL	LL	LL	LL	LL	LL	LL	LL	LL	LL	LL	LL	LL	LL	LL	LL	LL	LL	LL	LL	LL	LL	LL	LL
Full Hybrid WT	577	P3ID47	B54	0.6_23d	4067_BO		CL	CL	CL	CL	CL	CL	CL	CL	CL	CL	CL	CL	CL	CL	CL	CL	CL	CL	CL	CL	CL	CL	CL	CL	CL	CL	CL	CL	CL	CL	CL	CL	CL	CL	CL	CL	CL	CL	CL	CL	CL	CL	CL
Full Hybrid WT	578	P3ID47	A67	0.6_23d	4066_A		CL	CL	CL	CL	CL	CL	CL	CL	CL	CL	CL	CL	CL	CL	CL	CL	CL	CL	CL	CL	CL	CL	CL	CL	CL	CL	CL	CL	CL	CL	CL	CL	CL	CL	CL	CL	CL	CL	CL	CL	CL	CL	CL
Full Hybrid WT	579	P3ID47	B31	0.6_23d	4066_B		LL	LL	LL	LL	LL	LL	LL	LL	LL	LL	LL	LL	LL	LL	LL	LL	LL	LL	LL	LL	LL	LL	LL	LL	LL	LL	LL	LL	LL	LL	LL	LL	LL	LL	LL	LL	LL	LL	LL	LL	LL	LL	LL
Full Hybrid WT	580	P3ID47	A49	0.6_23d	4066_C		CL	CL	CL	CL	CL	CL	CL	CL	CL	CL	CL	CL	CL	CL	CL	CL	CL	CL	CL	CL	CL	CL	CL	CL	CL	CL	CL	CL	CL	CL	CL	CL	CL	CL	CL	CL	CL	CL	CL	CL	CL	CL	CL
Full Hybrid WT	581	P3ID47	A47	0.6_23d	4066_D		CC	CC	CC	CC	CC	CC	CC	CC	CC	CC	CC	CC	CC	CC	CC	CC	CC	CC	CC	CC	CC	CC	CC	CC	CC	CC	CC	CC	CC	CC	CC	CC	CC	CC	CC	CC	CC	CC	CC	CC	CC	CC	CC
Full Hybrid WT	587	P3ID47	B54	0.6_23d	4066_J		CC	CC	CC	CC	CC	CC	CC	CC	CC	CC	CC	CC	CC	CC	CC	CC	CC	CC	CC	CC	CC	CC	CC	CC	CC	CC	CC	CC	CC	CC	CC	CC	CC	CC	CC	CC	CC	CC	CC	CC	CC	CC	CC
Full Hybrid WT	588	P3ID47	A67	0.6_23d	4066_K		CL	CL	CL	CL	CL	CL	CL	CL	CL	CL	CL	CL	CL	CL	CL	CL	CL	CL	CL	CL	CL	CL	CL	CL	CL	CL	CL	CL	CL	CL	CL	CL	CL	CL	CL	CL	CL	CL	CL	CL	CL	CL	CL
Full Hybrid WT	589	P3ID47	B31	0.6_23d	4066_L		LL	LL	LL	LL	LL	LL	LL	LL	LL	LL	LL	LL	LL	LL	LL	LL	LL	LL	LL	LL	LL	LL	LL	LL	LL	LL	LL	LL	LL	LL	LL	LL	LL	LL	LL	LL	LL	LL	LL	LL	LL	LL	LL
Full Hybrid WT	590	P3ID47	A49	0.6_23d	4066_M		CC	CC	CC	CC	CC	CC	CC	CC	CC	CC	CC	CC	CC	CC	CC	CC	CC	CC	CC	CC	CC	CC	CC	CC	CC	CC	CC	CC	CC	CC	CC	CC	CC	CC	CC	CC	CC	CC	CC	CC	CC	CC	CC
Full Hybrid WT	591	P3ID47	A47	0.6_23d	4066_N		LL	LL	LL	LL	LL	LL	LL	LL	LL	LL	LL	LL	LL	LL	LL	LL	LL	LL	LL	LL	LL	LL	LL	LL	LL	LL	LL	LL	LL	LL	LL	LL	LL	LL	LL	LL	LL	LL	LL	LL	LL	LL	LL
Full Hybrid WT	598	P3ID47	A67	0.6_23d	4066_U		LL	LL	LL	LL	LL	LL	LL	LL	LL	LL	LL	LL	LL	LL	LL	LL	LL	LL	LL	LL	LL	LL	LL	LL	LL	LL	LL	LL	LL	LL	LL	LL	LL	LL	LL	LL	LL	LL	LL	LL	LL	LL	LL
Full Hybrid WT	599	P3ID47	B31	0.6_23d	4066_V		CC	CC	CC	CC	CC	CC	CC	CC	CC	CC	CC	CC	CC	CC	CC	CC	CC	CC	CC	CC	CC	CC	CC	CC	CC	CC	CC	CC	CC	CC	CC	CC	CC	CC	CC	CC	CC	CC	CC	CC	CC	CC	CC
Full Hybrid WT	601	P3ID47	A47	0.6_23d	4066_X		CL	CL	CL	CL	CL	CL	CL	CL	CL	CL	CL	CL	CL	CL	CL	CL	CL	CL	CL	CL	CL	CL	CL	CL	CL	CL	CL	CL	CL	CL	CL	CL	CL	CL	CL	CL	CL	CL	CL	CL	CL	CL	CL
Full Hybrid WT	607	P3ID47	B54	0.6_23d	4066_AD		LL	LL	LL	LL	LL	LL	LL	LL	LL	LL	LL	LL	LL	LL	LL	LL	LL	LL	LL	LL	LL	LL	LL	LL	LL	LL	LL	LL	LL	LL	LL	LL	LL	LL	LL	LL	LL	LL	LL	LL	LL	LL	LL
Full Hybrid WT	608	P3ID47	A67	0.6_23d	4066_AE		CL	CL	CL	CL	CL	CL	CL	CL	CL	CL	CL	CL	CL	CL	CL	CL	CL	CL	CL	CL	CL	CL	CL	CL	CL	CL	CL	CL	CL	CL	CL	CL	CL	CL	CL	CL	CL	CL	CL	CL	CL	CL	CL
Full Hybrid WT	609	P3ID47	B31	0.6_23d	4066_AF		CL	CL	CL	CL	CL	CL	CL	CL	CL	CL	CL	CL	CL	CL	CL	CL	CL	CL	CL	CL	CL	CL	CL	CL	CL	CL	CL	CL	CL	CL	CL	CL	CL	CL	CL	CL	CL	CL	CL	CL	CL	CL	CL
Full Hybrid WT	610	P3ID47	A49	0.6_23d	4066_AG		CL	CL	CL	CL	CL	CL	CL	CL	CL	CL	CL	CL	CL	CL	CL	CL	CL	CL	CL	CL	CL	CL	CL	CL	CL	CL	CL	CL	CL	CL	CL	CL	CL	CL	CL	CL	CL	CL	CL	CL	CL	CL	CL
Full Hybrid WT	611	P3ID47	A47	0.6_23d	4066_AH		CL	CL	CL	CL	CL	CL	CL	CL	CL	CL	CL	CL	CL	CL	CL	CL	CL	CL	CL	CL	CL	CL	CL	CL	CL	CL	CL	CL	CL	CL	CL	CL	CL	CL	CL	CL	CL	CL	CL	CL	CL	CL	CL
Full Hybrid WT	617	P3ID47	B54	0.6_23d	4066_AN		CC	CC	CC	CC	CC	CC	CC	CC	CC	CC	CC	CC	CC	CC	CC	CC	CC	CC	CC	CC	CC	CC	CC	CC	CC	CC	CC	CC	CC	CC	CC	CC	CC	CC	CC	CC	CC	CC	CC	CC	CC	CC	CC
Full Hybrid WT	618	P3ID47	A67	0.6_23d	4066_AO		CL	CL	CL	CL	CL	CL	CL	CL	CL	CL	CL	CL	CL	CL	CL	CL	CL	CL	CL	CL	CL	CL	CL	CL	CL	CL	CL	CL	CL	CL	CL	CL	CL	CL	CL	CL	CL	CL	CL	CL	CL	CL	CL
Full Hybrid WT	619	P3ID47	B31	0.6_23d	4066_AP		CL	CL	CL	CL	CL	CL	CL	CL	CL	CL	CL	CL	CL	CL	CL	CL	CL	CL	CL	CL	CL	CL	CL	CL	CL	CL	CL	CL	CL	CL	CL	CL	CL	CL	CL	CL	CL	CL	CL	CL	CL	CL	CL
Full Hybrid WT	620	P3ID47	A49	0.6_23d	4066_AQ		CC	CC	CC	CC	CC	CC	CC	CC	CC	CC	CC	CC	CC	CC	CC	CC	CC	CC	CC	CC	CC	CC	CC	CC	CC	CC	CC	CC	CC	CC	CC	CC	CC	CC	CC	CC	CC	CC	CC	CC	CC	CC	CC
Full Hybrid WT	621	P3ID47	A47	0.6_23d	4066_AR		LL	LL	LL	LL	LL	LL	LL	LL	LL	LL	LL	LL	LL	LL	LL	LL	LL	LL	LL	LL	LL	LL	LL	LL	LL	LL	LL	LL	LL	LL	LL	LL	LL	LL	LL	LL	LL	LL	LL	LL	LL	LL	LL
Full Hybrid WT	627	P3ID47	B54	0.6_23d	4066_AX		LL	LL	LL	LL	LL	LL	LL	LL	LL	LL	LL	LL	LL	LL	LL	LL	LL	LL	LL	LL	LL	LL	LL	LL	LL	LL	LL	LL	LL	LL	LL	LL	LL	LL	LL	LL	LL	LL	LL	LL	LL	LL	LL
Full Hybrid WT	628	P3ID47	A67	0.6_23d	4066_AY		CC	CC	CC	CC	CC	CC	CC	CC	CC	CC	CC	CC	CC	CC	CC	CC	CC	CC	CC	CC	CC	CC	CC	CC	CC	CC	CC	CC	CC	CC	CC	CC	CC	CC	CC	CC	CC	CC	CC	CC	CC	CC	CC
Full Hybrid WT	629	P3ID47	B31	0.6_23d	4066_AZ		LL	LL	LL	LL	LL	LL	LL	LL	LL	LL	LL	LL	LL	LL	LL	LL	LL	LL	LL	LL	LL	LL	LL	LL	LL	LL	LL	LL	LL	LL	LL	LL	LL	LL	LL	LL	LL	LL	LL	LL	LL	LL	LL
Full Hybrid WT	630	P3ID47	A49	0.6_23d	4066_BA		CL	CL	CL	CL	CL	CL	CL	CL	CL	CL	CL	CL	CL	CL	CL	CL	CL	CL	CL	CL	CL	CL	CL	CL	CL	CL	CL	CL	CL	CL	CL	CL	CL	CL	CL	CL	CL	CL	CL	CL	CL	CL	CL
Full Hybrid WT	631	P3ID47	A47	0.6_23d	4066_BB		CL	CL	CL	CL	CL	CL	CL	CL	CL	CL	CL	CL	CL	CL	CL	CL	CL	CL	CL	CL	CL	CL	CL	CL	CL	CL	CL	CL	CL	CL	CL	CL	CL	CL	CL	CL	CL	CL	CL	CL	CL	CL	CL
Full Hybrid WT	637	P3ID47	B54	0.6_23d	4066_BH		CC	CC	CC	CC	CC	CC	CC	CC	CC	CC	CC	CC	CC	CC	CC	CC	CC	CC	CC	CC	CC	CC	CC	CC	CC	CC	CC	CC	CC	CC	CC	CC	CC	CC	CC	CC	CC	CC	CC	CC	CC	CC	CC
Full Hybrid WT	638	P3ID47	A67	0.6_23d	4066_BI		CL	CL	CL	CL	CL	CL	CL	CL	CL	CL	CL	CL	CL	CL	CL	CL	CL	CL	CL	CL	CL	CL	CL	CL	CL	CL	CL	CL	CL	CL	CL	CL	CL	CL	CL	CL	CL	CL	CL	CL	CL	CL	CL
Full Hybrid WT	639	P3ID47	B31	0.6_23d	4066_BJ		CL	CL	CL	CL	CL	CL	CL	CL	CL	CL	CL	CL	CL	CL	CL	CL	CL	CL	CL	CL	CL	CL	CL	CL	CL	CL	CL	CL	CL	CL	CL	CL	CL	CL	CL	CL	CL	CL	CL	CL	CL	CL	CL
Full Hybrid WT	640	P3ID47	A49	0.6_23d	4066_BK		CC	CC	CC	CC	CC	CC	CC	CC	CC	CC	CC	CC	CC	CC	CC	CC	CC	CC	CC	CC	CC	CC	CC	CC	CC	CC	CC	CC	CC	CC	CC	CC	CC	CC	CC	CC	CC	CC	CC	CC	CC	CC	CC
Full Hybrid WT	641	P3ID47	A47	0.6_23d	4066_BL		LL	LL	LL	LL	LL	LL	LL	LL	LL	LL	LL	LL	LL	LL	LL	LL	LL	LL	LL	LL	LL	LL	LL	LL	LL	LL	LL	LL	LL	LL	LL	LL	LL	LL	LL	LL	LL	LL	LL	LL	LL	LL	LL
Full Hybrid WT	647	P3ID47	B54	0.6_23d	4066_BR		CL	CL	CL	CL	CL	CL	CL	CL	CL	CL	CL	CL	CL	CL	CL	CL	CL	CL	CL	CL	CL	CL	CL	CL	CL	CL	CL	CL	CL	CL	CL	CL	CL	CL	CL	CL	CL	CL	CL	CL	CL	CL	CL
Full Hybrid WT	648	P3ID47	A67	0.6_23d	4066_BS		CL	CL	CL	CL	CL	CL	CL	CL	CL	CL	CL	CL	CL	CL	CL	CL	CL	CL	CL	CL	CL	CL	CL	CL	CL	CL	CL	CL	CL	CL	CL	CL	CL	CL	CL	CL	CL	CL	CL	CL	CL	CL	CL
Full Hybrid WT	649	P3ID47	B31	0.6_23d	4066_BT		CC	CC	CC	CC	CC	CC	CC	CC	CC	CC	CC	CC	CC	CC	CC	CC	CC	CC	CC	CC	CC	CC	CC	CC	CC	CC	CC	CC	CC	CC	CC	CC	CC	CC	CC	CC	CC	CC	CC	CC	CC	CC	CC
Full Hybrid WT	650	P3ID47	A49	0.6_23d	4066_BU		CL	CL	CL	CL	CL	CL	CL	CL	CL	CL	CL	CL	CL	CL	CL	CL	CL	CL	CL	CL	CL	CL	CL	CL	CL	CL	CL	CL	CL	CL	CL	CL	CL	CL	CL	CL	CL	CL	CL	CL	CL	CL	CL
Full Hybrid WT	651	P3ID47	A47	0.6_23d	4066_BV		CL	CL	CL	CL	CL	CL	CL	CL	CL	CL	CL	CL	CL	CL	CL	CL	CL	CL	CL	CL	CL	CL	CL	CL	CL	CL	CL	CL	CL	CL	CL	CL	CL	CL	CL	CL	CL	CL	CL	CL	CL	CL	CL
Full Hybrid WT	657	P3ID47	B54	0.6_23d	4066_CB		CL	CL	CL	CL	CL	CL	CL	CL	CL	CL	CL	CL	CL	CL	CL	CL	CL	CL	CL	CL	CL	CL	CL	CL	CL	CL	CL	CL	CL	CL	CL	CL	CL	CL	CL	CL	CL	CL	CL	CL	CL	CL	CL
Full Hybrid WT	658	P3ID47	A67	0.6_23d	4066_CC		LL	LL	LL	LL	LL	LL	LL	LL	LL	LL	LL	LL	LL	LL	LL	LL	LL	LL	LL	LL	LL	LL	LL	LL	LL	LL	LL	LL	LL	LL	LL	LL	LL	LL	LL	LL	LL	LL	LL	LL	LL	LL	LL
Full Hybrid WT	659	P3ID47	B31	0.6_23d	4066_CD		CL	CL	CL	CL	CL	CL	CL	CL	CL	CL	CL	CL	CL	CL	CL	CL	CL	CL	CL	CL	CL	CL	CL	CL	CL	CL	CL	CL	CL	CL	CL	CL	CL	CL	CL	CL	CL	CL	CL	CL	CL	CL	CL
Full Hybrid WT	661	P3ID47	A47	0.6_23d	4066_CF		CL	CL	CL	CL	CL	CL	CL	CL	CL	CL	CL	CL	CL	CL	CL	CL	CL	CL	CL	CL	CL	CL	CL	CL	CL	CL	CL	CL	CL	CL	LL	LL	LL	LL	LL	LL	LL	LL	LL	LL	LL	LL	LL
Full Hybrid WT	665	P3ID47	ND	0.6_23d	4066_CJ		CL	CL	CL	CL	CL	CL	CL	CL	CL	CL	CL	CL	CL	CL	CL	CL	CL	CL	CL	CL	CL	CL	CL	CL	CL	CL	CL	CL	CL	CL	CL	CL	CL	CL	CL	CL	CL	CL	CL	CL	CL	CL	CL
Full Hybrid WT	667	P3ID47	B54	0.6_23d	4066_CL		LL	LL	LL	LL	LL	LL	LL	LL	LL	LL	LL	LL	LL	LL	LL	LL	LL	LL	LL	LL	LL	LL	LL	LL	LL	LL	LL	LL	LL	LL	LL	LL	LL	LL	LL	LL	LL	LL	LL	LL	LL	LL	LL
Full Hybrid WT	668	P3ID47	A67	0.6_23d	4066_CM		CL	CL	CL	CL	CL	CL	CL	CL	CL	CL	CL	CL	CL	CL	CL	CL	CL	CL	CL	CL	CL	CL	CL	CL	CL	CL	CL	CL	CL	CL	CL	CL	CL	CL	CL	CL	CL	CL	CL	CL	CL	CL	CL
Full Hybrid WT	669	P3ID47	B31	0.6_23d	4066_CN		CL	CL	CL	CL	LL	LL	LL	LL	LL	LL	LL	LL	LL	LL	LL	LL	LL	LL	LL	LL	LL	LL	LL	LL	LL	LL	LL	LL	LL	LL	LL	LL	LL	LL	LL	LL	LL	LL	LL	LL	LL	LL	LL
Full Hybrid WT	670	P3ID47	A49	0.6_23d	4066_CO		LL	LL	LL	LL	LL	LL	LL	LL	LL	LL	LL	LL	LL	LL	LL	LL	LL	LL	LL	LL	LL	LL	LL	LL	LL	LL	LL	LL	LL	LL	LL	LL	LL	LL	LL	LL	LL	LL	LL	LL	LL	LL	LL
Full Hybrid WT	671	P3ID47	A47	0.6_23d	4066_CP		CL	CL	CL	CL	CL	CL	CL	CL	CL	CL	CL	CL	CL	CL	CL	CL	CL	CL	CL	CL	CL	CL	CL	CL	CL	CL	CL	CL	CL	CL	CL	CL	CL	CL	CL	CL	CL	CL	CL	CL	CL	CL	CL
Full Hybrid WT	677	P3ID47	B54	0.6_23d	4067_D		CC	CC	CC	CC	CC	CC	CC	CC	CC	CC	CC	CC	CC	CC	CC	CC	CC	CC	CC	CC	CC	CC	CC	CC	CC	CC	CC	CC	CC	CC	CC	CC	CC	CC	CC	CC	CC	CC	CC	CC	CC	CC	CC
Full Hybrid WT	678	P3ID47	A67	0.6_23d	4067_E		CL	CL	CL	CL	CL	CL	CL	CL	CL	CL	CL	CL	CL	CL	CL	CL	CL	CL	CL	CL	CL	CL	CL	CL	CL	CL	CL	CL	CL	CL	CL	CL	CL	CL	CL	CL	CL	CL	CL	CL	CL	CL	CL
Full Hybrid WT	679	P3ID47	B31	0.6_23d	4067_F		CL	CL	CL	CL	CL	CL	CL	CL	CL	CL	CL	CL	CL	CL	CL	CL	CL	CL	CL	CL	CL	CL	CL	CL	CL	CL	CL	CL	CL	CL	CL	CL	CL	CL	CL	CL	CL	CL	CL	CL	CL	CL	CL
Full Hybrid WT	680	NA	NA	NA	4067_H		LL	LL	LL	LL	LL	LL	LL	LL	LL	LL	LL	LL	LL	LL	LL	LL	LL	LL	LL	LL	LL	LL	LL	LL	LL	LL	LL	LL	LL	LL	LL	LL	LL	LL	LL	LL	LL	LL	LL	LL	LL	LL	LL
Full Hybrid WT	682	P3ID47	ND	0.6_23d	4067_J		CC	CC	CC	CC	CC	CC	CC	CC	CC	CC	CC	CC	CC	CC	CC	CC	CC	CC	CC	CC	CC	CC	CC	CC	CC	CC	CC	CC	CC	CC	CC	CC	CC	CC	CC	CC	CC	CC	CC	CC	CC	CC	CC
Full Hybrid WT	687	P3ID47	B54	0.6_23d	4067_N		CC	CC	CC	CC	CC	CC	CC	CC	CC	CC	CC	CC	CC	CC	CC	CC	CC	CC	CC	CC	CC	CC	CC	CC	CC	CC	CC	CC	CC	CC	CC	CC	CC	CC	CC	CC	CC	CC	CC	CC	CC	CC	CC
Full Hybrid WT	689	P3ID47	B31	0.6_23d	4067_P		CC	CC	CC	CC	CC	CC	CC	CC	CC	CC	CC	CC	CC	CC	CC	CC	CC	CC	CC	CC	CC	CC	CC	CC	CC	CC	CC	CC	CC	CC	CC	CC	CC	CC	CC	CC	CC	CC	CC	CC	CC	CC	CC
Full Hybrid WT	690	P3ID47	A49	0.6_23d	4067_Q		CC	CC	CC	CC	CC	CC	CC	CC	CC	CC	CC	CC	CC	CC	CC	CC	CC	CC	CC	CC	CC	CC	CC	CC	CC	CC	CC	CC	CC	CC	CC	CC	CC	CC	CC	CC	CC	CC	CC	CC	CC	CC	CC
Full Hybrid WT	691	P3ID47	A47	0.6_23d	4067_R		LL	LL	LL	LL	LL	LL	LL	LL	LL	LL	LL	LL	LL	LL	LL	LL	LL	LL	LL	LL	LL	LL	LL	LL	LL	LL	LL	LL	LL	LL	LL	LL	LL	LL	LL	LL	LL	LL	LL	LL	LL	LL	LL
Full Hybrid WT	697	P3ID47	B54	0.6_23d	4067_X		CL	CL	CL	CL	CL	CL	CL	CL	CL	CL	CL	CL	CL	CL	CL	CL	CL	CL	CL	CL	CL	CL	CL	CL	CL	CL	CL	CL	CL	CL	CL	CL	CL	CL	CL	CL	CL	CL	CL	CL	CL	CL	CL
Full Hybrid WT	698	P3ID47	A67	0.6_23d	4067_Y		CL	CL	CL	CL	CL	CL	CL	CL	CL	CL	CL	CL	CL	CL	CL	CL	CL	CL	CL	CL	CL	CL	CL	CL	CL	CL	CL	CL	CL	CL	CL	CL	CL	CL	CL	CL	CL	CL	CL	CL	CL	CL	CL
Full Hybrid WT	699	P3ID47	B31	0.6_23d	4067_Z		CL	CL	CL	CL	CL	CL	CL	CL	CL	CL	CL	CL	CL	CL	CL	CL	CL	CL	CL	CL	CL	CL	CL	CL	CL	CL	CL	CL	CL	CL	CL	CL	CL	CL	CL	CL	CL	CL	CL	CL	CL	CL	CL
Full Hybrid WT	700	P3ID47	A49	0.6_23d	4067_AA		CC	CC	CC	CC	CC	CC	CC	CC	CC	CC	CC	CC	CC	CC	CC	CC	CC	CC	CC	CC	CC	CC	CC	CC	CC	CC	CC	CC	CC	CC	CC	CC	CC	CC	CC	CC	CC	CC	CC	CC	CC	CC	CC
Full Hybrid WT	701	P3ID47	A47	0.6_23d	4067_AB		CC	CC	CC	CC	CC	CC	CC	CC	CC	CC	CC	CC	CC	CC	CC	CC	CC	CC	CC	CC	CC	CC	CC	CC	CC	CC	CC	CC	CC	CC	CC	CC	CC	CC	CC	CC	CC	CC	CC	CC	CC	CC	CC
Full Hybrid WT	707	P3ID47	B54	0.6_23d	4067_AH		CL	CL	CL	CL	CL	CL	CL	CL	CL	CL	CL	CL	CL	CL	CL	CL	CL	CL	CL	CL	CL	CL	CL	CL	CL	CL	CL	CL	CL	CL	CL	CL	CL	CL	CL	CL	CL	CL	CL	CL	CL	CL	CL
Full Hybrid WT	708	P3ID47	A67	0.6_23d	4067_AI		LL	LL	LL	LL	LL	LL	LL	LL	LL	LL	LL	LL	LL	LL	LL	LL	LL	LL	LL	LL	LL	LL	LL	LL	LL	LL	LL	LL	LL	LL	LL	LL	LL	LL	LL	LL	LL	LL	LL	LL	LL	LL	LL
Full Hybrid WT	709	P3ID47	B31	0.6_23d	4067_AJ		CC	CC	CC	CC	CC	CC	CC	CC	CC	CC	CC	CC	CC	CC	CC	CC	CC	CC	CC	CC	CC	CC	CC	CC	CC	CC	CC	CC	CC	CC	CC	CC	CC	CC	CC	CC	CC	CC	CC	CC	CC	CC	CC
Full Hybrid WT	710	P3ID47	A49	0.6_23d	4067_AK		CL	CL	CL	CL	CL	CL	CL	CL	CL	CL	CL	CL	CL	CL	CL	CL	CL	CL	CL	CL	CL	CL	CL	CL	CL	CL	CL	CL	CL	CL	CL	CL	CL	CL	CL	CL	CL	CL	CL	CL	CL	CL	CL
Full Hybrid WT	711	P3ID47	A47	0.6_23d	4067_AL		CL	CL	CL	CL	CL	CL	CL	CL	CL	CL	CL	CL	CL	CL	CL	CL	CL	CL	CL	CL	CL	CL	CL	CL	CL	CL	CL	CL	CL	CL	CL	CL	CL	CL	CL	CL	CL	CL	CL	CL	CL	CL	CL
Full Hybrid WT	717	P3ID47	B54	0.6_23d	4067_AR		CL	CL	CL	CL	CL	CL	CL	CL	CL	CL	CL	CL	CL	CL	CL	CL	CL	CL	CL	CL	CL	CL	CL	CL	CL	CL	CL	CL	CL	CL	CL	CL	CL	CL	CL	CL	CL	CL	CL	CL	CL	CL	CL
Full Hybrid WT	718	P3ID47	A67	0.6_23d	4067_AS		CL	CL	CL	CL	CL	CL	CL	CL	CL	CL	CL	CL	CL	CL	CL	CL	CL	CL	CL	CL	CL	CL	CL	CL	CL	CL	CL	CL	CL	CL	CL	CL	CL	CL	CL	CL	CL	CL	CL	CL	CL	CL	CL
Full Hybrid WT	719	P3ID47	B31	0.6_23d	4067_AT		CC	CC	CC	CC	CC	CC	CC	CC	CC	CC	CC	CC	CC	CC	CC	CC	CC	CC	CC	CC	CC	CC	CC	CC	CC	CC	CC	CC	CC	CC	CC	CC	CC	CC	CC	CC	CC	CC	CC	CC	CC	CC	CC
Full Hybrid WT	720	P3ID47	A49	0.6_23d	4067_AU		CC	CC	CC	CC	CC	CC	CC	CC	CC	CC	CC	CC	CC	CC	CC	CC	CC	CC	CC	CC	CC	CC	CC	CC	CC	CC	CC	CC	CC	CC	CC	CC	CC	CC	CC	CC	CC	CC	CC	CC	CC	CC	CC
Full Hybrid WT	721	P3ID47	A47	0.6_23d	4067_AV		CL	CL	CL	CL	CL	CL	CL	CL	CL	CL	CL	CL	CL	CL	CL	CL	CL	CL	CL	CL	CL	CL	CL	CL	CL	CL	CL	CL	CL	CL	CL	CL	CL	CL	CL	CL	CL	CL	CL	CL	CL	CL	CL
[truncated: 2,882 more columns]

## Sheet: FullHybrid_WT_K3_Genotype
						Marker >	C3_1	C3_51876	C3_61650	C3_64944	C3_71824	C3_77241	C3_78346	C3_80235	C3_80832	C3_80858	C3_80882	C3_83361	C3_83890	C3_85328	C3_85729	C3_87784	C3_100542	C3_101124	C3_101508	C3_103604	C3_114820	C3_115807	C3_116682	C3_119591	C3_122009	C3_122082	C3_126341	C3_127409	C3_128012	C3_128547	C3_132511	C3_134125	C3_135062	C3_136062	C3_137557	C3_140416	C3_140494	C3_154339	C3_156304	C3_156334	C3_156607	C3_165716	C3_167028
						Chromosome >	3	3	3	3	3	3	3	3	3	3	3	3	3	3	3	3	3	3	3	3	3	3	3	3	3	3	3	3	3	3	3	3	3	3	3	3	3	3	3	3	3	3	3
						Position index >	0	0.221474855350356	0.263203115744264	0.277266231125636	0.306639101138946	0.329765966961925	0.334483557276563	0.342548288592717	0.345097068156372	0.345208070281422	0.345310533781469	0.355894159473765	0.358152625787288	0.36429189716507	0.366003891478346	0.374777328669821	0.429245217569502	0.431729957445628	0.433369373446371	0.442317852450425	0.490202461472123	0.494416272911532	0.498151921350725	0.510571351418853	0.52089454904853	0.521206208861172	0.539389210806911	0.543948836558977	0.546523231997643	0.548807314186178	0.565730868943847	0.572621539321969	0.576621885136282	0.580891197638216	0.587273819828608	0.599479784271639	0.59981279064679	0.658921422236074	0.667310621302375	0.667438700677433	0.668604222990461	0.707493390570583	0.713094728573121
Population	ID_Pot_Pheno	ID_Manip_Pheno	Line	Treatment	ID_Geno
Full Hybrid WT	7	P3ID47	B54	0.6_23d	4055_F		CC	CC	CC	CC	CC	CC	CC	CC	CC	CC	CC	CC	CC	CC	CC	CC	CC	CC	CC	CC	CC	CC	CC	CC	CC	CC	CC	CC	CC	CC	CC	CC	CC	CC	CC	CC	CC	CC	CC	CC	CC	CC	CC
Full Hybrid WT	8	P3ID47	A67	0.6_23d	4055_G		CC	CC	CC	CC	CC	CC	CC	CC	CC	CC	CC	CC	CC	CC	CC	CC	CC	CC	CC	CC	CC	CC	CC	CC	CC	CC	CC	CC	CC	CC	CC	CC	CC	CC	CC	CC	CC	CC	CC	CC	CC	CC	CC
Full Hybrid WT	9	P3ID47	B31	0.6_23d	4055_H		CL	CL	CL	CL	CL	CL	CL	CL	CL	CL	CL	CL	CL	CL	CL	CL	CL	CL	CL	CL	CL	CL	CL	CL	CL	CL	CL	CL	CL	CL	CL	CL	CL	CL	CL	CL	CL	CL	CL	CL	CL	CL	CL
Full Hybrid WT	10	P3ID47	A49	0.6_23d	4055_I		CC	CC	CC	CC	CC	CC	CC	CC	CC	CC	CC	CC	CC	CC	CC	CC	CC	CC	CC	CC	CC	CC	CC	CC	CC	CC	CC	CC	CC	CC	CC	CC	CC	CC	CC	CC	CC	CC	CC	CC	CC	CC	CC
Full Hybrid WT	11	P3ID47	A47	0.6_23d	4055_J		LL	LL	LL	LL	LL	LL	LL	LL	LL	LL	LL	LL	LL	LL	LL	LL	LL	LL	LL	LL	LL	LL	LL	LL	LL	LL	LL	LL	LL	LL	LL	LL	LL	LL	LL	LL	LL	LL	LL	LL	LL	LL	LL
Full Hybrid WT	17	P3ID47	B54	0.6_23d	4055_P		CL	CL	CL	CL	CL	CL	CL	CL	CL	CL	CL	CL	CL	CL	CL	CL	CL	CL	CL	CL	CL	CL	CL	CL	CL	CL	CL	CL	CL	CL	CL	CL	CL	CL	CL	CL	CL	CL	CL	CL	CL	CL	CL
Full Hybrid WT	18	P3ID47	A67	0.6_23d	4055_Q		CL	CL	CL	CL	CL	CL	CL	CL	CL	CL	CL	CL	CL	CL	CL	CL	CL	CL	CL	CL	CL	CL	CL	CL	CL	CL	CL	CL	CL	CL	CL	CL	CL	CL	CL	CL	CL	CL	CL	CL	CL	CL	CL
Full Hybrid WT	19	P3ID47	B31	0.6_23d	4055_R		CL	CL	CL	CL	CL	CL	CL	CL	CL	CL	CL	CL	CL	CL	CL	CL	CL	CL	CL	CL	CL	CL	CL	CL	CL	CL	CL	CL	CL	CL	CL	CL	CL	CL	CL	CL	CL	CL	CL	CL	CL	CL	CL
Full Hybrid WT	20	P3ID47	A49	0.6_23d	4055_S		CL	CL	CL	CL	CL	CL	CL	CL	CL	CL	CL	CL	CL	CL	CL	CL	CL	CL	CL	CL	CL	CL	CL	CL	CL	CL	CL	CL	CL	CL	CL	CL	CL	CL	CL	CL	CL	CL	CL	CL	CL	CL	CL
Full Hybrid WT	21	P3ID47	A47	0.6_23d	4055_T		CL	CL	CL	CL	CL	CL	CL	CL	CL	CL	CL	CL	CL	CL	CL	CL	CL	CL	CL	CL	CL	CL	CL	CL	CL	CL	CL	CL	CL	CL	CL	CL	CL	CL	CL	CL	CL	CL	CL	CL	CL	CL	CL
Full Hybrid WT	27	P3ID47	B54	0.6_23d	4055_Z		CL	CL	CL	CL	CL	CL	CL	CL	CL	CL	CL	CL	CL	CL	CL	CL	CL	CL	CL	CL	CL	CL	CL	CL	CL	CL	CL	CL	CL	CL	CL	CL	CL	CL	CL	CL	CL	CL	CL	CL	CL	CL	CL
Full Hybrid WT	28	P3ID47	A67	0.6_23d	4055_AA		CL	CL	CL	CL	CL	CL	CL	CL	CL	CL	CL	CL	CL	CL	CL	CL	CL	CL	CL	CL	CL	CL	CL	CL	CL	CL	CL	CL	CL	CL	CL	CL	CL	CL	CL	CL	CL	CL	CL	CL	CL	CL	CL
Full Hybrid WT	29	P3ID47	B31	0.6_23d	4055_AB		CL	CL	CL	CL	CL	CL	CL	CL	CL	CL	CL	CL	CL	CL	CL	CL	CL	CL	CL	CL	CL	CL	CL	CL	CL	CL	CL	CL	CL	CL	CL	CL	CL	CL	CL	CL	CL	CL	CL	CL	CL	CL	CL
Full Hybrid WT	30	P3ID47	A49	0.6_23d	4055_AC		CL	CL	CL	CL	CL	CL	CL	CL	CL	CL	CL	CL	CL	CL	CL	CL	CL	CL	CL	CL	CL	CL	CL	CL	CL	CL	CL	CL	CL	CL	CL	CL	CL	CL	CL	CL	CL	CL	CL	CL	CL	CL	CL
Full Hybrid WT	31	P3ID47	A47	0.6_23d	4055_AD		CL	CL	CL	CL	CL	CL	CL	CL	CL	CL	CL	CL	CL	CL	CL	CL	CL	CL	CL	CL	CL	CL	CL	CL	CL	CL	CL	CL	CL	CL	CL	CL	CL	CL	CL	CL	CL	CL	CL	CL	CL	CL	CL
Full Hybrid WT	37	P3ID47	B54	0.6_23d	4055_AJ		LL	LL	LL	LL	LL	LL	LL	LL	LL	LL	LL	LL	LL	LL	LL	LL	LL	LL	LL	LL	LL	LL	LL	LL	LL	LL	LL	LL	LL	LL	LL	LL	LL	LL	LL	LL	LL	LL	LL	LL	LL	LL	LL
Full Hybrid WT	38	P3ID47	A67	0.6_23d	4055_AK		CL	CL	CL	CL	CL	CL	CL	CL	CL	CL	CL	CL	CL	CL	CL	CL	CL	CL	CL	CL	CL	CL	CL	CL	CL	CL	CL	CL	CL	CL	CL	CL	CL	CL	CL	CL	CL	CL	CL	CL	CL	CL	CL
Full Hybrid WT	39	P3ID47	B31	0.6_23d	4055_AL		LL	LL	LL	LL	LL	LL	LL	LL	LL	LL	LL	LL	LL	LL	LL	LL	LL	LL	LL	LL	LL	LL	LL	LL	LL	LL	LL	LL	LL	LL	LL	LL	LL	LL	LL	LL	LL	LL	LL	LL	LL	LL	LL
Full Hybrid WT	40	P3ID47	A49	0.6_23d	4055_AM		CC	CC	CC	CC	CC	CC	CC	CC	CC	CC	CC	CC	CC	CC	CC	CC	CC	CC	CC	CC	CC	CC	CC	CC	CC	CC	CC	CC	CC	CC	CC	CC	CC	CC	CC	CC	CC	CC	CC	CC	CC	CC	CC
Full Hybrid WT	41	P3ID47	A47	0.6_23d	4055_AN		LL	LL	LL	LL	LL	LL	LL	LL	LL	LL	LL	LL	LL	LL	LL	LL	LL	LL	LL	LL	LL	LL	LL	LL	LL	LL	LL	LL	LL	LL	LL	LL	LL	LL	LL	LL	LL	LL	LL	LL	LL	LL	LL
Full Hybrid WT	47	P3ID47	B54	0.6_23d	4055_AT		CC	CC	CC	CC	CC	CC	CC	CC	CC	CC	CC	CC	CC	CC	CC	CC	CC	CC	CC	CC	CC	CC	CC	CC	CC	CC	CC	CC	CC	CC	CC	CC	CC	CC	CC	CC	CC	CC	CC	CC	CC	CC	CC
Full Hybrid WT	48	P3ID47	A67	0.6_23d	4055_AU		CL	CL	CL	CL	CL	CL	CL	CL	CL	CL	CL	CL	CL	CL	CL	CL	CL	CL	CL	CL	CL	CL	CL	CL	CL	CL	CL	CL	CL	CL	CL	CL	CL	CL	CL	CL	CL	CL	CL	CL	CL	CL	CL
Full Hybrid WT	49	P3ID47	B31	0.6_23d	4055_AV		CC	CC	CC	CC	CC	CC	CC	CC	CC	CC	CC	CC	CC	CC	CC	CC	CC	CC	CC	CC	CC	CC	CC	CC	CC	CC	CC	CC	CC	CC	CC	CC	CC	CC	CC	CC	CC	CC	CC	CC	CC	CC	CC
Full Hybrid WT	50	P3ID47	A49	0.6_23d	4055_AW		CC	CC	CC	CC	CC	CC	CC	CC	CC	CC	CC	CC	CC	CC	CC	CC	CC	CC	CC	CC	CC	CC	CC	CC	CC	CC	CC	CC	CC	CC	CC	CC	CC	CC	CC	CC	CC	CC	CC	CC	CC	CC	CC
Full Hybrid WT	51	P3ID47	A47	0.6_23d	4055_AX		CC	CC	CC	CC	CC	CC	CC	CC	CC	CC	CC	CC	CC	CC	CC	CC	CC	CC	CC	CC	CC	CC	CC	CC	CC	CC	CC	CC	CC	CC	CC	CC	CC	CC	CC	CC	CC	CC	CC	CC	CC	CC	CC
Full Hybrid WT	57	P3ID47	B54	0.6_23d	4055_BD		CL	CL	CL	CL	CL	CL	CL	CL	CL	CL	CL	CL	CL	CL	CL	CL	CL	CL	CL	CL	CL	CL	CL	CL	CL	CL	CL	CL	CL	CL	CL	CL	CL	CL	CL	CL	CL	CL	CL	CL	CL	CL	CL
Full Hybrid WT	58	P3ID47	A67	0.6_23d	4055_BE		CL	CL	CL	CL	CL	CL	CL	CL	CL	CL	CL	CL	CL	CL	CL	CL	CL	CL	CL	CL	CL	CL	CL	CL	CL	CL	CL	CL	CL	CL	CL	CL	CL	CL	CL	CL	CL	CL	CL	CL	CL	CL	CL
Full Hybrid WT	59	P3ID47	B31	0.6_23d	4055_BF		CC	CC	CC	CC	CC	CC	CC	CC	CC	CC	CC	CC	CC	CC	CC	CC	CC	CC	CC	CC	CC	CC	CC	CC	CC	CC	CC	CC	CC	CC	CC	CC	CC	CC	CC	CC	CC	CC	CC	CC	CC	CC	CC
Full Hybrid WT	60	P3ID47	A49	0.6_23d	4055_BG		LL	LL	LL	LL	LL	LL	LL	LL	LL	LL	LL	LL	LL	LL	LL	LL	LL	LL	LL	LL	LL	LL	LL	LL	LL	LL	LL	LL	LL	LL	LL	LL	LL	LL	LL	LL	LL	LL	LL	LL	LL	LL	LL
Full Hybrid WT	61	P3ID47	A47	0.6_23d	4055_BH		CL	CL	CL	CL	CL	CL	CL	CL	CL	CL	CL	CL	CL	CL	CL	CL	CL	CL	CL	CL	CL	CL	CL	CL	CL	CL	CL	CL	CL	CL	CL	CL	CL	CL	CL	CL	CL	CL	CL	CL	CL	CL	CL
Full Hybrid WT	67	P3ID47	B54	0.6_23d	4055_BN		CL	CL	CL	CL	CL	CL	CL	CL	CL	CL	CL	CL	CL	CL	CL	CL	CL	CL	CL	CL	CL	CL	CL	CL	CL	CL	CL	CL	CL	CL	CL	CL	CL	CL	CL	CL	CL	CL	CL	CL	CL	CL	CL
Full Hybrid WT	68	P3ID47	A67	0.6_23d	4055_BO		CL	CL	CL	CL	CL	CL	CL	CL	CL	CL	CL	CL	CL	CL	CL	CL	CL	CL	CL	CL	CL	CL	CL	CL	CL	CL	CL	CL	CL	CL	CL	CL	CL	CL	CL	CL	CL	CL	CL	CL	CL	CL	CL
Full Hybrid WT	70	P3ID47	A49	0.6_23d	4055_BQ		CC	CC	CC	CC	CC	CC	CC	CC	CC	CC	CC	CC	CC	CC	CC	CC	CC	CC	CC	CC	CC	CC	CC	CC	CC	CC	CC	CC	CC	CC	CC	CC	CC	CC	CC	CC	CC	CC	CC	CC	CC	CC	CC
Full Hybrid WT	71	P3ID47	A47	0.6_23d	4055_BR		CC	CC	CC	CC	CC	CC	CC	CC	CC	CC	CC	CC	CC	CC	CC	CC	CC	CC	CC	CC	CC	CC	CC	CC	CC	CC	CC	CC	CC	CC	CC	CC	CC	CC	CC	CC	CC	CC	CC	CC	CC	CC	CC
Full Hybrid WT	77	P3ID47	B54	0.6_23d	4055_BX		CC	CC	CC	CC	CC	CC	CC	CC	CC	CC	CC	CC	CC	CC	CC	CC	CC	CC	CC	CC	CC	CC	CC	CC	CC	CC	CC	CC	CC	CC	CC	CC	CC	CC	CC	CC	CC	CC	CC	CC	CC	CC	CC
Full Hybrid WT	78	P3ID47	A67	0.6_23d	4055_BY		CL	CL	CL	CL	CL	CL	CL	CL	CL	CL	CL	CL	CL	CL	CL	CL	CL	CL	CL	CL	CL	CL	CL	CL	CL	CL	CL	CL	CL	CL	CL	CL	CL	CL	CL	CL	CL	CL	CL	CL	CL	CL	CL
Full Hybrid WT	79	P3ID47	B31	0.6_23d	4055_BZ		CL	CL	CL	CL	CL	CL	CL	CL	CL	CL	CL	CL	CL	CL	CL	CL	CL	CL	CL	CL	CL	CL	CL	CL	CL	CL	CL	CL	CL	CL	CL	CL	CL	CL	CL	CL	CL	CL	CL	CL	CL	CL	CL
Full Hybrid WT	80	P3ID47	A49	0.6_23d	4055_CA		LL	LL	LL	LL	LL	LL	LL	LL	LL	LL	LL	LL	LL	LL	LL	LL	LL	LL	LL	LL	LL	LL	LL	LL	LL	LL	LL	LL	LL	LL	LL	LL	LL	LL	LL	LL	LL	LL	LL	LL	LL	LL	LL
Full Hybrid WT	81	P3ID47	A47	0.6_23d	4055_CB		LL	LL	LL	LL	LL	LL	LL	LL	LL	LL	LL	LL	LL	LL	LL	LL	LL	LL	LL	LL	LL	LL	LL	LL	LL	LL	LL	LL	LL	LL	LL	LL	LL	LL	LL	LL	LL	LL	LL	LL	LL	LL	LL
Full Hybrid WT	87	P3ID47	B54	0.6_23d	4055_CH		CC	CC	CC	CC	CC	CC	CC	CC	CC	CC	CC	CC	CC	CC	CC	CC	CC	CC	CC	CC	CC	CC	CC	CC	CC	CC	CC	CC	CC	CC	CC	CC	CC	CC	CC	CC	CC	CC	CC	CC	CC	CC	CC
Full Hybrid WT	88	P3ID47	A67	0.6_23d	4055_CI		CL	CL	CL	CL	CL	CL	CL	CL	CL	CL	CL	CL	CL	CL	CL	CL	CL	CL	CL	CL	CL	CL	CL	CL	CL	CL	CL	CL	CL	CL	CL	CL	CL	CL	CL	CL	CL	CL	CL	CL	CL	CL	CL
Full Hybrid WT	89	P3ID47	B31	0.6_23d	4055_CJ		CC	CC	CC	CC	CC	CC	CC	CC	CC	CC	CC	CC	CC	CC	CC	CC	CC	CC	CC	CC	CC	CC	CC	CC	CC	CC	CC	CC	CC	CC	CC	CC	CC	CC	CC	CC	CC	CC	CC	CC	CC	CC	CC
Full Hybrid WT	90	P3ID47	A49	0.6_23d	4055_CK		CL	CL	CL	CL	CL	CL	CL	CL	CL	CL	CL	CL	CL	CL	CL	CL	CL	CL	CL	CL	CL	CL	CL	CL	CL	CL	CL	CL	CL	CL	CL	CL	CL	CL	CL	CL	CL	CL	CL	CL	CL	CL	CL
Full Hybrid WT	91	P3ID47	A47	0.6_23d	4055_CL		CC	CC	CC	CC	CC	CC	CC	CC	CC	CC	CC	CC	CC	CC	CC	CC	CC	CC	CC	CC	CC	CC	CC	CC	CC	CC	CC	CC	CC	CC	CC	CC	CC	CC	CC	CC	CC	CC	CC	CC	CC	CC	CC
Full Hybrid WT	97	P3ID47	B54	0.6_23d	4067_BJ		CL	CL	CL	CL	CL	CL	CL	CL	CL	CL	CL	CL	CL	CL	CL	CL	CL	CL	CL	CL	CL	CL	CL	CL	CL	CL	CL	CL	CL	CL	CL	CL	CL	CL	CL	CL	CL	CL	CL	CL	CL	CL	CL
Full Hybrid WT	98	P3ID47	A67	0.6_23d	4056_A		CL	CL	CL	CL	CL	CL	CL	CL	CL	CL	CL	CL	CL	CL	CL	CL	CL	CL	CL	CL	CL	CL	CL	CL	CL	CL	CL	CL	CL	CL	CL	CL	CL	CL	CL	CL	CL	CL	CL	CL	CL	CL	CL
Full Hybrid WT	99	P3ID47	B31	0.6_23d	4056_B		CL	CL	CL	CL	CL	CL	CL	CL	CL	CL	CL	CL	CL	CL	CL	CL	CL	CL	CL	CL	CL	CL	CL	CL	CL	CL	CL	CL	CL	CL	CL	CL	CL	CL	CL	CL	CL	CL	CL	CL	CL	CL	CL
Full Hybrid WT	100	P3ID47	A49	0.6_23d	4056_C		CL	CL	CL	CL	CL	CL	CL	CL	CL	CL	CL	CL	CL	CL	CL	CL	CL	CL	CL	CL	CL	CL	CL	CL	CL	CL	CL	CL	CL	CL	CL	CL	CL	CL	CL	CL	CL	CL	CL	CL	CL	CL	CL
Full Hybrid WT	107	P3ID47	B54	0.6_23d	4056_J		CL	CL	CL	CL	CL	CL	CL	CL	CL	CL	CL	CL	CL	CL	CL	CL	CL	CL	CL	CL	CL	CL	CL	CL	CL	CL	CL	CL	CL	CL	CL	CL	CL	CL	CL	CL	CL	CL	CL	CL	CL	CL	CL
Full Hybrid WT	108	P3ID47	A67	0.6_23d	4056_K		CC	CC	CC	CC	CC	CC	CC	CC	CC	CC	CC	CC	CC	CC	CC	CC	CC	CC	CC	CC	CC	CC	CC	CC	CC	CC	CC	CC	CC	CC	CC	CC	CC	CC	CC	CC	CC	CC	CC	CC	CC	CC	CC
Full Hybrid WT	109	P3ID47	B31	0.6_23d	4056_L		CL	CL	CL	CL	CL	CL	CL	CL	CL	CL	CL	CL	CL	CL	CL	CL	CL	CL	CL	CL	CL	CL	CL	CL	CL	CL	CL	CL	CL	CL	CL	CL	CL	CL	CL	CL	CL	CL	CL	CL	CL	CL	CL
Full Hybrid WT	110	P3ID47	A49	0.6_23d	4056_M		CL	CL	CL	CL	CL	CL	CL	CL	CL	CL	CL	CL	CL	CL	CL	CL	CL	CL	CL	CL	CL	CL	CL	CL	CL	CL	CL	CL	CL	CL	CL	CL	CL	CL	CL	CL	CL	CL	CL	CL	CL	CL	CL
Full Hybrid WT	111	P3ID47	A47	0.6_23d	4056_N		CL	CL	CL	CL	CL	CL	CL	CL	CL	CL	CL	CL	CL	CL	CL	CL	CL	CL	CL	CL	CL	CL	CL	CL	CL	CL	CL	CL	CL	CL	CL	CL	CL	CL	CL	CL	CL	CL	CL	CL	CL	CL	CL
Full Hybrid WT	117	P3ID47	B54	0.6_23d	4056_T		CL	CL	CL	CL	CL	CL	CL	CL	CL	CL	CL	CL	CL	CL	CL	CL	CL	CL	CL	CL	CL	CL	CL	CL	CL	CL	CL	CL	CL	CL	CL	CL	CL	CL	CL	CL	CL	CL	CL	CL	CL	CL	CL
Full Hybrid WT	118	P3ID47	A67	0.6_23d	4056_U		CL	CL	CL	CL	CL	CL	CL	CL	CL	CL	CL	CL	CL	CL	CL	CL	CL	CL	CL	CL	CL	CL	CL	CL	CL	CL	CL	CL	CL	CL	CL	CL	CL	CL	CL	CL	CL	CL	CL	CL	CL	CL	CL
Full Hybrid WT	119	NA	NA	NA	4056_V		LL	LL	LL	LL	LL	LL	LL	LL	LL	LL	LL	LL	LL	LL	LL	LL	LL	LL	LL	LL	LL	LL	LL	LL	LL	LL	LL	LL	LL	LL	LL	LL	LL	LL	LL	LL	LL	LL	LL	LL	LL	LL	LL
Full Hybrid WT	120	P3ID47	A49	0.6_23d	4056_W		CL	CL	CL	CL	CL	CL	CL	CL	CL	CL	CL	CL	CL	CL	CL	CL	CL	CL	CL	CL	CL	CL	CL	CL	CL	CL	CL	CL	CL	CL	CL	CL	CL	CL	CL	CL	CL	CL	CL	CL	CL	CL	CL
Full Hybrid WT	121	P3ID47	A47	0.6_23d	4056_X		CL	CL	CL	CL	CL	CL	CC	CC	CC	CC	CC	CC	CC	CC	CC	CC	CC	CC	CC	CC	CC	CC	CC	CC	CC	CC	CC	CC	CC	CC	CC	CC	CC	CC	CC	CC	CC	CC	CC	CC	CC	CC	CC
Full Hybrid WT	127	P3ID47	B54	0.6_23d	4056_AD		CL	CL	CL	CL	CL	CL	CL	CL	CL	CL	CL	CL	CL	CL	CL	CL	CL	CL	CL	CL	CL	CL	CL	CL	CL	CL	CL	CL	CL	CL	CL	CL	CL	CL	CL	CL	CL	CL	CL	CL	CL	CL	CL
Full Hybrid WT	128	P3ID47	A67	0.6_23d	4056_AE		CL	CL	CL	CL	CL	CL	CL	CL	CL	CL	CL	CL	CL	CL	CL	CL	CL	CL	CL	CL	CL	CL	CL	CL	CL	CL	CL	CL	CL	CL	CL	CL	CL	CL	CL	CL	CL	CL	CL	CL	CL	CL	CL
Full Hybrid WT	129	P3ID47	B31	0.6_23d	4056_AF		CC	CC	CC	CC	CC	CC	CC	CC	CC	CC	CC	CC	CC	CC	CC	CC	CC	CC	CC	CC	CC	CC	CC	CC	CC	CC	CC	CC	CC	CC	CC	CC	CC	CC	CC	CC	CC	CC	CC	CC	CC	CC	CC
Full Hybrid WT	130	P3ID47	A49	0.6_23d	4056_AG		CL	CL	CL	CL	CL	CL	CL	CL	CL	CL	CL	CL	CL	CL	CL	CL	CL	CL	CL	CL	CL	CL	CL	CL	CL	CL	CL	CL	CL	CL	CL	CL	CL	CL	CL	CL	CL	CL	CL	CL	CL	CL	CL
Full Hybrid WT	131	P3ID47	A47	0.6_23d	4056_AH		LL	LL	LL	LL	LL	LL	LL	LL	LL	LL	LL	LL	LL	LL	LL	LL	LL	LL	LL	LL	LL	LL	LL	LL	LL	LL	LL	LL	LL	LL	LL	LL	LL	LL	LL	LL	LL	LL	LL	LL	LL	LL	LL
Full Hybrid WT	137	P3ID47	B54	0.6_23d	4056_AN		CC	CC	CC	CC	CC	CC	CC	CC	CC	CC	CC	CC	CC	CC	CC	CC	CC	CC	CC	CC	CC	CC	CC	CC	CC	CC	CC	CC	CC	CC	CC	CC	CC	CC	CC	CC	CC	CC	CC	CC	CC	CC	CC
Full Hybrid WT	138	P3ID47	A67	0.6_23d	4056_AO		CL	CL	CL	CL	CL	CL	CL	CL	CL	CL	CL	CL	CL	CL	CL	CL	CL	CL	CL	CL	CL	CL	CL	CL	CL	CL	CL	CL	CL	CL	CL	CL	CL	CL	CL	CL	CL	CL	CL	CL	CL	CL	CL
Full Hybrid WT	139	P3ID47	B31	0.6_23d	4056_AP		CL	CL	CL	CL	CL	CL	CL	CL	CL	CL	CL	CL	CL	CL	CL	CL	CL	CL	CL	CL	CL	CL	CL	CL	CL	CL	CL	CL	CL	CL	CL	CL	CL	CL	CL	CL	CL	CL	CL	CL	CL	CL	CL
Full Hybrid WT	140	P3ID47	A49	0.6_23d	4056_AQ		LL	LL	LL	LL	LL	LL	LL	LL	LL	LL	LL	LL	LL	LL	LL	LL	LL	LL	LL	LL	LL	LL	LL	LL	LL	LL	LL	LL	LL	LL	LL	LL	LL	LL	LL	LL	LL	LL	LL	LL	LL	LL	LL
Full Hybrid WT	141	P3ID47	A47	0.6_23d	4056_AR		CL	CL	CL	CL	CL	CL	CL	CL	CL	CL	CL	CL	CL	CL	CL	CL	CL	CL	CL	CL	CL	CL	CL	CL	CL	CL	CL	CL	CL	CL	CL	CL	CL	CL	CL	CL	CL	CL	CL	CL	CL	CL	CL
Full Hybrid WT	147	P3ID47	B54	0.6_23d	4056_AX		CL	CL	CL	CL	CL	CL	CL	CL	CL	CL	CL	CL	CL	CL	CL	CL	CL	CL	CL	CL	CL	CL	CL	CL	CL	CL	CL	CL	CL	CL	CL	CL	CL	CL	CL	CL	CL	CL	CL	CL	CL	CL	CL
Full Hybrid WT	148	P3ID47	A67	0.6_23d	4056_AY		CL	CL	CL	CL	CL	CL	CL	CL	CL	CL	CL	CL	CL	CL	CL	CL	CL	CL	CL	CL	CL	CL	CL	CL	CL	CL	CL	CL	CL	CL	CL	CL	CL	CL	CL	CL	CL	CL	CL	CL	CL	CL	CL
Full Hybrid WT	149	P3ID47	B31	0.6_23d	4056_AZ		LL	LL	LL	LL	LL	LL	LL	LL	LL	LL	LL	LL	LL	LL	LL	LL	LL	LL	LL	LL	LL	LL	LL	LL	LL	LL	LL	LL	LL	LL	LL	LL	LL	LL	LL	LL	LL	LL	LL	LL	LL	LL	LL
Full Hybrid WT	150	P3ID47	A49	0.6_23d	4056_BA		CL	CL	CL	CL	CL	CL	CL	CL	CL	CL	CL	CL	CL	CL	CL	CL	CL	CL	CL	CL	CL	CL	CL	CL	CL	CL	CL	CL	CL	CL	CL	CL	CL	CL	CL	CL	CL	CL	CL	CL	CL	CL	CL
Full Hybrid WT	151	P3ID47	A47	0.6_23d	4056_BB		CC	CC	CC	CC	CC	CC	CC	CC	CC	CC	CC	CC	CC	CC	CC	CC	CC	CC	CC	CC	CC	CC	CC	CC	CC	CC	CC	CC	CC	CC	CC	CC	CC	CC	CC	CC	CC	CC	CC	CC	CC	CC	CC
Full Hybrid WT	157	P3ID47	B54	0.6_23d	4056_BH		CL	CL	CL	CL	CL	CL	CL	CL	CL	CL	CL	CL	CL	CL	CL	CL	CL	CL	CL	CL	CL	CL	CL	CL	CL	CL	CL	CL	CL	CL	CL	CL	CL	CL	CL	CL	CL	CL	CL	CL	CL	CL	CL
Full Hybrid WT	158	P3ID47	A67	0.6_23d	4056_BI		LL	LL	LL	LL	LL	LL	LL	LL	LL	LL	LL	LL	LL	LL	LL	LL	LL	LL	LL	LL	LL	LL	LL	LL	LL	LL	LL	LL	LL	LL	LL	LL	LL	LL	LL	LL	LL	LL	LL	LL	LL	LL	LL
Full Hybrid WT	159	P3ID47	B31	0.6_23d	4056_BJ		CL	CL	CL	CL	CL	CL	CL	CL	CL	CL	CL	CL	CL	CL	CL	CL	CL	CL	CL	CL	CL	CL	CL	CL	CL	CL	CL	CL	CL	CL	CL	CL	CL	CL	CL	CL	CL	CL	CL	CL	CL	CL	CL
Full Hybrid WT	160	P3ID47	A49	0.6_23d	4056_BK		CL	CL	CL	CL	CL	CL	CL	CL	CL	CL	CL	CL	CL	CL	CL	CL	CL	CL	CL	CL	CL	CL	CL	CL	CL	CL	CL	CL	CL	CL	CL	CL	CL	CL	CL	CL	CL	CL	CL	CL	CL	CL	CL
Full Hybrid WT	161	P3ID47	A47	0.6_23d	4056_BL		CL	CL	CL	CL	CL	CL	CL	CL	CL	CL	CL	CL	CL	CL	CL	CL	CL	CL	CL	CL	CL	CL	CL	CL	CL	CL	CL	CL	CL	CL	CL	CL	CL	CL	CL	CL	CL	CL	CL	CL	CL	CL	CL
Full Hybrid WT	167	P3ID47	B54	0.6_23d	4056_BR		CL	CL	CL	CL	CL	CL	CL	CL	CL	CL	CL	CL	CL	CL	CL	CL	CL	CL	CL	CL	CL	CL	CL	CL	CL	CL	CL	CL	CL	CL	CL	CL	CL	CL	CL	CL	CL	CL	CL	CL	CL	CL	CL
Full Hybrid WT	169	P3ID47	B31	0.6_23d	4056_BT		CL	CL	CL	CL	CL	CL	CL	CL	CL	CL	CL	CL	CL	CL	CL	CL	CL	CL	CL	CL	CL	CL	CL	CL	CL	CL	CL	CL	CL	CL	CL	CL	CL	CL	CL	CL	CL	CL	CL	CL	CL	CL	CL
Full Hybrid WT	170	P3ID47	A49	0.6_23d	4056_BU		CL	CL	CL	CL	CL	CL	CL	CL	CL	CL	CL	CL	CL	CL	CL	CL	CL	CL	CL	CL	CL	CL	CL	CL	CL	CL	CL	CL	CL	CL	CL	CL	CL	CL	CL	CL	CL	CL	CL	CL	CL	CL	CL
Full Hybrid WT	171	P3ID47	A47	0.6_23d	4056_BV		CL	CL	CL	CL	CL	CL	CL	CL	CL	CL	CL	CL	CL	CL	CL	CL	CL	CL	CL	CL	CL	CL	CL	CL	CL	CL	CL	CL	CL	CL	CL	CL	CL	CL	CL	CL	CL	CL	CL	CL	CL	CL	CL
Full Hybrid WT	178	P3ID47	A67	0.6_23d	4056_CC		CL	CL	CL	CL	CL	CL	CL	CL	CL	CL	CL	CL	CL	CL	CL	CL	CL	CL	CL	CL	CL	CL	CL	CL	CL	CL	CL	CL	CL	CL	CL	CL	CL	CL	CL	CL	CL	CL	CL	CL	CL	CL	CL
Full Hybrid WT	180	P3ID47	A49	0.6_23d	4056_CE		CC	CC	CC	CC	CC	CC	CC	CC	CC	CC	CC	CC	CC	CC	CC	CC	CC	CC	CC	CC	CC	CC	CC	CC	CC	CC	CC	CC	CC	CC	CC	CC	CC	CC	CC	CC	CC	CC	CC	CC	CC	CC	CC
Full Hybrid WT	187	P3ID47	B54	0.6_23d	4056_CL		CL	CL	CL	CL	CL	CL	CL	CL	CL	CL	CL	CL	CL	CL	CL	CL	CL	CL	CL	CL	CL	CL	CL	CL	CL	CL	CL	CL	CL	CL	CL	CL	CL	CL	CL	CL	CL	CL	CL	CL	CL	CL	CL
Full Hybrid WT	188	P3ID47	A67	0.6_23d	4056_CM		CC	CC	CC	CC	CC	CC	CC	CC	CC	CC	CC	CC	CC	CC	CC	CC	CC	CC	CC	CC	CC	CC	CC	CC	CC	CC	CC	CC	CC	CC	CC	CC	CC	CC	CC	CC	CC	CC	CC	CC	CC	CC	CC
Full Hybrid WT	189	P3ID47	B31	0.6_23d	4056_CN		CC	CC	CC	CC	CC	CC	CC	CC	CC	CC	CC	CC	CC	CC	CC	CC	CC	CC	CC	CC	CC	CC	CC	CC	CC	CC	CC	CC	CC	CC	CC	CC	CC	CC	CC	CC	CC	CC	CC	CC	CC	CC	CC
Full Hybrid WT	190	P3ID47	A49	0.6_23d	4056_CO		CL	CL	CL	CL	CL	CL	CL	CL	CL	CL	CL	CL	CL	CL	CL	CL	CL	CL	CL	CL	CL	CL	CL	CL	CL	CL	CL	CL	CL	CL	CL	CL	CL	CL	CL	CL	CL	CL	CL	CL	CL	CL	CL
Full Hybrid WT	197	P3ID47	B54	0.6_23d	4062_D		CL	CL	CL	CL	CL	CL	CL	CL	CL	CL	CL	CL	CL	CL	CL	CL	CL	CL	CL	CL	CL	CL	CL	CL	CL	CL	CL	CL	CL	CL	CL	CL	CL	CL	CL	CL	CL	CL	CL	CL	CL	CL	CL
Full Hybrid WT	199	P3ID47	B31	0.6_23d	4062_F		LL	LL	LL	LL	LL	LL	LL	LL	LL	LL	LL	LL	LL	LL	LL	LL	LL	LL	LL	LL	LL	LL	LL	LL	LL	LL	LL	LL	LL	LL	LL	LL	LL	LL	LL	LL	LL	LL	LL	LL	LL	LL	LL
Full Hybrid WT	200	P3ID47	A49	0.6_23d	4062_G		CC	CC	CC	CC	CC	CC	CC	CC	CC	CC	CC	CC	CC	CC	CC	CC	CC	CC	CC	CC	CC	CC	CC	CC	CC	CC	CC	CC	CC	CC	CC	CC	CC	CC	CC	CC	CC	CC	CC	CC	CC	CC	CC
Full Hybrid WT	201	P3ID47	A47	0.6_23d	4062_H		CC	CC	CC	CC	CC	CC	CC	CC	CC	CC	CC	CC	CC	CC	CC	CC	CC	CC	CC	CC	CC	CC	CC	CC	CC	CC	CC	CC	CC	CC	CC	CC	CC	CC	CC	CC	CC	CC	CC	CC	CC	CC	CC
Full Hybrid WT	207	P3ID47	B54	0.6_23d	4062_N		CL	CL	CL	CL	CL	CL	CL	CL	CL	CL	CL	CL	CL	CL	CL	CL	CL	CL	CL	CL	CL	CL	CL	CL	CL	CL	CL	CL	CL	CL	CL	CL	CL	CL	CL	CL	CL	CL	CL	CL	CL	CL	CL
Full Hybrid WT	208	P3ID47	A67	0.6_23d	4062_O		CC	CC	CC	CC	CC	CC	CC	CC	CC	CC	CC	CC	CC	CC	CC	CC	CC	CC	CC	CC	CC	CC	CC	CC	CC	CC	CC	CC	CC	CC	CC	CC	CC	CC	CC	CC	CC	CC	CC	CC	CC	CC	CC
Full Hybrid WT	209	P3ID47	B31	0.6_23d	4062_P		CC	CC	CC	CC	CC	CC	CC	CC	CC	CC	CC	CC	CC	CC	CC	CC	CC	CC	CC	CC	CC	CC	CC	CC	CC	CC	CC	CC	CC	CC	CC	CC	CC	CC	CC	CC	CC	CC	CC	CC	CC	CC	CC
Full Hybrid WT	210	P3ID47	A49	0.6_23d	4062_Q		CL	CL	CL	CL	CL	CL	CL	CL	CL	CL	CL	CL	CL	CL	CL	CL	CL	CL	CL	CL	CL	CL	CL	CL	CL	CL	CL	CL	CL	CL	CL	CL	CL	CL	CL	CL	CL	CL	CL	CL	CL	CL	CL
Full Hybrid WT	211	P3ID47	A47	0.6_23d	4062_R		LL	LL	LL	LL	LL	LL	LL	LL	LL	LL	LL	LL	LL	LL	LL	LL	LL	LL	LL	LL	LL	LL	LL	LL	LL	LL	LL	LL	LL	LL	LL	LL	LL	LL	LL	LL	LL	LL	LL	LL	LL	LL	LL
Full Hybrid WT	217	P3ID47	B54	0.6_23d	4062_X		CL	CL	CL	CL	CL	CL	CL	CL	CL	CL	CL	CL	CL	CL	CL	CL	CL	CL	CL	CL	CL	CL	CL	CL	CL	CL	CL	CL	CL	CL	CL	CL	CL	CL	CL	CL	CL	CL	CL	CL	CL	CL	CL
Full Hybrid WT	218	P3ID47	A67	0.6_23d	4062_Y		CL	CL	CL	CL	CL	CL	CL	CL	CL	CL	CL	CL	CL	CL	CL	CL	CL	CL	CL	CL	CL	CL	CL	CL	CL	CL	CL	CL	CL	CL	CL	CL	CL	CL	CL	CL	CL	CL	CL	CL	CL	CL	CL
Full Hybrid WT	219	P3ID47	B31	0.6_23d	4062_Z		CC	CC	CC	CC	CC	CC	CC	CC	CC	CC	CC	CC	CC	CC	CC	CC	CC	CC	CC	CC	CC	CC	CC	CC	CC	CC	CC	CC	CC	CC	CC	CC	CC	CC	CC	CC	CC	CC	CC	CC	CC	CC	CC
Full Hybrid WT	220	P3ID47	A49	0.6_23d	4062_AA		CL	CL	CL	CL	CL	CL	CL	CL	CL	CL	CL	CL	CL	CL	CL	CL	CL	CL	CL	CL	CL	CL	CL	CL	CL	CL	CL	CL	CL	CL	CL	CL	CL	CL	CL	CL	CL	CL	CL	CL	CL	CL	CL
Full Hybrid WT	227	P3ID47	B54	0.6_23d	4062_AH		LL	LL	LL	LL	LL	LL	LL	LL	LL	LL	LL	LL	LL	LL	LL	LL	LL	LL	LL	LL	LL	LL	LL	LL	LL	LL	LL	LL	LL	LL	LL	LL	LL	LL	LL	LL	LL	LL	LL	LL	LL	LL	LL
Full Hybrid WT	228	P3ID47	A67	0.6_23d	4062_AI		CL	CL	CL	CL	CL	CL	CL	CL	CL	CL	CL	CL	CL	CL	CL	CL	CL	CL	CL	CL	CL	CL	CL	CL	CL	CL	CL	CL	CL	CL	CL	CL	CL	CL	CL	CL	CL	CL	CL	CL	CL	CL	CL
Full Hybrid WT	229	P3ID47	B31	0.6_23d	4062_AJ		CL	CL	CL	CL	CL	CL	CL	CL	CL	CL	CL	CL	CL	CL	CL	CL	CL	CL	CL	CL	CL	CL	CL	CL	CL	CL	CL	CL	CL	CL	CL	CL	CL	CL	CL	CL	CL	CL	CL	CL	CL	CL	CL
Full Hybrid WT	230	P3ID47	A49	0.6_23d	4062_AK		CL	CL	CL	CL	CL	CL	CL	CL	CL	CL	CL	CL	CL	CL	CL	CL	CL	CL	CL	CL	CL	CL	CL	CL	CL	CL	CL	CL	CL	CL	CL	CL	CL	CL	CL	CL	CL	CL	CL	CL	CL	CL	CL
Full Hybrid WT	231	P3ID47	A47	0.6_23d	4062_AL		LL	LL	LL	LL	LL	LL	LL	LL	LL	LL	LL	LL	LL	LL	LL	LL	LL	LL	LL	LL	LL	LL	LL	LL	LL	LL	LL	LL	LL	LL	LL	LL	LL	LL	LL	LL	LL	LL	LL	LL	LL	LL	LL
Full Hybrid WT	237	P3ID47	B54	0.6_23d	4062_AR		CC	CC	CC	CC	CC	CC	CC	CC	CC	CC	CC	CC	CC	CC	CC	CC	CC	CC	CC	CC	CC	CC	CC	CC	CC	CC	CC	CC	CC	CC	CC	CC	CC	CC	CC	CC	CC	CC	CC	CC	CC	CC	CC
Full Hybrid WT	238	P3ID47	A67	0.6_23d	4062_AS		CL	CL	CL	CL	CL	CL	CL	CL	CL	CL	CL	CL	CL	CL	CL	CL	CL	CL	CL	CL	CL	CL	CL	CL	CL	CL	CL	CL	CL	CL	CL	CL	CL	CL	CL	CL	CL	CL	CL	CL	CL	CL	CL
Full Hybrid WT	239	P3ID47	B31	0.6_23d	4062_AT		CL	CL	CL	CL	CL	CL	CL	CL	CL	CL	CL	CL	CL	CL	CL	CL	CL	CL	CL	CL	CL	CL	CL	CL	CL	CL	CL	CL	CL	CL	CL	CL	CL	CL	CL	CL	CL	CL	CL	CL	CL	CL	CL
Full Hybrid WT	240	P3ID47	A49	0.6_23d	4062_AU		CC	CC	CC	CC	CC	CC	CC	CC	CC	CC	CC	CC	CC	CC	CC	CC	CC	CC	CC	CC	CC	CC	CC	CC	CC	CC	CC	CC	CC	CC	CC	CC	CC	CC	CC	CC	CC	CC	CC	CC	CC	CC	CC
Full Hybrid WT	241	P3ID47	A47	0.6_23d	4062_AV		CL	CL	CL	CL	CL	CL	CL	CL	CL	CL	CL	CL	CL	CL	CL	CL	CL	CL	CL	CL	CL	CL	CL	CL	CL	CL	CL	CL	CL	CL	CL	CL	CL	CL	CL	CL	CL	CL	CL	CL	CL	CL	CL
Full Hybrid WT	247	P3ID47	B54	0.6_23d	4062_BB		LL	LL	LL	LL	LL	LL	LL	LL	LL	LL	LL	LL	LL	LL	LL	LL	LL	LL	LL	LL	LL	LL	LL	LL	LL	LL	LL	LL	LL	LL	LL	LL	LL	LL	LL	LL	LL	LL	LL	LL	LL	LL	LL
Full Hybrid WT	248	P3ID47	A67	0.6_23d	4062_BC		CL	CL	CL	CL	CL	CL	CL	CL	CL	CL	CL	CL	CL	CL	CL	CL	CL	CL	CL	CL	CL	CL	CL	CL	CL	CL	CL	CL	CL	CL	CL	CL	CL	CL	CL	CL	CL	CL	CL	CL	CL	CL	CL
Full Hybrid WT	250	P3ID47	A49	0.6_23d	4062_BE		CC	CC	CC	CC	CC	CC	CC	CC	CC	CC	CC	CC	CC	CC	CC	CC	CC	CC	CC	CC	CC	CC	CC	CC	CC	CC	CC	CC	CC	CC	CC	CC	CC	CC	CC	CC	CC	CC	CC	CC	CC	CC	CC
Full Hybrid WT	251	P3ID47	A47	0.6_23d	4062_BF		CL	CL	CL	CL	CL	CL	CL	CL	CL	CL	CL	CL	CL	CL	CL	CL	CL	CL	CL	CL	CL	CL	CL	CL	CL	CL	CL	CL	CL	CL	CL	CL	CL	CL	CL	CL	CL	CL	CL	CL	CL	CL	CL
Full Hybrid WT	257	P3ID47	B54	0.6_23d	4062_BL		CL	CL	CL	CL	CL	CL	CL	CL	CL	CL	CL	CL	CL	CL	CL	CL	CL	CL	CL	CL	CL	CL	CL	CL	CL	CL	CL	CL	CL	CL	CL	CL	CL	CL	CL	CL	CL	CL	CL	CL	CL	CL	CL
Full Hybrid WT	258	P3ID47	A67	0.6_23d	4062_BM		CC	CC	CC	CC	CC	CC	CC	CC	CC	CC	CC	CC	CC	CC	CC	CC	CC	CC	CC	CC	CC	CC	CC	CC	CC	CC	CC	CC	CC	CC	CC	CC	CC	CC	CC	CC	CC	CC	CC	CC	CC	CC	CC
Full Hybrid WT	259	P3ID47	B31	0.6_23d	4062_BN		CL	CL	CL	CL	CL	CL	CL	CL	CL	CL	CL	CL	CL	CL	CL	CL	CL	CL	CL	CL	CL	CL	CL	CL	CL	CL	CL	CL	CL	CL	CL	CL	CL	CL	CL	CL	CL	CL	CL	CL	CL	CL	CL
Full Hybrid WT	260	P3ID47	A49	0.6_23d	4062_BO		CC	CC	CC	CC	CC	CC	CC	CC	CC	CC	CC	CC	CC	CC	CC	CC	CC	CC	CC	CC	CC	CC	CC	CC	CC	CC	CC	CC	CC	CC	CC	CC	CC	CC	CC	CC	CC	CC	CC	CC	CC	CC	CC
Full Hybrid WT	261	P3ID47	A47	0.6_23d	4062_BP		CL	CL	CL	CL	CL	CL	CL	CL	CL	CL	CL	CL	CL	CL	CL	CL	CL	CL	CL	CL	CL	CL	CL	CL	CL	CL	CL	CL	CL	CL	CL	CL	CL	CL	CL	CL	CL	CL	CL	CL	CL	CL	CL
Full Hybrid WT	267	P3ID47	B54	0.6_23d	4062_BV		CC	CC	CC	CC	CC	CC	CC	CC	CC	CC	CC	CC	CC	CC	CC	CC	CC	CC	CC	CC	CC	CC	CC	CC	CC	CC	CC	CC	CC	CC	CC	CC	CC	CC	CC	CC	CC	CC	CC	CC	CC	CC	CC
Full Hybrid WT	268	P3ID47	A67	0.6_23d	4062_BW		CL	CL	CL	CL	CL	CL	CL	CL	CL	CL	CL	CL	CL	CL	CL	CL	CL	CL	CL	CL	CL	CL	CL	CL	CL	CL	CL	CL	CL	CL	CL	CL	CL	CL	CL	CL	CL	CL	CL	CL	CL	CL	CL
Full Hybrid WT	269	P3ID47	B31	0.6_23d	4062_BX		CC	CC	CC	CC	CC	CC	CC	CC	CC	CC	CC	CC	CC	CC	CC	CC	CC	CC	CC	CC	CC	CC	CC	CC	CC	CC	CC	CC	CC	CC	CC	CC	CC	CC	CC	CC	CC	CC	CC	CC	CC	CC	CC
Full Hybrid WT	270	P3ID47	A49	0.6_23d	4062_BY		CC	CC	CC	CC	CC	CC	CC	CC	CC	CC	CC	CC	CC	CC	CC	CC	CC	CC	CC	CC	CC	CC	CC	CC	CC	CC	CC	CC	CC	CC	CC	CC	CC	CC	CC	CC	CC	CC	CC	CC	CC	CC	CC
Full Hybrid WT	271	P3ID47	A47	0.6_23d	4062_BZ		CC	CC	CC	CC	CC	CC	CC	CC	CC	CC	CC	CC	CC	CC	CC	CC	CC	CC	CC	CC	CC	CC	CC	CC	CC	CC	CC	CC	CC	CC	CC	CC	CC	CC	CC	CC	CC	CC	CC	CC	CC	CC	CC
Full Hybrid WT	277	P3ID47	B54	0.6_23d	4062_CF		CL	CL	CL	CL	CL	CL	CL	CL	CL	CL	CL	CL	CL	CL	CL	CL	CL	CL	CL	CL	CL	CL	CL	CL	CL	CL	CL	CL	CL	CL	CL	CL	CL	CL	CL	CL	CL	CL	CL	CL	CL	CL	CL
Full Hybrid WT	279	P3ID47	B31	0.6_23d	4062_CH		LL	LL	LL	LL	LL	LL	LL	LL	LL	LL	LL	LL	LL	LL	LL	LL	LL	LL	LL	LL	LL	LL	LL	LL	LL	LL	LL	LL	LL	LL	LL	LL	LL	LL	LL	LL	LL	LL	LL	LL	LL	LL	LL
Full Hybrid WT	280	P3ID47	A49	0.6_23d	4062_CI		CC	CC	CC	CC	CC	CC	CC	CC	CC	CC	CC	CC	CC	CC	CC	CC	CC	CC	CC	CC	CC	CC	CC	CC	CC	CC	CC	CC	CC	CC	CC	CC	CC	CC	CC	CC	CC	CC	CC	CC	CC	CC	CC
Full Hybrid WT	281	P3ID47	A47	0.6_23d	4062_CJ		CL	CL	CL	CL	CL	CL	CL	CL	CL	CL	CL	CL	CL	CL	CL	CL	CL	CL	CL	CL	CL	CL	CL	CL	CL	CL	CL	CL	CL	CL	CL	CL	CL	CL	CL	CL	CL	CL	CL	CL	CL	CL	CL
Full Hybrid WT	287	P3ID47	B54	0.6_23d	4062_CP		CL	CL	CL	CL	CL	CL	CL	CL	CL	CL	CL	CL	CL	CL	CL	CL	CL	CL	CL	CL	CL	CL	CL	CL	CL	CL	CL	CL	CL	CL	CL	CL	CL	CL	CL	CL	CL	CL	CL	CL	CL	CL	CL
Full Hybrid WT	288	P3ID47	A67	0.6_23d	4062_CQ		CL	CL	CL	CL	CL	CL	CL	CL	CL	CL	CL	CL	CL	CL	CL	CL	CL	CL	CL	CL	CL	CL	CL	CL	CL	CL	CL	CL	CL	CL	CL	CL	CL	CL	CL	CL	CL	CL	CL	CL	CL	CL	CL
Full Hybrid WT	289	P3ID47	B31	0.6_23d	4067_BL		CL	CL	CL	CL	CL	CL	CL	CL	CL	CL	CL	CL	CL	CL	CL	CL	CL	CL	CL	CL	CL	CL	CL	CL	CL	CL	CL	CL	CL	CL	CL	CL	CL	CL	CL	CL	CL	CL	CL	CL	CL	CL	CL
Full Hybrid WT	290	P3ID47	A49	0.6_23d	4063_A		CC	CC	CC	CC	CC	CC	CC	CC	CC	CC	CC	CC	CC	CC	CC	CC	CC	CC	CC	CC	CC	CC	CC	CC	CC	CC	CC	CC	CC	CC	CC	CC	CC	CC	CC	CC	CC	CC	CC	CC	CC	CC	CC
Full Hybrid WT	291	P3ID47	A47	0.6_23d	4063_B		CL	CL	CL	CL	CL	CL	CL	CL	CL	CL	CL	CL	CL	CL	CL	CL	CL	CL	CL	CL	CL	CL	CL	CL	CL	CL	CL	CL	CL	CL	CL	CL	CL	CL	CL	CL	CL	CL	CL	CL	CL	CL	CL
Full Hybrid WT	297	P3ID47	B54	0.6_23d	4063_H		CL	CL	CL	CL	CL	CL	CL	CL	CL	CL	CL	CL	CL	CL	CL	CL	CL	CL	CL	CL	CL	CL	CL	CL	CL	CL	CL	CL	CL	CL	CL	CL	CL	CL	CL	CL	CL	CL	CL	CL	CL	CL	CL
Full Hybrid WT	298	P3ID47	A67	0.6_23d	4063_I		CC	CC	CC	CC	CC	CC	CC	CC	CC	CC	CC	CC	CC	CC	CC	CC	CC	CC	CC	CC	CC	CC	CC	CC	CC	CC	CC	CC	CC	CC	CC	CC	CC	CC	CC	CC	CC	CC	CC	CC	CC	CC	CC
Full Hybrid WT	299	P3ID47	B31	0.6_23d	4063_J		CL	CL	CL	CL	CL	CL	CL	CL	CL	CL	CL	CL	CL	CL	CL	CL	CL	CL	CL	CL	CL	CL	CL	CL	CL	CL	CL	CL	CL	CL	CL	CL	CL	CL	CL	CL	CL	CL	CL	CL	CL	CL	CL
Full Hybrid WT	301	P3ID47	A47	0.6_23d	4063_L		CL	CL	CL	CL	CL	CL	CL	CL	CL	CL	CL	CL	CL	CL	CL	CL	CL	CL	CL	CL	CL	CL	CL	CL	CL	CL	CL	CL	CL	CL	CL	CL	CL	CL	CL	CL	CL	CL	CL	CL	CL	CL	CL
Full Hybrid WT	307	P3ID47	B54	0.6_23d	4063_R		LL	LL	LL	LL	LL	LL	LL	LL	LL	LL	LL	LL	LL	LL	LL	LL	LL	LL	LL	LL	LL	LL	LL	LL	LL	LL	LL	LL	LL	LL	LL	LL	LL	LL	LL	LL	LL	LL	LL	LL	LL	LL	LL
Full Hybrid WT	309	P3ID47	B31	0.6_23d	4063_T		CL	CL	CL	CL	CL	CL	CL	CL	CL	CL	CL	CL	CL	CL	CL	CL	CL	CL	CL	CL	CL	CL	CL	CL	CL	CL	CL	CL	CL	CL	CL	CL	CL	CL	CL	CL	CL	CL	CL	CL	CL	CL	CL
Full Hybrid WT	310	P3ID47	A49	0.6_23d	4063_U		CL	CL	CL	CL	CL	CL	CL	CL	CL	CL	CL	CL	CL	CL	CL	CL	CL	CL	CL	CL	CL	CL	CL	CL	CL	CL	CL	CL	CL	CL	CL	CL	CL	CL	CL	CL	CL	CL	CL	CL	CL	CL	CL
Full Hybrid WT	311	P3ID47	A47	0.6_23d	4063_V		CC	CC	CC	CC	CC	CC	CC	CC	CC	CC	CC	CC	CC	CC	CC	CC	CC	CC	CC	CC	CC	CC	CC	CC	CC	CC	CC	CC	CC	CC	CC	CC	CC	CC	CC	CC	CC	CC	CC	CC	CC	CC	CC
Full Hybrid WT	317	P3ID47	B54	0.6_23d	4063_AB		CL	CL	CL	CL	CL	CL	CL	CL	CL	CL	CL	CL	CL	CL	CL	CL	CL	CL	CL	CL	CL	CL	CL	CL	CL	CL	CL	CL	CL	CL	CL	CL	CL	CL	CL	CL	CL	CL	CL	CL	CL	CL	CL
Full Hybrid WT	320	P3ID47	A49	0.6_23d	4063_AE		LL	LL	LL	LL	LL	LL	LL	LL	LL	LL	LL	LL	LL	LL	LL	LL	LL	LL	LL	LL	LL	LL	LL	LL	LL	LL	LL	LL	LL	LL	LL	LL	LL	LL	LL	LL	LL	LL	LL	LL	LL	LL	LL
Full Hybrid WT	321	P3ID47	A47	0.6_23d	4063_AF		LL	LL	LL	LL	LL	LL	LL	LL	LL	LL	LL	LL	LL	LL	LL	LL	LL	LL	LL	LL	LL	LL	LL	LL	LL	LL	LL	LL	LL	LL	LL	LL	LL	LL	LL	LL	LL	LL	LL	LL	LL	LL	LL
Full Hybrid WT	327	P3ID47	B54	0.6_23d	4063_AL		CL	CL	CL	CL	CL	CL	CL	CL	CL	CL	CL	CL	CL	CL	CL	CL	CL	CL	CL	CL	CL	CL	CL	CL	CL	CL	CL	CL	CL	CL	CL	CL	CL	CL	CL	CL	CL	CL	CL	CL	CL	CL	CL
Full Hybrid WT	328	P3ID47	A67	0.6_23d	4063_AM		CL	CL	CL	CL	CL	CL	CL	CL	CL	CL	CL	CL	CL	CL	CL	CL	CL	CL	CL	CL	CL	CL	CL	CL	CL	CL	CL	CL	CL	CL	CL	CL	CL	CL	CL	CL	CL	CL	CL	CL	CL	CL	CL
Full Hybrid WT	329	P3ID47	B31	0.6_23d	4063_AN		CL	CL	CL	CL	CL	CL	CL	CL	CL	CL	CL	CL	CL	CL	CL	CL	CL	CL	CL	CL	CL	CL	CL	CL	CL	CL	CL	CL	CL	CL	CL	CL	CL	CL	CL	CL	CL	CL	CL	CL	CL	CL	CL
Full Hybrid WT	330	P3ID47	A49	0.6_23d	4063_AO		CL	CL	CL	CL	CL	CL	CL	CL	CL	CL	CL	CL	CL	CL	CL	CL	CL	CL	CL	CL	CL	CL	CL	CL	CL	CL	CL	CL	CL	CL	CL	CL	CL	CL	CL	CL	CL	CL	CL	CL	CL	CL	CL
Full Hybrid WT	331	P3ID47	A47	0.6_23d	4063_AP		CL	CL	CL	CL	CL	CL	CL	CL	CL	CL	CL	CL	CL	CL	CL	CL	CL	CL	CL	CL	CL	CL	CL	CL	CL	CL	CL	CL	CL	CL	CL	CL	CL	CL	CL	CL	CL	CL	CL	CL	CL	CL	CL
Full Hybrid WT	337	P3ID47	B54	0.6_23d	4063_AV		CL	CL	CL	CL	CL	CL	CL	CL	CL	CL	CL	CL	CL	CL	CL	CL	CL	CL	CL	CL	CL	CL	CL	CL	CL	CL	CL	CL	CL	CL	CL	CL	CL	CL	CL	CL	CL	CL	CL	CL	CL	CL	CL
Full Hybrid WT	339	P3ID47	B31	0.6_23d	4063_AX		CL	CL	CL	CL	CL	CL	CL	CL	CL	CL	CL	CL	CL	CL	CL	CL	CL	CL	CL	CL	CL	CL	CL	CL	CL	CL	CL	CL	CL	CL	CL	CL	CL	CL	CL	CL	CL	CL	CL	CL	CL	CL	CL
Full Hybrid WT	340	P3ID47	A49	0.6_23d	4063_AY		CL	CL	CL	CL	CL	CL	CL	CL	CL	CL	CL	CL	CL	CL	CL	CL	CL	CL	CL	CL	CL	CL	CL	CL	CL	CL	CL	CL	CL	CL	CL	CL	CL	CL	CL	CL	CL	CL	CL	CL	CL	CL	CL
Full Hybrid WT	341	P3ID47	A47	0.6_23d	4063_AZ		CL	CL	CL	CL	CL	CL	CL	CL	CL	CL	CL	CL	CL	CL	CL	CL	CL	CL	CL	CL	CL	CL	CL	CL	CL	CL	CL	CL	CL	CL	CL	CL	CL	CL	CL	CL	CL	CL	CL	CL	CL	CL	CL
Full Hybrid WT	347	P3ID47	B54	0.6_23d	4063_BF		CL	CL	CL	CL	CL	CL	CL	CL	CL	CL	CL	CL	CL	CL	CL	CL	CL	CL	CL	CL	CL	CL	CL	CL	CL	CL	CL	CL	CL	CL	CL	CL	CL	CL	CL	CL	CL	CL	CL	CL	CL	CL	CL
Full Hybrid WT	348	P3ID47	A67	0.6_23d	4063_BG		LL	LL	LL	LL	LL	LL	LL	LL	LL	LL	LL	LL	LL	LL	LL	LL	LL	LL	LL	LL	LL	LL	LL	LL	LL	LL	LL	LL	LL	LL	LL	LL	LL	LL	LL	LL	LL	LL	LL	LL	LL	LL	LL
Full Hybrid WT	349	P3ID47	B31	0.6_23d	4063_BH		CC	CC	CC	CC	CC	CC	CC	CC	CC	CC	CC	CC	CC	CC	CC	CC	CC	CC	CC	CC	CC	CC	CC	CC	CC	CC	CC	CC	CC	CC	CC	CC	CC	CC	CC	CC	CC	CC	CC	CC	CC	CC	CC
Full Hybrid WT	350	P3ID47	A49	0.6_23d	4063_BI		CC	CC	CC	CC	CC	CC	CC	CC	CC	CC	CC	CC	CC	CC	CC	CC	CC	CC	CC	CC	CC	CC	CC	CC	CC	CC	CC	CC	CC	CC	CC	CC	CC	CC	CC	CC	CC	CC	CC	CC	CC	CC	CC
Full Hybrid WT	351	P3ID47	A47	0.6_23d	4063_BJ		LL	LL	LL	LL	LL	LL	LL	LL	LL	LL	LL	LL	LL	LL	LL	LL	LL	LL	LL	LL	LL	LL	LL	LL	LL	LL	LL	LL	LL	LL	LL	LL	LL	LL	LL	LL	LL	LL	LL	LL	LL	LL	LL
Full Hybrid WT	353	P3ID47	ND	0.6_23d	4063_BL		LL	LL	LL	LL	LL	LL	LL	LL	LL	LL	LL	LL	LL	LL	LL	LL	LL	LL	LL	LL	LL	LL	LL	LL	LL	LL	LL	LL	LL	LL	LL	LL	LL	LL	LL	LL	LL	LL	LL	LL	LL	LL	LL
Full Hybrid WT	357	P3ID47	B54	0.6_23d	4063_BP		CL	CL	CL	CL	CL	CL	CL	CL	CL	CL	CL	CL	CL	CL	CL	CL	CL	CL	CL	CL	CL	CL	CL	CL	CL	CL	CL	CL	CL	CL	CL	CL	CL	CL	CL	CL	CL	CL	CL	CL	CL	CL	CL
Full Hybrid WT	358	P3ID47	A67	0.6_23d	4063_BQ		CL	CL	CL	CL	CL	CL	CL	CL	CL	CL	CL	CL	CL	CL	CL	CL	CL	CL	CL	CL	CL	CL	CL	CL	CL	CL	CL	CL	CL	CL	CL	CL	CL	CL	CL	CL	CL	CL	CL	CL	CL	CL	CL
Full Hybrid WT	359	P3ID47	B31	0.6_23d	4063_BR		CC	CC	CC	CC	CC	CC	CC	CC	CC	CC	CC	CC	CC	CC	CC	CC	CC	CC	CC	CC	CC	CC	CC	CC	CC	CC	CC	CC	CC	CC	CC	CC	CC	CC	CC	CC	CC	CC	CC	CC	CC	CC	CC
Full Hybrid WT	360	P3ID47	A49	0.6_23d	4063_BS		CL	CL	CL	CL	CL	CL	CL	CL	CL	CL	CL	CL	CL	CL	CL	CL	CL	CL	CL	CL	CL	CL	CL	CL	CL	CL	CL	CL	CL	CL	CL	CL	CL	CL	CL	CL	CL	CL	CL	CL	CL	CL	CL
Full Hybrid WT	361	P3ID47	A47	0.6_23d	4063_BT		CL	CL	CL	CL	CL	CL	CL	CL	CL	CL	CL	CL	CL	CL	CL	CL	CL	CL	CL	CL	CL	CL	CL	CL	CL	CL	CL	CL	CL	CL	CL	CL	CL	CL	CL	CL	CL	CL	CL	CL	CL	CL	CL
Full Hybrid WT	367	P3ID47	B54	0.6_23d	4063_BZ		CL	CL	CL	CL	CL	CL	CL	CL	CL	CL	CL	CL	CL	CL	CL	CL	CL	CL	CL	CL	CL	CL	CL	CL	CL	CL	CL	CL	CL	CL	CL	CL	CL	CL	CL	CL	CL	CL	CL	CL	CL	CL	CL
Full Hybrid WT	368	P3ID47	A67	0.6_23d	4063_CA		LL	LL	LL	LL	LL	LL	LL	LL	LL	LL	LL	LL	LL	LL	LL	LL	LL	LL	LL	LL	LL	LL	LL	LL	LL	LL	LL	LL	LL	LL	LL	LL	LL	LL	LL	LL	LL	LL	LL	LL	LL	LL	LL
Full Hybrid WT	369	P3ID47	B31	0.6_23d	4063_CB		LL	LL	LL	LL	LL	LL	LL	LL	LL	LL	LL	LL	LL	LL	LL	LL	LL	LL	LL	LL	LL	LL	LL	LL	LL	LL	LL	LL	LL	LL	LL	LL	LL	LL	LL	LL	LL	LL	LL	LL	LL	LL	LL
Full Hybrid WT	371	P3ID47	A47	0.6_23d	4063_CD		CL	CL	CL	CL	CL	CL	CL	CL	CL	CL	CL	CL	CL	CL	CL	CL	CL	CL	CL	CL	CL	CL	CL	CL	CL	CL	CL	CL	CL	CL	CL	CL	CL	CL	CL	CL	CL	CL	CL	CL	CL	CL	CL
Full Hybrid WT	377	P3ID47	B54	0.6_23d	4063_CJ		CL	CL	CL	CL	CL	CL	CL	CL	CL	CL	CL	CL	CL	CL	CL	CL	CL	CL	CL	CL	CL	CL	CL	CL	CL	CL	CL	CL	CL	CL	CL	CL	CL	CL	CL	CL	CL	CL	CL	CL	CL	CL	CL
Full Hybrid WT	379	P3ID47	B31	0.6_23d	4063_CL		CL	CL	CL	CL	CL	CL	CL	CL	CL	CL	CL	CL	CL	CL	CL	CL	CL	CL	CL	CL	CL	CL	CL	CL	CL	CL	CL	CL	CL	CL	CL	CL	CL	CL	CL	CL	CL	CL	CL	CL	CL	CL	CL
Full Hybrid WT	380	P3ID47	A49	0.6_23d	4063_CM		CC	CC	CC	CC	CC	CC	CC	CC	CC	CC	CC	CC	CC	CC	CC	CC	CC	CC	CC	CC	CC	CC	CC	CC	CC	CC	CC	CC	CC	CC	CC	CC	CC	CC	CC	CC	CC	CC	CC	CC	CC	CC	CC
Full Hybrid WT	381	P3ID47	A47	0.6_23d	4063_CN		CC	CC	CC	CC	CC	CC	CC	CC	CC	CC	CC	CC	CC	CC	CC	CC	CC	CC	CC	CC	CC	CC	CC	CC	CC	CC	CC	CC	CC	CC	CC	CC	CC	CC	CC	CC	CC	CC	CC	CC	CC	CC	CC
Full Hybrid WT	387	P3ID47	B54	0.6_23d	4064_B		LL	LL	LL	LL	LL	LL	LL	LL	LL	LL	LL	LL	LL	LL	LL	LL	LL	LL	LL	LL	LL	LL	LL	LL	LL	LL	LL	LL	LL	LL	LL	LL	LL	LL	LL	LL	LL	LL	LL	LL	LL	LL	LL
Full Hybrid WT	389	P3ID47	B31	0.6_23d	4064_D		CL	CL	CL	CL	CL	CL	CL	CL	CL	CL	CL	CL	CL	CL	CL	CL	CL	CL	CL	CL	CL	CL	CL	CL	CL	CL	CL	CL	CL	CL	CL	CL	CL	CL	CL	CL	CL	CL	CL	CL	CL	CL	CL
Full Hybrid WT	390	P3ID47	A49	0.6_23d	4064_E		CL	CL	CL	CL	CL	CL	CL	CL	CL	CL	CL	CL	CL	CL	CL	CL	CL	CL	CL	CL	CL	CL	CL	CL	CL	CL	CL	CL	CL	CL	CL	CL	CL	CL	CL	CL	CL	CL	CL	CL	CL	CL	CL
Full Hybrid WT	391	P3ID47	A47	0.6_23d	4064_F		LL	LL	LL	LL	LL	LL	LL	LL	LL	LL	LL	LL	LL	LL	LL	LL	LL	LL	LL	LL	LL	LL	LL	LL	LL	LL	LL	LL	LL	LL	LL	LL	LL	LL	LL	LL	LL	LL	LL	LL	LL	LL	LL
Full Hybrid WT	397	P3ID47	B54	0.6_23d	4064_L		CC	CC	CC	CC	CC	CC	CC	CC	CC	CC	CC	CC	CC	CC	CC	CC	CC	CC	CC	CC	CC	CC	CC	CC	CC	CC	CC	CC	CC	CC	CC	CC	CC	CC	CC	CC	CC	CC	CC	CC	CC	CC	CC
Full Hybrid WT	398	P3ID47	A67	0.6_23d	4064_M		CL	CL	CL	CL	CL	CL	CL	CL	CL	CL	CL	CL	CL	CL	CL	CL	CL	CL	CL	CL	CL	CL	CL	CL	CL	CL	CL	CL	CL	CL	CL	CL	CL	CL	CL	CL	CL	CL	CL	CL	CL	CL	CL
Full Hybrid WT	399	P3ID47	B31	0.6_23d	4064_N		LL	LL	LL	LL	LL	LL	LL	LL	LL	LL	LL	LL	LL	LL	LL	LL	LL	LL	LL	LL	LL	LL	LL	LL	LL	LL	LL	LL	LL	LL	LL	LL	LL	LL	LL	LL	LL	LL	LL	LL	LL	LL	LL
Full Hybrid WT	400	P3ID47	A49	0.6_23d	4064_O		LL	LL	LL	LL	LL	LL	LL	LL	LL	LL	LL	LL	LL	LL	LL	LL	LL	LL	LL	LL	LL	LL	LL	LL	LL	LL	LL	LL	LL	LL	LL	LL	LL	LL	LL	LL	LL	LL	LL	LL	LL	LL	LL
Full Hybrid WT	401	P3ID47	A47	0.6_23d	4064_P		CL	CL	CL	CL	CL	CL	CL	CL	CL	CL	CL	CL	CL	CL	CL	CL	CL	CL	CL	CL	CL	CL	CL	CL	CL	CL	CL	CL	CL	CL	CL	CL	CL	CL	CL	CL	CL	CL	CL	CL	CL	CL	CL
Full Hybrid WT	407	P3ID47	B54	0.6_23d	4064_V		CC	CC	CC	CC	CC	CC	CC	CC	CC	CC	CC	CC	CC	CC	CC	CC	CC	CC	CC	CC	CC	CC	CC	CC	CC	CC	CC	CC	CC	CC	CC	CC	CC	CC	CC	CC	CC	CC	CC	CC	CC	CC	CC
Full Hybrid WT	408	P3ID47	A67	0.6_23d	4064_W		CL	CL	CL	CL	CL	CL	CL	CL	CL	CL	CL	CL	CL	CL	CL	CL	CL	CL	CL	CL	CL	CL	CL	CL	CL	CL	LL	LL	LL	LL	LL	LL	LL	LL	LL	LL	LL	LL	LL	LL	LL	LL	LL
Full Hybrid WT	409	P3ID47	B31	0.6_23d	4064_X		CL	CL	CL	CL	CL	CL	CL	CL	CL	CL	CL	CL	CL	CL	CL	CL	CL	CL	CL	CL	CL	CL	CL	CL	CL	CL	CL	CL	CL	CL	CL	CL	CL	CL	CL	CL	CL	CL	CL	CL	CL	CL	CL
Full Hybrid WT	410	P3ID47	A49	0.6_23d	4064_Y		CL	CL	CL	CL	CL	CL	CL	CL	CL	CL	CL	CL	CL	CL	CL	CL	CL	CL	CL	CL	CL	CL	CL	CL	CL	CL	CL	CL	CL	CL	CL	CL	CL	CL	CL	CL	CL	CL	CL	CL	CL	CL	CL
Full Hybrid WT	411	P3ID47	A47	0.6_23d	4064_Z		CL	CL	CL	CL	CL	CL	CL	CL	CL	CL	CL	CL	CL	CL	CL	CL	CL	CL	CL	CL	CL	CL	CL	CL	CL	CL	CL	CL	CL	CL	CL	CL	CL	CL	CL	CL	CL	CL	CL	CL	CL	CL	CL
Full Hybrid WT	417	P3ID47	B54	0.6_23d	4064_AF		LL	LL	LL	LL	LL	LL	LL	LL	LL	LL	LL	LL	LL	LL	LL	LL	LL	LL	LL	LL	LL	LL	LL	LL	LL	LL	LL	LL	LL	LL	LL	LL	LL	LL	LL	LL	LL	LL	LL	LL	LL	LL	LL
Full Hybrid WT	418	P3ID47	A67	0.6_23d	4064_AG		CL	CL	CL	CL	CL	CL	CL	CL	CL	CL	CL	CL	CL	CL	CL	CL	CL	CL	CL	CL	CL	CL	CL	CL	CL	CL	CL	CL	CL	CL	CL	CL	CL	CL	CL	CL	CL	CL	CL	CL	CL	CL	CL
Full Hybrid WT	419	P3ID47	B31	0.6_23d	4064_AH		CL	CL	CL	CL	CL	CL	CL	CL	CL	CL	CL	CL	CL	CL	CL	CL	CL	CL	CL	CL	CL	CL	CL	CL	CL	CL	CL	CL	CL	CL	CL	CL	CL	CL	CL	CL	CL	CL	CL	CL	CL	CL	CL
Full Hybrid WT	420	P3ID47	A49	0.6_23d	4064_AI		CL	CL	CL	CL	CL	CL	CL	CL	CL	CL	CL	CL	CL	CL	CL	CL	CL	CL	CL	CL	CL	CL	CL	CL	CL	CL	CL	CL	CL	CL	CL	CL	CL	CL	CL	CL	CL	CL	CL	CL	CL	CL	CL
Full Hybrid WT	421	P3ID47	A47	0.6_23d	4064_AJ		LL	LL	LL	LL	LL	LL	LL	LL	LL	LL	LL	LL	LL	LL	LL	LL	LL	LL	LL	LL	LL	LL	LL	LL	LL	LL	LL	LL	LL	LL	LL	LL	LL	LL	LL	LL	LL	LL	LL	LL	LL	LL	LL
Full Hybrid WT	427	P3ID47	B54	0.6_23d	4064_AP		CC	CC	CC	CC	CC	CC	CC	CC	CC	CC	CC	CC	CC	CC	CC	CC	CC	CC	CC	CC	CC	CC	CC	CC	CC	CC	CC	CC	CC	CC	CC	CC	CC	CC	CC	CC	CC	CC	CC	CC	CC	CC	CC
Full Hybrid WT	428	P3ID47	A67	0.6_23d	4064_AQ		CC	CC	CC	CC	CC	CC	CC	CC	CC	CC	CC	CC	CC	CC	CC	CC	CC	CC	CC	CC	CC	CC	CC	CC	CC	CC	CC	CC	CC	CC	CC	CC	CC	CC	CC	CC	CC	CC	CC	CC	CC	CC	CC
Full Hybrid WT	429	P3ID47	B31	0.6_23d	4064_AR		LL	LL	LL	LL	LL	LL	LL	LL	LL	LL	LL	LL	LL	LL	LL	LL	LL	LL	LL	LL	LL	LL	LL	LL	LL	LL	LL	LL	LL	LL	LL	LL	LL	LL	LL	LL	LL	LL	LL	LL	LL	LL	LL
Full Hybrid WT	430	P3ID47	A49	0.6_23d	4064_AS		LL	LL	LL	LL	LL	LL	LL	LL	LL	LL	LL	LL	LL	LL	LL	LL	LL	LL	LL	LL	LL	LL	LL	LL	LL	LL	LL	LL	LL	LL	LL	LL	LL	LL	LL	LL	LL	LL	LL	LL	LL	LL	LL
Full Hybrid WT	431	P3ID47	A47	0.6_23d	4064_AT		CL	CL	CL	CL	CL	CL	CL	CL	CL	CL	CL	CL	CL	CL	CL	CL	CL	CL	CL	CL	CL	CL	CL	CL	CL	CL	CL	CL	CL	CL	CL	CL	CL	CL	CL	CL	CL	CL	CL	CL	CL	CL	CL
Full Hybrid WT	437	P3ID47	B54	0.6_23d	4064_AZ		CC	CC	CC	CC	CC	CC	CC	CC	CC	CC	CC	CC	CC	CC	CC	CC	CC	CC	CC	CC	CC	CC	CC	CC	CC	CC	CC	CC	CC	CC	CC	CC	CC	CC	CC	CC	CC	CC	CC	CC	CC	CC	CC
Full Hybrid WT	438	P3ID47	A67	0.6_23d	4064_BA		CL	CL	CL	CL	CL	CL	CL	CL	CL	CL	CL	CL	CL	CL	CL	CL	CL	CL	CL	CL	CL	CL	CL	CL	CL	CL	CL	CL	CL	CL	CL	CL	CL	CL	CL	CL	CL	CL	CL	CL	CL	CL	CL
Full Hybrid WT	439	P3ID47	B31	0.6_23d	4064_BB		CC	CC	CC	CC	CC	CC	CC	CC	CC	CC	CC	CC	CC	CC	CC	CC	CC	CC	CC	CC	CC	CC	CC	CC	CC	CC	CC	CC	CC	CC	CC	CC	CC	CC	CC	CC	CC	CC	CC	CC	CC	CC	CC
Full Hybrid WT	440	P3ID47	A49	0.6_23d	4064_BC		CL	CL	CL	CL	CL	CL	CL	CL	CL	CL	CL	CL	CL	CL	CL	CL	CL	CL	CL	CL	CL	CL	CL	CL	CL	CL	CL	CL	CL	CL	CL	CL	CL	CL	CL	CL	CL	CL	CL	CL	CL	CL	CL
Full Hybrid WT	448	P3ID47	A67	0.6_23d	4064_BK		LL	LL	LL	LL	LL	LL	LL	LL	LL	LL	LL	LL	LL	LL	LL	LL	LL	LL	LL	LL	LL	LL	LL	LL	LL	LL	LL	LL	LL	LL	LL	LL	LL	LL	LL	LL	LL	LL	LL	LL	LL	LL	LL
Full Hybrid WT	450	P3ID47	A49	0.6_23d	4064_BM		CL	CL	CL	CL	CL	CL	CL	CL	CL	CL	CL	CL	CL	CL	CL	CL	CL	CL	CL	CL	CL	CL	CL	CL	CL	CL	CL	CL	CL	CL	CL	CL	CL	CL	CL	CL	CL	CL	CL	CL	CL	CL	CL
Full Hybrid WT	451	P3ID47	A47	0.6_23d	4064_BN		CL	CL	CL	CL	CL	CL	CL	CL	CL	CL	CL	CL	CL	CL	CL	CL	CL	CL	CL	CL	CL	CL	CL	CL	CL	CL	CL	CL	CL	CL	CL	CL	CL	CL	CL	CL	CL	CL	CL	CL	CL	CL	CL
Full Hybrid WT	458	P3ID47	A67	0.6_23d	4064_BU		LL	LL	LL	LL	LL	LL	LL	LL	LL	LL	LL	LL	LL	LL	LL	LL	LL	LL	LL	LL	LL	LL	LL	LL	LL	LL	LL	LL	LL	LL	LL	LL	LL	LL	LL	LL	LL	LL	LL	LL	LL	LL	LL
Full Hybrid WT	459	P3ID47	B31	0.6_23d	4064_BV		CL	CL	CL	CL	CL	CL	CL	CL	CL	CL	CL	CL	CL	CL	CL	CL	CL	CL	CL	CL	CL	CL	CL	CL	CL	CL	CL	CL	CL	CL	CL	CL	CL	CL	CL	CL	CL	CL	CL	CL	CL	CL	CL
Full Hybrid WT	460	P3ID47	A49	0.6_23d	4064_BW		CC	CC	CC	CC	CC	CC	CC	CC	CC	CC	CC	CC	CC	CC	CC	CC	CC	CC	CC	CC	CC	CC	CC	CC	CC	CC	CC	CC	CC	CC	CC	CC	CC	CC	CC	CC	CC	CC	CC	CC	CC	CC	CC
Full Hybrid WT	461	P3ID47	A47	0.6_23d	4064_BX		CL	CL	CL	CL	CL	CL	CL	CL	CL	CL	CL	CL	CL	CL	CL	CL	CL	CL	CL	CL	CL	CL	CL	CL	CL	CL	CL	CL	CL	CL	CL	CL	CL	CL	CL	CL	CL	CL	CL	CL	CL	CL	CL
Full Hybrid WT	467	P3ID47	B54	0.6_23d	4064_CD		CL	CL	CL	CL	CL	CL	CL	CL	CL	CL	CL	CL	CL	CL	CL	CL	CL	CL	CL	CL	CL	CL	CL	CL	CL	CL	CL	CL	CL	CL	CL	CL	CL	CL	CL	CL	CL	CL	CL	CL	CL	CL	CL
Full Hybrid WT	468	P3ID47	A67	0.6_23d	4064_CE		LL	LL	LL	LL	LL	LL	LL	LL	LL	LL	LL	LL	LL	LL	LL	LL	LL	LL	LL	LL	LL	LL	LL	LL	LL	LL	LL	LL	LL	LL	LL	LL	LL	LL	LL	LL	LL	LL	LL	LL	LL	LL	LL
Full Hybrid WT	469	P3ID47	B31	0.6_23d	4064_CF		CL	CL	CL	CL	CL	CL	CL	CL	CL	CL	CL	CL	CL	CL	CL	CL	CL	CL	CL	CL	CL	CL	CL	CL	CL	CL	CL	CL	CL	CL	CL	CL	CL	CL	CL	CL	CL	CL	CL	CL	CL	CL	CL
Full Hybrid WT	470	P3ID47	A49	0.6_23d	4064_CG		CL	CL	CL	CL	CL	CL	CL	CL	CL	CL	CL	CL	CL	CL	CL	CL	CL	CL	CL	CL	CL	CL	CL	CL	CL	CL	CL	CL	CL	CL	CL	CL	CL	CL	CL	CL	CL	CL	CL	CL	CL	CL	CL
Full Hybrid WT	471	P3ID47	A47	0.6_23d	4064_CH		CL	CL	CL	CL	CL	CL	CL	CL	CL	CL	CL	CL	CL	CL	CL	CL	CL	CL	CL	CL	CL	CL	CL	CL	CL	CL	CL	CL	CL	CL	CL	CL	CL	CL	CL	CL	CL	CL	CL	CL	CL	CL	CL
Full Hybrid WT	477	P3ID47	B54	0.6_23d	4064_CN		CL	CL	CL	CL	CL	CL	CL	CL	CL	CL	CL	CL	CL	CL	CL	CL	CL	CL	CL	CL	CL	CL	CL	CL	CL	CL	CL	CL	CL	CL	CL	CL	CL	CL	CL	CL	CL	CL	CL	CL	CL	CL	CL
Full Hybrid WT	479	P3ID47	B31	0.6_23d	4064_CP		CL	CL	CL	CL	CL	CL	CL	CL	CL	CL	CL	CL	CL	CL	CL	CL	CL	CL	CL	CL	CL	CL	CL	CL	CL	CL	CL	CL	CL	CL	CL	CL	CL	CL	CL	CL	CL	CL	CL	CL	CL	CL	CL
Full Hybrid WT	480	P3ID47	A49	0.6_23d	4064_CQ		LL	LL	LL	LL	LL	LL	LL	LL	LL	LL	LL	LL	LL	LL	LL	LL	LL	LL	LL	LL	LL	LL	LL	LL	LL	LL	LL	LL	LL	LL	LL	LL	LL	LL	LL	LL	LL	LL	LL	LL	LL	LL	LL
Full Hybrid WT	481	P3ID47	A47	0.6_23d	4067_BN		CL	CL	CL	CL	CL	CL	CL	CL	CL	CL	CL	CL	CL	CL	CL	CL	CL	CL	CL	CL	CL	CL	CL	CL	CL	CL	CL	CL	CL	CL	CL	CL	CL	CL	CL	CL	CL	CL	CL	CL	CL	CL	CL
Full Hybrid WT	488	P3ID47	A67	0.6_23d	4065_G		CC	CC	CC	CC	CC	CC	CC	CC	CC	CC	CC	CC	CC	CC	CC	CC	CC	CC	CC	CC	CC	CC	CC	CC	CC	CC	CC	CC	CC	CC	CC	CC	CC	CC	CC	CC	CC	CC	CC	CC	CC	CC	CC
Full Hybrid WT	489	P3ID47	B31	0.6_23d	4065_H		CL	CL	CL	CL	CL	CL	CL	CL	CL	CL	CL	CL	CL	CL	CL	CL	CL	CL	CL	CL	CL	CL	CL	CL	CL	CL	CL	CL	CL	CL	CL	CL	CL	CL	CL	CL	CL	CL	CL	CL	CL	CL	CL
Full Hybrid WT	490	P3ID47	A49	0.6_23d	4065_I		CL	CL	CL	CL	CL	CL	CL	CL	CL	CL	CL	CL	CL	CL	CL	CL	CL	CL	CL	CL	CL	CL	CL	CL	CL	CL	CL	CL	CL	CL	CL	CL	CL	CL	CL	CL	CL	CL	CL	CL	CL	CL	CL
Full Hybrid WT	491	P3ID47	A47	0.6_23d	4065_J		LL	LL	LL	LL	LL	LL	LL	LL	LL	LL	LL	LL	LL	LL	LL	LL	LL	LL	LL	LL	LL	LL	LL	LL	LL	LL	LL	LL	LL	LL	LL	LL	LL	LL	LL	LL	LL	LL	LL	LL	LL	LL	LL
Full Hybrid WT	497	P3ID47	B54	0.6_23d	4065_P		LL	LL	LL	LL	LL	LL	LL	LL	LL	LL	LL	LL	LL	LL	LL	LL	LL	LL	LL	LL	LL	LL	LL	LL	LL	LL	LL	LL	LL	LL	LL	LL	LL	LL	LL	LL	LL	LL	LL	LL	LL	LL	LL
Full Hybrid WT	498	P3ID47	A67	0.6_23d	4065_Q		CC	CC	CC	CC	CC	CC	CC	CC	CC	CC	CC	CC	CC	CC	CC	CC	CC	CC	CC	CC	CC	CC	CC	CC	CC	CC	CC	CC	CC	CC	CC	CC	CC	CC	CC	CC	CC	CC	CC	CC	CC	CC	CC
Full Hybrid WT	499	P3ID47	B31	0.6_23d	4065_R		CC	CC	CC	CC	CC	CC	CC	CC	CC	CC	CC	CC	CC	CC	CC	CC	CC	CC	CC	CC	CC	CC	CC	CC	CC	CC	CC	CC	CC	CC	CC	CC	CC	CC	CC	CC	CC	CC	CC	CC	CC	CC	CC
Full Hybrid WT	500	P3ID47	A49	0.6_23d	4065_S		CL	CL	CL	CL	CL	CL	CL	CL	CL	CL	CL	CL	CL	CL	CL	CL	CL	CL	CL	CL	CL	CL	CL	CL	CL	CL	CL	CL	CL	CL	CL	CL	CL	CL	CL	CL	CL	CL	CL	CL	CL	CL	CL
Full Hybrid WT	501	P3ID47	A47	0.6_23d	4065_T		CL	CL	CL	CL	CL	CL	CL	CL	CL	CL	CL	CL	CL	CL	CL	CL	CL	CL	CL	CL	CL	CL	CL	CL	CL	CL	CL	CL	CL	CL	CL	CL	CL	CL	CL	CL	CL	CL	CL	CL	CL	CL	CL
Full Hybrid WT	507	P3ID47	B54	0.6_23d	4065_Z		CC	CC	CC	CC	CC	CC	CC	CC	CC	CC	CC	CC	CC	CC	CC	CC	CC	CC	CC	CC	CC	CC	CC	CC	CC	CC	CC	CC	CC	CC	CC	CC	CC	CC	CC	CC	CC	CC	CC	CC	CC	CC	CC
Full Hybrid WT	508	P3ID47	A67	0.6_23d	4065_AA		CL	CL	CL	CL	CL	CL	CL	CL	CL	CL	CL	CL	CL	CL	CL	CL	CL	CL	CL	CL	CL	CL	CL	CL	CL	CL	CL	CL	CL	CL	CL	CL	CL	CL	CL	CL	CL	CL	CL	CL	CL	CL	CL
Full Hybrid WT	509	P3ID47	B31	0.6_23d	4065_AB		LL	LL	LL	LL	LL	LL	LL	LL	LL	LL	LL	LL	LL	LL	LL	LL	LL	LL	LL	LL	LL	LL	LL	LL	LL	LL	LL	LL	LL	LL	LL	LL	LL	LL	LL	LL	LL	LL	LL	LL	LL	LL	LL
Full Hybrid WT	510	P3ID47	A49	0.6_23d	4065_AC		CC	CC	CC	CC	CC	CC	CC	CC	CC	CC	CC	CC	CC	CC	CC	CC	CC	CC	CC	CC	CC	CC	CC	CC	CC	CC	CC	CC	CC	CC	CC	CC	CC	CC	CC	CC	CC	CC	CC	CC	CC	CC	CC
Full Hybrid WT	511	P3ID47	A47	0.6_23d	4065_AD		LL	LL	LL	LL	LL	LL	LL	LL	LL	LL	LL	LL	LL	LL	LL	LL	LL	LL	LL	LL	LL	LL	LL	LL	LL	LL	LL	LL	LL	LL	LL	LL	LL	LL	LL	LL	LL	LL	LL	LL	LL	LL	LL
Full Hybrid WT	518	P3ID47	A67	0.6_23d	4065_AK		CL	CL	CL	CL	CL	CL	CL	CL	CL	CL	CL	CL	CL	CL	CL	CL	CL	CL	CL	CL	CL	CL	CL	CL	CL	CL	CL	CL	CL	CL	CL	CL	CL	CL	CL	CL	CL	CL	CL	CL	CL	CL	CL
Full Hybrid WT	519	P3ID47	B31	0.6_23d	4065_AL		LL	LL	LL	LL	LL	LL	LL	LL	LL	LL	LL	LL	LL	LL	LL	LL	LL	LL	LL	LL	LL	LL	LL	LL	LL	LL	LL	LL	LL	LL	LL	LL	LL	LL	LL	LL	LL	LL	LL	LL	LL	LL	LL
Full Hybrid WT	520	P3ID47	A49	0.6_23d	4065_AM		LL	LL	LL	LL	LL	LL	LL	LL	LL	LL	LL	LL	LL	LL	LL	LL	LL	LL	LL	LL	LL	LL	LL	LL	LL	LL	LL	LL	LL	LL	LL	LL	LL	LL	LL	LL	LL	LL	LL	LL	LL	LL	LL
Full Hybrid WT	521	P3ID47	A47	0.6_23d	4065_AN		CL	CL	CL	CL	CL	CL	CL	CL	CL	CL	CL	CL	CL	CL	CL	CL	CL	CL	CL	CL	CL	CL	CL	CL	CL	CL	CL	CL	CL	CL	CL	CL	CL	CL	CL	CL	CL	CL	CL	CL	CL	CL	CL
Full Hybrid WT	527	P3ID47	B54	0.6_23d	4065_AT		CL	CL	CL	CL	CL	CL	CL	CL	CL	CL	CL	CL	CL	CL	CL	CL	CL	CL	CL	CL	CL	CL	CL	CL	CL	CL	CL	CL	CL	CL	CL	CL	CL	CL	CL	CL	CL	CL	CL	CL	CL	CL	CL
Full Hybrid WT	528	P3ID47	A67	0.6_23d	4065_AU		CL	CL	CL	CL	CL	CL	CL	CL	CL	CL	CL	CL	CL	CL	CL	CL	CL	CL	CL	CL	CL	CL	CL	CL	CL	CL	CL	CL	CL	CL	CL	CL	CL	CL	CL	CL	CL	CL	CL	CL	CL	CL	CL
Full Hybrid WT	529	P3ID47	B31	0.6_23d	4065_AV		CL	CL	CL	CL	CL	CL	CL	CL	CL	CL	CL	CL	CL	CL	CL	CL	CL	CL	CL	CL	CL	CL	CL	CL	CL	CL	CL	CL	CL	CL	CL	CL	CL	CL	CL	CL	CL	CL	CL	CL	CL	CL	CL
Full Hybrid WT	530	P3ID47	A49	0.6_23d	4065_AW		CL	CL	CL	CL	CL	CL	CL	CL	CL	CL	CL	CL	CL	CL	CL	CL	CL	CL	CL	CL	CL	CL	CL	CL	CL	CL	CL	CL	CL	CL	CL	CL	CL	CL	CL	CL	CL	CL	CL	CL	CL	CL	CL
Full Hybrid WT	531	P3ID47	A47	0.6_23d	4065_AX		CL	CL	CL	CL	CL	CL	CL	CL	CL	CL	CL	CL	CL	CL	CL	CL	CL	CL	CL	CL	CL	CL	CL	CL	CL	CL	CL	CL	CL	CL	CL	CL	CL	CL	CL	CL	CL	CL	CL	CL	CL	CL	CL
Full Hybrid WT	537	P3ID47	B54	0.6_23d	4065_BD		CL	CL	CL	CL	CL	CL	CL	CL	CL	CL	CL	CL	CL	CL	CL	CL	CL	CL	CL	CL	CL	CL	CL	CL	CL	CL	CL	CL	CL	CL	CL	CL	CL	CL	CL	CL	CL	CL	CL	CL	CL	CL	CL
Full Hybrid WT	538	P3ID47	A67	0.6_23d	4065_BE		CL	CL	CL	CL	CL	CL	CL	CL	CL	CL	CL	CL	CL	CL	CL	CL	CL	CL	CL	CL	CL	CL	CL	CL	CL	CL	CL	CL	CL	CL	CL	CL	CL	CL	CL	CL	CL	CL	CL	CL	CL	CL	CL
Full Hybrid WT	540	P3ID47	A49	0.6_23d	4065_BG		CC	CC	CC	CC	CC	CC	CC	CC	CC	CC	CC	CC	CC	CC	CC	CC	CC	CC	CC	CC	CC	CC	CC	CC	CC	CC	CC	CC	CC	CC	CC	CC	CC	CC	CC	CC	CC	CC	CC	CC	CC	CC	CC
Full Hybrid WT	541	P3ID47	A47	0.6_23d	4065_BH		CL	CL	CL	CL	CL	CL	CL	CL	CL	CL	CL	CL	CL	CL	CL	CL	CL	CL	CL	CL	CL	CL	CL	CL	CL	CL	CL	CL	CL	CL	CL	CL	CL	CL	CL	CL	CL	CL	CL	CL	CL	CL	CL
Full Hybrid WT	547	P3ID47	B54	0.6_23d	4065_BN		CL	CL	CL	CL	CL	CL	CL	CL	CL	CL	CL	CL	CL	CL	CL	CL	CL	CL	CL	CL	CL	CL	CL	CL	CL	CL	CL	CL	CL	CL	CL	CL	CL	CL	CL	CL	CL	CL	CL	CL	CL	CL	CL
Full Hybrid WT	548	P3ID47	A67	0.6_23d	4065_BO		LL	LL	LL	LL	LL	LL	LL	LL	LL	LL	LL	LL	LL	LL	LL	LL	LL	LL	LL	LL	LL	LL	LL	LL	LL	LL	LL	LL	LL	LL	LL	LL	LL	LL	LL	LL	LL	LL	LL	LL	LL	LL	LL
Full Hybrid WT	549	P3ID47	B31	0.6_23d	4065_BP		CC	CC	CC	CC	CC	CC	CC	CC	CC	CC	CC	CC	CC	CC	CC	CC	CC	CC	CC	CC	CC	CC	CC	CC	CC	CC	CC	CC	CC	CC	CC	CC	CC	CC	CC	CC	CC	CC	CC	CC	CC	CC	CC
Full Hybrid WT	551	P3ID47	A47	0.6_23d	4065_BR		LL	LL	LL	LL	LL	LL	LL	LL	LL	LL	LL	LL	LL	LL	LL	LL	LL	LL	LL	LL	LL	LL	LL	LL	LL	LL	LL	LL	LL	LL	LL	LL	LL	LL	LL	LL	LL	LL	LL	LL	LL	LL	LL
Full Hybrid WT	557	P3ID47	B54	0.6_23d	4065_BX		LL	LL	LL	LL	LL	LL	LL	LL	LL	LL	LL	LL	LL	LL	LL	LL	LL	LL	LL	LL	LL	LL	LL	LL	LL	LL	LL	LL	LL	LL	LL	LL	LL	LL	LL	LL	LL	LL	LL	LL	LL	LL	LL
Full Hybrid WT	559	P3ID47	B31	0.6_23d	4065_BZ		CC	CC	CC	CC	CC	CC	CC	CC	CC	CC	CC	CC	CC	CC	CC	CC	CC	CC	CC	CC	CC	CC	CC	CC	CC	CC	CC	CC	CC	CC	CC	CC	CC	CC	CC	CC	CC	CC	CC	CC	CC	CC	CC
Full Hybrid WT	560	P3ID47	A49	0.6_23d	4065_CA		CC	CC	CC	CC	CC	CC	CC	CC	CC	CC	CC	CC	CC	CC	CC	CC	CC	CC	CC	CC	CC	CC	CC	CC	CC	CC	CC	CC	CC	CC	CC	CC	CC	CC	CC	CC	CC	CC	CC	CC	CC	CC	CC
Full Hybrid WT	561	P3ID47	A47	0.6_23d	4065_CB		LL	LL	LL	LL	LL	LL	LL	LL	LL	LL	LL	LL	LL	LL	LL	LL	LL	LL	LL	LL	LL	LL	LL	LL	LL	LL	LL	LL	LL	LL	LL	LL	LL	LL	LL	LL	LL	LL	LL	LL	LL	LL	LL
Full Hybrid WT	567	P3ID47	B54	0.6_23d	4065_CH		LL	LL	LL	LL	LL	LL	LL	LL	LL	LL	LL	LL	LL	LL	LL	LL	LL	LL	LL	LL	LL	LL	LL	LL	LL	LL	LL	LL	LL	LL	LL	LL	LL	LL	LL	LL	LL	LL	LL	LL	LL	LL	LL
Full Hybrid WT	568	P3ID47	A67	0.6_23d	4065_CI		CL	CL	CL	CL	CL	CL	CL	CL	CL	CL	CL	CL	CL	CL	CL	CL	CL	CL	CL	CL	CL	CL	CL	CL	CL	CL	CL	CL	CL	CL	CL	CL	CL	CL	CL	CL	CL	CL	CL	CL	CL	CL	CL
Full Hybrid WT	569	P3ID47	B31	0.6_23d	4065_CJ		LL	LL	LL	LL	LL	LL	LL	LL	LL	LL	LL	LL	LL	LL	LL	LL	LL	LL	LL	LL	LL	LL	LL	LL	LL	LL	LL	LL	LL	LL	LL	LL	LL	LL	LL	LL	LL	LL	LL	LL	LL	LL	LL
Full Hybrid WT	570	P3ID47	A49	0.6_23d	4065_CK		CL	CL	CL	CL	CL	CL	CL	CL	CL	CL	CL	CL	CL	CL	CL	CL	CL	CL	CL	CL	CL	CL	CL	CL	CL	CL	CL	CL	CL	CL	CL	CL	CL	CL	CL	CL	CL	CL	CL	CL	CL	CL	CL
Full Hybrid WT	577	P3ID47	B54	0.6_23d	4067_BO		CC	CC	CC	CC	CC	CC	CC	CC	CC	CC	CC	CC	CC	CC	CC	CC	CC	CC	CC	CC	CC	CC	CC	CC	CC	CC	CC	CC	CC	CC	CC	CC	CC	CC	CC	CC	CC	CC	CC	CC	CC	CC	CC
Full Hybrid WT	578	P3ID47	A67	0.6_23d	4066_A		CC	CC	CC	CC	CC	CC	CC	CC	CC	CC	CC	CC	CC	CC	CC	CC	CC	CC	CC	CC	CC	CC	CC	CC	CC	CC	CC	CC	CC	CC	CC	CC	CC	CC	CC	CC	CC	CC	CC	CC	CC	CC	CC
Full Hybrid WT	579	P3ID47	B31	0.6_23d	4066_B		CL	CL	CL	CL	CL	CL	CL	CL	CL	CL	CL	CL	CL	CL	CL	CL	CL	CL	CL	CL	CL	CL	CL	CL	CL	CL	CL	CL	CL	CL	CL	CL	CL	CL	CL	CL	CL	CL	CL	CL	CL	CL	CL
Full Hybrid WT	580	P3ID47	A49	0.6_23d	4066_C		LL	LL	LL	LL	LL	LL	LL	LL	LL	LL	LL	LL	LL	LL	LL	LL	LL	LL	LL	LL	LL	LL	LL	LL	LL	LL	LL	LL	LL	LL	LL	LL	LL	LL	LL	LL	LL	LL	LL	LL	LL	LL	LL
Full Hybrid WT	581	P3ID47	A47	0.6_23d	4066_D		CL	CL	CL	CL	CL	CL	CL	CL	CL	CL	CL	CL	CL	CL	CL	CL	CL	CL	CL	CL	CL	CL	CL	CL	CL	CL	CL	CL	CL	CL	CL	CL	CL	CL	CL	CL	CL	CL	CL	CL	CL	CL	CL
Full Hybrid WT	587	P3ID47	B54	0.6_23d	4066_J		CL	CL	CL	CL	CL	CL	CL	CL	CL	CL	CL	CL	CL	CL	CL	CL	CL	CL	CL	CL	CL	CL	CL	CL	CL	CL	CL	CL	CL	CL	CL	CL	CL	CL	CL	CL	CL	CL	CL	CL	CL	CL	CL
Full Hybrid WT	588	P3ID47	A67	0.6_23d	4066_K		CL	CL	CL	CL	CL	CL	CL	CL	CL	CL	CL	CL	CL	CL	CL	CL	CL	CL	CL	CL	CL	CL	CL	CL	CL	CL	CL	CL	CL	CL	CL	CL	CL	CL	CL	CL	CL	CL	CL	CL	CL	CL	CL
Full Hybrid WT	589	P3ID47	B31	0.6_23d	4066_L		LL	LL	LL	LL	LL	LL	LL	LL	LL	LL	LL	LL	LL	LL	LL	LL	LL	LL	LL	LL	LL	LL	LL	LL	LL	LL	LL	LL	LL	LL	LL	LL	LL	LL	LL	LL	LL	LL	LL	LL	LL	LL	LL
Full Hybrid WT	590	P3ID47	A49	0.6_23d	4066_M		CC	CC	CC	CC	CC	CC	CC	CC	CC	CC	CC	CC	CC	CC	CC	CC	CC	CC	CC	CC	CC	CC	CC	CC	CC	CC	CC	CC	CC	CC	CC	CC	CC	CC	CC	CC	CC	CC	CC	CC	CC	CC	CC
Full Hybrid WT	591	P3ID47	A47	0.6_23d	4066_N		LL	LL	LL	LL	LL	LL	LL	LL	LL	LL	LL	LL	LL	LL	LL	LL	LL	LL	LL	LL	LL	LL	LL	LL	LL	LL	LL	LL	LL	LL	LL	LL	LL	LL	LL	LL	LL	LL	LL	LL	LL	LL	LL
Full Hybrid WT	598	P3ID47	A67	0.6_23d	4066_U		LL	LL	LL	LL	LL	LL	LL	LL	LL	LL	LL	LL	LL	LL	LL	LL	LL	LL	LL	LL	LL	LL	LL	LL	LL	LL	LL	LL	LL	LL	LL	LL	LL	LL	LL	LL	LL	LL	LL	LL	LL	LL	LL
Full Hybrid WT	599	P3ID47	B31	0.6_23d	4066_V		CC	CC	CC	CC	CC	CC	CC	CC	CC	CC	CC	CC	CC	CC	CC	CC	CC	CC	CC	CC	CC	CC	CC	CC	CC	CC	CC	CC	CC	CC	CC	CC	CC	CC	CC	CC	CC	CC	CC	CC	CC	CC	CC
Full Hybrid WT	601	P3ID47	A47	0.6_23d	4066_X		LL	LL	LL	LL	LL	LL	LL	LL	LL	LL	LL	LL	LL	LL	LL	LL	LL	LL	LL	LL	LL	LL	LL	LL	LL	LL	LL	LL	LL	LL	LL	LL	LL	LL	LL	LL	LL	LL	LL	LL	LL	LL	LL
Full Hybrid WT	607	P3ID47	B54	0.6_23d	4066_AD		CL	CL	CL	CL	CL	CL	CL	CL	CL	CL	CL	CL	CL	CL	CL	CL	CL	CL	CL	CL	CL	CL	CL	CL	CL	CL	CL	CL	CL	CL	CL	CL	CL	CL	CL	CL	CL	CL	CL	CL	CL	CL	CL
Full Hybrid WT	608	P3ID47	A67	0.6_23d	4066_AE		CL	CL	CL	CL	CL	CL	CL	CL	CL	CL	CL	CL	CL	CL	CL	CL	CL	CL	CL	CL	CL	CL	CL	CL	CL	CL	CL	CL	CL	CL	CL	CL	CL	CL	CL	CL	CL	CL	CL	CL	CL	CL	CL
Full Hybrid WT	609	P3ID47	B31	0.6_23d	4066_AF		LL	LL	LL	LL	LL	LL	LL	LL	LL	LL	LL	LL	LL	LL	LL	LL	LL	LL	LL	LL	LL	LL	LL	LL	LL	LL	LL	LL	LL	LL	LL	LL	LL	LL	LL	LL	LL	LL	LL	LL	LL	LL	LL
Full Hybrid WT	610	P3ID47	A49	0.6_23d	4066_AG		CC	CC	CC	CC	CC	CC	CC	CC	CC	CC	CC	CC	CC	CC	CC	CC	CC	CC	CC	CC	CC	CC	CC	CC	CC	CC	CC	CC	CC	CC	CC	CC	CC	CC	CC	CC	CC	CC	CC	CC	CC	CC	CC
Full Hybrid WT	611	P3ID47	A47	0.6_23d	4066_AH		CC	CC	CC	CC	CC	CC	CC	CC	CC	CC	CC	CC	CC	CC	CC	CC	CC	CC	CC	CC	CC	CC	CC	CC	CC	CC	CC	CC	CC	CC	CC	CC	CC	CC	CC	CC	CC	CC	CC	CC	CC	CC	CC
Full Hybrid WT	617	P3ID47	B54	0.6_23d	4066_AN		CL	CL	CL	CL	CL	CL	CL	CL	CL	CL	CL	CL	CL	CL	CL	CL	CL	CL	CL	CL	CL	CL	CL	CL	CL	CL	CL	CL	CL	CL	CL	CL	CL	CL	CL	CL	CL	CL	CL	CL	CL	CL	CL
Full Hybrid WT	618	P3ID47	A67	0.6_23d	4066_AO		LL	LL	LL	LL	LL	LL	LL	LL	LL	LL	LL	LL	LL	LL	LL	LL	LL	LL	LL	LL	LL	LL	LL	LL	LL	LL	LL	LL	LL	LL	LL	LL	LL	LL	LL	LL	LL	LL	LL	LL	LL	LL	LL
Full Hybrid WT	619	P3ID47	B31	0.6_23d	4066_AP		CC	CC	CC	CC	CC	CC	CC	CC	CC	CC	CC	CC	CC	CC	CC	CC	CC	CC	CC	CC	CC	CC	CC	CC	CC	CC	CC	CC	CC	CC	CC	CC	CC	CC	CC	CC	CC	CC	CC	CC	CC	CC	CC
Full Hybrid WT	620	P3ID47	A49	0.6_23d	4066_AQ		CL	CL	CL	CL	CL	CL	CL	CL	CL	CL	CL	CL	CL	CL	CL	CL	CL	CL	CL	CL	CL	CL	CL	CL	CL	CL	CL	CL	CL	CL	CL	CL	CL	CL	CL	CL	CL	CL	CL	CL	CL	CL	CL
Full Hybrid WT	621	P3ID47	A47	0.6_23d	4066_AR		CC	CC	CC	CC	CC	CC	CC	CC	CC	CC	CC	CC	CC	CC	CC	CC	CC	CC	CC	CC	CC	CC	CC	CC	CC	CC	CC	CC	CC	CC	CC	CC	CC	CC	CC	CC	CC	CC	CC	CC	CC	CC	CC
Full Hybrid WT	627	P3ID47	B54	0.6_23d	4066_AX		CL	CL	CL	CL	CL	CL	CL	CL	CL	CL	CL	CL	CL	CL	CL	CL	CL	CL	CL	CL	CL	CL	CL	CL	CL	CL	CL	CL	CL	CL	CL	CL	CL	CL	CL	CL	CL	CL	CL	CL	CL	CL	CL
Full Hybrid WT	628	P3ID47	A67	0.6_23d	4066_AY		CL	CL	CL	CL	CL	CL	CL	CL	CL	CL	CL	CL	CL	CL	CL	CL	CL	CL	CL	CL	CL	CL	CL	CL	CL	CL	CL	CL	CL	CL	CL	CL	CL	CL	CL	CL	CL	CL	CL	CL	CL	CL	CL
Full Hybrid WT	629	P3ID47	B31	0.6_23d	4066_AZ		CL	CL	CL	CL	CL	CL	CL	CL	CL	CL	CL	CL	CL	CL	CL	CL	CL	CL	CL	CL	CL	CL	CL	CL	CL	CL	CL	CL	CL	CL	CL	CL	CL	CL	CL	CL	CL	CL	CL	CL	CL	CL	CL
Full Hybrid WT	630	P3ID47	A49	0.6_23d	4066_BA		LL	LL	LL	LL	LL	LL	LL	LL	LL	LL	LL	LL	LL	LL	LL	LL	LL	LL	LL	LL	LL	LL	LL	LL	LL	LL	LL	LL	LL	LL	LL	LL	LL	LL	LL	LL	LL	LL	LL	LL	LL	LL	LL
Full Hybrid WT	631	P3ID47	A47	0.6_23d	4066_BB		CL	CL	CL	CL	CL	CL	CL	CL	CL	CL	CL	CL	CL	CL	CL	CL	CL	CL	CL	CL	CL	CL	CL	CL	CL	CL	CL	CL	CL	CL	CL	CL	CL	CL	CL	CL	CL	CL	CL	CL	CL	CL	CL
Full Hybrid WT	637	P3ID47	B54	0.6_23d	4066_BH		CL	CL	CL	CL	CL	CL	CL	CL	CL	CL	CL	CL	CL	CL	CL	CL	CL	CL	CL	CL	CL	CL	CL	CL	CL	CL	CL	CL	CL	CL	CL	CL	CL	CL	CL	CL	CL	CL	CL	CL	CL	CL	CL
Full Hybrid WT	638	P3ID47	A67	0.6_23d	4066_BI		CL	CL	CL	CL	CL	CL	CL	CL	CL	CL	CL	CL	CL	CL	CL	CL	CL	CL	CL	CL	CL	CL	CL	CL	CL	CL	CL	CL	CL	CL	CL	CL	CL	CL	CL	CL	CL	CL	CL	CL	CL	CL	CL
Full Hybrid WT	639	P3ID47	B31	0.6_23d	4066_BJ		CL	CL	CL	CL	CL	CL	CL	CL	CL	CL	CL	CL	CL	CL	CL	CL	CL	CL	CL	CL	CL	CL	CL	CL	CL	CL	CL	CL	CL	CL	CL	CL	CL	CL	CL	CL	CL	CL	CL	CL	CL	CL	CL
Full Hybrid WT	640	P3ID47	A49	0.6_23d	4066_BK		CL	CL	CL	CL	CL	CL	CL	CL	CL	CL	CL	CL	CL	CL	CL	CL	CL	CL	CL	CL	CL	CL	CL	CL	CL	CL	CL	CL	CL	CL	CL	CL	CL	CL	CL	CL	CL	CL	CL	CL	CL	CL	CL
Full Hybrid WT	641	P3ID47	A47	0.6_23d	4066_BL		CL	CL	CL	CL	CL	CL	CL	CL	CL	CL	CL	CL	CL	CL	CL	CL	CL	CL	CL	CL	CL	CL	CL	CL	CL	CL	CL	CL	CL	CL	CL	CL	CL	CL	CL	CL	CL	CL	CL	CL	CL	CL	CL
Full Hybrid WT	647	P3ID47	B54	0.6_23d	4066_BR		CL	CL	CL	CL	CL	CL	CL	CL	CL	CL	CL	CL	CL	CL	CL	CL	CL	CL	CL	CL	CL	CL	CL	CL	CL	CL	CL	CL	CL	CL	CL	CL	CL	CL	CL	CL	CL	CL	CL	CL	CL	CL	CL
Full Hybrid WT	648	P3ID47	A67	0.6_23d	4066_BS		CC	CC	CC	CC	CC	CC	CC	CC	CC	CC	CC	CC	CC	CC	CC	CC	CC	CC	CC	CC	CC	CC	CC	CC	CC	CC	CC	CC	CC	CC	CC	CC	CC	CC	CC	CC	CC	CC	CC	CC	CC	CC	CC
Full Hybrid WT	649	P3ID47	B31	0.6_23d	4066_BT		LL	LL	LL	LL	LL	LL	LL	LL	LL	LL	LL	LL	LL	LL	LL	LL	LL	LL	LL	LL	LL	LL	LL	LL	LL	LL	LL	LL	LL	LL	LL	LL	LL	LL	LL	LL	LL	LL	LL	LL	LL	LL	LL
Full Hybrid WT	650	P3ID47	A49	0.6_23d	4066_BU		CL	CL	CL	CL	CL	CL	CL	CL	CL	CL	CL	CL	CL	CL	CL	CL	CL	CL	CL	CL	CL	CL	CL	CL	CL	CL	CL	CL	CL	CL	CL	CL	CL	CL	CL	CL	CL	CL	CL	CL	CL	CL	CL
Full Hybrid WT	651	P3ID47	A47	0.6_23d	4066_BV		CC	CC	CC	CC	CC	CC	CC	CC	CC	CC	CC	CC	CC	CC	CC	CC	CC	CC	CC	CC	CC	CC	CC	CC	CC	CC	CC	CC	CC	CC	CC	CC	CC	CC	CC	CC	CC	CC	CC	CC	CC	CC	CC
Full Hybrid WT	657	P3ID47	B54	0.6_23d	4066_CB		LL	LL	LL	LL	LL	LL	LL	LL	LL	LL	LL	LL	LL	LL	LL	LL	LL	LL	LL	LL	LL	LL	LL	LL	LL	LL	LL	LL	LL	LL	LL	LL	LL	LL	LL	LL	LL	LL	LL	LL	LL	LL	LL
Full Hybrid WT	658	P3ID47	A67	0.6_23d	4066_CC		CL	CL	CL	CL	CL	CL	CL	CL	CL	CL	CL	CL	CL	CL	CL	CL	CL	CL	CL	CL	CL	CL	CL	CL	CL	CL	CL	CL	CL	CL	CL	CL	CL	CL	CL	CL	CL	CL	CL	CL	CL	CL	CL
Full Hybrid WT	659	P3ID47	B31	0.6_23d	4066_CD		CC	CC	CC	CC	CC	CC	CC	CC	CC	CC	CC	CC	CC	CC	CC	CC	CC	CC	CC	CC	CC	CC	CC	CC	CC	CC	CC	CC	CC	CC	CC	CC	CC	CC	CC	CC	CC	CC	CC	CC	CC	CC	CC
Full Hybrid WT	661	P3ID47	A47	0.6_23d	4066_CF		LL	LL	LL	LL	LL	LL	LL	LL	LL	LL	LL	LL	LL	LL	LL	LL	LL	LL	LL	LL	LL	LL	LL	LL	LL	LL	LL	LL	LL	LL	LL	LL	LL	LL	LL	LL	LL	LL	LL	LL	LL	LL	LL
Full Hybrid WT	665	P3ID47	ND	0.6_23d	4066_CJ		LL	LL	LL	LL	LL	LL	LL	LL	LL	LL	LL	LL	LL	LL	LL	LL	LL	LL	LL	LL	LL	LL	LL	LL	LL	LL	LL	LL	LL	LL	LL	LL	LL	LL	LL	LL	LL	LL	LL	LL	LL	LL	LL
Full Hybrid WT	667	P3ID47	B54	0.6_23d	4066_CL		CC	CC	CC	CC	CC	CC	CC	CC	CC	CC	CC	CC	CC	CC	CC	CC	CC	CC	CC	CC	CC	CC	CC	CC	CC	CC	CC	CC	CC	CC	CC	CC	CC	CC	CC	CC	CC	CC	CC	CC	CC	CC	CC
Full Hybrid WT	668	P3ID47	A67	0.6_23d	4066_CM		CL	CL	CL	CL	CL	CL	CL	CL	CL	CL	CL	CL	CL	CL	CL	CL	CL	CL	CL	CL	CL	CL	CL	CL	CL	CL	CL	CL	CL	CL	CL	CL	CL	CL	CL	CL	CL	CL	CL	CL	CL	CL	CL
Full Hybrid WT	669	P3ID47	B31	0.6_23d	4066_CN		CL	CL	CL	CL	CL	CL	CL	CL	CL	CL	CL	CL	CL	CL	CL	CL	CL	CL	CL	CL	CL	CL	CL	CL	CL	CL	CL	CL	CL	CL	CL	CL	CL	CL	CL	CL	CL	CL	CL	CL	CL	CL	CL
Full Hybrid WT	670	P3ID47	A49	0.6_23d	4066_CO		CC	CC	CC	CC	CC	CC	CC	CC	CC	CC	CC	CC	CC	CC	CC	CC	CC	CC	CC	CC	CC	CC	CC	CC	CC	CC	CC	CC	CC	CC	CC	CC	CC	CC	CC	CC	CC	CC	CC	CC	CC	CC	CC
Full Hybrid WT	671	P3ID47	A47	0.6_23d	4066_CP		CL	CL	CL	CL	CL	CL	CL	CL	CL	CL	CL	CL	CL	CL	CL	CL	CL	CL	CL	CL	CL	CL	CL	CL	CL	CL	CL	CL	CL	CL	CL	CL	CL	CL	CL	CL	CL	CL	CL	CL	CL	CL	CL
Full Hybrid WT	677	P3ID47	B54	0.6_23d	4067_D		CL	CL	CL	CL	CL	CL	CL	CL	CL	CL	CL	CL	CL	CL	CL	CL	CL	CL	CL	CL	CL	CL	CL	CL	CL	CL	CL	CL	CL	CL	CL	CL	CL	CL	CL	CL	CL	CL	CL	CL	CL	CL	CL
Full Hybrid WT	678	P3ID47	A67	0.6_23d	4067_E		CL	CL	CL	CL	CL	CL	CL	CL	CL	CL	CL	CL	CL	CL	CL	CL	CL	CL	CL	CL	CL	CL	CL	CL	CL	CL	CL	CL	CL	CL	CL	CL	CL	CL	CL	CL	CL	CL	CL	CL	CL	CL	CL
Full Hybrid WT	679	P3ID47	B31	0.6_23d	4067_F		CL	CL	CL	CL	CL	CL	CL	CL	CL	CL	CL	CL	CL	CL	CL	CL	CL	CL	CL	CL	CL	CL	CL	CL	CL	CL	CL	CL	CL	CL	CL	CL	CL	CL	CL	CL	CL	CL	CL	CL	CL	CL	CL
Full Hybrid WT	680	NA	NA	NA	4067_H		CL	CL	CL	CL	CL	CL	CL	CL	CL	CL	CL	CL	CL	CL	CL	CL	CL	CL	CL	CL	CL	CL	CL	CL	CL	CL	CL	CL	CL	CL	CL	CL	CL	CL	CL	CL	CL	CL	CL	CL	CL	CL	CL
Full Hybrid WT	682	P3ID47	ND	0.6_23d	4067_J		CL	CL	CL	CL	CL	CL	CL	CL	CL	CL	CL	CL	CL	CL	CL	CL	CL	CL	CL	CL	CL	CL	CL	CL	CL	CL	CL	CL	CL	CL	CL	CL	CL	CL	CL	CL	CL	CL	CL	CL	CL	CL	CL
Full Hybrid WT	687	P3ID47	B54	0.6_23d	4067_N		CC	CC	CC	CC	CC	CC	CC	CC	CC	CC	CC	CC	CC	CC	CC	CC	CC	CC	CC	CC	CC	CC	CC	CC	CC	CC	CC	CC	CC	CC	CC	CC	CC	CC	CC	CC	CC	CC	CC	CC	CC	CC	CC
Full Hybrid WT	689	P3ID47	B31	0.6_23d	4067_P		CL	CL	CL	CL	CL	CL	CL	CL	CL	CL	CL	CL	CL	CL	CL	CL	CL	CL	CL	CL	CL	CL	CL	CL	CL	CL	CL	CL	CL	CL	CL	CL	CL	CL	CL	CL	CL	CL	CL	CL	CL	CL	CL
Full Hybrid WT	690	P3ID47	A49	0.6_23d	4067_Q		CC	CC	CC	CC	CC	CC	CC	CC	CC	CC	CC	CC	CC	CC	CC	CC	CC	CC	CC	CC	CC	CC	CC	CC	CC	CC	CC	CC	CC	CC	CC	CC	CC	CC	CC	CC	CC	CC	CC	CC	CC	CC	CC
Full Hybrid WT	691	P3ID47	A47	0.6_23d	4067_R		LL	LL	LL	LL	LL	LL	LL	LL	LL	LL	LL	LL	LL	LL	LL	LL	LL	LL	LL	LL	LL	LL	LL	LL	LL	LL	LL	LL	LL	LL	LL	LL	LL	LL	LL	LL	LL	LL	LL	LL	LL	LL	LL
Full Hybrid WT	697	P3ID47	B54	0.6_23d	4067_X		CL	CL	CL	CL	CL	CL	CL	CL	CL	CL	CL	CL	CL	CL	CL	CL	CL	CL	CL	CL	CL	CL	CL	CL	CL	CL	CL	CL	CL	CL	CL	CL	CL	CL	CL	CL	CL	CL	CL	CL	CL	CL	CL
Full Hybrid WT	698	P3ID47	A67	0.6_23d	4067_Y		CL	CL	CL	CL	CL	CL	CL	CL	CL	CL	CL	CL	CL	CL	CL	CL	CL	CL	CL	CL	CL	CL	CL	CL	CL	CL	CL	CL	CL	CL	CL	CL	CL	CL	CL	CL	CL	CL	CL	CL	CL	CL	CL
Full Hybrid WT	699	P3ID47	B31	0.6_23d	4067_Z		CC	CC	CC	CC	CC	CC	CC	CC	CC	CC	CC	CC	CC	CC	CC	CC	CC	CC	CC	CC	CC	CC	CC	CC	CC	CC	CC	CC	CC	CC	CC	CC	CC	CC	CC	CC	CC	CC	CC	CC	CC	CC	CC
Full Hybrid WT	700	P3ID47	A49	0.6_23d	4067_AA		LL	LL	LL	LL	LL	LL	LL	LL	LL	LL	LL	LL	LL	LL	LL	LL	LL	LL	LL	LL	LL	LL	LL	LL	LL	LL	LL	LL	LL	LL	LL	LL	LL	LL	LL	LL	LL	LL	LL	LL	LL	LL	LL
Full Hybrid WT	701	P3ID47	A47	0.6_23d	4067_AB		CL	CL	CL	CL	CL	CL	CL	CL	CL	CL	CL	CL	CL	CL	CL	CL	CL	CL	CL	CL	CL	CL	CL	CL	CL	CL	CL	CL	CL	CL	CL	CL	CL	CL	CL	CL	CL	CL	CL	CL	CL	CL	CL
Full Hybrid WT	707	P3ID47	B54	0.6_23d	4067_AH		CL	CL	CL	CL	CL	CL	CL	CL	CL	CL	CL	CL	CL	CL	CL	CL	CL	CL	CL	CL	CL	CL	CL	CL	CL	CL	CL	CL	CL	CL	CL	CL	CL	CL	CL	CL	CL	CL	CL	CL	CL	CL	CL
Full Hybrid WT	708	P3ID47	A67	0.6_23d	4067_AI		LL	LL	LL	LL	LL	LL	LL	LL	LL	LL	LL	LL	LL	LL	LL	LL	LL	LL	LL	LL	LL	LL	LL	LL	LL	LL	LL	LL	LL	LL	LL	LL	LL	LL	LL	LL	LL	LL	LL	LL	LL	LL	LL
Full Hybrid WT	709	P3ID47	B31	0.6_23d	4067_AJ		CL	CL	CL	CL	CL	CL	CL	CL	CL	CL	CL	CL	CL	CL	CL	CL	CL	CL	CL	CL	CL	CL	CL	CL	CL	CL	CL	CL	CL	CL	CL	CL	CL	CL	CL	CL	CL	CL	CL	CL	CL	CL	CL
Full Hybrid WT	710	P3ID47	A49	0.6_23d	4067_AK		LL	LL	LL	LL	LL	LL	LL	LL	LL	LL	LL	LL	LL	LL	LL	LL	LL	LL	LL	LL	LL	LL	LL	LL	LL	LL	LL	LL	LL	LL	LL	LL	LL	LL	LL	LL	LL	LL	LL	LL	LL	LL	LL
Full Hybrid WT	711	P3ID47	A47	0.6_23d	4067_AL		CL	CL	CL	CL	CL	CL	CL	CL	CL	CL	CL	CL	CL	CL	CL	CL	CL	CL	CL	CL	CL	CL	CL	CL	CL	CL	CL	CL	CL	CL	CL	CL	CL	CL	CL	CL	CL	CL	CL	CL	CL	CL	CL
Full Hybrid WT	717	P3ID47	B54	0.6_23d	4067_AR		CL	CL	CL	CL	CL	CL	CL	CL	CL	CL	CL	CL	CL	CL	CL	CL	CL	CL	CL	CL	CL	CL	CL	CL	CL	CL	CL	CL	CL	CL	CL	CL	CL	CL	CL	CL	CL	CL	CL	CL	CL	CL	CL
Full Hybrid WT	718	P3ID47	A67	0.6_23d	4067_AS		CL	CL	CL	CL	CL	CL	CL	CL	CL	CL	CL	CL	CL	CL	CL	CL	CL	CL	CL	CL	CL	CL	CL	CL	CL	CL	CL	CL	CL	CL	CL	CL	CL	CL	CL	CL	CL	CL	CL	CL	CL	CL	CL
Full Hybrid WT	719	P3ID47	B31	0.6_23d	4067_AT		LL	LL	LL	LL	LL	LL	LL	LL	LL	LL	LL	LL	LL	LL	LL	LL	LL	LL	LL	LL	LL	LL	LL	LL	LL	LL	LL	LL	LL	LL	LL	LL	LL	LL	LL	LL	LL	LL	LL	LL	LL	LL	LL
Full Hybrid WT	720	P3ID47	A49	0.6_23d	4067_AU		LL	LL	LL	LL	LL	LL	LL	LL	LL	LL	LL	LL	LL	LL	LL	LL	LL	LL	LL	LL	LL	LL	LL	LL	LL	LL	LL	LL	LL	LL	LL	LL	LL	LL	LL	LL	LL	LL	LL	LL	LL	LL	LL
Full Hybrid WT	721	P3ID47	A47	0.6_23d	4067_AV		CC	CC	CC	CC	CC	CC	CC	CC	CC	CC	CC	CC	CC	CC	CC	CC	CC	CC	CC	CC	CC	CC	CC	CC	CC	CC	CC	CC	CC	CC	CC	CC	CC	CC	CC	CC	CC	CC	CC	CC	CC	CC	CC
[truncated: 3,544 more columns]

## Sheet: FullHybrid_WT_K4_Genotype
						Marker >	C4_1	C4_59822	C4_60336	C4_74491	C4_75356	C4_76068	C4_79418	C4_89198	C4_92153	C4_100295	C4_111022	C4_111633	C4_122859	C4_123288	C4_128195	C4_129686	C4_133018	C4_135682	C4_139994	C4_140801	C4_141222	C4_143567	C4_149125	C4_153214	C4_153278	C4_157073	C4_157819	C4_158843	C4_175144	C4_175372	C4_176431	C4_180510	C4_185922	C4_186551	C4_187850	C4_189114	C4_192948	C4_194657	C4_196204	C4_213054	C4_216819	C4_219922	C4_219993
						Chromosome >	4	4	4	4	4	4	4	4	4	4	4	4	4	4	4	4	4	4	4	4	4	4	4	4	4	4	4	4	4	4	4	4	4	4	4	4	4	4	4	4	4	4	4
						Position index >	0	0.322520366571876	0.325291512110607	0.401605841100358	0.406269344779351	0.410107974397203	0.428168942402549	0.480896186310692	0.496827577491527	0.540723816745116	0.598556653698353	0.601850758609178	0.662373871095151	0.664686753266582	0.691142027894114	0.699180506489926	0.717144430488079	0.731506943552628	0.754754374609061	0.759105180931543	0.76137493243311	0.774017610036852	0.803982642924527	0.826027806558514	0.826372851917422	0.846832963433926	0.850854898398698	0.856375624141228	0.944259755321866	0.945488979412976	0.951198401836159	0.973189652132817	100236755029548	10057586992135	101276204173259	101957668757102	104024706110311	10494608504527	105780124373756	114864521713758	11689435886421	118567289721541	118605568191045
Population	ID_Pot_Pheno	ID_Manip_Pheno	Line	Treatment	ID_Geno
Full Hybrid WT	7	P3ID47	B54	0.6_23d	4055_F		CC	CC	CC	CC	CC	CC	CC	CC	CC	CC	CC	CC	CC	CC	CC	CC	CC	CC	CC	CC	CC	CC	CC	CC	CC	CC	CC	CC	CC	CC	CC	CC	CC	CC	CC	CC	CC	CC	CC	CC	CC	CC	CC
Full Hybrid WT	8	P3ID47	A67	0.6_23d	4055_G		LL	LL	LL	LL	LL	LL	LL	LL	LL	LL	LL	LL	LL	LL	LL	LL	LL	LL	LL	LL	LL	LL	LL	LL	LL	LL	LL	LL	LL	LL	LL	LL	LL	LL	LL	LL	LL	LL	LL	LL	LL	LL	LL
Full Hybrid WT	9	P3ID47	B31	0.6_23d	4055_H		CC	CC	CC	CC	CC	CC	CC	CC	CC	CC	CC	CC	CC	CC	CC	CC	CC	CC	CC	CC	CC	CC	CC	CC	CC	CC	CC	CC	CC	CC	CC	CC	CC	CC	CC	CC	CC	CC	CC	CC	CC	CC	CC
Full Hybrid WT	10	P3ID47	A49	0.6_23d	4055_I		CL	CL	CL	CL	CL	CL	CL	CL	CL	CL	CL	CL	CL	CL	CL	CL	CL	CL	CL	CL	CL	CL	CL	CL	CL	CL	CL	CL	CL	CL	CL	CL	CL	CL	CL	CL	CL	CL	CL	CL	CL	CL	CL
Full Hybrid WT	11	P3ID47	A47	0.6_23d	4055_J		CC	CC	CC	CC	CC	CC	CC	CC	CC	CC	CC	CC	CC	CC	CC	CC	CC	CC	CC	CC	CC	CC	CC	CC	CC	CC	CC	CC	CC	CC	CC	CC	CC	CC	CC	CC	CC	CC	CC	CC	CC	CC	CC
Full Hybrid WT	17	P3ID47	B54	0.6_23d	4055_P		CL	CL	CL	CL	CL	CL	CL	CL	CL	CL	CL	CL	CL	CL	CL	CL	CL	CL	CL	CL	CL	CL	CL	CL	CL	CL	CL	CL	CL	CL	CL	CL	CL	CL	CL	CL	CL	CL	CL	CL	CL	CL	CL
Full Hybrid WT	18	P3ID47	A67	0.6_23d	4055_Q		LL	LL	LL	LL	LL	LL	LL	LL	LL	LL	LL	LL	LL	LL	LL	LL	LL	LL	LL	LL	LL	LL	LL	LL	LL	LL	LL	LL	LL	LL	LL	LL	LL	LL	LL	LL	LL	LL	LL	LL	LL	LL	LL
Full Hybrid WT	19	P3ID47	B31	0.6_23d	4055_R		CL	CL	CL	CL	CL	CL	CL	CL	CL	CL	CL	CL	CL	CL	CL	CL	CL	CL	CL	CL	CL	CL	CL	CL	CL	CL	CL	CL	CL	CL	CL	CL	CL	CL	CL	CL	CL	CL	CL	CL	CL	CL	CL
Full Hybrid WT	20	P3ID47	A49	0.6_23d	4055_S		CL	CL	CL	CL	CL	CL	CL	CL	CL	CL	CL	CL	CL	CL	CL	CL	CL	CL	CL	CL	CL	CL	CL	CL	CL	CL	CL	CL	CL	CL	CL	CL	CL	CL	CL	CL	CL	CL	CL	CL	CL	LL	LL
Full Hybrid WT	21	P3ID47	A47	0.6_23d	4055_T		LL	LL	LL	LL	LL	LL	LL	LL	LL	LL	LL	LL	LL	LL	LL	LL	LL	LL	LL	LL	LL	LL	LL	LL	LL	LL	LL	LL	LL	LL	LL	LL	LL	LL	LL	LL	LL	LL	LL	LL	LL	LL	LL
Full Hybrid WT	27	P3ID47	B54	0.6_23d	4055_Z		LL	LL	LL	LL	LL	LL	LL	LL	LL	LL	LL	LL	LL	LL	LL	LL	LL	LL	LL	LL	LL	LL	LL	LL	LL	LL	LL	LL	LL	LL	LL	LL	LL	LL	LL	LL	LL	LL	LL	LL	LL	LL	LL
Full Hybrid WT	28	P3ID47	A67	0.6_23d	4055_AA		CC	CC	CC	CC	CC	CC	CC	CC	CC	CC	CC	CC	CC	CC	CC	CC	CC	CC	CC	CC	CC	CC	CC	CC	CC	CC	CC	CC	CC	CC	CC	CC	CC	CC	CC	CC	CC	CC	CC	CC	CC	CC	CC
Full Hybrid WT	29	P3ID47	B31	0.6_23d	4055_AB		CC	CC	CC	CC	CC	CC	CC	CC	CC	CC	CC	CC	CC	CC	CC	CC	CC	CC	CC	CC	CC	CC	CC	CC	CC	CC	CC	CC	CC	CC	CC	CC	CC	CC	CC	CC	CC	CC	CC	CC	CC	CC	CC
Full Hybrid WT	30	P3ID47	A49	0.6_23d	4055_AC		CL	CL	CL	CL	CL	CL	CL	CL	CL	CL	CL	CL	CL	CL	CL	CL	CL	CL	CL	CL	CL	CL	CL	CL	CL	CL	CL	CL	CL	CL	CL	CL	CL	CL	CL	CL	CL	CL	CL	CL	CL	CL	CL
Full Hybrid WT	31	P3ID47	A47	0.6_23d	4055_AD		CL	CL	CL	CL	CL	CL	CL	CL	CL	CL	CL	CL	CL	CL	CL	CL	CL	CL	CL	CL	CL	CL	CL	CL	CL	CL	CL	CL	CL	CL	CL	CL	CL	CL	CL	CL	CL	CL	CL	CL	CL	CL	CL
Full Hybrid WT	37	P3ID47	B54	0.6_23d	4055_AJ		CL	CL	CL	CL	CL	CL	CL	CL	CL	CL	CL	CL	CL	CL	CL	CL	CL	CL	CL	CL	CL	CL	CL	CL	CL	CL	CL	CL	CL	CL	CL	CL	CL	CL	CL	CL	CL	CL	CL	CL	CL	CL	CL
Full Hybrid WT	38	P3ID47	A67	0.6_23d	4055_AK		CL	CL	CL	CL	CL	CL	CL	CL	CL	CL	CL	CL	CL	CL	CL	CL	CL	CL	CL	CL	CL	CL	CL	CL	CL	CL	CL	CL	CL	CL	CL	CL	CL	CL	CL	CL	CL	CL	CL	CL	CL	CL	CL
Full Hybrid WT	39	P3ID47	B31	0.6_23d	4055_AL		CC	CC	CC	CC	CC	CC	CC	CC	CC	CC	CC	CC	CC	CC	CC	CC	CC	CC	CC	CC	CC	CC	CC	CC	CC	CC	CC	CC	CC	CC	CC	CC	CC	CC	CC	CC	CC	CC	CC	CC	CC	CC	CC
Full Hybrid WT	40	P3ID47	A49	0.6_23d	4055_AM		LL	LL	LL	LL	LL	LL	LL	LL	LL	LL	LL	LL	LL	LL	LL	LL	LL	LL	LL	LL	LL	LL	LL	LL	LL	LL	LL	LL	LL	LL	LL	LL	LL	LL	LL	LL	LL	LL	LL	LL	LL	LL	LL
Full Hybrid WT	41	P3ID47	A47	0.6_23d	4055_AN		CL	CL	CL	CL	CL	CL	CL	CL	CL	CL	CL	CL	CL	CL	CL	CL	CL	CL	CL	CL	CL	CL	CL	CL	CL	CL	CL	CL	CL	CL	CL	CL	CL	CL	CL	CL	CL	CL	CL	CL	CL	CL	CL
Full Hybrid WT	47	P3ID47	B54	0.6_23d	4055_AT		CL	CL	CL	CL	CL	CL	CL	CL	CL	CL	CL	CL	CL	CL	CL	CL	CL	CL	CL	CL	CL	CL	CL	CL	CL	CL	CL	CL	CL	CL	CL	CL	CL	CL	CL	CL	CL	CL	CL	CL	CL	CL	CL
Full Hybrid WT	48	P3ID47	A67	0.6_23d	4055_AU		CC	CC	CC	CC	CC	CC	CC	CC	CC	CC	CC	CC	CC	CC	CC	CC	CC	CC	CC	CC	CC	CC	CC	CC	CC	CC	CC	CC	CC	CC	CC	CC	CC	CC	CC	CC	CC	CC	CC	CC	CC	CC	CC
Full Hybrid WT	49	P3ID47	B31	0.6_23d	4055_AV		CL	CL	CL	CL	CL	CL	CL	CL	CL	CL	CL	CL	CL	CL	CL	CL	CL	CL	CL	CL	CL	CC	CC	CC	CC	CC	CC	CC	CC	CC	CC	CC	CC	CC	CC	CC	CC	CC	CC	CC	CC	CC	CC
Full Hybrid WT	50	P3ID47	A49	0.6_23d	4055_AW		CL	CL	CL	CL	CL	CL	CL	CL	CL	CL	CL	CL	CL	CL	CL	CL	CL	CL	CL	CL	CL	CL	CL	CL	CL	CL	CL	CL	CL	CL	CL	CL	CL	CL	CL	CL	CL	CL	CL	CL	CL	CL	CL
Full Hybrid WT	51	P3ID47	A47	0.6_23d	4055_AX		CL	CL	CL	CL	CL	CL	CL	CL	CL	CL	CL	CL	CL	CL	CL	CL	CL	CL	CL	CL	CL	CL	CL	CL	CL	CL	CL	CL	CL	CL	CL	CL	CL	CL	CL	CL	CL	CL	CL	CL	CL	CL	CL
Full Hybrid WT	57	P3ID47	B54	0.6_23d	4055_BD		CL	CL	CL	CL	CL	CL	CL	CL	CL	CL	CL	CL	CL	CL	CL	CL	CL	CL	CL	CL	CL	CL	CL	CL	CL	CL	CL	CL	CL	CL	CL	CL	CL	CL	CL	CL	CL	CL	CL	CL	CL	CL	CL
Full Hybrid WT	58	P3ID47	A67	0.6_23d	4055_BE		CL	CL	CL	CL	CL	CL	CL	CL	CL	CL	CL	CL	CL	CL	CL	CL	CL	CL	CL	CL	CL	CL	CL	CL	CL	CL	CL	CL	CL	CL	CL	CL	CL	CL	CL	CL	CL	CL	CL	CL	CL	CL	CL
Full Hybrid WT	59	P3ID47	B31	0.6_23d	4055_BF		LL	LL	LL	LL	LL	LL	LL	LL	LL	LL	LL	LL	LL	LL	LL	LL	LL	LL	LL	LL	LL	LL	LL	LL	LL	LL	LL	LL	LL	LL	LL	LL	LL	LL	LL	LL	LL	LL	LL	LL	LL	LL	LL
Full Hybrid WT	60	P3ID47	A49	0.6_23d	4055_BG		LL	LL	LL	LL	LL	LL	LL	LL	LL	LL	LL	LL	LL	LL	LL	LL	LL	LL	LL	LL	LL	LL	LL	LL	LL	LL	LL	LL	LL	LL	LL	LL	LL	LL	LL	LL	LL	LL	LL	LL	LL	LL	LL
Full Hybrid WT	61	P3ID47	A47	0.6_23d	4055_BH		CC	CC	CC	CC	CC	CC	CC	CC	CC	CC	CC	CC	CC	CC	CC	CC	CC	CC	CC	CC	CC	CC	CC	CC	CC	CC	CC	CC	CC	CC	CC	CC	CC	CC	CC	CC	CC	CC	CC	CC	CC	CC	CC
Full Hybrid WT	67	P3ID47	B54	0.6_23d	4055_BN		CL	CL	CL	CL	CL	CL	CL	CL	CL	CL	CL	CL	CL	CL	CL	CL	CL	CL	CL	CL	CL	CL	CL	CL	CL	CL	CL	CL	CL	CL	CL	CL	CL	CL	CL	CL	CL	CL	CL	CL	CL	CL	CL
Full Hybrid WT	68	P3ID47	A67	0.6_23d	4055_BO		CL	CL	CL	CL	CL	CL	CL	CL	CL	CL	CL	CL	CL	CL	CL	CL	CL	CL	CL	CL	CL	CL	CL	CL	CL	CL	CL	CL	CL	CL	CL	CL	CL	CL	CL	CL	CL	CL	CL	CL	CL	CL	CL
Full Hybrid WT	70	P3ID47	A49	0.6_23d	4055_BQ		LL	LL	LL	LL	LL	LL	LL	LL	LL	LL	LL	LL	LL	LL	LL	LL	LL	LL	LL	LL	LL	LL	LL	LL	LL	LL	LL	LL	LL	LL	LL	LL	LL	LL	LL	LL	LL	LL	LL	LL	LL	LL	LL
Full Hybrid WT	71	P3ID47	A47	0.6_23d	4055_BR		CC	CC	CC	CC	CC	CC	CC	CC	CC	CC	CC	CC	CC	CC	CC	CC	CC	CC	CC	CC	CC	CC	CC	CC	CC	CC	CC	CC	CC	CC	CC	CC	CC	CC	CC	CC	CC	CC	CC	CC	CC	CC	CC
Full Hybrid WT	77	P3ID47	B54	0.6_23d	4055_BX		CC	CC	CC	CC	CC	CC	CC	CC	CC	CC	CC	CC	CC	CC	CC	CC	CC	CC	CC	CC	CC	CC	CC	CC	CC	CC	CC	CC	CC	CC	CC	CC	CC	CC	CC	CC	CC	CC	CC	CC	CC	CC	CC
Full Hybrid WT	78	P3ID47	A67	0.6_23d	4055_BY		CL	CL	CL	CL	CL	CL	CL	CL	CL	CL	CL	CL	CL	CL	CL	CL	CL	CL	CL	CL	CL	CL	CL	CL	CL	CL	CL	CL	CL	CL	CL	CL	CL	CL	CL	CL	CL	CL	CL	CL	CL	CL	CL
Full Hybrid WT	79	P3ID47	B31	0.6_23d	4055_BZ		CL	CL	CL	CL	CL	CL	CL	CL	CL	CL	CL	CL	CL	CL	CL	CL	CL	CL	CL	CL	CL	CL	CL	CL	CL	CL	CL	CL	CL	CL	CL	CL	CL	CL	CL	CL	CL	CL	CL	CL	CL	CL	CL
Full Hybrid WT	80	P3ID47	A49	0.6_23d	4055_CA		CL	CL	CL	CL	CL	CL	CL	CL	CL	CL	CL	CL	CL	CL	CL	CL	CL	CL	CL	CL	CL	CL	CL	CL	CL	CL	CL	CL	CL	CL	CL	CL	CL	CL	CL	CL	CL	CL	CL	CL	CL	CL	CL
Full Hybrid WT	81	P3ID47	A47	0.6_23d	4055_CB		LL	LL	LL	LL	LL	LL	LL	LL	LL	LL	LL	LL	LL	LL	LL	LL	LL	LL	LL	LL	LL	LL	LL	LL	LL	LL	LL	LL	LL	LL	LL	LL	LL	LL	LL	LL	LL	LL	LL	LL	LL	LL	LL
Full Hybrid WT	87	P3ID47	B54	0.6_23d	4055_CH		CC	CC	CC	CC	CC	CC	CC	CC	CC	CC	CC	CC	CC	CC	CC	CC	CC	CC	CC	CC	CC	CC	CC	CC	CC	CC	CC	CC	CC	CC	CC	CC	CC	CC	CC	CC	CC	CC	CC	CC	CC	CC	CC
Full Hybrid WT	88	P3ID47	A67	0.6_23d	4055_CI		CL	CL	CL	CL	CL	CL	CL	CL	CL	CL	CL	CL	CL	CL	CL	CL	CL	CL	CL	CL	CL	CL	CL	CL	CL	CL	CL	CL	CL	CL	CL	CL	CL	CL	CL	CL	CL	CL	CL	CL	CL	CL	CL
Full Hybrid WT	89	P3ID47	B31	0.6_23d	4055_CJ		CL	CL	CL	CL	CL	CL	CL	CL	CL	CL	CL	CL	CL	CL	CL	CL	CL	CL	CL	CL	CL	CL	CL	CL	CL	CL	CL	CL	CL	CL	CL	CL	CL	CL	CL	CL	CL	CL	CL	CL	CL	CL	CL
Full Hybrid WT	90	P3ID47	A49	0.6_23d	4055_CK		CC	CC	CC	CC	CC	CC	CC	CC	CC	CC	CC	CC	CC	CC	CC	CC	CC	CC	CC	CC	CC	CC	CC	CC	CC	CC	CC	CC	CC	CC	CC	CC	CC	CC	CC	CC	CC	CC	CC	CC	CC	CC	CC
Full Hybrid WT	91	P3ID47	A47	0.6_23d	4055_CL		LL	LL	LL	LL	LL	LL	LL	LL	LL	LL	LL	LL	LL	LL	LL	LL	LL	LL	LL	LL	LL	LL	LL	LL	LL	LL	LL	LL	LL	LL	LL	LL	LL	LL	LL	LL	LL	LL	LL	LL	LL	LL	LL
Full Hybrid WT	97	P3ID47	B54	0.6_23d	4067_BJ		LL	LL	LL	LL	LL	LL	LL	LL	LL	LL	LL	LL	LL	LL	LL	LL	LL	LL	LL	LL	LL	LL	LL	LL	LL	LL	LL	LL	LL	LL	LL	LL	LL	LL	LL	LL	LL	LL	LL	LL	LL	LL	LL
Full Hybrid WT	98	P3ID47	A67	0.6_23d	4056_A		LL	LL	LL	LL	LL	LL	LL	LL	LL	LL	LL	LL	LL	LL	LL	LL	LL	LL	LL	LL	LL	LL	LL	LL	LL	LL	LL	LL	LL	LL	LL	LL	LL	LL	LL	LL	LL	LL	LL	LL	LL	LL	LL
Full Hybrid WT	99	P3ID47	B31	0.6_23d	4056_B		CL	CL	CL	CL	CL	CL	CL	CL	CL	CL	CL	CL	CL	CL	CL	CL	CL	CL	CL	CL	CL	CL	CL	CL	CL	CL	CL	CL	CL	CL	CL	CL	CL	CL	CL	CL	CL	CL	CL	CL	CL	CL	CL
Full Hybrid WT	100	P3ID47	A49	0.6_23d	4056_C		CL	CL	CL	CL	CL	CL	CL	CL	CL	CL	CL	CL	CL	CL	CL	CL	CL	CL	CL	CL	CL	CL	CL	CL	CL	CL	CL	CL	CL	CL	CL	CL	CL	CL	CL	CL	CL	CL	CL	CL	CL	CL	CL
Full Hybrid WT	107	P3ID47	B54	0.6_23d	4056_J		CL	CL	CL	CL	CL	CL	CL	CL	CL	CL	CL	CL	CL	CL	CL	CL	CL	CL	CL	CL	CL	CL	CL	CL	CL	CL	CL	CL	CL	CL	CL	CL	CL	CL	CL	CL	CL	CL	CL	CL	CL	CL	CL
Full Hybrid WT	108	P3ID47	A67	0.6_23d	4056_K		CL	CL	CL	CL	CL	CL	CL	CL	CL	CL	CL	CL	CL	CL	CL	CL	CL	CL	CL	CL	CL	CL	CL	CL	CL	CL	CL	CL	CL	CL	CL	CL	CL	CL	CL	CL	CL	CL	CL	CL	CL	CL	CL
Full Hybrid WT	109	P3ID47	B31	0.6_23d	4056_L		CL	CL	CL	CL	CL	CL	CL	CL	CL	CL	CL	CL	CL	CL	CL	CL	CL	CL	CL	CL	CL	CL	CL	CL	CL	CL	CL	CL	CL	CL	CL	CL	CL	CL	CL	CL	CL	CL	CL	CL	CL	CL	CL
Full Hybrid WT	110	P3ID47	A49	0.6_23d	4056_M		LL	LL	LL	LL	LL	LL	LL	LL	LL	LL	LL	LL	LL	LL	LL	LL	LL	LL	LL	LL	LL	LL	LL	LL	LL	LL	LL	LL	LL	LL	LL	LL	LL	LL	LL	LL	LL	LL	LL	LL	LL	LL	LL
Full Hybrid WT	111	P3ID47	A47	0.6_23d	4056_N		CL	CL	CL	CL	CL	CL	CL	CL	CL	CL	CL	CL	CL	CL	CL	CL	CL	CL	CL	CL	CL	CL	CL	CL	CL	CL	CL	CL	CL	CL	CL	CL	CL	CL	CL	CL	CL	CL	CL	CL	CL	CL	CL
Full Hybrid WT	117	P3ID47	B54	0.6_23d	4056_T		CL	CL	CL	CL	CL	CL	CL	CL	CL	CL	CL	CL	CL	CL	CL	CL	CL	CL	CL	CL	CL	CL	CL	CL	CL	CL	CL	CL	CL	CL	CL	CL	CL	CL	CL	CL	CL	CL	CL	CL	CL	CL	CL
Full Hybrid WT	118	P3ID47	A67	0.6_23d	4056_U		LL	LL	LL	LL	LL	LL	LL	LL	LL	LL	LL	LL	LL	LL	LL	LL	LL	LL	LL	LL	LL	LL	LL	LL	LL	LL	LL	LL	LL	LL	LL	LL	LL	LL	LL	LL	LL	LL	LL	LL	LL	LL	LL
Full Hybrid WT	119	NA	NA	NA	4056_V		CL	CL	CL	CL	CL	CL	CL	CL	CL	CL	CL	CL	CL	CL	CL	CL	CL	CL	CL	CL	CL	CL	CL	CL	CL	CL	CL	CL	CL	CL	CL	CL	CL	CL	CL	CL	CL	CL	CL	CL	CL	CL	CL
Full Hybrid WT	120	P3ID47	A49	0.6_23d	4056_W		CL	CL	CL	CL	CL	CL	CL	CL	CL	CL	CL	CL	CL	CL	CL	CL	CL	CL	CL	CL	CL	CL	CL	CL	CL	CL	CL	CL	CL	CL	CL	CL	CL	CL	CL	CL	CL	CL	CL	CL	CL	CL	CL
Full Hybrid WT	121	P3ID47	A47	0.6_23d	4056_X		CC	CC	CC	CC	CC	CC	CC	CC	CC	CC	CC	CC	CC	CC	CC	CC	CC	CC	CC	CC	CC	CC	CC	CC	CC	CC	CC	CC	CC	CC	CC	CC	CC	CC	CC	CC	CC	CC	CC	CC	CC	CC	CC
Full Hybrid WT	127	P3ID47	B54	0.6_23d	4056_AD		CL	CL	CL	CL	CL	CL	CL	CL	CL	CL	CL	CL	CL	CL	CL	CL	CL	CL	CL	CL	CL	CL	CL	CL	CL	CL	CL	CL	CL	CL	CL	CL	CL	CL	CL	CL	CL	CL	CL	CL	CL	CL	CL
Full Hybrid WT	128	P3ID47	A67	0.6_23d	4056_AE		CL	CL	CL	CL	CL	CL	CL	CL	CL	CL	CL	CL	CL	CL	CL	CL	CL	CL	CL	CL	CL	CL	CL	CL	CL	CL	CL	CL	CL	CL	CL	CL	CL	CL	CL	CL	CL	CL	CL	CL	CL	CL	CL
Full Hybrid WT	129	P3ID47	B31	0.6_23d	4056_AF		CL	CL	CL	CL	CL	CL	CL	CL	CL	CL	CL	CL	CL	CL	CL	CL	CL	CL	CL	CL	CL	CL	CL	CL	CL	CL	CL	CL	CL	CL	CL	CL	CL	CL	CL	CL	CL	CL	CL	CL	CL	CL	CL
Full Hybrid WT	130	P3ID47	A49	0.6_23d	4056_AG		CL	CL	CL	CL	CL	CL	CL	CL	CL	CL	CL	CL	CL	CL	CL	CL	CL	CL	CL	CL	CL	CL	CL	CL	CL	CL	CL	CL	CL	CL	CL	CL	CL	CL	CL	CL	CL	CL	CL	CL	CL	CL	CL
Full Hybrid WT	131	P3ID47	A47	0.6_23d	4056_AH		CL	CL	CL	CL	CL	CL	CL	CL	CL	CL	CL	CL	CL	CL	CL	CL	CL	CL	CL	CL	CL	CL	CL	CL	CL	CL	CL	CL	CL	CL	CL	CL	CL	CL	CL	CL	CL	CL	CL	CL	CL	CL	CL
Full Hybrid WT	137	P3ID47	B54	0.6_23d	4056_AN		CL	CL	CL	CL	CL	CL	CL	CL	CL	CL	CL	CL	CL	CL	CL	CL	CL	CL	CL	CL	CL	CL	CL	CL	CL	CL	CL	CL	CL	CL	CL	CL	CL	CL	CL	CL	CL	CL	CL	CL	CL	CL	CL
Full Hybrid WT	138	P3ID47	A67	0.6_23d	4056_AO		CC	CC	CC	CC	CC	CC	CC	CC	CC	CC	CC	CC	CC	CC	CC	CC	CC	CC	CC	CC	CC	CC	CC	CC	CC	CC	CC	CC	CC	CC	CC	CC	CC	CC	CC	CC	CC	CC	CC	CC	CC	CC	CC
Full Hybrid WT	139	P3ID47	B31	0.6_23d	4056_AP		CL	CL	CL	CL	CL	CL	CL	CL	CL	CL	CL	CL	CL	CL	CL	CL	CL	CL	CL	CL	CL	CL	CL	CL	CL	CL	CL	CL	CL	CL	CL	CL	CL	CL	CL	CL	CL	CL	CL	CL	CL	CL	CL
Full Hybrid WT	140	P3ID47	A49	0.6_23d	4056_AQ		CL	CL	CL	CL	CL	CL	CL	CL	CL	CL	CL	CL	CL	CL	CL	CL	CL	CL	CL	CL	CL	CL	CL	CL	CL	CL	CL	CL	CL	CL	CL	CL	CL	CL	CL	CL	CL	CL	CL	CL	CL	CL	CL
Full Hybrid WT	141	P3ID47	A47	0.6_23d	4056_AR		LL	LL	LL	LL	LL	LL	LL	LL	LL	LL	LL	LL	LL	LL	LL	LL	LL	LL	LL	LL	LL	LL	LL	LL	LL	LL	LL	LL	LL	LL	LL	LL	LL	LL	LL	LL	LL	LL	LL	LL	LL	LL	LL
Full Hybrid WT	147	P3ID47	B54	0.6_23d	4056_AX		CC	CC	CC	CC	CC	CC	CC	CC	CC	CC	CC	CC	CC	CC	CC	CC	CC	CC	CC	CC	CC	CC	CC	CC	CC	CC	CC	CC	CC	CC	CC	CC	CC	CC	CC	CC	CC	CC	CC	CC	CC	CC	CC
Full Hybrid WT	148	P3ID47	A67	0.6_23d	4056_AY		CC	CC	CC	CC	CC	CC	CC	CC	CC	CC	CC	CC	CC	CC	CC	CC	CC	CC	CC	CC	CC	CC	CC	CC	CC	CC	CC	CC	CC	CC	CC	CC	CC	CC	CC	CC	CC	CC	CC	CC	CC	CC	CC
Full Hybrid WT	149	P3ID47	B31	0.6_23d	4056_AZ		CL	CL	CL	CL	CL	CL	CL	CL	CL	CL	CL	CL	CL	CL	CL	CL	CL	CL	CL	CL	CL	CL	CL	CL	CL	CL	CL	CL	CL	CL	CL	CL	CL	CL	CL	CL	CL	CL	CL	CL	CL	CL	CL
Full Hybrid WT	150	P3ID47	A49	0.6_23d	4056_BA		CC	CC	CC	CC	CC	CC	CC	CC	CC	CC	CC	CC	CC	CC	CC	CC	CC	CC	CC	CC	CC	CC	CC	CC	CC	CC	CC	CC	CC	CC	CC	CC	CC	CC	CC	CC	CC	CC	CC	CC	CC	CC	CC
Full Hybrid WT	151	P3ID47	A47	0.6_23d	4056_BB		CL	CL	CL	CL	CL	CL	CL	CL	CL	CL	CL	CL	CL	CL	CL	CL	CL	CL	CL	CL	CL	CL	CL	CL	CL	CL	CL	CL	CL	CL	CL	CL	CL	CL	CL	CL	CL	CL	CL	CL	CL	CL	CL
Full Hybrid WT	157	P3ID47	B54	0.6_23d	4056_BH		CL	CL	CL	CL	CL	CL	CL	CL	CL	CL	CL	CL	CL	CL	CL	CL	CL	CL	CL	CL	CL	CL	CL	CL	CL	CL	CL	CL	CL	CL	CL	CL	CL	CL	CL	CL	CL	CL	CL	CL	CL	CL	CL
Full Hybrid WT	158	P3ID47	A67	0.6_23d	4056_BI		CL	CL	CL	CL	CL	CL	CL	CL	CL	CL	CL	CL	CL	CL	CL	CL	CL	CL	CL	CL	CL	CL	CL	CL	CL	CL	CL	CL	CL	CL	CL	CL	CL	CL	CL	CL	CL	CL	CL	CL	CL	CL	CL
Full Hybrid WT	159	P3ID47	B31	0.6_23d	4056_BJ		CL	CL	CL	CL	CL	CL	CL	CL	CL	CL	CL	CL	CL	CL	CL	CL	CL	CL	CL	CL	CL	CL	CL	CL	CL	CL	CL	CL	CL	CL	CL	CL	CL	CL	CL	CL	CL	CL	CL	CL	CL	CL	CL
Full Hybrid WT	160	P3ID47	A49	0.6_23d	4056_BK		CL	CL	CL	CL	CL	CL	CL	CL	CL	CL	CL	CL	CL	CL	CL	CL	CL	CL	CL	CL	CL	CL	CL	CL	CL	CL	CL	CL	CL	CL	CL	CL	CL	CL	CL	CL	CL	CL	CL	CL	CL	CL	CL
Full Hybrid WT	161	P3ID47	A47	0.6_23d	4056_BL		LL	LL	LL	LL	LL	LL	LL	LL	LL	LL	LL	LL	LL	LL	LL	LL	LL	LL	LL	LL	LL	LL	LL	LL	LL	LL	LL	LL	LL	LL	LL	LL	LL	LL	LL	LL	LL	LL	LL	LL	LL	LL	LL
Full Hybrid WT	167	P3ID47	B54	0.6_23d	4056_BR		CL	CL	CL	CL	CL	CL	CL	CL	CL	CL	CL	CL	CL	CL	CL	CL	CL	CL	CL	CL	CL	CL	CL	CL	CL	CL	CL	CL	CL	CL	CL	CL	CL	CL	CL	CL	CL	CL	CL	CL	CL	CL	CL
Full Hybrid WT	169	P3ID47	B31	0.6_23d	4056_BT		CC	CC	CC	CC	CC	CC	CC	CC	CC	CC	CC	CC	CC	CC	CC	CC	CC	CC	CC	CC	CC	CC	CC	CC	CC	CC	CC	CC	CC	CC	CC	CC	CC	CC	CC	CC	CC	CC	CC	CC	CC	CC	CC
Full Hybrid WT	170	P3ID47	A49	0.6_23d	4056_BU		LL	LL	LL	LL	LL	LL	LL	LL	LL	LL	LL	LL	LL	LL	LL	LL	LL	LL	LL	LL	LL	LL	LL	LL	LL	LL	LL	LL	LL	LL	LL	LL	LL	LL	LL	LL	LL	LL	LL	LL	LL	LL	LL
Full Hybrid WT	171	P3ID47	A47	0.6_23d	4056_BV		LL	LL	LL	LL	LL	LL	LL	LL	LL	LL	LL	LL	LL	LL	LL	LL	LL	LL	LL	LL	LL	LL	LL	LL	LL	LL	LL	LL	LL	LL	LL	LL	LL	LL	LL	LL	LL	LL	LL	LL	LL	LL	LL
Full Hybrid WT	178	P3ID47	A67	0.6_23d	4056_CC		LL	LL	LL	LL	LL	LL	LL	LL	LL	LL	LL	LL	LL	LL	LL	LL	LL	LL	LL	LL	LL	LL	LL	LL	LL	LL	LL	LL	LL	LL	LL	LL	LL	LL	LL	LL	LL	LL	LL	LL	LL	LL	LL
Full Hybrid WT	180	P3ID47	A49	0.6_23d	4056_CE		CL	CL	CL	CL	CL	CL	CL	CL	CL	CL	CL	CL	CL	CL	CL	CL	CL	CL	CL	CL	CL	CL	CL	CL	CL	CL	CL	CL	CL	CL	CL	CL	CL	CL	CL	CL	CL	CL	CL	CL	CL	CL	CL
Full Hybrid WT	187	P3ID47	B54	0.6_23d	4056_CL		LL	LL	LL	LL	LL	LL	LL	LL	LL	LL	LL	LL	LL	LL	LL	LL	LL	LL	LL	LL	LL	LL	LL	LL	LL	LL	LL	LL	LL	LL	LL	LL	LL	LL	LL	LL	LL	LL	LL	LL	LL	LL	LL
Full Hybrid WT	188	P3ID47	A67	0.6_23d	4056_CM		CL	CL	CL	CL	CL	CL	CL	CL	CL	CL	CL	CL	CL	CL	CL	CL	CL	CL	CL	CL	CL	CL	CL	CL	CL	CL	CL	CL	CL	CL	CL	CL	CL	CL	CL	CL	CL	CL	CL	CL	CL	CL	CL
Full Hybrid WT	189	P3ID47	B31	0.6_23d	4056_CN		CL	CL	CL	CL	CL	CL	CL	CL	CL	CL	CL	CL	CL	CL	CL	CL	CL	CL	CL	CL	CL	CL	CL	CL	CL	CL	CL	CL	CL	CL	CL	CL	CL	CL	CL	CL	CL	CL	CL	CL	CL	CL	CL
Full Hybrid WT	190	P3ID47	A49	0.6_23d	4056_CO		CL	CL	CL	CL	CL	CL	CL	CL	CL	CL	CL	CL	CL	CL	CL	CL	CL	CL	CL	CL	CL	CL	CL	CL	CL	CL	CL	CL	CL	CL	CL	CL	CL	CL	CL	CL	CL	CL	CL	CL	CL	CL	CL
Full Hybrid WT	197	P3ID47	B54	0.6_23d	4062_D		CL	CL	CL	CL	CL	CL	CL	CL	CL	CL	CL	CL	CL	CL	CL	CL	CL	CL	CL	CL	CL	CL	CL	CL	CL	CL	CL	CL	CL	CL	CL	CL	CL	CL	CL	CL	CL	CL	CL	CL	CL	CL	CL
Full Hybrid WT	199	P3ID47	B31	0.6_23d	4062_F		CL	CL	CL	CL	CL	CL	CL	CL	CL	CL	CL	CL	CL	CL	CL	CL	CL	CL	CL	CL	CL	CL	CL	CL	CL	CL	CL	CL	CL	CL	CL	CL	CL	CL	CL	CL	CL	CL	CL	CL	CL	CL	CL
Full Hybrid WT	200	P3ID47	A49	0.6_23d	4062_G		CL	CL	CL	CC	CC	CC	CC	CC	CC	CC	CC	CC	CC	CC	CC	CC	CC	CC	CC	CC	CC	CC	CC	CC	CC	CC	CC	CC	CC	CC	CC	CC	CC	CC	CC	CC	CC	CC	CC	CC	CC	CC	CC
Full Hybrid WT	201	P3ID47	A47	0.6_23d	4062_H		CL	CL	CL	CL	CL	CL	CL	CL	CL	CL	CL	CL	CL	CL	CL	CL	CL	CL	CL	CL	CL	CL	CL	CL	CL	CL	CL	CL	CL	CL	CL	CL	CL	CL	CL	CL	CL	CL	CL	CL	CL	CL	CL
Full Hybrid WT	207	P3ID47	B54	0.6_23d	4062_N		CL	CL	CL	CL	CL	CL	CL	CL	CL	CL	CL	CL	CL	CL	CL	CL	CL	CL	CL	CL	CL	CL	CL	CL	CL	CL	CL	CL	CL	CL	CL	CL	CL	CL	CL	CL	CL	CL	CL	CL	CL	CL	CL
Full Hybrid WT	208	P3ID47	A67	0.6_23d	4062_O		CL	CL	CL	CL	CL	CL	CL	CL	CL	CL	CL	CL	CL	CL	CL	CL	CL	CL	CL	CL	CL	CL	CL	CL	CL	CL	CL	CL	CL	CL	CL	CL	CL	CL	CL	CL	CL	CL	CL	CL	CL	CL	CL
Full Hybrid WT	209	P3ID47	B31	0.6_23d	4062_P		CL	CL	CL	CL	CL	CL	CL	CL	CL	CL	CL	CL	CL	CL	CL	CL	CL	CL	CL	CL	CL	CL	CL	CL	CL	CL	CL	CL	CL	CL	CL	CL	CL	CL	CL	CL	CL	CL	CL	CL	CL	CL	CL
Full Hybrid WT	210	P3ID47	A49	0.6_23d	4062_Q		CL	CL	CL	CL	CL	CL	CL	CL	CL	CL	CL	CL	CL	CL	CL	CL	CL	CL	CL	CL	CL	CL	CL	CL	CL	CL	CL	CL	CL	CL	CL	CL	CL	CL	CL	CL	CL	CL	CL	CL	CL	CL	CL
Full Hybrid WT	211	P3ID47	A47	0.6_23d	4062_R		CC	CC	CC	CC	CC	CC	CC	CC	CC	CC	CC	CC	CC	CC	CC	CC	CC	CC	CC	CC	CC	CC	CC	CC	CC	CC	CC	CC	CC	CC	CC	CC	CC	CC	CC	CC	CC	CC	CC	CC	CC	CC	CC
Full Hybrid WT	217	P3ID47	B54	0.6_23d	4062_X		LL	LL	LL	LL	LL	LL	LL	LL	LL	LL	LL	LL	LL	LL	LL	LL	LL	LL	LL	LL	LL	LL	LL	LL	LL	LL	LL	LL	LL	LL	LL	LL	LL	LL	LL	LL	LL	LL	LL	LL	LL	LL	LL
Full Hybrid WT	218	P3ID47	A67	0.6_23d	4062_Y		LL	LL	LL	LL	LL	LL	LL	LL	LL	LL	LL	LL	LL	LL	LL	LL	LL	LL	LL	LL	LL	LL	LL	LL	LL	LL	LL	LL	LL	LL	LL	LL	LL	LL	LL	LL	LL	LL	LL	LL	LL	LL	LL
Full Hybrid WT	219	P3ID47	B31	0.6_23d	4062_Z		CL	CL	CL	CL	CL	CL	CL	CL	CL	CL	CL	CL	CL	CL	CL	CL	CL	CL	CL	CL	CL	CL	CL	CL	CL	CL	CL	CL	CL	CL	CL	CL	CL	CL	CL	CL	CL	CL	CL	CL	CL	CL	CL
Full Hybrid WT	220	P3ID47	A49	0.6_23d	4062_AA		LL	LL	LL	LL	LL	LL	LL	LL	LL	LL	LL	LL	LL	LL	LL	LL	LL	LL	LL	LL	LL	LL	LL	LL	LL	LL	LL	LL	LL	LL	LL	LL	LL	LL	LL	LL	LL	LL	LL	LL	LL	LL	LL
Full Hybrid WT	227	P3ID47	B54	0.6_23d	4062_AH		CC	CC	CC	CC	CC	CC	CC	CC	CC	CC	CC	CC	CC	CC	CC	CC	CC	CC	CC	CC	CL	CL	CL	CL	CL	CL	CL	CL	CL	CL	CL	CL	CL	CL	CL	CL	CL	CL	CL	CL	CL	CL	CL
Full Hybrid WT	228	P3ID47	A67	0.6_23d	4062_AI		CC	CC	CC	CC	CC	CC	CC	CC	CC	CC	CC	CC	CC	CC	CC	CC	CC	CC	CC	CC	CC	CC	CC	CC	CC	CC	CC	CC	CC	CC	CC	CC	CC	CC	CC	CC	CC	CC	CC	CC	CC	CC	CC
Full Hybrid WT	229	P3ID47	B31	0.6_23d	4062_AJ		LL	LL	LL	LL	LL	LL	LL	LL	LL	LL	LL	LL	LL	LL	LL	LL	LL	LL	LL	LL	LL	LL	LL	LL	LL	LL	LL	LL	LL	LL	LL	LL	LL	LL	LL	LL	LL	LL	LL	LL	LL	LL	LL
Full Hybrid WT	230	P3ID47	A49	0.6_23d	4062_AK		CL	CL	CL	CL	CL	CL	CL	CL	CL	CL	CL	CL	CL	CL	CL	CL	CL	CL	CL	CL	CL	CL	CL	CL	CL	CL	CL	CL	CL	CL	CL	CL	CL	CL	CL	CL	CL	CL	CL	CL	CL	CL	CL
Full Hybrid WT	231	P3ID47	A47	0.6_23d	4062_AL		CL	CL	CL	CL	CL	CL	CL	CL	CL	CL	CL	CL	CL	CL	CL	CL	CL	CL	CL	CL	CL	CL	CL	CL	CL	CL	CL	CL	CL	CL	CL	CL	CL	CL	CL	CL	CL	CL	CL	CL	CL	CL	CL
Full Hybrid WT	237	P3ID47	B54	0.6_23d	4062_AR		CC	CC	CC	CC	CC	CC	CC	CC	CC	CC	CC	CC	CC	CC	CC	CC	CC	CC	CC	CC	CC	CC	CC	CC	CC	CC	CC	CC	CC	CC	CC	CC	CC	CC	CC	CC	CC	CC	CC	CC	CC	CC	CC
Full Hybrid WT	238	P3ID47	A67	0.6_23d	4062_AS		LL	LL	LL	LL	LL	LL	LL	LL	LL	LL	LL	LL	CL	CL	CL	CL	CL	CL	CL	CL	CL	CL	CL	CL	CL	CL	CL	CL	CL	CL	CL	CL	CL	CL	CL	CL	CL	CL	CL	CL	CL	CL	CL
Full Hybrid WT	239	P3ID47	B31	0.6_23d	4062_AT		CC	CC	CC	CC	CC	CC	CC	CC	CC	CC	CC	CC	CC	CC	CC	CC	CC	CC	CC	CC	CC	CC	CC	CC	CC	CC	CC	CC	CC	CC	CC	CC	CC	CC	CC	CC	CC	CC	CC	CC	CC	CC	CC
Full Hybrid WT	240	P3ID47	A49	0.6_23d	4062_AU		CL	CL	CL	CL	CL	CL	CL	CL	CL	CL	CL	CL	CL	CL	CL	CL	CL	CL	CL	CL	CL	CL	CL	CL	CL	CL	CL	CL	CL	CL	CL	CL	CL	CL	CL	CL	CL	CL	CL	CL	CL	CL	CL
Full Hybrid WT	241	P3ID47	A47	0.6_23d	4062_AV		LL	LL	LL	LL	LL	LL	LL	LL	LL	LL	LL	LL	LL	LL	LL	LL	LL	LL	LL	LL	LL	LL	LL	LL	LL	LL	LL	LL	LL	LL	LL	LL	LL	LL	LL	LL	LL	LL	LL	LL	LL	LL	LL
Full Hybrid WT	247	P3ID47	B54	0.6_23d	4062_BB		CC	CC	CC	CC	CC	CC	CC	CC	CC	CC	CC	CC	CC	CC	CC	CC	CC	CC	CC	CC	CC	CC	CC	CC	CC	CC	CC	CC	CC	CC	CC	CC	CC	CC	CC	CC	CC	CC	CC	CC	CC	CC	CC
Full Hybrid WT	248	P3ID47	A67	0.6_23d	4062_BC		CL	CL	CL	CL	CL	CL	CL	CL	CL	CL	CL	CL	CL	CL	CL	CL	CL	CL	CL	CL	CL	CL	CL	CL	CL	CL	CL	CL	CL	CL	CL	CL	CL	CL	CL	CL	CL	CL	CL	CL	CL	CL	CL
Full Hybrid WT	250	P3ID47	A49	0.6_23d	4062_BE		LL	LL	LL	LL	LL	LL	LL	LL	LL	LL	LL	LL	LL	LL	LL	LL	LL	LL	LL	LL	LL	LL	LL	LL	LL	LL	LL	LL	LL	LL	LL	LL	LL	LL	LL	LL	LL	LL	LL	LL	LL	LL	LL
Full Hybrid WT	251	P3ID47	A47	0.6_23d	4062_BF		LL	LL	LL	LL	LL	LL	LL	LL	LL	LL	LL	LL	LL	LL	LL	LL	LL	LL	LL	LL	LL	LL	LL	LL	LL	LL	LL	LL	LL	LL	LL	LL	LL	LL	LL	LL	LL	LL	LL	LL	LL	LL	LL
Full Hybrid WT	257	P3ID47	B54	0.6_23d	4062_BL		CL	CL	CL	CL	CL	CL	CL	CL	CL	CL	CL	CL	CL	CL	CL	CL	CL	CL	CL	CL	CL	CL	CL	CL	CL	CL	CL	CL	CL	CL	CL	CL	CL	CL	CL	CL	CL	CL	CL	CL	CL	CL	CL
Full Hybrid WT	258	P3ID47	A67	0.6_23d	4062_BM		CL	CL	CL	CL	CL	CL	CL	CL	CL	CL	CL	CL	CL	CL	CL	CL	CL	CL	CL	CL	CL	CL	CL	CL	CL	CL	CL	CL	CL	CL	CL	CL	CL	CL	CL	CL	CL	CL	CL	CL	CL	CL	CL
Full Hybrid WT	259	P3ID47	B31	0.6_23d	4062_BN		CL	CL	CL	CL	CL	CL	CL	CL	CL	CL	CL	CL	CL	CL	CL	CL	CL	CL	CL	CL	CL	CL	CL	CL	CL	CL	CL	CL	CL	CL	CL	CL	CL	CL	CL	CL	CL	CL	CL	CL	CL	CL	CL
Full Hybrid WT	260	P3ID47	A49	0.6_23d	4062_BO		LL	LL	LL	LL	LL	LL	LL	LL	LL	LL	LL	LL	LL	LL	LL	LL	LL	LL	LL	LL	LL	LL	LL	LL	LL	LL	LL	LL	LL	LL	LL	LL	LL	LL	LL	LL	LL	LL	LL	LL	LL	LL	LL
Full Hybrid WT	261	P3ID47	A47	0.6_23d	4062_BP		CL	CL	CL	CL	CL	CL	CL	CL	CL	CL	CL	CL	CL	CL	CL	CL	CL	CL	CL	CL	CL	CL	CL	CL	CL	CL	CL	CL	CL	CL	CL	CL	CL	CL	CL	CL	CL	CL	CL	CL	CL	CL	CL
Full Hybrid WT	267	P3ID47	B54	0.6_23d	4062_BV		LL	LL	LL	LL	LL	LL	LL	LL	LL	LL	LL	LL	LL	LL	LL	LL	LL	LL	LL	LL	LL	LL	LL	LL	LL	LL	LL	LL	LL	LL	LL	LL	LL	LL	LL	LL	LL	LL	LL	LL	LL	LL	LL
Full Hybrid WT	268	P3ID47	A67	0.6_23d	4062_BW		CL	CL	CL	CL	CL	CL	CL	CL	CL	CL	CL	CL	CL	CL	CL	CL	CL	CL	CL	CL	CL	CL	CL	CL	CL	CL	CL	CL	CL	CL	CL	CL	CL	CL	CL	CL	CL	CL	CL	CL	CL	CL	CL
Full Hybrid WT	269	P3ID47	B31	0.6_23d	4062_BX		CC	CC	CC	CC	CC	CC	CC	CC	CC	CC	CC	CC	CC	CC	CC	CC	CC	CC	CC	CC	CC	CC	CC	CC	CC	CC	CC	CC	CC	CC	CC	CC	CC	CC	CC	CC	CC	CC	CC	CC	CC	CC	CC
Full Hybrid WT	270	P3ID47	A49	0.6_23d	4062_BY		CL	CL	CL	CL	CL	CL	CL	CL	CL	CL	CL	CL	CL	CL	CL	CL	CL	CL	CL	CL	CL	CL	CL	CL	CL	CL	CL	CL	CL	CL	CL	CL	CL	CL	CL	CL	CL	CL	CL	CL	CL	CL	CL
Full Hybrid WT	271	P3ID47	A47	0.6_23d	4062_BZ		CL	CL	CL	CL	CL	CL	CL	CL	CL	CL	CL	CL	CL	CL	CL	CL	CL	CL	CL	CL	CL	CL	CL	CL	CL	CL	CL	CL	CL	CL	CL	CL	CL	CL	CL	CL	CL	CL	CL	CL	CL	CL	CL
Full Hybrid WT	277	P3ID47	B54	0.6_23d	4062_CF		LL	LL	LL	LL	LL	LL	LL	LL	LL	LL	LL	LL	LL	LL	LL	LL	LL	LL	LL	LL	LL	LL	LL	LL	LL	LL	LL	LL	LL	LL	LL	LL	LL	LL	LL	LL	LL	LL	LL	LL	LL	LL	LL
Full Hybrid WT	279	P3ID47	B31	0.6_23d	4062_CH		CL	CL	CL	CL	CL	CL	CL	CL	CL	CL	CL	CL	CL	CL	CL	CL	CL	CL	CL	CL	CL	CL	CL	CL	CL	CL	CL	CL	CL	CL	CL	CL	CL	CL	CL	CL	CL	CL	CL	CL	CL	CL	CC
Full Hybrid WT	280	P3ID47	A49	0.6_23d	4062_CI		LL	LL	LL	LL	LL	LL	LL	LL	LL	LL	LL	LL	LL	LL	LL	LL	LL	LL	LL	LL	LL	LL	LL	LL	LL	LL	LL	LL	LL	LL	LL	LL	LL	LL	LL	LL	LL	LL	LL	LL	LL	LL	LL
Full Hybrid WT	281	P3ID47	A47	0.6_23d	4062_CJ		CL	CL	CL	CL	CL	CL	CL	CL	CL	CL	CL	CL	CL	CL	CL	CL	CL	CL	CL	CL	CL	CL	CL	CL	CL	CL	CL	CL	CL	CL	CL	CL	CL	CL	CL	CL	CL	CL	CL	CL	CL	CL	CL
Full Hybrid WT	287	P3ID47	B54	0.6_23d	4062_CP		CC	CC	CC	CC	CC	CC	CC	CC	CC	CC	CC	CC	CC	CC	CC	CC	CC	CC	CC	CC	CC	CC	CC	CC	CC	CC	CC	CC	CC	CC	CC	CC	CC	CC	CC	CC	CC	CC	CC	CC	CC	CC	CC
Full Hybrid WT	288	P3ID47	A67	0.6_23d	4062_CQ		CL	CL	CL	CL	CL	CL	CL	CL	CL	CL	CL	CL	CL	CL	CL	CL	CL	CL	CL	CL	CL	CL	CL	CL	CL	CL	CL	CL	CL	CL	CL	CL	CL	CL	CL	CL	CL	CL	CL	CL	CL	CL	CL
Full Hybrid WT	289	P3ID47	B31	0.6_23d	4067_BL		CL	CL	CL	CL	CL	CL	CL	CL	CL	CL	CL	CL	CL	CL	CL	CL	CL	CL	CL	CL	CL	CL	CL	CL	CL	CL	CL	CL	CL	CL	CL	CL	CL	CL	CL	CL	CL	CL	CL	CL	CL	CL	CL
Full Hybrid WT	290	P3ID47	A49	0.6_23d	4063_A		CL	CL	CL	CL	CL	CL	CL	CL	CL	CL	CL	CL	CL	CL	CL	CL	CL	CL	CL	CL	CL	CL	CL	CL	CL	CL	CL	CL	CL	CL	CL	CL	CL	CL	CL	CL	CL	CL	CL	CL	CL	CL	CL
Full Hybrid WT	291	P3ID47	A47	0.6_23d	4063_B		CC	CC	CC	CC	CC	CC	CC	CC	CC	CC	CC	CC	CC	CC	CC	CC	CC	CC	CC	CC	CC	CC	CC	CC	CC	CC	CC	CC	CC	CC	CC	CC	CC	CC	CC	CC	CC	CC	CC	CC	CC	CC	CC
Full Hybrid WT	297	P3ID47	B54	0.6_23d	4063_H		CC	CC	CC	CC	CC	CC	CC	CC	CC	CC	CC	CC	CC	CC	CC	CC	CC	CC	CC	CC	CC	CC	CC	CC	CC	CC	CC	CC	CC	CC	CC	CC	CC	CC	CC	CC	CC	CC	CC	CC	CC	CC	CC
Full Hybrid WT	298	P3ID47	A67	0.6_23d	4063_I		CL	CL	CL	CL	CL	CL	CL	CL	CL	CL	CL	CL	CL	CL	CL	CL	CL	CL	CL	CL	CL	CL	CL	CL	CL	CL	CL	CL	CL	CL	CL	CL	CL	CL	CL	CL	CL	CL	CL	CL	CL	CL	CL
Full Hybrid WT	299	P3ID47	B31	0.6_23d	4063_J		LL	LL	LL	LL	LL	LL	LL	LL	LL	LL	LL	LL	LL	LL	LL	LL	LL	LL	LL	LL	LL	LL	LL	LL	LL	LL	LL	LL	LL	LL	LL	LL	LL	LL	LL	LL	LL	LL	LL	LL	LL	LL	LL
Full Hybrid WT	301	P3ID47	A47	0.6_23d	4063_L		CL	CL	CL	CL	CL	CL	CL	CL	CL	CL	CL	CL	CL	CL	CL	CL	CL	CL	CL	CL	CL	CL	CL	CL	CL	CL	CL	CL	CL	CL	CL	CL	CL	CL	CL	CL	CL	CL	CL	CL	CL	CL	CL
Full Hybrid WT	307	P3ID47	B54	0.6_23d	4063_R		CC	CC	CC	CC	CC	CC	CC	CC	CC	CC	CC	CC	CC	CC	CC	CC	CC	CC	CC	CC	CC	CC	CC	CC	CC	CC	CC	CC	CC	CC	CC	CC	CC	CC	CC	CC	CC	CC	CC	CC	CC	CC	CC
Full Hybrid WT	309	P3ID47	B31	0.6_23d	4063_T		CC	CC	CC	CC	CC	CC	CC	CC	CC	CC	CC	CC	CC	CC	CC	CC	CC	CC	CC	CC	CC	CC	CC	CC	CC	CC	CC	CC	CC	CC	CC	CC	CC	CC	CC	CC	CC	CC	CC	CC	CC	CC	CC
Full Hybrid WT	310	P3ID47	A49	0.6_23d	4063_U		CL	CL	CL	CL	CL	CL	CL	CL	CL	CL	CL	CL	CL	CL	CL	CL	CL	CL	CL	CL	CL	CL	CL	CL	CL	CL	CL	CL	CL	CL	CL	CL	CL	CL	CL	CL	CL	CL	CL	CL	CL	CL	CL
Full Hybrid WT	311	P3ID47	A47	0.6_23d	4063_V		CL	CL	CL	CL	CL	CL	CL	CL	CL	CL	CL	CL	CL	CL	CL	CL	CL	CL	CL	CL	CL	CL	CL	CL	CL	CC	CC	CC	CC	CC	CC	CC	CC	CC	CC	CC	CC	CC	CC	CC	CC	CC	CC
Full Hybrid WT	317	P3ID47	B54	0.6_23d	4063_AB		CC	CC	CC	CC	CC	CC	CC	CC	CC	CC	CC	CC	CC	CC	CC	CC	CC	CC	CC	CC	CC	CC	CC	CC	CC	CC	CC	CC	CC	CC	CC	CC	CC	CC	CC	CC	CC	CC	CC	CC	CC	CC	CC
Full Hybrid WT	320	P3ID47	A49	0.6_23d	4063_AE		CL	CL	CL	CL	CL	CL	CL	CL	CL	CL	CL	CL	CL	CL	CL	CL	CL	CL	CL	CL	CL	CL	CL	CL	CL	CL	CL	CL	CL	CL	CL	CL	CL	CL	CL	CL	CL	CL	CL	CL	CL	CL	CL
Full Hybrid WT	321	P3ID47	A47	0.6_23d	4063_AF		CL	CL	CL	CL	CL	CL	CL	CL	CL	CL	CL	CL	CL	CL	CL	CL	CL	CL	CL	CL	CL	CL	CL	CL	CL	CL	CL	CL	CL	CL	CL	CL	CL	CL	CL	CL	CL	CL	CL	CL	CL	CL	CL
Full Hybrid WT	327	P3ID47	B54	0.6_23d	4063_AL		CL	CL	CL	CL	CL	CL	CL	CL	CL	CL	CL	CL	CL	CL	CL	CL	CL	CL	CL	CL	CL	CL	CL	CL	CL	CL	CL	CL	CL	CL	CL	CL	CL	CL	CL	CL	CL	CL	CL	CL	CL	CL	CL
Full Hybrid WT	328	P3ID47	A67	0.6_23d	4063_AM		CC	CC	CC	CC	CC	CC	CC	CC	CC	CC	CC	CC	CC	CC	CC	CC	CC	CC	CC	CC	CC	CC	CC	CC	CC	CC	CC	CC	CC	CC	CC	CC	CC	CC	CC	CC	CC	CC	CC	CC	CC	CC	CC
Full Hybrid WT	329	P3ID47	B31	0.6_23d	4063_AN		LL	LL	LL	LL	LL	LL	LL	CL	CL	CL	CL	CL	CL	CL	CL	CL	CL	CL	CL	CL	CL	CL	CL	CL	CL	CL	CL	CL	CL	CL	CL	CL	CL	CL	CL	CL	CL	CL	CL	CL	CL	CL	CL
Full Hybrid WT	330	P3ID47	A49	0.6_23d	4063_AO		CL	CL	CL	CL	CL	CL	CL	CL	CL	CL	CL	CL	CL	CL	CL	CL	CL	CL	CL	CL	CL	CL	CL	CL	CL	CL	CL	CL	CL	CL	CL	CL	CL	CL	CL	CL	CL	CL	CL	CL	CL	CL	CL
Full Hybrid WT	331	P3ID47	A47	0.6_23d	4063_AP		LL	LL	LL	LL	LL	LL	LL	LL	LL	LL	LL	LL	LL	LL	LL	LL	LL	LL	LL	LL	LL	LL	LL	LL	LL	LL	LL	LL	LL	LL	LL	LL	LL	LL	LL	LL	LL	LL	LL	LL	LL	LL	LL
Full Hybrid WT	337	P3ID47	B54	0.6_23d	4063_AV		LL	LL	LL	LL	LL	LL	LL	LL	LL	LL	LL	LL	LL	LL	LL	LL	LL	LL	LL	LL	LL	LL	LL	LL	LL	LL	LL	LL	LL	LL	LL	LL	LL	LL	LL	LL	LL	LL	LL	LL	LL	LL	LL
Full Hybrid WT	339	P3ID47	B31	0.6_23d	4063_AX		LL	LL	LL	LL	LL	LL	LL	LL	LL	LL	LL	LL	LL	LL	LL	LL	LL	LL	LL	LL	LL	LL	LL	LL	LL	LL	LL	LL	LL	LL	LL	LL	LL	LL	LL	LL	LL	LL	LL	LL	LL	LL	LL
Full Hybrid WT	340	P3ID47	A49	0.6_23d	4063_AY		CL	CL	CL	CL	CL	CL	CL	CL	CL	CL	CL	CL	CL	CL	CL	CL	CL	CL	CL	CL	CL	CL	CL	CL	CL	CL	CL	CL	CL	CL	CL	CL	CL	CL	CL	CL	CL	CL	CL	CL	CL	CL	CL
Full Hybrid WT	341	P3ID47	A47	0.6_23d	4063_AZ		CL	CL	CL	CL	CL	CL	CL	CL	CL	CL	CL	CL	CL	CL	CL	CL	CL	CL	CL	CL	CL	CL	CL	CL	CL	CL	CL	CL	CL	CL	CL	CL	CL	CL	CL	CL	CL	CL	CL	CL	CL	CL	CL
Full Hybrid WT	347	P3ID47	B54	0.6_23d	4063_BF		CC	CC	CC	CC	CC	CC	CC	CC	CC	CC	CC	CC	CC	CC	CC	CC	CC	CC	CC	CC	CC	CC	CC	CC	CC	CC	CC	CC	CC	CC	CC	CC	CC	CC	CC	CC	CC	CC	CC	CC	CC	CC	CC
Full Hybrid WT	348	P3ID47	A67	0.6_23d	4063_BG		LL	LL	LL	LL	LL	LL	LL	LL	LL	LL	LL	LL	LL	LL	LL	LL	LL	LL	LL	LL	LL	LL	LL	LL	LL	LL	LL	LL	LL	LL	LL	LL	LL	LL	LL	LL	LL	LL	LL	LL	LL	LL	LL
Full Hybrid WT	349	P3ID47	B31	0.6_23d	4063_BH		CL	CL	CL	CL	CL	CL	CL	CL	CL	CL	CL	CL	CL	CL	CL	CL	CL	CL	CL	CL	CL	CL	CL	CL	CL	CL	CL	CL	CL	CL	CL	CL	CL	CL	CL	CL	CL	CL	CL	CL	CL	CL	CL
Full Hybrid WT	350	P3ID47	A49	0.6_23d	4063_BI		LL	LL	LL	LL	LL	LL	LL	LL	LL	LL	LL	LL	LL	LL	LL	LL	LL	LL	LL	LL	LL	LL	LL	LL	LL	LL	LL	LL	LL	LL	LL	LL	LL	LL	LL	LL	LL	LL	LL	LL	LL	LL	LL
Full Hybrid WT	351	P3ID47	A47	0.6_23d	4063_BJ		CC	CC	CC	CC	CC	CC	CC	CC	CC	CC	CC	CC	CC	CC	CC	CC	CC	CC	CC	CC	CC	CC	CC	CC	CC	CC	CC	CC	CC	CC	CC	CC	CC	CC	CC	CC	CC	CC	CC	CC	CC	CC	CC
Full Hybrid WT	353	P3ID47	ND	0.6_23d	4063_BL		CL	CL	CL	CL	CL	CL	CL	CL	CL	CL	CL	CL	CL	CL	CL	CL	CL	CL	CL	CL	CL	CL	CL	CL	CL	CL	CL	CL	CL	CL	CL	CL	CL	CL	CL	CL	CL	CL	CL	CL	CL	CL	CL
Full Hybrid WT	357	P3ID47	B54	0.6_23d	4063_BP		LL	LL	LL	LL	LL	LL	LL	LL	LL	LL	LL	LL	LL	LL	LL	LL	LL	LL	LL	LL	LL	LL	LL	LL	LL	LL	LL	LL	LL	LL	LL	LL	LL	LL	LL	LL	LL	LL	LL	LL	LL	LL	LL
Full Hybrid WT	358	P3ID47	A67	0.6_23d	4063_BQ		CL	CL	CL	CL	CL	CL	CL	CL	CL	CL	CL	CL	CL	CL	CL	CL	CL	CL	CL	CL	CL	CL	CL	CL	CL	CL	CL	CL	CL	CL	CL	CL	CL	CL	CL	CL	CL	CL	CL	CL	CL	CL	CL
Full Hybrid WT	359	P3ID47	B31	0.6_23d	4063_BR		LL	LL	LL	LL	LL	LL	LL	LL	LL	LL	LL	LL	LL	LL	LL	LL	LL	LL	LL	LL	LL	LL	LL	LL	LL	LL	LL	LL	LL	LL	LL	LL	LL	LL	LL	LL	LL	LL	LL	LL	LL	LL	LL
Full Hybrid WT	360	P3ID47	A49	0.6_23d	4063_BS		CL	CL	CL	CL	CL	CL	CL	CL	CL	CL	CL	CL	CL	CL	CL	CL	CL	CL	CL	CL	CL	CL	CL	CL	CL	CL	CL	CL	CL	CL	CL	CL	CL	CL	CL	CL	CL	CL	CL	CL	CL	CL	CL
Full Hybrid WT	361	P3ID47	A47	0.6_23d	4063_BT		CL	CL	CL	CL	CL	CL	CL	CL	CL	CL	CL	CL	CL	CL	CL	CL	CL	CL	CL	CL	CL	CL	CL	CL	CL	CL	CL	CL	CL	CL	CL	CL	CL	CL	CL	CL	CL	CL	CL	CL	CL	CL	CL
Full Hybrid WT	367	P3ID47	B54	0.6_23d	4063_BZ		CC	CC	CC	CC	CC	CC	CC	CC	CC	CC	CC	CC	CC	CC	CC	CC	CC	CC	CC	CC	CC	CC	CC	CC	CC	CC	CC	CC	CC	CC	CC	CC	CC	CC	CC	CC	CC	CC	CC	CC	CC	CC	CC
Full Hybrid WT	368	P3ID47	A67	0.6_23d	4063_CA		CL	CL	CL	CL	CL	CL	CL	CL	CL	CL	CL	CL	CL	CL	CL	CL	CL	CL	CL	CL	CL	CL	CL	CL	CL	CL	CL	CL	CL	CL	CL	CL	CL	CL	CL	CL	CL	CL	CL	CL	CL	CL	CL
Full Hybrid WT	369	P3ID47	B31	0.6_23d	4063_CB		CL	CL	CL	CL	CL	CL	CL	CL	CL	CL	CL	CL	CL	CL	CL	CL	CL	CL	CL	CL	CL	CL	CL	CL	CL	CL	CL	CL	CL	CL	CL	CL	CL	CL	CL	CL	CL	CL	CL	CL	CL	CL	CL
Full Hybrid WT	371	P3ID47	A47	0.6_23d	4063_CD		CL	CL	CL	CL	CL	CL	CL	CL	CL	CL	CL	CL	CL	CL	CL	CL	CL	CL	CL	CL	CL	CL	CL	CL	CL	CL	CL	CL	CL	CL	CL	CL	CL	CL	CL	CL	CL	CL	CL	CL	CL	CL	CL
Full Hybrid WT	377	P3ID47	B54	0.6_23d	4063_CJ		LL	LL	LL	LL	LL	LL	LL	LL	LL	LL	LL	LL	LL	LL	LL	LL	LL	LL	LL	LL	LL	LL	LL	LL	LL	LL	LL	LL	LL	LL	LL	LL	LL	LL	LL	LL	LL	LL	LL	LL	LL	LL	LL
Full Hybrid WT	379	P3ID47	B31	0.6_23d	4063_CL		CL	CL	CL	CL	CL	CL	CL	CL	CL	CL	CL	CL	CL	CL	CL	CL	CL	CL	CL	CL	CL	CL	CL	CL	CL	CL	CL	CL	CL	CL	CL	CL	CL	CL	CL	CL	CL	CL	CL	CL	CL	CL	CL
Full Hybrid WT	380	P3ID47	A49	0.6_23d	4063_CM		LL	LL	LL	LL	LL	LL	LL	LL	LL	LL	LL	LL	LL	LL	LL	LL	LL	LL	LL	LL	LL	LL	LL	LL	LL	LL	LL	LL	LL	LL	LL	LL	LL	LL	LL	LL	LL	LL	LL	LL	LL	LL	LL
Full Hybrid WT	381	P3ID47	A47	0.6_23d	4063_CN		CC	CC	CC	CC	CC	CC	CC	CC	CC	CC	CC	CC	CC	CC	CC	CC	CC	CC	CC	CC	CC	CC	CC	CC	CC	CC	CC	CC	CC	CC	CC	CC	CC	CC	CC	CC	CC	CC	CC	CC	CC	CC	CC
Full Hybrid WT	387	P3ID47	B54	0.6_23d	4064_B		CL	CL	CL	CL	CL	CL	CL	CL	CL	CL	CL	CL	CL	CL	CL	CL	CL	CL	CL	CL	CL	CL	CL	CL	CL	CL	CL	CL	CL	CL	CL	CL	CL	CL	CL	CL	CL	CL	CL	CL	CL	CL	CL
Full Hybrid WT	389	P3ID47	B31	0.6_23d	4064_D		CL	CL	CL	CL	CL	CL	CL	CL	CL	CL	CL	CL	CL	CL	CL	CL	CL	CL	CL	CL	CL	CL	CL	CL	CL	CL	CL	CL	CL	CL	CL	CL	CL	CL	CL	CL	CL	CL	CL	CL	CL	CL	CL
Full Hybrid WT	390	P3ID47	A49	0.6_23d	4064_E		LL	LL	LL	LL	LL	LL	LL	LL	LL	LL	LL	LL	LL	LL	LL	LL	LL	LL	LL	LL	LL	LL	LL	LL	LL	LL	LL	LL	LL	LL	CL	CL	CL	CL	CL	CL	CL	CL	CL	CL	CL	CL	CL
Full Hybrid WT	391	P3ID47	A47	0.6_23d	4064_F		LL	LL	LL	LL	LL	LL	LL	LL	LL	LL	LL	LL	LL	LL	LL	LL	LL	LL	LL	LL	LL	LL	LL	LL	LL	LL	LL	LL	LL	LL	LL	LL	LL	LL	LL	LL	LL	LL	LL	LL	LL	LL	LL
Full Hybrid WT	397	P3ID47	B54	0.6_23d	4064_L		CL	CL	CL	CL	CL	CL	CL	CL	CL	CL	CL	CL	CL	CL	CL	CL	CL	CL	CL	CL	CL	CL	CL	CL	CL	CL	CL	CL	CL	CL	CL	CL	CL	CL	CC	CC	CC	CC	CC	CC	CC	CC	CC
Full Hybrid WT	398	P3ID47	A67	0.6_23d	4064_M		LL	LL	LL	LL	LL	LL	LL	LL	LL	LL	LL	LL	LL	LL	LL	LL	LL	LL	LL	LL	LL	LL	LL	LL	LL	LL	LL	LL	LL	LL	LL	LL	LL	LL	LL	LL	LL	LL	LL	LL	LL	LL	LL
Full Hybrid WT	399	P3ID47	B31	0.6_23d	4064_N		LL	LL	LL	LL	LL	LL	LL	LL	LL	LL	LL	LL	LL	LL	LL	LL	LL	LL	LL	LL	LL	LL	LL	LL	LL	LL	LL	LL	LL	LL	LL	LL	LL	LL	LL	LL	LL	LL	LL	LL	LL	LL	LL
Full Hybrid WT	400	P3ID47	A49	0.6_23d	4064_O		CL	CL	CL	CL	CL	CL	CL	CL	CL	CL	CL	CL	CL	CL	CL	CL	CL	CL	CL	CL	CL	CL	CL	CL	CL	CL	CL	CL	CL	CL	CL	CL	CL	CL	CL	CL	CL	CL	CL	CL	CL	CL	CL
Full Hybrid WT	401	P3ID47	A47	0.6_23d	4064_P		CL	CL	CL	CL	CL	CL	CL	CL	CL	CL	CL	CL	CL	CL	CL	CL	CL	CL	CL	CL	CL	CL	CL	CL	CL	CL	CL	CL	CL	CL	CL	CL	CL	CL	CL	CL	CL	CL	CL	CL	CL	CL	CL
Full Hybrid WT	407	P3ID47	B54	0.6_23d	4064_V		CL	CL	CL	CL	CL	CL	CL	CL	CL	CL	CL	CL	CL	CL	CL	CL	CL	CL	CL	CL	CL	CL	CL	CL	CL	CL	CL	CL	CL	CL	CL	CL	CL	CL	CL	CL	CL	CL	CL	CL	CL	CL	CL
Full Hybrid WT	408	P3ID47	A67	0.6_23d	4064_W		CL	CL	CL	CL	CL	CL	CL	CL	CL	CL	CL	CL	CL	CL	CL	CL	CL	CL	CL	CL	CL	CL	CL	CL	CL	CL	CL	CL	CL	CL	CL	CL	CL	CL	CL	CL	CL	CL	CL	CL	CL	CL	CL
Full Hybrid WT	409	P3ID47	B31	0.6_23d	4064_X		CC	CC	CC	CC	CC	CC	CC	CC	CC	CC	CC	CC	CC	CC	CC	CC	CC	CC	CC	CC	CC	CC	CC	CC	CC	CC	CC	CC	CC	CC	CC	CC	CC	CC	CC	CC	CC	CC	CC	CC	CC	CC	CC
Full Hybrid WT	410	P3ID47	A49	0.6_23d	4064_Y		CL	CL	CL	CL	CL	CL	CL	CL	CL	CL	CL	CL	CL	CL	CL	CL	CL	CL	CL	CL	CL	CL	CL	CL	CL	CL	CL	CL	CL	CL	CL	CL	CL	CL	CL	CL	CL	CL	CL	CL	CL	CL	CL
Full Hybrid WT	411	P3ID47	A47	0.6_23d	4064_Z		CL	CL	CL	CL	CL	CL	CL	CL	CL	CL	CL	CL	CL	CL	CL	CL	CL	CL	CL	CL	CL	CL	CL	CL	CL	CL	CL	CL	CL	CL	CL	CL	CL	CL	CL	CL	CL	CL	CL	CL	CL	CL	CL
Full Hybrid WT	417	P3ID47	B54	0.6_23d	4064_AF		CL	CL	CL	CL	CL	CL	CL	CL	CL	CL	CL	CL	CL	CL	CL	CL	CL	CL	CL	CL	CL	CL	CL	CL	CL	CL	CL	CL	CL	CL	CL	CL	CL	CL	CL	CL	CL	CL	CL	CL	CL	CL	CL
Full Hybrid WT	418	P3ID47	A67	0.6_23d	4064_AG		CL	CL	CL	CL	CL	CL	CL	CL	CL	CL	CL	CL	CL	CL	CL	CL	CL	CL	CL	CL	CL	CL	CL	CL	CL	CL	CL	CL	CL	CL	CL	CL	CL	CL	CL	CL	CL	CL	CL	CL	CL	CL	CL
Full Hybrid WT	419	P3ID47	B31	0.6_23d	4064_AH		LL	LL	LL	LL	LL	LL	LL	LL	LL	LL	LL	LL	LL	LL	LL	LL	LL	LL	LL	LL	LL	LL	LL	LL	LL	LL	LL	LL	LL	LL	LL	LL	LL	LL	LL	LL	LL	LL	LL	LL	LL	LL	LL
Full Hybrid WT	420	P3ID47	A49	0.6_23d	4064_AI		LL	LL	LL	LL	LL	LL	LL	LL	LL	LL	LL	LL	LL	LL	LL	LL	LL	LL	LL	LL	LL	LL	LL	LL	LL	LL	LL	LL	LL	LL	LL	LL	LL	LL	LL	LL	LL	LL	LL	LL	LL	LL	LL
Full Hybrid WT	421	P3ID47	A47	0.6_23d	4064_AJ		LL	LL	LL	LL	LL	LL	LL	LL	LL	LL	LL	LL	LL	LL	LL	LL	LL	LL	LL	LL	LL	LL	LL	LL	LL	LL	LL	LL	LL	LL	LL	LL	LL	LL	LL	LL	LL	LL	LL	LL	LL	LL	LL
Full Hybrid WT	427	P3ID47	B54	0.6_23d	4064_AP		CL	CL	CL	CL	CL	CL	CL	CL	CL	CL	CL	CL	CL	CL	CL	CL	CL	CL	CL	CL	CL	CL	CL	CL	CL	CL	CL	CL	CL	CL	CL	CL	CL	CL	CL	CL	CL	CL	CL	CL	CL	CL	CL
Full Hybrid WT	428	P3ID47	A67	0.6_23d	4064_AQ		CL	CL	CL	CL	CL	CL	CL	CL	CL	CL	CL	CL	CL	CL	CL	CL	CL	CL	CL	CL	CL	CL	CL	CL	CL	CL	CL	CL	CL	CL	CL	CL	CL	CL	CL	CL	CL	CL	CL	CL	CL	CL	CL
Full Hybrid WT	429	P3ID47	B31	0.6_23d	4064_AR		LL	LL	LL	LL	LL	LL	LL	LL	LL	LL	LL	LL	LL	LL	LL	LL	LL	LL	LL	LL	LL	LL	LL	LL	LL	LL	LL	LL	LL	LL	LL	LL	LL	LL	LL	LL	LL	LL	LL	LL	LL	LL	LL
Full Hybrid WT	430	P3ID47	A49	0.6_23d	4064_AS		LL	LL	LL	LL	LL	LL	LL	LL	LL	LL	LL	LL	LL	LL	LL	LL	LL	LL	LL	LL	LL	LL	LL	LL	LL	LL	LL	LL	LL	LL	LL	LL	LL	LL	LL	LL	LL	LL	LL	LL	LL	LL	LL
Full Hybrid WT	431	P3ID47	A47	0.6_23d	4064_AT		CL	CL	CL	CL	CL	CL	CL	CL	CL	CL	CL	CL	CL	CL	CL	CL	CL	CL	CL	CL	CL	CL	CL	CL	CL	CL	CL	CL	CL	CL	CL	CL	CL	CL	CL	CL	CL	CL	CL	CL	CL	CL	CL
Full Hybrid WT	437	P3ID47	B54	0.6_23d	4064_AZ		CC	CC	CC	CC	CC	CC	CC	CC	CC	CC	CC	CC	CC	CC	CC	CC	CC	CC	CC	CC	CC	CC	CC	CC	CC	CC	CC	CC	CC	CC	CC	CC	CC	CC	CC	CC	CC	CC	CC	CC	CC	CC	CC
Full Hybrid WT	438	P3ID47	A67	0.6_23d	4064_BA		CC	CC	CC	CC	CC	CC	CC	CC	CC	CC	CC	CC	CC	CC	CC	CC	CC	CC	CC	CC	CC	CC	CC	CC	CC	CC	CC	CC	CC	CC	CC	CC	CC	CC	CC	CC	CC	CC	CC	CC	CC	CC	CC
Full Hybrid WT	439	P3ID47	B31	0.6_23d	4064_BB		CC	CC	CC	CC	CC	CC	CC	CC	CC	CC	CC	CC	CC	CC	CC	CC	CC	CC	CC	CC	CC	CC	CC	CC	CC	CC	CC	CC	CC	CC	CC	CC	CC	CC	CC	CC	CC	CC	CC	CC	CC	CC	CC
Full Hybrid WT	440	P3ID47	A49	0.6_23d	4064_BC		LL	LL	LL	LL	LL	LL	LL	LL	LL	LL	LL	LL	LL	LL	LL	LL	LL	LL	LL	LL	LL	LL	LL	LL	LL	LL	LL	LL	LL	LL	LL	LL	LL	LL	LL	LL	LL	LL	LL	LL	LL	LL	LL
Full Hybrid WT	448	P3ID47	A67	0.6_23d	4064_BK		CL	CL	CL	CL	CL	CL	CL	CL	CL	CL	CL	CL	CL	CL	CL	CL	CL	CL	CL	CL	CL	CL	CL	CL	CL	CL	CL	CL	CL	CL	CL	CL	CL	CL	CL	CL	CL	CL	CL	CL	CL	CL	CL
Full Hybrid WT	450	P3ID47	A49	0.6_23d	4064_BM		CL	CL	CL	CL	CL	CL	CL	CL	CL	CL	CL	CL	CL	CL	CL	CL	CL	CL	CL	CL	CL	CL	CL	CL	CL	CL	CL	CL	CL	CL	CL	CL	CL	CL	CL	CL	CL	CL	CL	CL	CL	CL	CL
Full Hybrid WT	451	P3ID47	A47	0.6_23d	4064_BN		CL	CL	CL	CL	CL	CL	CL	CL	CL	CL	CL	CL	CL	CL	CL	CL	CL	CL	CL	CL	CL	CL	CL	CL	CL	CL	CL	CL	CL	CL	CL	CL	CL	CL	CL	CL	CL	CL	CL	CL	CL	CL	CL
Full Hybrid WT	458	P3ID47	A67	0.6_23d	4064_BU		CL	CL	CL	CL	CL	CL	CL	CL	CL	CL	CL	CL	CL	CL	CL	CL	CL	CL	CL	CL	CL	CL	CL	CL	CL	CL	CL	CL	CL	CL	CL	CL	CL	CL	CL	CL	CL	CL	CL	CL	CL	CL	CL
Full Hybrid WT	459	P3ID47	B31	0.6_23d	4064_BV		LL	LL	LL	LL	LL	LL	LL	LL	LL	LL	LL	LL	LL	LL	LL	LL	LL	LL	LL	LL	LL	LL	LL	LL	LL	LL	LL	LL	LL	LL	LL	LL	LL	LL	LL	LL	LL	LL	LL	LL	LL	LL	LL
Full Hybrid WT	460	P3ID47	A49	0.6_23d	4064_BW		LL	LL	LL	LL	LL	LL	LL	LL	LL	LL	LL	LL	LL	LL	LL	LL	LL	LL	LL	LL	LL	LL	LL	LL	LL	LL	LL	LL	LL	LL	LL	LL	LL	LL	LL	LL	LL	LL	LL	LL	LL	LL	LL
Full Hybrid WT	461	P3ID47	A47	0.6_23d	4064_BX		LL	LL	LL	LL	LL	LL	LL	LL	LL	LL	LL	LL	LL	LL	LL	LL	LL	LL	LL	LL	LL	LL	LL	LL	LL	LL	LL	LL	LL	LL	LL	LL	LL	LL	LL	LL	LL	LL	LL	LL	LL	LL	LL
Full Hybrid WT	467	P3ID47	B54	0.6_23d	4064_CD		CL	CL	CL	CL	CL	CL	CL	CL	CL	CL	CL	CL	CL	CL	CL	CL	CL	CL	CL	CL	CL	CL	CL	CL	CL	CL	CL	CL	CL	CL	CL	CL	CL	CL	CL	CL	CL	CL	CL	CL	CL	CL	CL
Full Hybrid WT	468	P3ID47	A67	0.6_23d	4064_CE		CC	CC	CC	CC	CC	CC	CC	CC	CC	CC	CC	CC	CC	CC	CC	CC	CC	CC	CC	CC	CC	CC	CC	CC	CC	CC	CC	CC	CC	CC	CC	CC	CC	CC	CC	CC	CC	CC	CC	CC	CC	CC	CC
Full Hybrid WT	469	P3ID47	B31	0.6_23d	4064_CF		CL	CL	CL	CL	CL	CL	CL	CL	CL	CL	CL	CL	CL	CL	CL	CL	CL	CL	CL	CL	CL	CL	CL	CL	CL	CL	CL	CL	CL	CL	CL	CL	CL	CL	CL	CL	CL	CL	CL	CL	CL	CL	CL
Full Hybrid WT	470	P3ID47	A49	0.6_23d	4064_CG		LL	LL	LL	LL	LL	LL	LL	LL	LL	LL	LL	LL	LL	CL	CL	CL	CL	CL	CL	CL	CL	CL	CL	CL	CL	CL	CL	CL	CL	CL	CL	CL	CL	CL	CL	CL	CL	CL	CL	CL	CL	CL	CL
Full Hybrid WT	471	P3ID47	A47	0.6_23d	4064_CH		CC	CC	CC	CC	CC	CC	CC	CC	CC	CC	CC	CC	CC	CC	CC	CC	CC	CC	CC	CC	CC	CC	CC	CC	CC	CC	CC	CC	CC	CC	CC	CC	CC	CC	CC	CC	CC	CC	CC	CC	CC	CC	CC
Full Hybrid WT	477	P3ID47	B54	0.6_23d	4064_CN		CC	CC	CC	CC	CC	CC	CC	CC	CC	CC	CC	CC	CC	CC	CC	CC	CC	CC	CC	CC	CC	CC	CC	CC	CC	CC	CC	CC	CC	CC	CC	CC	CC	CC	CC	CC	CC	CC	CC	CC	CC	CC	CC
Full Hybrid WT	479	P3ID47	B31	0.6_23d	4064_CP		CC	CC	CC	CC	CC	CC	CC	CC	CC	CC	CC	CC	CC	CC	CC	CC	CC	CC	CC	CC	CC	CC	CC	CC	CC	CC	CC	CC	CC	CC	CC	CC	CC	CC	CC	CC	CC	CC	CC	CC	CC	CC	CC
Full Hybrid WT	480	P3ID47	A49	0.6_23d	4064_CQ		CL	CL	CL	CL	CL	CL	CL	CL	CL	CL	CL	CL	CL	CL	CL	CL	CL	CL	CL	CL	CL	CL	CL	CL	CL	CL	CL	CL	CL	CL	CL	CL	CL	CL	CL	CL	CL	CL	CL	CL	CL	CL	CL
Full Hybrid WT	481	P3ID47	A47	0.6_23d	4067_BN		CL	CL	CL	CL	CL	CL	CL	CL	CL	CL	CL	CL	CL	CL	CL	CL	CL	CL	CL	CL	CL	CL	CL	CL	CL	CL	CL	CL	CL	CL	CL	CL	CL	CL	CL	CL	CL	CL	CL	CL	CL	CL	CL
Full Hybrid WT	488	P3ID47	A67	0.6_23d	4065_G		CL	CL	CL	CL	CL	CL	CL	CL	CL	CL	CL	CL	CL	CL	CL	CL	CL	CL	CL	CL	CL	CL	CL	CL	CL	CL	CL	CL	CL	CL	CL	CL	CL	CL	CL	CL	CL	CL	CL	CL	CL	CL	CL
Full Hybrid WT	489	P3ID47	B31	0.6_23d	4065_H		CL	CL	CL	CL	CL	CL	CL	CL	CL	CL	CL	CL	CL	CL	CL	CL	CL	CL	CL	CL	CL	CL	CL	CL	CL	CL	CL	CL	CL	CL	CL	CL	CL	CL	CL	CL	CL	CL	CL	CL	CL	CL	CL
Full Hybrid WT	490	P3ID47	A49	0.6_23d	4065_I		CL	CL	CL	CL	CL	CL	CL	CL	CL	CL	CL	CL	CL	CL	CL	CL	CL	CL	CL	CL	CL	CL	CL	CL	CL	CL	CL	CL	CL	CL	CL	CL	CL	CL	CL	CL	CL	CL	CL	CL	CL	CL	CL
Full Hybrid WT	491	P3ID47	A47	0.6_23d	4065_J		LL	LL	LL	LL	LL	LL	LL	LL	LL	LL	LL	LL	LL	LL	LL	LL	LL	LL	LL	LL	LL	LL	LL	LL	LL	LL	LL	LL	LL	LL	LL	LL	LL	LL	LL	LL	LL	LL	LL	LL	LL	LL	LL
Full Hybrid WT	497	P3ID47	B54	0.6_23d	4065_P		CL	CL	CL	CL	CL	CL	CL	CL	CL	CL	CL	CL	CL	CL	CL	CL	CL	CL	CL	CL	CL	CL	CL	CL	CL	CL	CL	CL	CL	CL	CL	CL	CL	CL	CL	CL	CL	CL	CL	CL	CL	CL	CL
Full Hybrid WT	498	P3ID47	A67	0.6_23d	4065_Q		CL	CL	CL	CL	CL	CL	CL	CL	CL	CL	CL	CL	CL	CL	CL	CL	CL	CL	CL	CL	CL	CL	CL	CL	CL	CL	CL	CL	CL	CL	CL	CL	CL	CL	CL	CL	CL	CL	CL	CL	CL	CL	CL
Full Hybrid WT	499	P3ID47	B31	0.6_23d	4065_R		CL	CL	CL	CL	CL	CL	CL	CL	CL	CL	CL	CL	CL	CL	CL	CL	CL	CL	CL	CL	CL	CL	CL	CL	CL	CL	CL	CL	CL	CL	CL	CL	CL	CL	CL	CL	CL	CL	CL	CL	CL	CL	CL
Full Hybrid WT	500	P3ID47	A49	0.6_23d	4065_S		CL	CL	CL	CL	CL	CL	CL	CL	CL	CL	CL	CL	CL	CL	CL	CL	CL	CL	CL	CL	CL	CL	CL	CL	CL	CL	CL	CL	CL	CL	CL	CL	CL	CL	CL	CL	CL	CL	CL	CL	CL	CL	CL
Full Hybrid WT	501	P3ID47	A47	0.6_23d	4065_T		CL	CL	CL	CL	CL	CL	CL	CL	CL	CL	CL	CL	CL	CL	CL	CL	CL	CL	CL	CL	CL	CL	CL	CL	CL	CL	CL	CL	CL	CL	CL	CL	CL	CL	CL	CL	CL	CL	CL	CL	CL	CL	CL
Full Hybrid WT	507	P3ID47	B54	0.6_23d	4065_Z		LL	LL	LL	LL	LL	LL	LL	LL	LL	LL	LL	LL	LL	LL	LL	LL	LL	LL	LL	LL	LL	LL	LL	LL	LL	LL	LL	LL	LL	LL	LL	LL	LL	LL	LL	LL	LL	LL	LL	LL	LL	LL	LL
Full Hybrid WT	508	P3ID47	A67	0.6_23d	4065_AA		CC	CC	CC	CC	CC	CC	CC	CC	CC	CC	CC	CC	CC	CC	CC	CC	CC	CC	CC	CC	CC	CC	CC	CC	CC	CC	CC	CC	CC	CC	CC	CC	CC	CC	CC	CC	CC	CC	CC	CC	CC	CC	CC
Full Hybrid WT	509	P3ID47	B31	0.6_23d	4065_AB		CL	CL	CL	CL	CL	CL	CL	CL	CL	CL	CL	CL	CL	CL	CL	CL	CL	CL	CL	CL	CL	CL	CL	CL	CL	CL	CL	CL	CL	CL	CL	CL	CL	CL	CL	CL	CL	CL	CL	CL	CL	CL	CL
Full Hybrid WT	510	P3ID47	A49	0.6_23d	4065_AC		LL	LL	LL	LL	LL	LL	LL	LL	LL	LL	LL	LL	LL	LL	LL	LL	LL	LL	LL	LL	LL	LL	LL	LL	LL	LL	LL	LL	LL	LL	LL	LL	LL	LL	LL	LL	LL	LL	LL	LL	LL	LL	LL
Full Hybrid WT	511	P3ID47	A47	0.6_23d	4065_AD		CL	CL	CL	CL	CL	CL	CL	CL	CL	CL	CL	CL	CL	CL	CL	CL	CL	CL	CL	CL	CL	CL	CL	CL	CL	CL	CL	CL	CL	CL	CL	CL	CL	CL	CL	CL	CL	CL	CL	CL	CL	CL	CL
Full Hybrid WT	518	P3ID47	A67	0.6_23d	4065_AK		CL	CL	CL	CL	CL	CL	CL	CL	CL	CL	CL	CL	CL	CL	CL	CL	CL	CL	CL	CL	CL	CL	CL	CL	CL	CL	CL	CL	CL	CL	CL	CL	CL	CL	CL	CL	CL	CL	CL	CL	CL	CL	CL
Full Hybrid WT	519	P3ID47	B31	0.6_23d	4065_AL		LL	LL	LL	LL	LL	LL	LL	LL	LL	LL	LL	LL	LL	LL	LL	LL	LL	LL	LL	LL	LL	LL	LL	LL	LL	LL	LL	LL	LL	LL	LL	LL	LL	LL	LL	LL	LL	LL	LL	LL	LL	LL	LL
Full Hybrid WT	520	P3ID47	A49	0.6_23d	4065_AM		CC	CC	CC	CC	CC	CC	CC	CC	CC	CC	CC	CC	CC	CC	CC	CC	CC	CC	CC	CC	CC	CC	CC	CC	CC	CC	CC	CC	CC	CC	CC	CC	CC	CC	CC	CC	CC	CC	CC	CC	CC	CC	CC
Full Hybrid WT	521	P3ID47	A47	0.6_23d	4065_AN		CL	CL	CL	CL	CL	CL	CL	CL	CL	CL	CL	CL	CL	CL	CL	CL	CL	CL	CL	CL	CL	CL	CL	CL	CL	CL	CL	CL	CL	CL	CL	CL	CL	CL	CL	CL	CL	CL	CL	CL	CL	CL	CL
Full Hybrid WT	527	P3ID47	B54	0.6_23d	4065_AT		CL	CL	CL	CL	CL	CL	CL	CL	CL	CL	CL	CL	CL	CL	CL	CL	CL	CL	CL	CL	CL	CL	CL	CL	CL	CL	CL	CL	CL	CL	CL	CL	CL	CL	CL	CL	CL	CL	CL	CL	CL	CL	CL
Full Hybrid WT	528	P3ID47	A67	0.6_23d	4065_AU		LL	LL	LL	LL	LL	LL	LL	LL	LL	LL	LL	LL	LL	LL	LL	LL	LL	LL	LL	LL	LL	LL	LL	LL	LL	LL	LL	LL	LL	LL	LL	LL	LL	LL	LL	LL	LL	LL	LL	LL	LL	LL	LL
Full Hybrid WT	529	P3ID47	B31	0.6_23d	4065_AV		CL	CL	CL	CL	CL	CL	CL	CL	CL	CL	CL	CL	CL	CL	CL	CL	CL	CL	CL	CL	CL	CL	CL	CL	CL	CL	CL	CL	CL	CL	CL	CL	CL	CL	CL	CL	CL	CL	CL	CL	CL	CL	CL
Full Hybrid WT	530	P3ID47	A49	0.6_23d	4065_AW		CC	CC	CC	CC	CC	CC	CC	CC	CC	CC	CC	CC	CC	CC	CC	CC	CC	CC	CC	CC	CC	CC	CC	CC	CC	CC	CC	CC	CC	CC	CC	CC	CC	CC	CC	CC	CC	CC	CC	CC	CC	CC	CC
Full Hybrid WT	531	P3ID47	A47	0.6_23d	4065_AX		CL	CL	CL	CL	CL	CL	CL	CL	CL	CL	CL	CL	CL	CL	CL	CL	CL	CL	CL	CL	CL	CL	CL	CL	CL	CL	CL	CL	CL	CL	CL	CL	CL	CL	CL	CL	CL	CL	CL	CL	CL	CL	CL
Full Hybrid WT	537	P3ID47	B54	0.6_23d	4065_BD		CL	CL	CL	CL	CL	CL	CL	CL	CL	CL	CL	CL	CL	CL	CL	CL	CL	CL	CL	CL	CL	CL	CL	CL	CL	CL	CL	CL	CL	CL	CL	CL	CL	CL	CL	CL	CL	CL	CL	CL	CL	CL	CL
Full Hybrid WT	538	P3ID47	A67	0.6_23d	4065_BE		LL	LL	LL	LL	LL	LL	LL	LL	LL	LL	LL	LL	LL	LL	LL	LL	LL	LL	LL	LL	LL	LL	LL	LL	LL	LL	LL	LL	LL	LL	LL	LL	LL	LL	LL	LL	LL	LL	LL	LL	LL	LL	LL
Full Hybrid WT	540	P3ID47	A49	0.6_23d	4065_BG		CL	CL	CL	CL	CL	CL	CL	CL	CL	CL	CL	CL	CL	CL	CL	CL	CL	CL	CL	CL	CL	CL	CL	CL	CL	CL	CL	CL	CL	CL	CL	CL	CL	CL	CL	CL	CL	CL	CL	CL	CL	CL	CL
Full Hybrid WT	541	P3ID47	A47	0.6_23d	4065_BH		CC	CC	CC	CC	CC	CC	CC	CC	CC	CC	CC	CL	CL	CL	CL	CL	CL	CL	CL	CL	CL	CL	CL	CL	CL	CL	CL	CL	CL	CL	CL	CL	CL	CL	CL	CL	CL	CL	CL	CL	CL	CL	CL
Full Hybrid WT	547	P3ID47	B54	0.6_23d	4065_BN		CL	CL	CL	CL	CL	CL	CL	CL	CL	CL	CL	CL	CL	CL	CL	CL	CL	CL	CL	CL	CL	CL	CL	CL	CL	CL	CL	CL	CL	CL	CL	CL	CL	CL	CL	CL	CL	CL	CL	CL	CL	CL	CL
Full Hybrid WT	548	P3ID47	A67	0.6_23d	4065_BO		LL	LL	LL	LL	LL	LL	LL	LL	LL	LL	LL	LL	LL	LL	LL	LL	LL	LL	LL	LL	LL	LL	LL	LL	LL	LL	LL	LL	LL	LL	LL	LL	LL	LL	LL	LL	LL	LL	LL	LL	LL	LL	LL
Full Hybrid WT	549	P3ID47	B31	0.6_23d	4065_BP		LL	LL	LL	LL	LL	LL	LL	LL	LL	LL	LL	LL	LL	LL	LL	LL	LL	LL	LL	LL	LL	LL	LL	LL	LL	LL	LL	LL	LL	LL	LL	LL	LL	LL	LL	LL	LL	LL	LL	LL	LL	LL	LL
Full Hybrid WT	551	P3ID47	A47	0.6_23d	4065_BR		CC	CC	CC	CC	CC	CC	CC	CC	CC	CC	CC	CC	CC	CC	CC	CC	CC	CC	CC	CC	CC	CC	CC	CC	CC	CC	CC	CC	CC	CC	CC	CC	CC	CC	CC	CC	CC	CC	CC	CC	CC	CC	CC
Full Hybrid WT	557	P3ID47	B54	0.6_23d	4065_BX		CC	CC	CC	CC	CC	CC	CC	CC	CC	CC	CC	CC	CC	CC	CC	CC	CC	CC	CC	CC	CC	CC	CC	CC	CC	CC	CC	CC	CC	CC	CC	CC	CC	CC	CC	CC	CC	CC	CC	CC	CC	CC	CC
Full Hybrid WT	559	P3ID47	B31	0.6_23d	4065_BZ		CL	CL	CL	CL	CL	CL	CL	CL	CL	CL	CL	CL	CL	CL	CL	CL	CL	CL	CL	CL	CL	CL	CL	CL	CL	CL	CL	CL	CL	CL	CL	CL	CL	CL	CL	CL	CL	CL	CL	CL	CL	CL	CL
Full Hybrid WT	560	P3ID47	A49	0.6_23d	4065_CA		CL	CL	CL	CL	CL	CL	CL	CL	CL	CL	CL	CL	CL	CL	CL	CL	CL	CL	CL	CL	CL	CL	CL	CL	CL	CL	CL	CL	CL	CL	CL	CL	CL	CL	CL	CL	CL	CL	CL	CL	CL	CL	CL
Full Hybrid WT	561	P3ID47	A47	0.6_23d	4065_CB		CL	CL	CL	CL	CL	CL	CL	CL	CL	CL	CL	CL	CL	CL	CL	CL	CL	CL	CL	CL	CL	CL	CL	CL	CL	CL	CL	CL	CL	CL	CL	CL	CL	CL	CL	CL	CL	CL	CL	CL	CL	CL	CL
Full Hybrid WT	567	P3ID47	B54	0.6_23d	4065_CH		CL	CL	CL	CL	CL	CL	CL	CL	CL	CL	CL	CL	CL	CL	CL	CL	CL	CL	CL	CL	CL	CL	CL	CL	CL	CL	CL	CL	CL	CL	CL	CL	CL	CL	CL	CL	CL	CL	CL	CL	CL	CL	CL
Full Hybrid WT	568	P3ID47	A67	0.6_23d	4065_CI		LL	LL	LL	LL	LL	LL	LL	LL	LL	LL	LL	LL	LL	LL	LL	LL	LL	LL	LL	LL	LL	LL	LL	LL	LL	LL	LL	LL	LL	LL	LL	LL	LL	LL	LL	LL	LL	LL	LL	LL	LL	LL	LL
Full Hybrid WT	569	P3ID47	B31	0.6_23d	4065_CJ		LL	LL	LL	LL	LL	LL	LL	LL	LL	LL	LL	LL	LL	LL	LL	LL	LL	LL	LL	LL	LL	LL	LL	LL	LL	LL	LL	LL	LL	LL	LL	LL	LL	LL	LL	LL	LL	LL	LL	LL	LL	LL	LL
Full Hybrid WT	570	P3ID47	A49	0.6_23d	4065_CK		CL	CL	CL	CL	CL	CL	CL	CL	CL	CL	CL	CL	CL	CL	CL	CL	CL	CL	CL	CL	CL	CL	CL	CL	CL	CL	CL	CL	CL	CL	CL	CL	CL	CL	CL	CL	CL	CL	CL	CL	CL	CL	CL
Full Hybrid WT	577	P3ID47	B54	0.6_23d	4067_BO		CL	CL	CL	CL	CL	CL	CL	CL	CL	CL	CL	CL	CL	CL	CL	CL	CL	CL	CL	CL	CL	CL	CL	CL	CL	CL	CL	CL	CL	CL	CL	CL	CL	CL	CL	CL	CL	CL	CL	CL	CL	CL	CL
Full Hybrid WT	578	P3ID47	A67	0.6_23d	4066_A		CL	CL	CL	CL	CL	CL	CL	CL	CL	CL	CL	CL	CL	CL	CL	CL	CL	CL	CL	CL	CL	CL	CL	CL	CL	CL	CL	CL	CL	CL	CL	CL	CL	CL	CL	CL	CL	CL	CL	CL	CL	CL	CL
Full Hybrid WT	579	P3ID47	B31	0.6_23d	4066_B		CL	CL	CL	CL	CL	CL	CL	CL	CL	CL	CL	CL	CL	CL	CL	CL	CL	CL	CL	CL	CL	CL	CL	CL	CL	CL	CL	CL	CL	CL	CL	CL	CL	CL	CL	CL	CL	CL	CL	CL	CL	CL	CL
Full Hybrid WT	580	P3ID47	A49	0.6_23d	4066_C		CL	CL	CL	CL	CL	CL	CL	CL	CL	CL	CL	CL	CL	CL	CL	CL	CL	CL	CL	CL	CL	CL	CL	CL	CL	CL	CL	CL	CL	CL	CL	CL	CL	CL	CL	CL	CL	CL	CL	CL	CL	CL	CL
Full Hybrid WT	581	P3ID47	A47	0.6_23d	4066_D		CL	CL	CL	CL	CL	CL	CL	CL	CL	CL	CL	CL	CL	CL	CL	CL	CL	CL	CL	CL	CL	CL	CL	CL	CL	CL	CL	CL	CL	CL	CL	CL	CL	CL	CL	CL	CL	CL	CL	CL	CL	CL	CL
Full Hybrid WT	587	P3ID47	B54	0.6_23d	4066_J		CL	CL	CL	CL	CL	CL	CL	CL	CL	CL	CL	CL	CL	CL	CL	CL	CL	CL	CL	CL	CL	CL	CL	CL	CL	CL	CL	CL	CL	CL	CL	CL	CL	CL	CL	CL	CL	CL	CL	CL	CL	CL	CL
Full Hybrid WT	588	P3ID47	A67	0.6_23d	4066_K		CL	CL	CL	CL	CL	CL	CL	CL	CL	CL	CL	CL	CL	CL	CL	CL	CL	CL	CL	CL	CL	CL	CL	CL	CL	CL	CL	CL	CL	CL	CL	CL	CL	CL	CL	CL	CL	CL	CL	CL	CL	CL	CL
Full Hybrid WT	589	P3ID47	B31	0.6_23d	4066_L		CC	CC	CC	CC	CC	CC	CC	CC	CC	CC	CC	CC	CC	CC	CC	CC	CC	CC	CC	CC	CC	CC	CC	CC	CC	CC	CC	CC	CC	CC	CC	CC	CC	CC	CC	CC	CC	CC	CC	CC	CC	CC	CC
Full Hybrid WT	590	P3ID47	A49	0.6_23d	4066_M		CL	CL	CL	CL	CL	CL	CL	CL	CL	CL	CL	CL	CL	CL	CL	CL	CL	CL	CL	CL	CL	CL	CL	CL	CL	CL	CL	CL	CL	CL	CL	CL	CL	CL	CL	CL	CL	CL	CL	CL	CL	CL	CL
Full Hybrid WT	591	P3ID47	A47	0.6_23d	4066_N		LL	LL	LL	LL	LL	LL	LL	LL	LL	LL	LL	LL	LL	LL	LL	LL	LL	LL	LL	LL	LL	LL	LL	LL	LL	LL	LL	LL	LL	LL	LL	LL	LL	LL	LL	LL	LL	LL	LL	LL	LL	LL	LL
Full Hybrid WT	598	P3ID47	A67	0.6_23d	4066_U		CL	CL	CL	CL	CL	CL	CL	CL	CL	CL	CL	CL	CL	CL	CL	CL	CL	CL	CL	CL	CL	CL	CL	CL	CL	CL	CL	CL	CL	CL	CL	CL	CL	CL	CL	CL	CL	CL	CL	CL	CL	CL	CL
Full Hybrid WT	599	P3ID47	B31	0.6_23d	4066_V		CL	CL	CL	CL	CL	CL	CL	CL	CL	CL	CL	CL	CL	CL	CL	CL	CL	CL	CL	CL	CL	CL	CL	CL	CL	CL	CL	CL	CL	CL	CL	CL	CL	CL	CL	CL	CL	CL	CL	CL	CL	CL	CL
Full Hybrid WT	601	P3ID47	A47	0.6_23d	4066_X		LL	LL	LL	LL	LL	LL	LL	LL	LL	LL	LL	LL	LL	LL	LL	LL	LL	LL	LL	LL	LL	LL	LL	LL	LL	LL	LL	LL	LL	LL	LL	LL	LL	LL	LL	LL	LL	LL	LL	LL	LL	LL	LL
Full Hybrid WT	607	P3ID47	B54	0.6_23d	4066_AD		CC	CC	CC	CC	CC	CC	CC	CC	CC	CC	CC	CC	CC	CC	CC	CC	CC	CC	CC	CC	CC	CC	CC	CC	CC	CC	CC	CC	CC	CC	CC	CC	CC	CC	CC	CC	CC	CC	CC	CC	CC	CC	CC
Full Hybrid WT	608	P3ID47	A67	0.6_23d	4066_AE		LL	LL	LL	LL	LL	LL	LL	LL	LL	LL	LL	LL	LL	LL	LL	LL	LL	LL	LL	LL	LL	LL	LL	LL	LL	LL	LL	LL	LL	LL	LL	LL	LL	LL	LL	LL	LL	LL	LL	LL	LL	LL	LL
Full Hybrid WT	609	P3ID47	B31	0.6_23d	4066_AF		CL	CL	CL	CL	CL	CL	CL	CL	CL	CL	CL	CL	CL	CL	CL	CL	CL	CL	CL	CL	CL	CL	CL	CL	CL	CL	CL	CL	CL	CL	CL	CL	CL	CL	CL	CL	CL	CL	CL	CL	CL	CL	CL
Full Hybrid WT	610	P3ID47	A49	0.6_23d	4066_AG		LL	LL	LL	LL	LL	LL	LL	LL	LL	LL	LL	LL	LL	LL	LL	LL	LL	LL	LL	LL	LL	LL	LL	LL	LL	LL	LL	LL	LL	LL	LL	LL	LL	LL	LL	LL	LL	LL	LL	LL	LL	LL	LL
Full Hybrid WT	611	P3ID47	A47	0.6_23d	4066_AH		CL	CL	CL	CL	CL	CL	CL	CL	CL	CL	CL	CL	CL	CL	CL	CL	CL	CL	CL	CL	CL	CL	CL	CL	CL	CL	CL	CL	CL	CL	CL	CL	CL	CL	CL	CL	CL	CL	CL	CL	CL	CL	CL
Full Hybrid WT	617	P3ID47	B54	0.6_23d	4066_AN		CL	CL	CL	CL	CL	CL	CL	CL	CL	LL	LL	LL	LL	LL	LL	LL	LL	LL	LL	LL	LL	LL	LL	LL	LL	LL	LL	LL	LL	LL	LL	LL	LL	LL	LL	LL	LL	LL	LL	LL	LL	LL	LL
Full Hybrid WT	618	P3ID47	A67	0.6_23d	4066_AO		CC	CC	CC	CC	CC	CC	CC	CC	CC	CC	CC	CC	CC	CC	CC	CC	CC	CC	CC	CC	CC	CC	CC	CC	CC	CC	CC	CC	CC	CC	CC	CC	CC	CC	CC	CC	CC	CC	CC	CC	CC	CC	CC
Full Hybrid WT	619	P3ID47	B31	0.6_23d	4066_AP		CL	CL	CL	CL	CL	CL	CL	CL	CL	CL	CL	CL	CL	CL	CL	CL	CL	CL	CL	CL	CL	CL	CL	CL	CL	CL	CL	CL	CL	CL	CL	CL	CL	CL	CL	CL	CL	CL	CL	CL	CL	CL	CL
Full Hybrid WT	620	P3ID47	A49	0.6_23d	4066_AQ		LL	LL	LL	LL	LL	LL	LL	LL	LL	LL	LL	LL	LL	LL	LL	LL	LL	LL	LL	LL	LL	LL	LL	LL	LL	LL	LL	LL	LL	LL	LL	LL	LL	LL	LL	LL	LL	LL	LL	LL	LL	LL	LL
Full Hybrid WT	621	P3ID47	A47	0.6_23d	4066_AR		CL	CL	CL	CL	CL	CL	CL	CL	CL	CL	CL	CL	CL	CL	CL	CL	CL	CL	CL	CL	CL	CL	CL	CL	CL	CL	CL	CL	CL	CL	CL	CL	CL	CL	CL	CL	CL	CL	CL	CL	CL	CL	CL
Full Hybrid WT	627	P3ID47	B54	0.6_23d	4066_AX		CL	CL	CL	CL	CL	CL	CL	CL	CL	CL	CL	CL	CL	CL	CL	CL	CL	CL	CL	CL	CL	CL	CL	CL	CL	CL	CL	CL	CL	CL	CL	CL	CL	CL	CL	CL	CL	CL	CL	CL	CL	CL	CL
Full Hybrid WT	628	P3ID47	A67	0.6_23d	4066_AY		CL	CL	CL	CL	CL	CL	CL	CL	CL	CL	CL	CL	CL	CL	CL	CL	CL	CL	CL	CL	CL	CL	CL	CL	CL	CL	CL	CL	CL	CL	CL	CL	CL	CL	CL	CL	CL	CL	CL	CL	CL	CL	CL
Full Hybrid WT	629	P3ID47	B31	0.6_23d	4066_AZ		CL	CL	CL	CL	CL	CL	CL	CL	CL	CL	CL	CL	CL	CL	CL	CL	CL	CL	CL	CL	CL	CL	CL	CL	CL	CL	CL	CL	CL	CL	CL	CL	CL	CL	CL	CL	CL	CL	CL	CL	CL	CL	CL
Full Hybrid WT	630	P3ID47	A49	0.6_23d	4066_BA		CL	CL	CL	CL	CL	CL	CL	CL	CL	CL	CL	CL	CL	CL	CL	CL	CL	CL	CL	CL	CL	CL	CL	CL	CL	CL	CL	CL	CL	CL	CL	CL	CL	CL	CL	CL	CL	CL	CL	CL	CL	CL	CL
Full Hybrid WT	631	P3ID47	A47	0.6_23d	4066_BB		CC	CC	CC	CC	CC	CC	CC	CC	CC	CC	CC	CC	CC	CC	CC	CC	CC	CC	CC	CC	CC	CC	CC	CC	CC	CC	CC	CC	CC	CC	CC	CC	CC	CC	CC	CC	CC	CC	CC	CC	CC	CC	CC
Full Hybrid WT	637	P3ID47	B54	0.6_23d	4066_BH		CC	CC	CC	CC	CC	CC	CC	CC	CC	CC	CC	CC	CC	CC	CC	CC	CC	CC	CC	CC	CC	CC	CC	CC	CC	CC	CC	CC	CC	CC	CC	CC	CC	CC	CC	CC	CC	CC	CC	CC	CC	CC	CC
Full Hybrid WT	638	P3ID47	A67	0.6_23d	4066_BI		CL	CL	CL	CL	CL	CL	CL	CL	CL	CL	CL	CL	CL	CL	CL	CL	CL	CL	CL	CL	CL	CL	CL	CL	CL	CL	CL	CL	CL	CL	CL	CL	CL	CL	CL	CL	CL	CL	CL	CL	CL	CL	CL
Full Hybrid WT	639	P3ID47	B31	0.6_23d	4066_BJ		LL	LL	LL	LL	LL	LL	LL	LL	LL	LL	LL	LL	LL	LL	LL	LL	LL	LL	LL	LL	LL	LL	LL	LL	LL	LL	LL	LL	LL	LL	LL	LL	LL	LL	LL	LL	LL	LL	LL	LL	LL	LL	LL
Full Hybrid WT	640	P3ID47	A49	0.6_23d	4066_BK		LL	LL	LL	LL	LL	LL	LL	LL	LL	LL	LL	LL	LL	LL	LL	LL	LL	LL	LL	LL	LL	LL	LL	LL	LL	LL	LL	LL	LL	LL	LL	LL	LL	LL	LL	LL	LL	LL	LL	LL	LL	LL	LL
Full Hybrid WT	641	P3ID47	A47	0.6_23d	4066_BL		CL	CL	CL	CL	CL	CL	CL	CL	CL	CL	CL	CL	CL	CL	CL	CL	CL	CL	CL	CL	CL	CL	CL	CL	CL	CL	CL	CL	CL	CL	CL	CL	CL	CL	CL	CL	CL	CL	CL	CL	CL	CL	CL
Full Hybrid WT	647	P3ID47	B54	0.6_23d	4066_BR		LL	LL	LL	LL	LL	LL	LL	LL	LL	LL	LL	LL	LL	LL	LL	LL	LL	LL	LL	LL	LL	LL	LL	LL	LL	LL	LL	LL	LL	LL	LL	LL	LL	LL	LL	LL	LL	LL	LL	LL	LL	LL	LL
Full Hybrid WT	648	P3ID47	A67	0.6_23d	4066_BS		LL	LL	LL	LL	LL	LL	LL	LL	LL	LL	LL	LL	LL	LL	LL	LL	LL	LL	LL	LL	LL	LL	LL	LL	LL	LL	LL	LL	LL	LL	LL	LL	LL	LL	LL	LL	LL	LL	LL	LL	LL	LL	LL
Full Hybrid WT	649	P3ID47	B31	0.6_23d	4066_BT		LL	LL	LL	LL	LL	LL	LL	LL	LL	LL	LL	LL	LL	LL	LL	LL	LL	LL	LL	LL	LL	LL	LL	LL	LL	LL	LL	LL	LL	LL	LL	LL	LL	LL	LL	LL	LL	LL	LL	LL	LL	LL	LL
Full Hybrid WT	650	P3ID47	A49	0.6_23d	4066_BU		CL	CL	CL	CL	CL	CL	CL	CL	CL	CL	CL	CL	CL	CL	CL	CL	CL	CL	CL	CL	CL	CL	CL	CL	CL	CL	CL	CL	CL	CL	CL	CL	CL	CL	CL	CL	CL	CL	CL	CL	CL	CL	CL
Full Hybrid WT	651	P3ID47	A47	0.6_23d	4066_BV		LL	LL	LL	LL	LL	LL	LL	LL	LL	LL	LL	LL	LL	LL	LL	LL	LL	LL	LL	LL	LL	LL	LL	LL	LL	LL	LL	LL	LL	LL	LL	LL	LL	LL	LL	LL	LL	LL	LL	LL	LL	LL	LL
Full Hybrid WT	657	P3ID47	B54	0.6_23d	4066_CB		CL	CL	CL	CL	CL	CL	CL	CL	CL	CL	CL	CL	CL	CL	CL	CL	CL	CL	CL	CL	CL	CL	CL	CL	CL	CL	CL	CL	CL	CL	CL	CL	CL	CL	CL	CL	CL	CL	CL	CL	CL	CL	CL
Full Hybrid WT	658	P3ID47	A67	0.6_23d	4066_CC		CL	CL	CL	CL	CL	CL	CL	CL	CL	CL	CL	CL	CL	CL	CL	CL	CL	CL	CL	CL	CL	CL	CL	CL	CL	CL	CL	CL	CL	CL	CL	CL	CL	CL	CL	CL	CL	CL	CL	CL	CL	CL	CL
Full Hybrid WT	659	P3ID47	B31	0.6_23d	4066_CD		CL	CL	CL	CL	CL	CL	CL	CL	CL	CL	CL	CL	CL	CL	CL	CL	CL	CL	CL	CL	CL	CL	CL	CL	CL	CL	CL	CL	CL	CL	CL	CL	CL	CL	CL	CL	CL	CL	CL	CL	CL	CL	CL
Full Hybrid WT	661	P3ID47	A47	0.6_23d	4066_CF		CL	CL	CL	CL	CL	CL	CL	CL	CL	CL	CL	CL	CL	CL	CL	CL	CL	CL	CL	CL	CL	CL	CL	CL	CL	CL	CL	CL	CL	CL	CL	CL	CL	CL	CL	CL	CL	CL	CL	CL	CL	CL	CL
Full Hybrid WT	665	P3ID47	ND	0.6_23d	4066_CJ		CL	CL	CL	CL	CL	CL	CL	CL	CL	CL	CL	CL	CL	CL	CL	CL	CL	CL	CL	CL	CL	CL	CL	CL	CL	CL	CL	CL	CL	CL	CL	CL	CL	CL	CL	CL	CL	CL	CL	CL	CL	CL	CL
Full Hybrid WT	667	P3ID47	B54	0.6_23d	4066_CL		LL	LL	LL	LL	LL	LL	LL	LL	LL	LL	LL	LL	LL	LL	LL	LL	LL	LL	LL	LL	LL	LL	LL	LL	LL	LL	LL	LL	LL	LL	LL	LL	LL	LL	LL	LL	LL	LL	LL	LL	LL	LL	LL
Full Hybrid WT	668	P3ID47	A67	0.6_23d	4066_CM		CC	CC	CC	CC	CC	CC	CC	CC	CC	CC	CC	CC	CC	CC	CC	CC	CC	CC	CC	CC	CC	CC	CC	CC	CC	CC	CC	CC	CC	CC	CC	CC	CC	CC	CC	CC	CC	CC	CC	CC	CC	CC	CC
Full Hybrid WT	669	P3ID47	B31	0.6_23d	4066_CN		CC	CC	CC	CC	CC	CC	CC	CC	CC	CC	CC	CC	CC	CC	CC	CC	CC	CC	CC	CC	CC	CC	CC	CC	CC	CC	CC	CC	CC	CC	CC	CC	CC	CC	CC	CC	CC	CC	CC	CC	CC	CC	CC
Full Hybrid WT	670	P3ID47	A49	0.6_23d	4066_CO		LL	LL	LL	LL	LL	LL	LL	LL	LL	LL	LL	LL	LL	LL	LL	LL	LL	LL	LL	LL	LL	LL	LL	LL	LL	LL	LL	LL	LL	LL	LL	LL	LL	LL	LL	LL	LL	LL	LL	LL	LL	LL	LL
Full Hybrid WT	671	P3ID47	A47	0.6_23d	4066_CP		LL	LL	LL	LL	LL	LL	LL	LL	LL	LL	LL	LL	LL	LL	LL	LL	LL	LL	LL	LL	LL	LL	LL	LL	LL	LL	LL	LL	LL	LL	LL	LL	LL	LL	LL	LL	LL	LL	LL	LL	LL	LL	LL
Full Hybrid WT	677	P3ID47	B54	0.6_23d	4067_D		CL	CL	CL	CL	CL	CL	CL	CL	CL	CL	CL	CL	CL	CL	CL	CL	CL	CL	CL	CL	CL	CL	CL	CL	CL	CL	CL	CL	CL	CL	CL	CL	CL	CL	CL	CL	CL	CL	CL	CL	CL	CL	CL
Full Hybrid WT	678	P3ID47	A67	0.6_23d	4067_E		LL	LL	LL	LL	LL	LL	LL	LL	LL	LL	LL	LL	LL	LL	LL	LL	LL	LL	LL	LL	LL	LL	LL	LL	LL	LL	LL	LL	LL	LL	LL	LL	LL	LL	LL	LL	LL	LL	LL	LL	LL	LL	LL
Full Hybrid WT	679	P3ID47	B31	0.6_23d	4067_F		LL	LL	LL	LL	LL	LL	LL	LL	LL	LL	LL	LL	LL	LL	LL	LL	LL	LL	LL	LL	LL	LL	LL	LL	LL	LL	LL	LL	LL	LL	LL	LL	LL	LL	LL	LL	LL	LL	LL	LL	LL	LL	LL
Full Hybrid WT	680	NA	NA	NA	4067_H		CC	CC	CC	CC	CC	CC	CC	CC	CC	CC	CC	CC	CC	CC	CC	CC	CC	CC	CC	CC	CC	CC	CC	CC	CC	CC	CC	CC	CC	CC	CC	CC	CC	CC	CC	CC	CC	CC	CC	CC	CC	CC	CC
Full Hybrid WT	682	P3ID47	ND	0.6_23d	4067_J		LL	LL	LL	LL	LL	LL	LL	LL	LL	LL	LL	LL	LL	LL	LL	LL	LL	LL	LL	LL	LL	LL	LL	LL	LL	LL	LL	LL	LL	LL	LL	LL	LL	LL	LL	LL	LL	LL	LL	LL	LL	LL	LL
Full Hybrid WT	687	P3ID47	B54	0.6_23d	4067_N		LL	LL	LL	LL	LL	LL	LL	LL	LL	LL	LL	LL	LL	LL	LL	LL	LL	LL	LL	LL	LL	LL	LL	LL	LL	LL	LL	LL	LL	LL	LL	LL	LL	LL	LL	LL	LL	LL	LL	LL	LL	LL	LL
Full Hybrid WT	689	P3ID47	B31	0.6_23d	4067_P		CL	CL	CL	CL	CL	CL	CL	CL	CL	CL	CL	CL	CL	CL	CL	CL	CL	CL	CL	CL	CL	CL	CL	CL	CL	CL	CL	CL	CL	CL	CL	CL	CL	CL	CL	CL	CL	CL	CL	CL	CL	CL	CL
Full Hybrid WT	690	P3ID47	A49	0.6_23d	4067_Q		CL	CL	CL	CL	CL	CL	CL	CL	CL	CL	CL	CL	CL	CL	CL	CL	CL	CL	CL	CL	CL	CL	CL	CL	CL	CL	CL	CL	CL	CL	CL	CL	CL	CL	CL	CL	CL	CL	CL	CL	CL	CL	CL
Full Hybrid WT	691	P3ID47	A47	0.6_23d	4067_R		CC	CC	CC	CC	CC	CC	CC	CC	CC	CC	CC	CC	CC	CC	CC	CC	CC	CC	CC	CC	CC	CC	CC	CC	CC	CC	CC	CC	CC	CC	CC	CC	CC	CC	CC	CC	CC	CC	CC	CC	CC	CC	CC
Full Hybrid WT	697	P3ID47	B54	0.6_23d	4067_X		CL	CL	CL	CL	CL	CL	CL	CL	CL	CL	CL	CL	CL	CL	CL	CL	CL	CL	CL	CL	CL	CL	CL	CL	CL	CL	CL	CL	CL	CL	CL	CL	CL	CL	CL	CL	CL	CL	CL	CL	CL	CL	CL
Full Hybrid WT	698	P3ID47	A67	0.6_23d	4067_Y		CL	CL	CL	CL	CL	CL	CL	CL	CL	CL	CL	CL	CL	CL	CL	CL	CL	CL	CL	CL	CL	CL	CL	CL	CL	CL	CL	CL	CL	CL	CL	CL	CL	CL	CL	CL	CL	CL	CL	CL	CL	CL	CL
Full Hybrid WT	699	P3ID47	B31	0.6_23d	4067_Z		CL	CL	CL	CL	CL	CL	CL	CL	CL	CL	CL	CL	CL	CL	CL	CL	CL	CL	CL	CL	CL	CL	CL	CL	CL	CL	CL	CL	CL	CL	CL	CL	CL	CL	CL	CL	CL	CL	CL	CL	CL	CL	CL
Full Hybrid WT	700	P3ID47	A49	0.6_23d	4067_AA		CL	CL	CL	CL	CL	CL	CL	CL	CL	CL	CL	CL	CL	CL	CL	CL	CL	CL	CL	CL	CL	CL	CL	CL	CL	CL	CL	CL	CL	CL	CL	CL	CL	CL	CL	CL	CL	CL	CL	CL	CL	CL	CL
Full Hybrid WT	701	P3ID47	A47	0.6_23d	4067_AB		CL	CL	CL	CL	CL	CL	CL	CL	CL	CL	CL	CL	CL	CL	CL	CL	CL	CL	CL	CL	CL	CL	CL	CL	CL	CL	CL	CL	CL	CL	CL	CL	CL	CL	CL	CL	CL	CL	CL	CL	CL	CL	CL
Full Hybrid WT	707	P3ID47	B54	0.6_23d	4067_AH		CL	CL	CL	CL	CL	CL	CL	CL	CL	CL	CL	CL	CL	CL	CL	CL	CL	CL	CL	CL	CL	CL	CL	CL	CL	CL	CL	CL	CL	CL	CL	CL	CL	CL	CL	CL	CL	CL	CL	CL	CL	CL	CL
Full Hybrid WT	708	P3ID47	A67	0.6_23d	4067_AI		CC	CC	CC	CC	CC	CC	CC	CC	CC	CC	CC	CC	CC	CC	CC	CC	CC	CC	CC	CC	CC	CC	CC	CC	CC	CC	CC	CC	CC	CC	CC	CC	CC	CC	CC	CC	CC	CC	CC	CC	CC	CC	CC
Full Hybrid WT	709	P3ID47	B31	0.6_23d	4067_AJ		CL	CL	CL	CL	CL	CL	CL	CL	CL	CL	CL	CL	CL	CL	CL	CL	CL	CL	CL	CL	CL	CL	CL	CL	CL	CL	CL	CL	CL	CL	CL	CL	CL	CL	CL	CL	CL	CL	CL	CL	CL	CL	CL
Full Hybrid WT	710	P3ID47	A49	0.6_23d	4067_AK		CL	CL	CL	CL	CL	CL	CL	CL	CL	CL	CL	CL	CL	CL	CL	CL	CL	CL	CL	CL	CL	CL	CL	CL	CL	CL	CL	CL	CL	CL	CL	CL	CL	CL	CL	CL	CL	CL	CL	CL	CL	CL	CL
Full Hybrid WT	711	P3ID47	A47	0.6_23d	4067_AL		LL	LL	LL	LL	LL	LL	LL	LL	LL	LL	LL	LL	LL	LL	LL	LL	LL	LL	LL	LL	LL	LL	LL	LL	LL	LL	LL	LL	LL	LL	LL	LL	LL	LL	LL	LL	LL	LL	LL	LL	LL	LL	LL
Full Hybrid WT	717	P3ID47	B54	0.6_23d	4067_AR		LL	LL	LL	LL	LL	LL	LL	LL	LL	LL	LL	LL	LL	LL	LL	LL	LL	LL	LL	LL	LL	LL	LL	LL	LL	LL	LL	LL	LL	LL	LL	LL	LL	LL	LL	LL	LL	LL	LL	LL	LL	LL	LL
Full Hybrid WT	718	P3ID47	A67	0.6_23d	4067_AS		LL	LL	LL	LL	LL	LL	LL	LL	LL	LL	LL	LL	LL	LL	LL	LL	LL	LL	LL	LL	LL	LL	LL	LL	LL	LL	LL	LL	LL	LL	LL	LL	LL	LL	LL	LL	LL	LL	LL	LL	LL	LL	LL
Full Hybrid WT	719	P3ID47	B31	0.6_23d	4067_AT		LL	LL	LL	LL	LL	LL	LL	LL	LL	LL	LL	LL	LL	LL	LL	LL	LL	LL	LL	LL	LL	LL	LL	LL	LL	LL	LL	LL	LL	LL	LL	LL	LL	LL	LL	LL	LL	LL	LL	LL	LL	LL	LL
Full Hybrid WT	720	P3ID47	A49	0.6_23d	4067_AU		CL	CL	CL	CL	CL	CL	CL	CL	CL	CL	CL	CL	CL	CL	CL	CL	CL	CL	CL	CL	CL	CL	CL	CL	CL	CL	CL	CL	CL	CL	CL	CL	CL	CL	CL	CL	CL	CL	CL	CL	CL	CL	CL
Full Hybrid WT	721	P3ID47	A47	0.6_23d	4067_AV		LL	LL	LL	LL	LL	LL	LL	LL	LL	LL	LL	LL	LL	LL	LL	LL	LL	LL	LL	LL	LL	LL	LL	LL	LL	LL	LL	LL	LL	LL	LL	LL	LL	LL	LL	LL	LL	LL	LL	LL	LL	LL	LL
[truncated: 2,664 more columns]

[truncated: 10 more sheets: FullHybrid_WT_K5_Genotype, FullHybrid_recq4abfigl1_K1_Geno, FullHybrid_recq4abfigl1_K2_Geno, FullHybrid_recq4abfigl1_K3_Geno, FullHybrid_recq4abfigl1_K4_Geno, FullHybrid_recq4abfigl1_K5_Geno, CSL_chr2_L_WT_Genotype, CSL_chr2_L_recq4ab_figl1_Genoty, CSL_chr5_L_WT_Genotype, CSL_chr5_L_recq4ab_figl1_Genoty]
