# Supplementary material for: Enhanced recombination empowers the detection and mapping of Quantitative Trait Loci
Source: Commun Biol. 2024 Jul 8;7:829. doi: 10.1038/s42003-024-06530-w (PMC11231358; doi:10.1038/s42003-024-06530-w)
Supplement: Supplementary file 9 — Supplementary Data 6 [file 42003_2024_6530_MOESM9_ESM.xlsx]

## Sheet: Source_data_file_Figure1B
SampleID	COnumber	genotype
4055_AA	5	wt
4055_AB	9	wt
4055_AC	9	wt
4055_AD	9	wt
4055_AE	51	mut
4055_AF	58	mut
4055_AG	67	mut
4055_AH	53	mut
4055_AI	36	mut
4055_AJ	12	wt
4055_AK	7	wt
4055_AL	9	wt
4055_AM	7	wt
4055_AN	10	wt
4055_AQ	39	mut
4055_AR	59	mut
4055_AS	51	mut
4055_AT	10	wt
4055_AU	8	wt
4055_AV	10	wt
4055_AW	9	wt
4055_AX	6	wt
4055_AY	47	mut
4055_BA	41	mut
4055_BB	53	mut
4055_BC	48	mut
4055_BD	9	wt
4055_BE	7	wt
4055_BF	8	wt
4055_BG	7	wt
4055_BH	7	wt
4055_BI	44	mut
4055_BJ	48	mut
4055_BK	48	mut
4055_BL	26	mut
4055_BM	73	mut
4055_BN	4	wt
4055_BO	2	wt
4055_BQ	5	wt
4055_BR	8	wt
4055_BS	51	mut
4055_BT	51	mut
4055_BV	55	mut
4055_BW	61	mut
4055_BX	9	wt
4055_BY	7	wt
4055_BZ	10	wt
4055_C	45	mut
4055_CA	9	wt
4055_CB	11	wt
4055_CC	46	mut
4055_CD	45	mut
4055_CE	56	mut
4055_CF	54	mut
4055_CG	81	mut
4055_CH	13	wt
4055_CI	11	wt
4055_CJ	10	wt
4055_CK	8	wt
4055_CL	9	wt
4055_CM	42	mut
4055_CN	61	mut
4055_CO	47	mut
4055_CP	43	mut
4055_CQ	45	mut
4055_D	53	mut
4055_E	28	mut
4055_F	10	wt
4055_G	10	wt
4055_H	9	wt
4055_I	12	wt
4055_J	10	wt
4055_K	62	mut
4055_L	34	mut
4055_M	52	mut
4055_N	28	mut
4055_O	36	mut
4055_P	5	wt
4055_Q	8	wt
4055_R	13	wt
4055_S	6	wt
4055_T	12	wt
4055_U	50	mut
4055_V	59	mut
4055_W	34	mut
4055_X	50	mut
4055_Y	47	mut
4055_Z	7	wt
4056_A	8	wt
4056_AA	44	mut
4056_AB	50	mut
4056_AC	39	mut
4056_AD	8	wt
4056_AE	7	wt
4056_AF	7	wt
4056_AG	7	wt
4056_AH	7	wt
4056_AI	30	mut
4056_AJ	66	mut
4056_AK	45	mut
4056_AL	59	mut
4056_AM	36	mut
4056_AN	9	wt
4056_AO	7	wt
4056_AP	9	wt
4056_AQ	9	wt
4056_AR	12	wt
4056_AS	52	mut
4056_AT	55	mut
4056_AU	50	mut
4056_AV	61	mut
4056_AW	47	mut
4056_AX	6	wt
4056_AY	9	wt
4056_AZ	14	wt
4056_B	7	wt
4056_BA	5	wt
4056_BB	6	wt
4056_BD	46	mut
4056_BE	67	mut
4056_BF	67	mut
4056_BG	35	mut
4056_BH	11	wt
4056_BI	6	wt
4056_BJ	12	wt
4056_BK	10	wt
4056_BL	11	wt
4056_BM	56	mut
4056_BN	41	mut
4056_BO	45	mut
4056_BP	33	mut
4056_BQ	44	mut
4056_BR	7	wt
4056_BT	12	wt
4056_BU	6	wt
4056_BV	8	wt
4056_BW	57	mut
4056_BX	87	mut
4056_BY	66	mut
4056_BZ	37	mut
4056_C	9	wt
4056_CA	72	mut
4056_CC	11	wt
4056_CE	8	wt
4056_CG	45	mut
4056_CI	58	mut
4056_CJ	59	mut
4056_CK	41	mut
4056_CL	5	wt
4056_CM	9	wt
4056_CN	10	wt
4056_CO	12	wt
4056_CQ	43	mut
4056_E	56	mut
4056_F	47	mut
4056_G	62	mut
4056_H	49	mut
4056_I	39	mut
4056_J	6	wt
4056_K	6	wt
4056_L	8	wt
4056_M	9	wt
4056_N	7	wt
4056_O	27	mut
4056_P	48	mut
4056_Q	25	mut
4056_R	36	mut
4056_S	30	mut
4056_T	8	wt
4056_U	9	wt
4056_V	5	wt
4056_W	8	wt
4056_X	8	wt
4056_Y	72	mut
4056_Z	50	mut
4062_A	46	mut
4062_AA	8	wt
4062_AC	49	mut
4062_AD	62	mut
4062_AE	57	mut
4062_AF	40	mut
4062_AG	54	mut
4062_AH	9	wt
4062_AI	7	wt
4062_AJ	7	wt
4062_AK	9	wt
4062_AL	10	wt
4062_AM	65	mut
4062_AN	43	mut
4062_AO	54	mut
4062_AP	42	mut
4062_AQ	58	mut
4062_AR	8	wt
4062_AS	10	wt
4062_AT	11	wt
4062_AU	11	wt
4062_AV	7	wt
4062_AW	75	mut
4062_AX	24	mut
4062_AY	48	mut
4062_AZ	49	mut
4062_B	25	mut
4062_BA	52	mut
4062_BB	4	wt
4062_BC	6	wt
4062_BE	6	wt
4062_BF	10	wt
4062_BG	76	mut
4062_BH	47	mut
4062_BI	49	mut
4062_BJ	48	mut
4062_BK	54	mut
4062_BL	11	wt
4062_BM	9	wt
4062_BN	3	wt
4062_BO	11	wt
4062_BP	7	wt
4062_BQ	47	mut
4062_BR	45	mut
4062_BS	61	mut
4062_BT	61	mut
4062_BU	41	mut
4062_BV	9	wt
4062_BW	9	wt
4062_BX	6	wt
4062_BY	8	wt
4062_BZ	7	wt
4062_C	54	mut
4062_CA	58	mut
4062_CB	40	mut
4062_CC	34	mut
4062_CE	48	mut
4062_CF	12	wt
4062_CH	11	wt
4062_CI	9	wt
4062_CJ	10	wt
4062_CK	60	mut
4062_CL	71	mut
4062_CM	49	mut
4062_CN	46	mut
4062_CO	31	mut
4062_CP	7	wt
4062_CQ	5	wt
4062_D	10	wt
4062_F	6	wt
4062_G	9	wt
4062_H	8	wt
4062_I	70	mut
4062_K	83	mut
4062_L	57	mut
4062_M	54	mut
4062_N	4	wt
4062_O	8	wt
4062_P	10	wt
4062_Q	8	wt
4062_R	10	wt
4062_S	61	mut
4062_T	48	mut
4062_U	42	mut
4062_V	34	mut
4062_W	45	mut
4062_X	6	wt
4062_Y	7	wt
4062_Z	4	wt
4063_A	9	wt
4063_AA	62	mut
4063_AB	11	wt
4063_AE	6	wt
4063_AF	7	wt
4063_AG	59	mut
4063_AI	38	mut
4063_AJ	45	mut
4063_AK	65	mut
4063_AL	6	wt
4063_AM	9	wt
4063_AN	8	wt
4063_AO	15	wt
4063_AP	9	wt
4063_AQ	54	mut
4063_AR	41	mut
4063_AS	49	mut
4063_AU	42	mut
4063_AV	11	wt
4063_AX	8	wt
4063_AY	10	wt
4063_AZ	12	wt
4063_B	5	wt
4063_BA	51	mut
4063_BB	64	mut
4063_BC	66	mut
4063_BD	52	mut
4063_BE	25	mut
4063_BF	11	wt
4063_BG	5	wt
4063_BH	6	wt
4063_BI	11	wt
4063_BJ	5	wt
4063_BK	49	mut
4063_BL	9	wt
4063_BM	37	mut
4063_BN	55	mut
4063_BO	55	mut
4063_BP	9	wt
4063_BQ	8	wt
4063_BR	9	wt
4063_BS	10	wt
4063_BT	9	wt
4063_BU	56	mut
4063_BV	60	mut
4063_BW	49	mut
4063_BX	41	mut
4063_BY	42	mut
4063_BZ	8	wt
4063_C	50	mut
4063_CA	7	wt
4063_CB	10	wt
4063_CD	11	wt
4063_CE	38	mut
4063_CF	55	mut
4063_CG	45	mut
4063_CH	46	mut
4063_CI	64	mut
4063_CJ	5	wt
4063_CL	10	wt
4063_CM	9	wt
4063_CN	12	wt
4063_CO	67	mut
4063_CP	46	mut
4063_CQ	50	mut
4063_D	86	mut
4063_E	59	mut
4063_F	53	mut
4063_G	36	mut
4063_H	9	wt
4063_I	10	wt
4063_J	7	wt
4063_L	9	wt
4063_M	61	mut
4063_N	31	mut
4063_O	58	mut
4063_P	38	mut
4063_Q	53	mut
4063_R	6	wt
4063_T	8	wt
4063_U	9	wt
4063_V	12	wt
4063_W	44	mut
4063_X	61	mut
4063_Y	42	mut
4064_A	44	mut
4064_AA	46	mut
4064_AB	37	mut
4064_AC	49	mut
4064_AD	68	mut
4064_AE	51	mut
4064_AF	9	wt
4064_AG	7	wt
4064_AH	9	wt
4064_AI	6	wt
4064_AJ	6	wt
4064_AK	54	mut
4064_AL	57	mut
4064_AM	66	mut
4064_AN	61	mut
4064_AO	53	mut
4064_AP	10	wt
4064_AQ	8	wt
4064_AR	9	wt
4064_AS	10	wt
4064_AT	7	wt
4064_AU	56	mut
4064_AV	54	mut
4064_AW	57	mut
4064_AX	44	mut
4064_AY	59	mut
4064_AZ	7	wt
4064_B	12	wt
4064_BA	7	wt
4064_BB	6	wt
4064_BC	8	wt
4064_BE	75	mut
4064_BF	34	mut
4064_BG	68	mut
4064_BH	50	mut
4064_BI	60	mut
4064_BK	9	wt
4064_BM	13	wt
4064_BN	6	wt
4064_BO	45	mut
4064_BP	54	mut
4064_BQ	50	mut
4064_BR	56	mut
4064_BS	62	mut
4064_BU	4	wt
4064_BV	9	wt
4064_BW	9	wt
4064_BX	7	wt
4064_BY	56	mut
4064_BZ	60	mut
4064_CA	41	mut
4064_CB	48	mut
4064_CD	6	wt
4064_CE	9	wt
4064_CF	9	wt
4064_CG	8	wt
4064_CH	6	wt
4064_CI	41	mut
4064_CJ	48	mut
4064_CK	35	mut
4064_CL	55	mut
4064_CM	56	mut
4064_CN	6	wt
4064_CP	8	wt
4064_CQ	8	wt
4064_D	11	wt
4064_E	6	wt
4064_F	10	wt
4064_G	33	mut
4064_H	42	mut
4064_J	28	mut
4064_K	67	mut
4064_L	7	wt
4064_M	9	wt
4064_N	16	wt
4064_O	13	wt
4064_P	10	wt
4064_Q	75	mut
4064_R	54	mut
4064_S	39	mut
4064_T	57	mut
4064_U	62	mut
4064_V	10	wt
4064_W	8	wt
4064_X	8	wt
4064_Y	11	wt
4064_Z	11	wt
4065_A	71	mut
4065_AA	4	wt
4065_AB	10	wt
4065_AC	8	wt
4065_AD	4	wt
4065_AE	52	mut
4065_AF	48	mut
4065_AG	60	mut
4065_AH	43	mut
4065_AK	12	wt
4065_AL	9	wt
4065_AM	8	wt
4065_AN	11	wt
4065_AO	32	mut
4065_AP	63	mut
4065_AQ	57	mut
4065_AR	44	mut
4065_AS	43	mut
4065_AT	5	wt
4065_AU	6	wt
4065_AV	7	wt
4065_AW	5	wt
4065_AX	7	wt
4065_AY	48	mut
4065_B	41	mut
4065_BA	59	mut
4065_BB	45	mut
4065_BC	38	mut
4065_BD	7	wt
4065_BE	3	wt
4065_BG	7	wt
4065_BH	8	wt
4065_BI	54	mut
4065_BJ	55	mut
4065_BL	57	mut
4065_BM	49	mut
4065_BN	10	wt
4065_BO	11	wt
4065_BP	8	wt
4065_BR	8	wt
4065_BS	68	mut
4065_BT	40	mut
4065_BU	56	mut
4065_BV	51	mut
4065_BW	42	mut
4065_BX	9	wt
4065_BZ	10	wt
4065_C	62	mut
4065_CA	6	wt
4065_CB	8	wt
4065_CC	65	mut
4065_CD	44	mut
4065_CE	57	mut
4065_CF	56	mut
4065_CG	20	mut
4065_CH	8	wt
4065_CI	8	wt
4065_CJ	6	wt
4065_CK	11	wt
4065_CN	37	mut
4065_CO	52	mut
4065_CP	38	mut
4065_CQ	51	mut
4065_D	62	mut
4065_E	46	mut
4065_G	8	wt
4065_H	10	wt
4065_I	16	wt
4065_J	6	wt
4065_K	62	mut
4065_L	77	mut
4065_M	26	mut
4065_N	52	mut
4065_O	52	mut
4065_P	4	wt
4065_Q	9	wt
4065_R	9	wt
4065_S	9	wt
4065_T	13	wt
4065_U	72	mut
4065_V	80	mut
4065_W	60	mut
4065_X	29	mut
4065_Y	54	mut
4065_Z	6	wt
4066_A	9	wt
4066_AA	34	mut
4066_AB	37	mut
4066_AC	34	mut
4066_AD	10	wt
4066_AE	11	wt
4066_AF	9	wt
4066_AG	9	wt
4066_AH	8	wt
4066_AI	46	mut
4066_AJ	53	mut
4066_AK	59	mut
4066_AL	44	mut
4066_AM	36	mut
4066_AN	8	wt
4066_AO	10	wt
4066_AP	12	wt
4066_AQ	10	wt
4066_AR	5	wt
4066_AS	56	mut
4066_AT	43	mut
4066_AU	48	mut
4066_AV	50	mut
4066_AW	48	mut
4066_AX	10	wt
4066_AY	8	wt
4066_AZ	11	wt
4066_B	9	wt
4066_BA	8	wt
4066_BB	3	wt
4066_BC	41	mut
4066_BD	66	mut
4066_BE	51	mut
4066_BF	37	mut
4066_BG	62	mut
4066_BH	4	wt
4066_BI	4	wt
4066_BJ	10	wt
4066_BK	9	wt
4066_BL	5	wt
4066_BM	59	mut
4066_BN	65	mut
4066_BO	59	mut
4066_BP	44	mut
4066_BQ	52	mut
4066_BR	9	wt
4066_BS	5	wt
4066_BT	11	wt
4066_BU	9	wt
4066_BV	10	wt
4066_BW	59	mut
4066_BX	35	mut
4066_BZ	41	mut
4066_C	10	wt
4066_CB	10	wt
4066_CC	9	wt
4066_CD	8	wt
4066_CF	11	wt
4066_CH	65	mut
4066_CJ	10	wt
4066_CK	60	mut
4066_CL	11	wt
4066_CM	7	wt
4066_CN	10	wt
4066_CO	12	wt
4066_CP	10	wt
4066_CQ	48	mut
4066_D	6	wt
4066_E	50	mut
4066_F	63	mut
4066_G	63	mut
4066_H	40	mut
4066_I	29	mut
4066_J	11	wt
4066_K	7	wt
4066_L	9	wt
4066_M	4	wt
4066_N	6	wt
4066_O	48	mut
4066_P	51	mut
4066_Q	46	mut
4066_R	49	mut
4066_S	58	mut
4066_U	8	wt
4066_V	9	wt
4066_X	7	wt
4066_Y	39	mut
4066_Z	43	mut
4067_A	57	mut
4067_AA	10	wt
4067_AB	11	wt
4067_AC	55	mut
4067_AD	39	mut
4067_AE	45	mut
4067_AF	52	mut
4067_AH	11	wt
4067_AI	9	wt
4067_AJ	8	wt
4067_AK	6	wt
4067_AL	5	wt
4067_AM	45	mut
4067_AO	83	mut
4067_AP	53	mut
4067_AR	7	wt
4067_AS	8	wt
4067_AT	8	wt
4067_AU	8	wt
4067_AV	13	wt
4067_B	36	mut
4067_BJ	10	wt
4067_BK	66	mut
4067_BL	11	wt
4067_BN	9	wt
4067_BO	6	wt
4067_C	51	mut
4067_D	12	wt
4067_E	3	wt
4067_F	6	wt
4067_H	9	wt
4067_I	33	mut
4067_J	9	wt
4067_K	59	mut
4067_L	60	mut
4067_M	26	mut
4067_N	9	wt
4067_P	8	wt
4067_Q	10	wt
4067_R	10	wt
4067_S	45	mut
4067_T	55	mut
4067_U	51	mut
4067_V	38	mut
4067_W	52	mut
4067_X	8	wt
4067_Y	8	wt
4067_Z	9	wt

## Sheet: Source_data_file_Figure1C
Sample_ID	chr	genotype	COstart	COend	genotype_preCO	genotype_postCOstart
4055_AA	Chr2	WT	402845	403018	Ler	Col/Ler
4055_AA	Chr2	WT	812655	813735	Col/Ler	Col
4055_AA	Chr4	WT	5240197	5240515	Col	Col/Ler
4055_AA	Chr5	WT	18914966	18915730	Col/Ler	Col
4055_AA	Chr2	WT	18823000	18826383	Col	Col/Ler
4055_AB	Chr3	WT	2300000	2313080	Col/Ler	Ler
4055_AB	Chr5	WT	4040482	4040871	Ler	Col/Ler
4055_AB	Chr5	WT	6903287	6903651	Col/Ler	Col
4055_AB	Chr3	WT	9466225	9466647	Ler	Col/Ler
4055_AB	Chr4	WT	9837383	9837604	Col	Col/Ler
4055_AB	Chr2	WT	12368768	12368847	Col/Ler	Col
4055_AB	Chr5	WT	20573000	20630937	Col	Col/Ler
4055_AB	Chr2	WT	17107596	17108224	Col	Col/Ler
4055_AB	Chr5	WT	26000000	26001022	Col/Ler	Ler
4055_AC	Chr5	WT	320018	320397	Ler	Col/Ler
4055_AC	Chr4	WT	913588	913731	Col/Ler	Col
4055_AC	Chr1	WT	3912288	3916947	Col/Ler	Col
4055_AC	Chr5	WT	5800000	5802139	Col/Ler	Col
4055_AC	Chr1	WT	9459186	9459985	Col	Col/Ler
4055_AC	Chr3	WT	8784623	8786258	Col/Ler	Ler
4055_AC	Chr1	WT	10250000	10262446	Col/Ler	Ler
4055_AC	Chr5	WT	21578304	21578358	Col	Col/Ler
4055_AC	Chr1	WT	29079648	29080683	Ler	Col/Ler
4055_AD	Chr5	WT	796771	796774	Col/Ler	Col
4055_AD	Chr4	WT	1014040	1016375	Col/Ler	Col
4055_AD	Chr3	WT	4889151	4889340	Col/Ler	Col
4055_AD	Chr1	WT	13142745	13143966	Ler	Col/Ler
4055_AD	Chr1	WT	18363341	18364561	Col/Ler	Col
4055_AD	Chr2	WT	11185771	11186122	Col	Col/Ler
4055_AD	Chr3	WT	16241876	16242020	Col	Col/Ler
4055_AD	Chr3	WT	16503143	16503665	Col/Ler	Ler
4055_AD	Chr2	WT	15174167	15178361	Col/Ler	Col
4055_AE	Chr4	Mut	632589	632789	Col/Ler	Ler
4055_AE	Chr4	Mut	5440694	5440830	Ler	Col/Ler
4055_AE	Chr4	Mut	7957516	7958248	Col/Ler	Col
4055_AE	Chr4	Mut	13213368	13214533	Col	Col/Ler
4055_AE	Chr4	Mut	14299778	14303952	Col/Ler	Col
4055_AE	Chr4	Mut	14812738	14817372	Col	Col/Ler
4055_AE	Chr4	Mut	16144435	16144669	Col/Ler	Ler
4055_AE	Chr4	Mut	16989299	16991043	Ler	Col/Ler
4055_AE	Chr5	Mut	78706	80279	Col	Col/Ler
4055_AE	Chr1	Mut	210319	266733	Col/Ler	Col
4055_AE	Chr5	Mut	392644	393215	Col/Ler	Col
4055_AE	Chr1	Mut	485402	562860	Col	Col/Ler
4055_AE	Chr3	Mut	1831132	1831136	Col/Ler	Ler
4055_AE	Chr1	Mut	2875000	2878963	Col/Ler	Col
4055_AE	Chr2	Mut	8276189	8282007	Col	Col/Ler
4055_AE	Chr1	Mut	4048532	4048857	Col	Col/Ler
4055_AE	Chr5	Mut	3906618	3933074	Col	Col/Ler
4055_AE	Chr3	Mut	3661889	3663427	Ler	Col/Ler
4055_AE	Chr5	Mut	4611344	4613875	Col/Ler	Ler
4055_AE	Chr5	Mut	4982558	4982882	Ler	Col/Ler
4055_AE	Chr5	Mut	6865460	6865541	Col/Ler	Col
4055_AE	Chr2	Mut	11231178	11232208	Col/Ler	Col
4055_AE	Chr3	Mut	5925000	5925784	Col/Ler	Ler
4055_AE	Chr2	Mut	11395751	11396815	Col	Col/Ler
4055_AE	Chr1	Mut	9050000	9050494	Col/Ler	Col
4055_AE	Chr2	Mut	12286078	12286080	Col/Ler	Col
4055_AE	Chr5	Mut	9425993	9429863	Col	Col/Ler
4055_AE	Chr3	Mut	7388422	7390842	Ler	Col/Ler
4055_AE	Chr1	Mut	10223000	10262630	Col	Col/Ler
4055_AE	Chr5	Mut	14200000	14200188	Col/Ler	Col
4055_AE	Chr1	Mut	17725000	17729561	Col/Ler	Ler
4055_AE	Chr1	Mut	18011807	18012535	Ler	Col/Ler
4055_AE	Chr1	Mut	18125323	18125481	Col/Ler	Ler
4055_AE	Chr5	Mut	19150724	19153927	Col	Col/Ler
4055_AE	Chr3	Mut	17581084	17581734	Col/Ler	Ler
4055_AE	Chr1	Mut	20445369	20449398	Ler	Col/Ler
4055_AE	Chr5	Mut	21273650	21274446	Col/Ler	Ler
4055_AE	Chr5	Mut	22053500	22054164	Ler	Col/Ler
4055_AE	Chr1	Mut	25135161	25135591	Col/Ler	Ler
4055_AE	Chr5	Mut	23381546	23382484	Col/Ler	Col
4055_AE	Chr3	Mut	21172775	21173806	Ler	Col/Ler
4055_AE	Chr1	Mut	27334343	27336034	Ler	Col/Ler
4055_AE	Chr5	Mut	24648939	24651069	Col	Col/Ler
4055_AE	Chr5	Mut	24675000	24683939	Col/Ler	Ler
4055_AE	Chr5	Mut	24857532	24858928	Ler	Col/Ler
4055_AE	Chr5	Mut	25025000	25030334	Col/Ler	Col
4055_AE	Chr2	Mut	18605489	18606592	Col	Col/Ler
4055_AE	Chr2	Mut	18950490	18952839	Col/Ler	Col
4055_AE	Chr5	Mut	25699212	25700460	Col	Col/Ler
4055_AE	Chr3	Mut	22425000	22427183	Col/Ler	Ler
4055_AE	Chr5	Mut	26100000	26100907	Col/Ler	Ler
4055_AF	Chr4	Mut	5779697	5779703	Col/Ler	Col
4055_AF	Chr4	Mut	7807771	7808014	Col	Col/Ler
4055_AF	Chr4	Mut	8675000	8676065	Col/Ler	Ler
4055_AF	Chr4	Mut	9970468	9972991	Ler	Col/Ler
4055_AF	Chr4	Mut	10071309	10074425	Col/Ler	Ler
4055_AF	Chr4	Mut	12990514	12991254	Ler	Col/Ler
4055_AF	Chr4	Mut	13770278	13793924	Col/Ler	Col
4055_AF	Chr4	Mut	13940630	13940897	Col	Col/Ler
4055_AF	Chr4	Mut	14562202	14562225	Col/Ler	Ler
4055_AF	Chr4	Mut	14795075	14795591	Ler	Col/Ler
4055_AF	Chr4	Mut	15895580	15902000	Col/Ler	Col
4055_AF	Chr4	Mut	15957062	15957640	Col	Col/Ler
4055_AF	Chr1	Mut	929191	986719	Ler	Col/Ler
4055_AF	Chr3	Mut	926376	927954	Col	Col/Ler
4055_AF	Chr5	Mut	1182993	1184604	Col/Ler	Ler
4055_AF	Chr3	Mut	1096198	1096226	Col/Ler	Col
4055_AF	Chr5	Mut	2144572	2145384	Ler	Col/Ler
4055_AF	Chr3	Mut	1823000	1825199	Col	Col/Ler
4055_AF	Chr2	Mut	6354683	6355532	Col/Ler	Ler
4055_AF	Chr1	Mut	2450000	2451036	Col/Ler	Ler
4055_AF	Chr2	Mut	6894363	6895632	Ler	Col/Ler
4055_AF	Chr3	Mut	2237075	2243951	Col/Ler	Ler
4055_AF	Chr5	Mut	2758529	2761461	Col/Ler	Col
4055_AF	Chr5	Mut	3049905	3050453	Col	Col/Ler
4055_AF	Chr3	Mut	3313287	3313590	Ler	Col/Ler
4055_AF	Chr1	Mut	4783826	4785273	Ler	Col/Ler
4055_AF	Chr1	Mut	4950000	4966392	Col/Ler	Col
4055_AF	Chr5	Mut	4750155	4753035	Col/Ler	Ler
4055_AF	Chr2	Mut	9575000	9575005	Col/Ler	Ler
4055_AF	Chr5	Mut	5010809	5011384	Ler	Col/Ler
4055_AF	Chr1	Mut	5322340	5324613	Col	Col/Ler
4055_AF	Chr3	Mut	5243975	5243993	Col/Ler	Col
4055_AF	Chr1	Mut	7210428	7216299	Col/Ler	Col
4055_AF	Chr1	Mut	8155374	8158062	Col	Col/Ler
4055_AF	Chr2	Mut	11832757	11836015	Ler	Col/Ler
4055_AF	Chr1	Mut	8750000	8863024	Col/Ler	Ler
4055_AF	Chr5	Mut	8284698	8286131	Col/Ler	Col
4055_AF	Chr2	Mut	12395948	12396076	Col/Ler	Ler
4055_AF	Chr1	Mut	10938134	10940359	Ler	Col/Ler
4055_AF	Chr5	Mut	15728441	15739291	Col	Col/Ler
4055_AF	Chr3	Mut	8517927	8518380	Col	Col/Ler
4055_AF	Chr2	Mut	13985817	13987422	Ler	Col/Ler
4055_AF	Chr5	Mut	19875000	19876153	Col/Ler	Ler
4055_AF	Chr3	Mut	19040216	19040219	Col/Ler	Col
4055_AF	Chr1	Mut	23300000	23307082	Col/Ler	Col
4055_AF	Chr5	Mut	22178793	22181374	Ler	Col/Ler
4055_AF	Chr3	Mut	19258586	19264029	Col	Col/Ler
4055_AF	Chr1	Mut	23953070	23953117	Col	Col/Ler
4055_AF	Chr1	Mut	24252112	24252114	Col/Ler	Col
4055_AF	Chr2	Mut	17395918	17396225	Col/Ler	Col
4055_AF	Chr1	Mut	26106924	26110119	Col	Col/Ler
4055_AF	Chr2	Mut	17736770	17739080	Col	Col/Ler
4055_AF	Chr1	Mut	26531838	26535133	Col/Ler	Col
4055_AF	Chr3	Mut	21747859	21748891	Col/Ler	Col
4055_AF	Chr1	Mut	28760401	28815123	Col	Col/Ler
4055_AF	Chr5	Mut	25714176	25714674	Col/Ler	Col
4055_AF	Chr1	Mut	28904838	28906134	Col/Ler	Ler
4055_AF	Chr1	Mut	30294777	30295009	Ler	Col/Ler
4055_AG	Chr5	Mut	101890	102507	Col/Ler	Col
4055_AG	Chr4	Mut	925000	925681	Col/Ler	Col
4055_AG	Chr4	Mut	1323000	1326398	Col	Col/Ler
4055_AG	Chr4	Mut	1522729	1523208	Col/Ler	Col
4055_AG	Chr4	Mut	8400476	8400539	Col	Col/Ler
4055_AG	Chr4	Mut	8648432	8649284	Col/Ler	Col
4055_AG	Chr4	Mut	9948000	9950534	Col	Col/Ler
4055_AG	Chr4	Mut	13079125	13081233	Col/Ler	Ler
4055_AG	Chr4	Mut	13748000	13770278	Ler	Col/Ler
4055_AG	Chr4	Mut	15425000	15425022	Col/Ler	Ler
4055_AG	Chr4	Mut	15873450	15875816	Ler	Col/Ler
4055_AG	Chr2	Mut	298000	301900	Col	Col/Ler
4055_AG	Chr2	Mut	429289	438758	Col/Ler	Ler
4055_AG	Chr1	Mut	563546	568285	Col/Ler	Ler
4055_AG	Chr5	Mut	944634	944975	Col	Col/Ler
4055_AG	Chr3	Mut	845015	845558	Ler	Col/Ler
4055_AG	Chr1	Mut	1382716	1423007	Ler	Col/Ler
4055_AG	Chr2	Mut	1709271	1709938	Ler	Col/Ler
4055_AG	Chr3	Mut	1713852	1714183	Col/Ler	Ler
4055_AG	Chr1	Mut	2148725	2149675	Col/Ler	Col
4055_AG	Chr3	Mut	2542530	2546714	Ler	Col/Ler
4055_AG	Chr3	Mut	2576678	2578875	Col/Ler	Col
4055_AG	Chr3	Mut	2748000	2757112	Col	Col/Ler
4055_AG	Chr2	Mut	8064272	8064388	Col/Ler	Col
4055_AG	Chr5	Mut	3200000	3200508	Col/Ler	Ler
4055_AG	Chr1	Mut	3603239	3603444	Col	Col/Ler
4055_AG	Chr3	Mut	3387498	3388724	Col/Ler	Col
4055_AG	Chr5	Mut	4429339	4429425	Ler	Col/Ler
4055_AG	Chr1	Mut	4837891	4841040	Col/Ler	Col
4055_AG	Chr3	Mut	4045875	4051898	Col	Col/Ler
4055_AG	Chr3	Mut	4396654	4396687	Col/Ler	Ler
4055_AG	Chr5	Mut	5377605	5382266	Col/Ler	Col
4055_AG	Chr2	Mut	10275969	10276647	Col	Col/Ler
4055_AG	Chr5	Mut	6417367	6417706	Col	Col/Ler
4055_AG	Chr3	Mut	5889015	5889575	Ler	Col/Ler
4055_AG	Chr1	Mut	8405137	8431089	Col	Col/Ler
4055_AG	Chr3	Mut	6529843	6567142	Col/Ler	Ler
4055_AG	Chr3	Mut	6948000	7031492	Ler	Col/Ler
4055_AG	Chr1	Mut	9399326	9399492	Col/Ler	Col
4055_AG	Chr1	Mut	9618933	9620361	Col	Col/Ler
4055_AG	Chr2	Mut	12814598	12816654	Col/Ler	Ler
4055_AG	Chr2	Mut	13534152	13553180	Ler	Col/Ler
4055_AG	Chr1	Mut	11687888	11690075	Col/Ler	Ler
4055_AG	Chr2	Mut	13838436	13838503	Col/Ler	Col
4055_AG	Chr5	Mut	16814676	16816811	Col/Ler	Col
4055_AG	Chr2	Mut	14059882	14060279	Col	Col/Ler
4055_AG	Chr3	Mut	9899967	9902000	Col/Ler	Col
4055_AG	Chr1	Mut	17915333	17919363	Ler	Col/Ler
4055_AG	Chr5	Mut	18212536	18215511	Col	Col/Ler
4055_AG	Chr5	Mut	19275000	19275953	Col/Ler	Col
4055_AG	Chr5	Mut	19531831	19533670	Col	Col/Ler
4055_AG	Chr5	Mut	19922892	19924319	Col/Ler	Col
4055_AG	Chr5	Mut	20289657	20291884	Col	Col/Ler
4055_AG	Chr5	Mut	21887482	21889932	Col/Ler	Col
4055_AG	Chr2	Mut	17065119	17065619	Col/Ler	Ler
4055_AG	Chr5	Mut	22643245	22644651	Col	Col/Ler
4055_AG	Chr2	Mut	17164577	17164634	Ler	Col/Ler
4055_AG	Chr5	Mut	23125000	23158346	Col/Ler	Col
4055_AG	Chr1	Mut	25604265	25606292	Col/Ler	Ler
4055_AG	Chr1	Mut	25948000	25953552	Ler	Col/Ler
4055_AG	Chr1	Mut	26652019	26653507	Col/Ler	Col
4055_AG	Chr3	Mut	21052641	21052840	Col	Col/Ler
4055_AG	Chr3	Mut	21435092	21437806	Col/Ler	Col
4055_AG	Chr1	Mut	28454272	28477388	Col	Col/Ler
4055_AG	Chr1	Mut	29275000	29275484	Col/Ler	Col
4055_AG	Chr2	Mut	19486447	19486453	Col/Ler	Ler
4055_AG	Chr3	Mut	23361969	23362395	Col	Col/Ler
4055_AH	Chr1	Mut	160515	162616	Col/Ler	Ler
4055_AH	Chr3	Mut	123000	131818	Col	Col/Ler
4055_AH	Chr4	Mut	10017737	10018401	Col	Col/Ler
4055_AH	Chr4	Mut	10804895	10804983	Col/Ler	Ler
4055_AH	Chr4	Mut	11304212	11304426	Ler	Col/Ler
4055_AH	Chr4	Mut	11773530	11775244	Col/Ler	Col
4055_AH	Chr4	Mut	12923000	12925234	Col	Col/Ler
4055_AH	Chr5	Mut	301145	303424	Col/Ler	Col
4055_AH	Chr5	Mut	587221	587574	Col	Col/Ler
4055_AH	Chr1	Mut	1424739	1426479	Ler	Col/Ler
4055_AH	Chr5	Mut	1706023	1706886	Col/Ler	Col
4055_AH	Chr1	Mut	1662147	1662517	Col/Ler	Ler
4055_AH	Chr2	Mut	1603706	1605707	Col/Ler	Col
4055_AH	Chr5	Mut	2357159	2359176	Col	Col/Ler
4055_AH	Chr1	Mut	3852547	3858554	Ler	Col/Ler
4055_AH	Chr1	Mut	3887039	3887855	Col/Ler	Col
4055_AH	Chr3	Mut	3443918	3444146	Col/Ler	Ler
4055_AH	Chr5	Mut	3891548	3906618	Col/Ler	Ler
4055_AH	Chr3	Mut	3654285	3655296	Ler	Col/Ler
4055_AH	Chr2	Mut	8851966	8852870	Col	Col/Ler
4055_AH	Chr5	Mut	4183768	4183996	Ler	Col/Ler
4055_AH	Chr3	Mut	4264486	4264744	Col/Ler	Col
4055_AH	Chr5	Mut	4840650	4840687	Col/Ler	Col
4055_AH	Chr3	Mut	4550866	4553041	Col	Col/Ler
4055_AH	Chr2	Mut	10475000	10475872	Col/Ler	Col
4055_AH	Chr1	Mut	6523000	6525536	Col	Col/Ler
4055_AH	Chr2	Mut	11012479	11013468	Col	Col/Ler
4055_AH	Chr1	Mut	8750000	8863024	Col/Ler	Col
4055_AH	Chr3	Mut	6793628	6793669	Col/Ler	Ler
4055_AH	Chr3	Mut	7141515	7142030	Ler	Col/Ler
4055_AH	Chr2	Mut	12661547	12677000	Col/Ler	Col
4055_AH	Chr1	Mut	9771687	9776148	Col	Col/Ler
4055_AH	Chr2	Mut	13198000	13201321	Col	Col/Ler
4055_AH	Chr3	Mut	10074191	10075129	Col/Ler	Col
4055_AH	Chr5	Mut	17614949	17615077	Col	Col/Ler
4055_AH	Chr3	Mut	10273000	10278811	Col	Col/Ler
4055_AH	Chr1	Mut	18400000	18403169	Col/Ler	Col
4055_AH	Chr3	Mut	15672245	15672462	Col/Ler	Col
4055_AH	Chr5	Mut	19123658	19124143	Col/Ler	Col
4055_AH	Chr5	Mut	19975348	19978226	Col	Col/Ler
4055_AH	Chr5	Mut	20125000	20209182	Col/Ler	Ler
4055_AH	Chr2	Mut	15719091	15719290	Col/Ler	Col
4055_AH	Chr3	Mut	18598000	18618364	Col	Col/Ler
4055_AH	Chr5	Mut	21255341	21257922	Ler	Col/Ler
4055_AH	Chr1	Mut	22424044	22424305	Col	Col/Ler
4055_AH	Chr3	Mut	18876703	18878241	Col/Ler	Col
4055_AH	Chr2	Mut	16980665	16984006	Col	Col/Ler
4055_AH	Chr5	Mut	23125000	23158346	Col/Ler	Ler
4055_AH	Chr5	Mut	25307791	25314965	Ler	Col/Ler
4055_AH	Chr5	Mut	25767934	25767969	Col/Ler	Ler
4055_AH	Chr5	Mut	26121053	26121678	Ler	Col/Ler
4055_AH	Chr3	Mut	22982507	22982834	Col	Col/Ler
4055_AH	Chr5	Mut	26865986	26867665	Col/Ler	Col
4055_AI	Chr4	Mut	923000	926896	Col	Col/Ler
4055_AI	Chr4	Mut	14425066	14428486	Col/Ler	Col
4055_AI	Chr1	Mut	387895	439809	Col	Col/Ler
4055_AI	Chr5	Mut	1405122	1408334	Ler	Col/Ler
4055_AI	Chr1	Mut	2191797	2192375	Col/Ler	Ler
4055_AI	Chr3	Mut	1855491	1855832	Col/Ler	Col
4055_AI	Chr1	Mut	2405370	2405570	Ler	Col/Ler
4055_AI	Chr2	Mut	6748000	6756796	Col	Col/Ler
4055_AI	Chr5	Mut	2570307	2571496	Col/Ler	Col
4055_AI	Chr2	Mut	7575947	7577200	Col/Ler	Col
4055_AI	Chr5	Mut	3858445	3861076	Col	Col/Ler
4055_AI	Chr2	Mut	8918877	8921048	Col	Col/Ler
4055_AI	Chr5	Mut	5475000	5478875	Col/Ler	Col
4055_AI	Chr2	Mut	10228481	10235220	Col/Ler	Col
4055_AI	Chr2	Mut	11123000	11125185	Col	Col/Ler
4055_AI	Chr5	Mut	6771329	6774374	Col	Col/Ler
4055_AI	Chr1	Mut	8750000	8863024	Col/Ler	Ler
4055_AI	Chr1	Mut	9462249	9463401	Ler	Col/Ler
4055_AI	Chr2	Mut	13250000	13251576	Col/Ler	Ler
4055_AI	Chr1	Mut	12529118	12529263	Col/Ler	Ler
4055_AI	Chr2	Mut	13850626	13850977	Ler	Col/Ler
4055_AI	Chr5	Mut	17022679	17023751	Col/Ler	Ler
4055_AI	Chr5	Mut	18884575	18885697	Ler	Col/Ler
4055_AI	Chr5	Mut	19910474	19916322	Col/Ler	Ler
4055_AI	Chr3	Mut	17718575	17721436	Col	Col/Ler
4055_AI	Chr5	Mut	20127631	20212376	Ler	Col/Ler
4055_AI	Chr5	Mut	22025000	22028122	Col/Ler	Ler
4055_AI	Chr2	Mut	16654708	16655210	Col/Ler	Col
4055_AI	Chr5	Mut	22192081	22192279	Ler	Col/Ler
4055_AI	Chr5	Mut	23239817	23248305	Col/Ler	Col
4055_AI	Chr3	Mut	20600000	20601378	Col/Ler	Ler
4055_AI	Chr2	Mut	18063379	18067845	Col	Col/Ler
4055_AI	Chr3	Mut	21334296	21336885	Ler	Col/Ler
4055_AI	Chr2	Mut	19057576	19057854	Col/Ler	Ler
4055_AI	Chr1	Mut	29308356	29310862	Ler	Col/Ler
4055_AI	Chr3	Mut	23353612	23353679	Col/Ler	Ler
4055_AJ	Chr4	WT	5204413	5204695	Col/Ler	Ler
4055_AJ	Chr2	WT	1641762	1641784	Col/Ler	Col
4055_AJ	Chr5	WT	9119696	9119720	Col	Col/Ler
4055_AJ	Chr1	WT	10914319	10914514	Ler	Col/Ler
4055_AJ	Chr4	WT	7367729	7367819	Ler	Col/Ler
4055_AJ	Chr1	WT	16144151	16145499	Col/Ler	Col
4055_AJ	Chr2	WT	9362458	9363723	Col	Col/Ler
4055_AJ	Chr3	WT	15952906	15952959	Ler	Col/Ler
4055_AJ	Chr5	WT	26261972	26262381	Col/Ler	Ler
4055_AJ	Chr2	WT	18650000	18656755	Col/Ler	Col
4055_AJ	Chr1	WT	29400513	29401403	Col	Col/Ler
4055_AJ	Chr4	WT	18232916	18233036	Col/Ler	Ler
4055_AK	Chr3	WT	951654	952056	Col/Ler	Ler
4055_AK	Chr4	WT	6327006	6328032	Col/Ler	Col
4055_AK	Chr1	WT	10050000	10050880	Col/Ler	Col
4055_AK	Chr5	WT	14798000	14800761	Ler	Col/Ler
4055_AK	Chr3	WT	17358608	17358728	Ler	Col/Ler
4055_AK	Chr2	WT	13625000	13625302	Col/Ler	Ler
4055_AK	Chr5	WT	21478329	21478362	Col/Ler	Col
4055_AL	Chr1	WT	1140796	1141454	Col/Ler	Col
4055_AL	Chr3	WT	8267911	8270191	Ler	Col/Ler
4055_AL	Chr1	WT	12530672	12532620	Col	Col/Ler
4055_AL	Chr5	WT	14256089	14268350	Col	Col/Ler
4055_AL	Chr5	WT	14875000	14875833	Col/Ler	Ler
4055_AL	Chr2	WT	10670566	10673429	Ler	Col/Ler
4055_AL	Chr4	WT	10932017	10932032	Col	Col/Ler
4055_AL	Chr1	WT	21235873	21236198	Col/Ler	Ler
4055_AL	Chr5	WT	21452299	21452440	Ler	Col/Ler
4055_AM	Chr5	WT	1373068	1375194	Col/Ler	Col
4055_AM	Chr1	WT	7784867	7785106	Col/Ler	Col
4055_AM	Chr3	WT	8474685	8475781	Col	Col/Ler
4055_AM	Chr1	WT	10758874	10762248	Col	Col/Ler
4055_AM	Chr5	WT	18149132	18150056	Col	Col/Ler
4055_AM	Chr4	WT	13905207	13932966	Ler	Col/Ler
4055_AM	Chr3	WT	20125000	20125099	Col/Ler	Col
4055_AN	Chr5	WT	2300000	2300679	Col/Ler	Col
4055_AN	Chr1	WT	8325810	8325813	Col/Ler	Col
4055_AN	Chr4	WT	6491264	6492797	Col/Ler	Col
4055_AN	Chr5	WT	13590466	13591526	Col	Col/Ler
4055_AN	Chr2	WT	8049136	8049909	Col/Ler	Col
4055_AN	Chr3	WT	10458843	10459213	Ler	Col/Ler
4055_AN	Chr4	WT	9653580	9653695	Col	Col/Ler
4055_AN	Chr1	WT	17211213	17212076	Col	Col/Ler
4055_AN	Chr5	WT	17246025	17246578	Col/Ler	Ler
4055_AN	Chr1	WT	29129630	29130288	Col/Ler	Ler
4055_AQ	Chr5	Mut	160914	162373	Col/Ler	Ler
4055_AQ	Chr4	Mut	10379566	10380729	Ler	Col/Ler
4055_AQ	Chr4	Mut	13400000	13400867	Col/Ler	Ler
4055_AQ	Chr4	Mut	16848000	16852147	Ler	Col/Ler
4055_AQ	Chr3	Mut	275000	275531	Col/Ler	Ler
4055_AQ	Chr5	Mut	2609253	2610138	Ler	Col/Ler
4055_AQ	Chr3	Mut	3075791	3077453	Ler	Col/Ler
4055_AQ	Chr3	Mut	3250000	3290911	Col/Ler	Col
4055_AQ	Chr5	Mut	5016172	5018484	Col/Ler	Col
4055_AQ	Chr1	Mut	5773120	5776349	Ler	Col/Ler
4055_AQ	Chr3	Mut	5004923	5005764	Col	Col/Ler
4055_AQ	Chr1	Mut	6988426	6988608	Col/Ler	Col
4055_AQ	Chr1	Mut	7241227	7242753	Col	Col/Ler
4055_AQ	Chr2	Mut	11302392	11304497	Col	Col/Ler
4055_AQ	Chr3	Mut	6675329	6677413	Col/Ler	Ler
4055_AQ	Chr2	Mut	12104379	12124196	Col/Ler	Ler
4055_AQ	Chr5	Mut	10004536	10005577	Col	Col/Ler
4055_AQ	Chr1	Mut	10395738	10395740	Col/Ler	Col
4055_AQ	Chr5	Mut	15866828	15867359	Col/Ler	Col
4055_AQ	Chr3	Mut	10178523	10178785	Ler	Col/Ler
4055_AQ	Chr1	Mut	17978033	17978909	Col	Col/Ler
4055_AQ	Chr2	Mut	14813258	14845386	Ler	Col/Ler
4055_AQ	Chr1	Mut	18950000	18956064	Col/Ler	Col
4055_AQ	Chr3	Mut	17188409	17188510	Col/Ler	Ler
4055_AQ	Chr3	Mut	17342975	17346247	Ler	Col/Ler
4055_AQ	Chr1	Mut	20103694	20104590	Col	Col/Ler
4055_AQ	Chr1	Mut	23268407	23272070	Col/Ler	Col
4055_AQ	Chr5	Mut	23123000	23144398	Col	Col/Ler
4055_AQ	Chr1	Mut	25673982	25679256	Col	Col/Ler
4055_AQ	Chr3	Mut	20601378	20603229	Col/Ler	Ler
4055_AQ	Chr3	Mut	21211466	21211994	Ler	Col/Ler
4055_AQ	Chr3	Mut	21465064	21492444	Col/Ler	Col
4055_AQ	Chr2	Mut	18625000	18625143	Col/Ler	Col
4055_AQ	Chr5	Mut	25575000	25575050	Col/Ler	Ler
4055_AQ	Chr5	Mut	25708918	25713233	Ler	Col/Ler
4055_AQ	Chr3	Mut	22278989	22280209	Col	Col/Ler
4055_AQ	Chr3	Mut	22425000	22428858	Col/Ler	Ler
4055_AQ	Chr1	Mut	29158040	29162106	Col/Ler	Col
4055_AQ	Chr1	Mut	30345910	30346341	Col	Col/Ler
4055_AR	Chr1	Mut	210319	266254	Col/Ler	Ler
4055_AR	Chr4	Mut	712350	712492	Col/Ler	Col
4055_AR	Chr4	Mut	5785658	5790353	Col	Col/Ler
4055_AR	Chr4	Mut	8579403	8579664	Col/Ler	Col
4055_AR	Chr4	Mut	9051951	9051988	Col	Col/Ler
4055_AR	Chr4	Mut	12475000	12478757	Col/Ler	Ler
4055_AR	Chr4	Mut	13398000	13400867	Ler	Col/Ler
4055_AR	Chr4	Mut	13674650	13675184	Col/Ler	Ler
4055_AR	Chr4	Mut	14186906	14187330	Ler	Col/Ler
4055_AR	Chr4	Mut	14361934	14366433	Col/Ler	Col
4055_AR	Chr4	Mut	16298000	16301938	Col	Col/Ler
4055_AR	Chr4	Mut	16645986	16648093	Col/Ler	Col
4055_AR	Chr4	Mut	17387819	17388267	Col	Col/Ler
4055_AR	Chr4	Mut	17425000	17425208	Col/Ler	Ler
4055_AR	Chr4	Mut	18323000	18332236	Ler	Col/Ler
4055_AR	Chr5	Mut	808726	808847	Col	Col/Ler
4055_AR	Chr5	Mut	2100000	2102158	Col/Ler	Col
4055_AR	Chr1	Mut	2000381	2002159	Ler	Col/Ler
4055_AR	Chr3	Mut	2841199	2852501	Col	Col/Ler
4055_AR	Chr1	Mut	3525000	3529103	Col/Ler	Ler
4055_AR	Chr2	Mut	8233743	8235310	Col/Ler	Ler
4055_AR	Chr5	Mut	4153601	4155231	Col	Col/Ler
4055_AR	Chr5	Mut	4384004	4384145	Col/Ler	Ler
4055_AR	Chr2	Mut	9543440	9545756	Ler	Col/Ler
4055_AR	Chr1	Mut	7184189	7184586	Ler	Col/Ler
4055_AR	Chr3	Mut	6113309	6114104	Col/Ler	Ler
4055_AR	Chr1	Mut	9727567	9730394	Col/Ler	Col
4055_AR	Chr3	Mut	7595362	7595576	Ler	Col/Ler
4055_AR	Chr3	Mut	7896480	7898636	Col/Ler	Col
4055_AR	Chr1	Mut	10742303	10742448	Col	Col/Ler
4055_AR	Chr1	Mut	10978328	10978761	Col/Ler	Ler
4055_AR	Chr3	Mut	8688078	8689343	Col	Col/Ler
4055_AR	Chr5	Mut	16175355	16177524	Ler	Col/Ler
4055_AR	Chr3	Mut	9725000	9737039	Col/Ler	Col
4055_AR	Chr1	Mut	18406629	18410536	Ler	Col/Ler
4055_AR	Chr3	Mut	11330036	11330440	Col	Col/Ler
4055_AR	Chr5	Mut	18705591	18708435	Col/Ler	Col
4055_AR	Chr1	Mut	18950000	18956064	Col/Ler	Ler
4055_AR	Chr3	Mut	17864707	17864712	Col/Ler	Ler
4055_AR	Chr2	Mut	15666804	15669816	Col/Ler	Ler
4055_AR	Chr5	Mut	20503490	20503954	Col	Col/Ler
4055_AR	Chr3	Mut	18311357	18312231	Ler	Col/Ler
4055_AR	Chr1	Mut	21580793	21581023	Ler	Col/Ler
4055_AR	Chr5	Mut	21241541	21243847	Col/Ler	Col
4055_AR	Chr1	Mut	22247547	22248138	Col/Ler	Ler
4055_AR	Chr1	Mut	22727765	22741002	Ler	Col/Ler
4055_AR	Chr3	Mut	19444452	19444557	Col/Ler	Col
4055_AR	Chr3	Mut	20055914	20057719	Col	Col/Ler
4055_AR	Chr3	Mut	20125000	20125099	Col/Ler	Ler
4055_AR	Chr3	Mut	20355135	20356091	Ler	Col/Ler
4055_AR	Chr1	Mut	26575000	26575264	Col/Ler	Ler
4055_AR	Chr2	Mut	18154466	18195432	Ler	Col/Ler
4055_AR	Chr1	Mut	27982246	27983502	Ler	Col/Ler
4055_AR	Chr5	Mut	25900508	25900760	Col	Col/Ler
4055_AR	Chr2	Mut	19102727	19103091	Col/Ler	Col
4055_AR	Chr3	Mut	22977886	22978019	Col/Ler	Ler
4055_AR	Chr2	Mut	19504232	19504302	Col	Col/Ler
4055_AR	Chr3	Mut	23284008	23285836	Ler	Col/Ler
4055_AR	Chr3	Mut	23325000	23326133	Col/Ler	Col
4055_AS	Chr1	Mut	198000	210319	Col	Col/Ler
4055_AS	Chr4	Mut	413173	414355	Col	Col/Ler
4055_AS	Chr4	Mut	584984	587124	Col/Ler	Col
4055_AS	Chr4	Mut	8063130	8063371	Col	Col/Ler
4055_AS	Chr4	Mut	8475000	8475278	Col/Ler	Ler
4055_AS	Chr4	Mut	9953565	9953894	Ler	Col/Ler
4055_AS	Chr4	Mut	11300000	11300562	Col/Ler	Col
4055_AS	Chr4	Mut	13323000	13333111	Col	Col/Ler
4055_AS	Chr4	Mut	14945003	14946949	Col/Ler	Ler
4055_AS	Chr4	Mut	15474708	15483155	Ler	Col/Ler
4055_AS	Chr4	Mut	15523514	15529473	Col/Ler	Col
4055_AS	Chr4	Mut	15958042	15958959	Col	Col/Ler
4055_AS	Chr4	Mut	17466893	17468311	Col/Ler	Col
4055_AS	Chr1	Mut	703911	705223	Col/Ler	Col
4055_AS	Chr5	Mut	1872781	1896054	Ler	Col/Ler
4055_AS	Chr3	Mut	1993790	1995406	Col/Ler	Col
4055_AS	Chr5	Mut	3250000	3253885	Col/Ler	Ler
4055_AS	Chr3	Mut	3428648	3430173	Col	Col/Ler
4055_AS	Chr1	Mut	4598548	4601203	Col	Col/Ler
4055_AS	Chr3	Mut	4008125	4009230	Col/Ler	Col
4055_AS	Chr5	Mut	4642367	4644011	Ler	Col/Ler
4055_AS	Chr3	Mut	4550866	4551394	Col	Col/Ler
4055_AS	Chr3	Mut	4888291	4888842	Col/Ler	Col
4055_AS	Chr1	Mut	5956670	5959596	Col/Ler	Col
4055_AS	Chr3	Mut	5203184	5228089	Col	Col/Ler
4055_AS	Chr1	Mut	6653778	6656790	Col	Col/Ler
4055_AS	Chr3	Mut	5682852	5683268	Col/Ler	Col
4055_AS	Chr3	Mut	5767431	5767684	Col	Col/Ler
4055_AS	Chr2	Mut	11150486	11153338	Ler	Col/Ler
4055_AS	Chr2	Mut	12050000	12104379	Col/Ler	Ler
4055_AS	Chr1	Mut	9236995	9237412	Col/Ler	Col
4055_AS	Chr2	Mut	12354470	12362996	Ler	Col/Ler
4055_AS	Chr3	Mut	7638706	7638763	Col/Ler	Ler
4055_AS	Chr2	Mut	13076003	13080114	Col/Ler	Col
4055_AS	Chr5	Mut	16155924	16157222	Col/Ler	Ler
4055_AS	Chr2	Mut	13703545	13704639	Col	Col/Ler
4055_AS	Chr3	Mut	9835621	9837698	Ler	Col/Ler
4055_AS	Chr3	Mut	10518974	10518982	Col/Ler	Col
4055_AS	Chr1	Mut	18769445	18770296	Col	Col/Ler
4055_AS	Chr1	Mut	19950000	19950820	Col/Ler	Col
4055_AS	Chr1	Mut	20548000	20552820	Col	Col/Ler
4055_AS	Chr5	Mut	21410037	21413626	Ler	Col/Ler
4055_AS	Chr3	Mut	19750756	19753013	Col	Col/Ler
4055_AS	Chr3	Mut	20562771	20563143	Col/Ler	Col
4055_AS	Chr5	Mut	23792785	23793040	Col/Ler	Col
4055_AS	Chr1	Mut	27133306	27139393	Col/Ler	Col
4055_AS	Chr5	Mut	24927644	24929116	Col	Col/Ler
4055_AS	Chr5	Mut	25125000	25127228	Col/Ler	Col
4055_AS	Chr1	Mut	28884867	28898119	Col	Col/Ler
4055_AS	Chr3	Mut	22349259	22349487	Col	Col/Ler
4055_AS	Chr5	Mut	26291554	26292136	Col	Col/Ler
4055_AT	Chr5	WT	124359	124622	Col/Ler	Col
4055_AT	Chr5	WT	2613467	2613933	Col	Col/Ler
4055_AT	Chr2	WT	2050000	2071438	Col/Ler	Ler
4055_AT	Chr3	WT	9212374	9213039	Col	Col/Ler
4055_AT	Chr5	WT	10785743	10796752	Col/Ler	Col
4055_AT	Chr1	WT	14186128	14186147	Col/Ler	Ler
4055_AT	Chr4	WT	9200000	9200675	Col/Ler	Ler
4055_AT	Chr4	WT	9593059	9593359	Ler	Col/Ler
4055_AT	Chr1	WT	21248000	21250320	Ler	Col/Ler
4055_AT	Chr3	WT	21726101	21726759	Col/Ler	Col
4055_AU	Chr2	WT	321488	321493	Col/Ler	Ler
4055_AU	Chr1	WT	1143832	1144061	Ler	Col/Ler
4055_AU	Chr1	WT	5143863	5147996	Col/Ler	Col
4055_AU	Chr1	WT	10165266	10166508	Col	Col/Ler
4055_AU	Chr4	WT	6900642	6901613	Col	Col/Ler
4055_AU	Chr1	WT	17417236	17418419	Col/Ler	Col
4055_AU	Chr3	WT	19452327	19453048	Col/Ler	Col
4055_AU	Chr1	WT	29191660	29193419	Col	Col/Ler
4055_AV	Chr5	WT	173000	175908	Ler	Col/Ler
4055_AV	Chr1	WT	266254	267251	Ler	Col/Ler
4055_AV	Chr1	WT	377064	432547	Col/Ler	Ler
4055_AV	Chr4	WT	143460	143674	Col/Ler	Col
4055_AV	Chr3	WT	6225998	6227292	Col	Col/Ler
4055_AV	Chr4	WT	10701122	10702452	Col	Col/Ler
4055_AV	Chr1	WT	23876050	23878157	Ler	Col/Ler
4055_AV	Chr3	WT	19986782	19987515	Col/Ler	Col
4055_AV	Chr4	WT	16680422	16690525	Col/Ler	Ler
4055_AV	Chr3	WT	21681549	21685890	Col	Col/Ler
4055_AW	Chr2	WT	355322	355964	Col	Col/Ler
4055_AW	Chr3	WT	7259020	7263805	Col	Col/Ler
4055_AW	Chr5	WT	8774995	8775421	Ler	Col/Ler
4055_AW	Chr2	WT	6700000	6700091	Col/Ler	Ler
4055_AW	Chr4	WT	8413310	8413968	Col/Ler	Col
4055_AW	Chr1	WT	23096065	23098083	Col/Ler	Ler
4055_AW	Chr5	WT	25125000	25125471	Col/Ler	Col
4055_AW	Chr1	WT	28865128	28866035	Ler	Col/Ler
4055_AW	Chr2	WT	19298140	19298637	Ler	Col/Ler
4055_AX	Chr2	WT	484672	485786	Col/Ler	Col
4055_AX	Chr3	WT	7789812	7796257	Col	Col/Ler
4055_AX	Chr5	WT	8328887	8328891	Ler	Col/Ler
4055_AX	Chr1	WT	11608294	11610967	Col/Ler	Ler
4055_AX	Chr2	WT	8276189	8292448	Col	Col/Ler
4055_AX	Chr3	WT	18854814	18855811	Col/Ler	Ler
4055_AY	Chr1	Mut	266733	266846	Ler	Col/Ler
4055_AY	Chr4	Mut	8389501	8391544	Col	Col/Ler
4055_AY	Chr4	Mut	9652845	9652900	Col/Ler	Col
4055_AY	Chr4	Mut	16773000	16778605	Col	Col/Ler
4055_AY	Chr4	Mut	17398129	17398345	Col/Ler	Col
4055_AY	Chr3	Mut	652238	653456	Col/Ler	Col
4055_AY	Chr1	Mut	1424666	1425645	Col/Ler	Col
4055_AY	Chr3	Mut	1848000	1851880	Col	Col/Ler
4055_AY	Chr3	Mut	1959225	1970608	Col/Ler	Ler
4055_AY	Chr5	Mut	2338062	2338074	Col/Ler	Col
4055_AY	Chr3	Mut	2214759	2215751	Ler	Col/Ler
4055_AY	Chr1	Mut	2686371	2693300	Col	Col/Ler
4055_AY	Chr2	Mut	8075000	8075137	Col/Ler	Col
4055_AY	Chr3	Mut	3007742	3013021	Col/Ler	Col
4055_AY	Chr3	Mut	3882500	3882664	Col	Col/Ler
4055_AY	Chr5	Mut	4457409	4457820	Col	Col/Ler
4055_AY	Chr1	Mut	5339301	5339657	Col/Ler	Col
4055_AY	Chr2	Mut	9676301	9676423	Col	Col/Ler
4055_AY	Chr3	Mut	4738514	4741533	Col/Ler	Col
4055_AY	Chr1	Mut	5793001	5795174	Col	Col/Ler
4055_AY	Chr3	Mut	4987373	4990608	Col	Col/Ler
4055_AY	Chr5	Mut	6037590	6039700	Col/Ler	Col
4055_AY	Chr1	Mut	7329528	7330521	Col/Ler	Ler
4055_AY	Chr2	Mut	11625000	11626168	Col/Ler	Col
4055_AY	Chr1	Mut	8665579	8666018	Ler	Col/Ler
4055_AY	Chr5	Mut	8144421	8145240	Col	Col/Ler
4055_AY	Chr3	Mut	7069040	7083390	Col/Ler	Col
4055_AY	Chr2	Mut	13347528	13355235	Col	Col/Ler
4055_AY	Chr3	Mut	8471675	8473801	Col	Col/Ler
4055_AY	Chr5	Mut	16414970	16415943	Col/Ler	Col
4055_AY	Chr5	Mut	18132785	18133123	Col	Col/Ler
4055_AY	Chr3	Mut	16805094	16808646	Col/Ler	Col
4055_AY	Chr3	Mut	18452909	18456756	Col	Col/Ler
4055_AY	Chr3	Mut	18679741	18682611	Col/Ler	Col
4055_AY	Chr2	Mut	16725992	16727084	Col/Ler	Col
4055_AY	Chr1	Mut	23896384	23898079	Col/Ler	Col
4055_AY	Chr1	Mut	24788480	24788520	Col	Col/Ler
4055_AY	Chr1	Mut	25226372	25227335	Col/Ler	Col
4055_AY	Chr5	Mut	23125000	23158346	Col/Ler	Col
4055_AY	Chr1	Mut	25608934	25609878	Col	Col/Ler
4055_AY	Chr1	Mut	26132424	26136246	Col/Ler	Col
4055_AY	Chr3	Mut	20423000	20425018	Col	Col/Ler
4055_AY	Chr5	Mut	24709897	24710373	Col	Col/Ler
4055_AY	Chr5	Mut	25735362	25736270	Col/Ler	Ler
4055_AY	Chr5	Mut	26289647	26291529	Ler	Col/Ler
4055_AY	Chr3	Mut	22975000	22977873	Col/Ler	Col
4055_AY	Chr5	Mut	26529045	26531901	Col/Ler	Col
4055_BA	Chr5	Mut	387471	387988	Ler	Col/Ler
4055_BA	Chr4	Mut	153168	153260	Col/Ler	Ler
4055_BA	Chr4	Mut	8389501	8394352	Ler	Col/Ler
4055_BA	Chr4	Mut	13711071	13714562	Col/Ler	Ler
4055_BA	Chr4	Mut	14335079	14346538	Ler	Col/Ler
4055_BA	Chr4	Mut	16136898	16136985	Col/Ler	Ler
4055_BA	Chr4	Mut	17134914	17138709	Ler	Col/Ler
4055_BA	Chr2	Mut	469938	472062	Col	Col/Ler
4055_BA	Chr5	Mut	716202	717534	Col/Ler	Ler
4055_BA	Chr5	Mut	1403981	1407375	Ler	Col/Ler
4055_BA	Chr1	Mut	1461959	1467443	Col/Ler	Col
4055_BA	Chr5	Mut	1669827	1670975	Col/Ler	Ler
4055_BA	Chr5	Mut	1991882	1993469	Ler	Col/Ler
4055_BA	Chr2	Mut	6873964	6873970	Col/Ler	Col
4055_BA	Chr1	Mut	2701963	2702515	Col	Col/Ler
4055_BA	Chr2	Mut	8259264	8272760	Col	Col/Ler
4055_BA	Chr5	Mut	3709402	3709407	Col/Ler	Col
4055_BA	Chr1	Mut	3925000	3926131	Col/Ler	Col
4055_BA	Chr5	Mut	3858445	3871424	Col	Col/Ler
4055_BA	Chr1	Mut	5204684	5206122	Col	Col/Ler
4055_BA	Chr1	Mut	5338337	5338587	Col/Ler	Ler
4055_BA	Chr2	Mut	9857743	9860522	Col/Ler	Col
4055_BA	Chr1	Mut	6865472	6866345	Ler	Col/Ler
4055_BA	Chr2	Mut	11806388	11810773	Col	Col/Ler
4055_BA	Chr3	Mut	6725703	6727916	Col/Ler	Ler
4055_BA	Chr3	Mut	8508511	8508721	Ler	Col/Ler
4055_BA	Chr5	Mut	16142927	16142967	Col/Ler	Ler
4055_BA	Chr1	Mut	17759135	17764704	Col/Ler	Ler
4055_BA	Chr5	Mut	18106619	18132785	Ler	Col/Ler
4055_BA	Chr3	Mut	16436057	16436126	Col/Ler	Col
4055_BA	Chr3	Mut	17751036	17753141	Col	Col/Ler
4055_BA	Chr1	Mut	20309675	20311921	Ler	Col/Ler
4055_BA	Chr1	Mut	25889629	25889635	Col/Ler	Ler
4055_BA	Chr1	Mut	26015258	26015555	Ler	Col/Ler
4055_BA	Chr2	Mut	17640144	17645433	Col/Ler	Ler
4055_BA	Chr1	Mut	27851603	27853564	Col/Ler	Ler
4055_BA	Chr1	Mut	28486451	28504651	Ler	Col/Ler
4055_BA	Chr5	Mut	25625000	25625509	Col/Ler	Col
4055_BA	Chr2	Mut	18965852	18967233	Ler	Col/Ler
4055_BA	Chr1	Mut	29775000	29776096	Col/Ler	Col
4055_BA	Chr3	Mut	23168883	23170244	Col/Ler	Col
4055_BB	Chr1	Mut	123000	126609	Col	Col/Ler
4055_BB	Chr3	Mut	178036	183543	Col/Ler	Col
4055_BB	Chr4	Mut	9021509	9021799	Col/Ler	Ler
4055_BB	Chr4	Mut	14238934	14240145	Ler	Col/Ler
4055_BB	Chr4	Mut	15906633	15906885	Col/Ler	Col
4055_BB	Chr4	Mut	17711052	17712056	Col	Col/Ler
4055_BB	Chr4	Mut	18515842	18521001	Col/Ler	Col
4055_BB	Chr2	Mut	440644	443959	Ler	Col/Ler
4055_BB	Chr1	Mut	703360	705223	Col/Ler	Col
4055_BB	Chr5	Mut	1358005	1358014	Col/Ler	Col
4055_BB	Chr5	Mut	1550443	1551050	Col	Col/Ler
4055_BB	Chr1	Mut	1701334	1703090	Col	Col/Ler
4055_BB	Chr3	Mut	1473000	1476227	Col	Col/Ler
4055_BB	Chr5	Mut	2000000	2001013	Col/Ler	Ler
4055_BB	Chr2	Mut	6978854	6979937	Col/Ler	Ler
4055_BB	Chr5	Mut	2608045	2610152	Ler	Col/Ler
4055_BB	Chr1	Mut	2919963	2924735	Col/Ler	Col
4055_BB	Chr1	Mut	3122531	3123136	Col	Col/Ler
4055_BB	Chr1	Mut	3241329	3241428	Col/Ler	Col
4055_BB	Chr3	Mut	2832447	2837233	Col/Ler	Col
4055_BB	Chr5	Mut	3272662	3280259	Col/Ler	Col
4055_BB	Chr3	Mut	3254469	3279079	Col	Ler
4055_BB	Chr5	Mut	3475154	3476054	Col	Col/Ler
4055_BB	Chr5	Mut	3881347	3906618	Col/Ler	Ler
4055_BB	Chr3	Mut	3948135	3953125	Ler	Col/Ler
4055_BB	Chr3	Mut	4675000	4675829	Col/Ler	Ler
4055_BB	Chr3	Mut	5255958	5257933	Ler	Col/Ler
4055_BB	Chr1	Mut	6678403	6679677	Col	Col/Ler
4055_BB	Chr1	Mut	7310172	7310695	Col/Ler	Col
4055_BB	Chr5	Mut	8173000	8175597	Ler	Col/Ler
4055_BB	Chr5	Mut	9663017	9663990	Col/Ler	Col
4055_BB	Chr3	Mut	8484425	8491304	Col/Ler	Ler
4055_BB	Chr5	Mut	16876324	16876688	Col	Col/Ler
4055_BB	Chr1	Mut	17963284	17963708	Col	Col/Ler
4055_BB	Chr3	Mut	10296836	10300173	Ler	Col/Ler
4055_BB	Chr1	Mut	18361546	18362466	Col/Ler	Col
4055_BB	Chr2	Mut	14580063	14584612	Ler	Col/Ler
4055_BB	Chr5	Mut	19107686	19107689	Col/Ler	Col
4055_BB	Chr5	Mut	21148000	21150017	Col	Col/Ler
4055_BB	Chr3	Mut	18836237	18837460	Col/Ler	Ler
4055_BB	Chr2	Mut	16500000	16500257	Col/Ler	Ler
4055_BB	Chr5	Mut	21961427	21962754	Col/Ler	Col
4055_BB	Chr1	Mut	24537920	24538388	Col	Col/Ler
4055_BB	Chr3	Mut	19655485	19656832	Ler	Col/Ler
4055_BB	Chr3	Mut	21054887	21055328	Col/Ler	Col
4055_BB	Chr5	Mut	25135772	25137433	Col	Col/Ler
4055_BB	Chr2	Mut	18623000	18626181	Ler	Col/Ler
4055_BB	Chr1	Mut	28650000	28651893	Col/Ler	Ler
4055_BB	Chr2	Mut	19083808	19084721	Col/Ler	Col
4055_BB	Chr3	Mut	22904444	22908358	Col	Col/Ler
4055_BB	Chr1	Mut	30215101	30219901	Ler	Col/Ler
4055_BB	Chr3	Mut	23329476	23332361	Col/Ler	Col
4055_BC	Chr3	Mut	61211	62089	Col	Col/Ler
4055_BC	Chr5	Mut	251886	252742	Ler	Col/Ler
4055_BC	Chr4	Mut	247422	248289	Ler	Col/Ler
4055_BC	Chr4	Mut	625000	626988	Col/Ler	Ler
4055_BC	Chr4	Mut	7762846	7762853	Ler	Col/Ler
4055_BC	Chr4	Mut	7911956	7912998	Col/Ler	Col
4055_BC	Chr4	Mut	12025501	12026209	Col	Col/Ler
4055_BC	Chr4	Mut	13270180	13270359	Col/Ler	Col
4055_BC	Chr4	Mut	14030315	14031396	Col	Col/Ler
4055_BC	Chr4	Mut	16791271	16797144	Col/Ler	Col
4055_BC	Chr4	Mut	17654777	17658972	Col	Col/Ler
4055_BC	Chr4	Mut	18425000	18434892	Col/Ler	Col
4055_BC	Chr5	Mut	1097884	1098103	Col/Ler	Col
4055_BC	Chr1	Mut	2025000	2026783	Col/Ler	Ler
4055_BC	Chr5	Mut	2374341	2374477	Col	Col/Ler
4055_BC	Chr5	Mut	2471069	2471190	Col/Ler	Col
4055_BC	Chr1	Mut	3522983	3523432	Ler	Col/Ler
4055_BC	Chr2	Mut	8218641	8220565	Col	Col/Ler
4055_BC	Chr1	Mut	3800121	3800820	Col/Ler	Col
4055_BC	Chr3	Mut	3313590	3334922	Col/Ler	Col
4055_BC	Chr3	Mut	4189345	4191558	Col	Col/Ler
4055_BC	Chr1	Mut	5376368	5376738	Col	Col/Ler
4055_BC	Chr5	Mut	5427414	5430065	Col	Col/Ler
4055_BC	Chr1	Mut	5976672	5979385	Col/Ler	Col
4055_BC	Chr3	Mut	6333025	6333604	Col/Ler	Col
4055_BC	Chr1	Mut	8473000	8481901	Col	Col/Ler
4055_BC	Chr5	Mut	8750689	8750824	Col/Ler	Col
4055_BC	Chr1	Mut	9864764	9870657	Col/Ler	Col
4055_BC	Chr3	Mut	7776172	7777516	Col	Col/Ler
4055_BC	Chr5	Mut	14529776	14531232	Col	Col/Ler
4055_BC	Chr5	Mut	15417666	15420564	Col/Ler	Ler
4055_BC	Chr5	Mut	17543965	17544012	Ler	Col/Ler
4055_BC	Chr3	Mut	10416739	10421551	Col/Ler	Col
4055_BC	Chr2	Mut	14629569	14630083	Col/Ler	Col
4055_BC	Chr5	Mut	19225000	19231171	Col/Ler	Col
4055_BC	Chr1	Mut	21176528	21178439	Col	Col/Ler
4055_BC	Chr2	Mut	16453985	16454332	Col	Col/Ler
4055_BC	Chr1	Mut	23384991	23390230	Col/Ler	Col
4055_BC	Chr3	Mut	19206763	19206874	Col	Col/Ler
4055_BC	Chr1	Mut	24537477	24541819	Col	Col/Ler
4055_BC	Chr5	Mut	22702919	22703671	Col	Col/Ler
4055_BC	Chr2	Mut	17209714	17213410	Col/Ler	Col
4055_BC	Chr5	Mut	23640924	23642397	Col/Ler	Ler
4055_BC	Chr2	Mut	17773000	17776171	Col	Col/Ler
4055_BC	Chr3	Mut	21608492	21629053	Col/Ler	Col
4055_BC	Chr5	Mut	25467162	25467163	Ler	Col/Ler
4055_BC	Chr1	Mut	28815123	28826609	Col/Ler	Col
4055_BC	Chr1	Mut	29573775	29576782	Col	Col/Ler
4055_BD	Chr5	WT	6441211	6446631	Col/Ler	Ler
4055_BD	Chr2	WT	5425000	5427122	Col/Ler	Col
4055_BD	Chr2	WT	7032798	7033125	Col	Col/Ler
4055_BD	Chr5	WT	14065697	14066345	Ler	Col/Ler
4055_BD	Chr5	WT	15250168	15250780	Col/Ler	Col
4055_BD	Chr3	WT	17587655	17588292	Col/Ler	Ler
4055_BD	Chr4	WT	16600000	16600655	Col/Ler	Col
4055_BD	Chr1	WT	26696031	26696451	Col	Col/Ler
4055_BD	Chr2	WT	18649709	18656755	Col/Ler	Ler
4055_BE	Chr5	WT	3526182	3527012	Col/Ler	Ler
4055_BE	Chr3	WT	5748195	5748842	Col/Ler	Col
4055_BE	Chr4	WT	6463117	6463158	Col/Ler	Col
4055_BE	Chr1	WT	12481302	12485833	Ler	Col/Ler
4055_BE	Chr2	WT	9250000	9250261	Col/Ler	Col
4055_BE	Chr4	WT	8966280	8966430	Col	Col/Ler
4055_BE	Chr5	WT	16335162	16335912	Ler	Col/Ler
4055_BF	Chr1	WT	7780266	7782331	Col	Col/Ler
4055_BF	Chr5	WT	14090818	14091591	Col	Col/Ler
4055_BF	Chr2	WT	8939652	8939695	Ler	Col/Ler
4055_BF	Chr5	WT	15698314	15698571	Col/Ler	Ler
4055_BF	Chr4	WT	11972753	11987179	Ler	Col/Ler
4055_BF	Chr4	WT	13888177	13888252	Col/Ler	Col
4055_BF	Chr1	WT	25744249	25745926	Col/Ler	Ler
4055_BF	Chr5	WT	26343972	26344407	Ler	Col/Ler
4055_BG	Chr2	WT	1054826	1055046	Ler	Col/Ler
4055_BG	Chr4	WT	5651252	5651451	Ler	Col/Ler
4055_BG	Chr5	WT	6774437	6774589	Ler	Col/Ler
4055_BG	Chr1	WT	8079163	8081058	Ler	Col/Ler
4055_BG	Chr3	WT	10844479	10844741	Ler	Col/Ler
4055_BG	Chr5	WT	22356855	22358233	Col/Ler	Col
4055_BG	Chr4	WT	17441774	17442975	Col/Ler	Col
4055_BH	Chr4	WT	848000	850385	Col	Col/Ler
4055_BH	Chr5	WT	1570412	1572289	Col	Col/Ler
4055_BH	Chr4	WT	1184988	1185791	Col/Ler	Ler
4055_BH	Chr2	WT	7636947	7638118	Col	Col/Ler
4055_BH	Chr3	WT	11855203	11855208	Col/Ler	Ler
4055_BH	Chr5	WT	18284625	18285110	Col/Ler	Ler
4055_BH	Chr3	WT	16531404	16531570	Ler	Col/Ler
4055_BI	Chr1	Mut	127093	135853	Col/Ler	Ler
4055_BI	Chr4	Mut	5602257	5602656	Ler	Col/Ler
4055_BI	Chr4	Mut	8360585	8361266	Col/Ler	Ler
4055_BI	Chr4	Mut	8513765	8514392	Ler	Col/Ler
4055_BI	Chr4	Mut	11513877	11515364	Col/Ler	Col
4055_BI	Chr4	Mut	13573000	13612657	Col	Col/Ler
4055_BI	Chr4	Mut	14025388	14026575	Col/Ler	Col
4055_BI	Chr2	Mut	613877	613885	Col	Col/Ler
4055_BI	Chr1	Mut	1236971	1237151	Ler	Col/Ler
4055_BI	Chr2	Mut	1591727	1596320	Col/Ler	Col
4055_BI	Chr1	Mut	2743935	2744120	Col/Ler	Col
4055_BI	Chr1	Mut	3528009	3529103	Col	Col/Ler
4055_BI	Chr5	Mut	3339392	3339443	Col	Col/Ler
4055_BI	Chr2	Mut	8469541	8470188	Col	Col/Ler
4055_BI	Chr1	Mut	5483806	5484572	Col/Ler	Col
4055_BI	Chr3	Mut	4973791	4976914	Ler	Col/Ler
4055_BI	Chr5	Mut	5761716	5762575	Col/Ler	Col
4055_BI	Chr1	Mut	6642423	6643397	Col	Col/Ler
4055_BI	Chr2	Mut	10798250	10799250	Col/Ler	Col
4055_BI	Chr5	Mut	6287094	6287392	Col	Col/Ler
4055_BI	Chr2	Mut	11643029	11644766	Col	Col/Ler
4055_BI	Chr1	Mut	8977128	8985456	Col/Ler	Ler
4055_BI	Chr1	Mut	10082340	10084679	Ler	Col/Ler
4055_BI	Chr3	Mut	7645020	7645738	Col/Ler	Col
4055_BI	Chr2	Mut	13299417	13300118	Col/Ler	Col
4055_BI	Chr5	Mut	16834584	16835278	Col/Ler	Col
4055_BI	Chr3	Mut	10035920	10035958	Col	Col/Ler
4055_BI	Chr1	Mut	17962004	17963192	Col/Ler	Ler
4055_BI	Chr1	Mut	19802719	19803022	Ler	Col/Ler
4055_BI	Chr3	Mut	18319081	18319509	Col/Ler	Ler
4055_BI	Chr1	Mut	21215533	21215737	Col/Ler	Col
4055_BI	Chr1	Mut	22807367	22807915	Col	Col/Ler
4055_BI	Chr1	Mut	23685138	23685371	Col/Ler	Col
4055_BI	Chr1	Mut	25673982	25675010	Col	Col/Ler
4055_BI	Chr3	Mut	20057719	20061993	Ler	Col/Ler
4055_BI	Chr3	Mut	20362835	20362904	Col/Ler	Col
4055_BI	Chr1	Mut	26747133	26756530	Col/Ler	Col
4055_BI	Chr2	Mut	17947713	17950237	Col	Col/Ler
4055_BI	Chr3	Mut	21059658	21061318	Col	Col/Ler
4055_BI	Chr1	Mut	28074288	28078136	Col	Col/Ler
4055_BI	Chr2	Mut	18775909	18778649	Col/Ler	Ler
4055_BI	Chr2	Mut	19098000	19100332	Ler	Col/Ler
4055_BI	Chr1	Mut	29375000	29375680	Col/Ler	Col
4055_BI	Chr5	Mut	26500717	26501269	Col	Col/Ler
4055_BJ	Chr4	Mut	8526195	8527585	Col	Col/Ler
4055_BJ	Chr4	Mut	11950000	11950127	Col/Ler	Col
4055_BJ	Chr4	Mut	15950740	15952615	Col	Col/Ler
4055_BJ	Chr4	Mut	17289054	17289067	Col/Ler	Ler
4055_BJ	Chr1	Mut	926694	986719	Col/Ler	Col
4055_BJ	Chr5	Mut	1097884	1098103	Col/Ler	Col
4055_BJ	Chr1	Mut	1153526	1154106	Col	Col/Ler
4055_BJ	Chr5	Mut	1556447	1556590	Col	Col/Ler
4055_BJ	Chr1	Mut	2956057	2956069	Col/Ler	Ler
4055_BJ	Chr3	Mut	2750000	2752206	Col/Ler	Ler
4055_BJ	Chr1	Mut	3271066	3273280	Ler	Col/Ler
4055_BJ	Chr5	Mut	3576885	3577080	Col/Ler	Col
4055_BJ	Chr5	Mut	3801695	3802508	Col	Col/Ler
4055_BJ	Chr1	Mut	4229329	4229780	Col/Ler	Ler
4055_BJ	Chr3	Mut	4406412	4406538	Ler	Col/Ler
4055_BJ	Chr3	Mut	4777803	4778489	Col/Ler	Col
4055_BJ	Chr5	Mut	5667649	5667682	Col/Ler	Col
4055_BJ	Chr5	Mut	5753235	5753877	Col	Col/Ler
4055_BJ	Chr1	Mut	6227879	6229612	Ler	Col/Ler
4055_BJ	Chr3	Mut	6273000	6281658	Col	Col/Ler
4055_BJ	Chr3	Mut	7053389	7067008	Col/Ler	Ler
4055_BJ	Chr5	Mut	9481678	9482467	Col/Ler	Ler
4055_BJ	Chr1	Mut	10202517	10202631	Col/Ler	Col
4055_BJ	Chr3	Mut	8167524	8168587	Ler	Col/Ler
4055_BJ	Chr2	Mut	13363791	13365248	Ler	Col/Ler
4055_BJ	Chr1	Mut	11473000	11475424	Col	Col/Ler
4055_BJ	Chr3	Mut	8685786	8686463	Col/Ler	Col
4055_BJ	Chr2	Mut	13726736	13727955	Col/Ler	Col
4055_BJ	Chr5	Mut	17057459	17057480	Ler	Col/Ler
4055_BJ	Chr1	Mut	17764969	17768126	Col/Ler	Col
4055_BJ	Chr3	Mut	10698925	10699010	Col	Col/Ler
4055_BJ	Chr3	Mut	11755545	11755882	Col/Ler	Col
4055_BJ	Chr3	Mut	17168177	17172425	Col	Col/Ler
4055_BJ	Chr5	Mut	19949515	19952000	Col/Ler	Ler
4055_BJ	Chr1	Mut	20426920	20427682	Col	Col/Ler
4055_BJ	Chr5	Mut	21863277	21866927	Ler	Col/Ler
4055_BJ	Chr1	Mut	23447543	23447651	Col/Ler	Col
4055_BJ	Chr5	Mut	22120412	22120522	Col/Ler	Ler
4055_BJ	Chr5	Mut	23634442	23635094	Ler	Col/Ler
4055_BJ	Chr1	Mut	27175162	27175663	Col	Col/Ler
4055_BJ	Chr3	Mut	21075000	21076560	Col/Ler	Ler
4055_BJ	Chr3	Mut	22983454	22983710	Ler	Col/Ler
4055_BJ	Chr3	Mut	23200000	23206267	Col/Ler	Ler
4055_BJ	Chr5	Mut	26763500	26763869	Col/Ler	Col
4055_BJ	Chr1	Mut	30224990	30227000	Col/Ler	Ler
4055_BJ	Chr3	Mut	23315915	23316454	Ler	Col/Ler
4055_BJ	Chr2	Mut	19600110	19601184	Col	Col/Ler
4055_BJ	Chr5	Mut	26912269	26913253	Col	Col/Ler
4055_BK	Chr4	Mut	1217923	1218016	Col/Ler	Ler
4055_BK	Chr4	Mut	11859519	11864250	Ler	Col/Ler
4055_BK	Chr4	Mut	12375759	12378417	Col/Ler	Ler
4055_BK	Chr4	Mut	13157505	13159485	Ler	Col/Ler
4055_BK	Chr4	Mut	17249504	17249551	Col/Ler	Ler
4055_BK	Chr4	Mut	18468285	18469338	Ler	Col/Ler
4055_BK	Chr3	Mut	892830	894677	Ler	Col/Ler
4055_BK	Chr2	Mut	1129228	1129835	Col/Ler	Ler
4055_BK	Chr1	Mut	1549755	1549757	Col/Ler	Ler
4055_BK	Chr5	Mut	1950400	1950940	Col	Col/Ler
4055_BK	Chr2	Mut	7102519	7107182	Ler	Col/Ler
4055_BK	Chr5	Mut	3344133	3346234	Col/Ler	Ler
4055_BK	Chr1	Mut	3673000	3676526	Ler	Col/Ler
4055_BK	Chr3	Mut	3422831	3428305	Col/Ler	Col
4055_BK	Chr1	Mut	4950000	4953738	Col/Ler	Ler
4055_BK	Chr3	Mut	4228549	4229656	Col	Col/Ler
4055_BK	Chr1	Mut	5451043	5451460	Ler	Col/Ler
4055_BK	Chr5	Mut	6795412	6800268	Ler	Col/Ler
4055_BK	Chr1	Mut	7325000	7326965	Col/Ler	Col
4055_BK	Chr5	Mut	6906767	6907076	Col/Ler	Col
4055_BK	Chr3	Mut	5927468	5931212	Col/Ler	Col
4055_BK	Chr5	Mut	7163006	7163845	Col	Col/Ler
4055_BK	Chr3	Mut	6151342	6151648	Col	Col/Ler
4055_BK	Chr3	Mut	6261626	6261636	Col/Ler	Ler
4055_BK	Chr1	Mut	8748000	8863024	Col	Col/Ler
4055_BK	Chr5	Mut	8022354	8022373	Col/Ler	Col
4055_BK	Chr1	Mut	8995667	8995815	Col/Ler	Col
4055_BK	Chr3	Mut	7085539	7087415	Ler	Col/Ler
4055_BK	Chr2	Mut	12993270	12993399	Col/Ler	Col
4055_BK	Chr2	Mut	13577510	13578037	Col	Col/Ler
4055_BK	Chr5	Mut	16204822	16205872	Col	Col/Ler
4055_BK	Chr1	Mut	14027086	14027154	Col	Col/Ler
4055_BK	Chr2	Mut	14050588	14051483	Col/Ler	Col
4055_BK	Chr3	Mut	9835667	9837698	Col/Ler	Col
4055_BK	Chr3	Mut	11073000	11075012	Col	Col/Ler
4055_BK	Chr1	Mut	18950000	18956064	Col/Ler	Ler
4055_BK	Chr3	Mut	17545627	17546930	Col/Ler	Ler
4055_BK	Chr2	Mut	15881334	15881543	Col	Col/Ler
4055_BK	Chr1	Mut	24203050	24203242	Ler	Col/Ler
4055_BK	Chr1	Mut	24838487	24838811	Col/Ler	Col
4055_BK	Chr3	Mut	19863717	19869913	Ler	Col/Ler
4055_BK	Chr2	Mut	17275000	17311215	Col/Ler	Ler
4055_BK	Chr5	Mut	23294394	23294540	Col/Ler	Col
4055_BK	Chr1	Mut	26515341	26515403	Col	Col/Ler
4055_BK	Chr5	Mut	23763478	23765716	Col	Col/Ler
4055_BK	Chr2	Mut	18195432	18195804	Ler	Col/Ler
4055_BK	Chr2	Mut	18859717	18862737	Col/Ler	Col
4055_BK	Chr5	Mut	26805876	26806020	Col/Ler	Col
4055_BL	Chr4	Mut	6823000	6827173	Col	Col/Ler
4055_BL	Chr4	Mut	12659686	12666527	Col/Ler	Ler
4055_BL	Chr4	Mut	13218860	13219033	Ler	Col/Ler
4055_BL	Chr4	Mut	15950000	15951630	Col/Ler	Col
4055_BL	Chr4	Mut	17874494	17876711	Col	Col/Ler
4055_BL	Chr5	Mut	1775701	1775775	Col	Col/Ler
4055_BL	Chr3	Mut	1545599	1546456	Col/Ler	Col
4055_BL	Chr2	Mut	2267789	2269335	Col	Col/Ler
4055_BL	Chr2	Mut	7184366	7185656	Col/Ler	Col
4055_BL	Chr1	Mut	4187986	4206064	Ler	Col/Ler
4055_BL	Chr2	Mut	8736845	8737713	Col	Col/Ler
4055_BL	Chr5	Mut	4175000	4176398	Col/Ler	Ler
4055_BL	Chr3	Mut	4217517	4228486	Col	Col/Ler
4055_BL	Chr2	Mut	9644365	9649576	Col/Ler	Col
4055_BL	Chr1	Mut	8141793	8144187	Col/Ler	Col
4055_BL	Chr5	Mut	8231230	8231711	Ler	Col/Ler
4055_BL	Chr2	Mut	12286406	12287141	Col	Col/Ler
4055_BL	Chr1	Mut	11127539	11128083	Col	Col/Ler
4055_BL	Chr1	Mut	16442353	16442541	Col/Ler	Ler
4055_BL	Chr1	Mut	18411292	18414693	Ler	Col/Ler
4055_BL	Chr2	Mut	14813258	14821052	Col/Ler	Ler
4055_BL	Chr5	Mut	23775000	23777228	Col/Ler	Ler
4055_BL	Chr1	Mut	26975000	26975094	Col/Ler	Col
4055_BL	Chr3	Mut	21911451	21911547	Col/Ler	Ler
4055_BL	Chr2	Mut	19375298	19383373	Ler	Col/Ler
4055_BL	Chr1	Mut	30313598	30314775	Col	Col/Ler
4055_BM	Chr2	Mut	467982	467987	Col/Ler	Ler
4055_BM	Chr5	Mut	724652	725304	Col/Ler	Ler
4055_BM	Chr4	Mut	1043539	1045635	Col/Ler	Col
4055_BM	Chr4	Mut	5848000	5850333	Col	Col/Ler
4055_BM	Chr4	Mut	8520792	8525683	Col/Ler	Col
4055_BM	Chr4	Mut	9437986	9438355	Col	Col/Ler
4055_BM	Chr4	Mut	12975000	12975435	Col/Ler	Ler
4055_BM	Chr4	Mut	13550000	13613164	Ler	Col/Ler
4055_BM	Chr4	Mut	14125000	14126687	Col/Ler	Ler
4055_BM	Chr4	Mut	15323000	15330709	Ler	Col/Ler
4055_BM	Chr4	Mut	15870989	15872145	Col/Ler	Col
4055_BM	Chr4	Mut	15977208	15978780	Col	Col/Ler
4055_BM	Chr4	Mut	16000000	16000204	Col/Ler	Ler
4055_BM	Chr4	Mut	16848000	16851857	Ler	Col/Ler
4055_BM	Chr4	Mut	16984099	16989299	Col/Ler	Col
4055_BM	Chr4	Mut	17675394	17676844	Col	Col/Ler
4055_BM	Chr5	Mut	880193	881436	Ler	Col/Ler
4055_BM	Chr1	Mut	858097	926694	Col	Ler
4055_BM	Chr1	Mut	1520480	1520831	Ler	Col/Ler
4055_BM	Chr5	Mut	2305684	2306273	Col/Ler	Col
4055_BM	Chr1	Mut	2348057	2350304	Col/Ler	Ler
4055_BM	Chr1	Mut	3146743	3147036	Ler	Col/Ler
4055_BM	Chr3	Mut	2849342	2852501	Col	Col/Ler
4055_BM	Chr2	Mut	8282067	8293607	Ler	Col/Ler
4055_BM	Chr1	Mut	3933018	4002000	Col/Ler	Ler
4055_BM	Chr3	Mut	3577363	3578690	Col/Ler	Col
4055_BM	Chr5	Mut	3933074	3987731	Col	Col/Ler
4055_BM	Chr1	Mut	4566930	4569804	Ler	Col/Ler
4055_BM	Chr5	Mut	4357810	4358746	Col/Ler	Col
4055_BM	Chr5	Mut	4569566	4572144	Col	Col/Ler
4055_BM	Chr1	Mut	5116528	5125595	Col/Ler	Ler
4055_BM	Chr3	Mut	5005764	5008583	Col	Col/Ler
4055_BM	Chr5	Mut	6198288	6198290	Col/Ler	Ler
4055_BM	Chr5	Mut	6408237	6412883	Ler	Col/Ler
4055_BM	Chr2	Mut	10863308	10863533	Col/Ler	Ler
4055_BM	Chr1	Mut	7109604	7110654	Ler	Col/Ler
4055_BM	Chr1	Mut	7342481	7343546	Col/Ler	Col
4055_BM	Chr1	Mut	7484303	7486453	Col	Col/Ler
4055_BM	Chr5	Mut	7175000	7175268	Col/Ler	Col
4055_BM	Chr1	Mut	8056102	8056883	Col/Ler	Col
4055_BM	Chr1	Mut	8325803	8325810	Col	Col/Ler
4055_BM	Chr3	Mut	6464345	6465778	Col/Ler	Col
4055_BM	Chr5	Mut	7848000	7850325	Col	Col/Ler
4055_BM	Chr3	Mut	6806693	6807628	Col	Col/Ler
4055_BM	Chr2	Mut	12152497	12154421	Ler	Col/Ler
4055_BM	Chr1	Mut	9891816	9895488	Col/Ler	Ler
4055_BM	Chr3	Mut	7678723	7679766	Col/Ler	Col
4055_BM	Chr3	Mut	8061884	8064584	Col	Col/Ler
4055_BM	Chr5	Mut	15563136	15563425	Col/Ler	Ler
4055_BM	Chr5	Mut	16297517	16298423	Ler	Col/Ler
4055_BM	Chr2	Mut	13900000	13901075	Col/Ler	Ler
4055_BM	Chr5	Mut	16607016	16607717	Col/Ler	Col
4055_BM	Chr5	Mut	16856108	16857172	Col	Col/Ler
4055_BM	Chr5	Mut	17675000	17675622	Col/Ler	Ler
4055_BM	Chr2	Mut	14827555	14840285	Ler	Col/Ler
4055_BM	Chr1	Mut	19876087	19876590	Ler	Col/Ler
4055_BM	Chr5	Mut	20727402	20748374	Ler	Col/Ler
4055_BM	Chr1	Mut	23341708	23342848	Col/Ler	Col
4055_BM	Chr1	Mut	23951475	23951625	Col	Col/Ler
4055_BM	Chr5	Mut	22929310	22933836	Col/Ler	Col
4055_BM	Chr5	Mut	23125000	23219077	Col	Ler
4055_BM	Chr2	Mut	17625000	17626834	Col/Ler	Ler
4055_BM	Chr2	Mut	18123000	18125010	Ler	Col/Ler
4055_BM	Chr2	Mut	18500000	18500018	Col/Ler	Ler
4055_BM	Chr1	Mut	28504480	28504651	Col/Ler	Col
4055_BM	Chr2	Mut	19012339	19013900	Ler	Col/Ler
4055_BM	Chr5	Mut	25797065	25798294	Ler	Col/Ler
4055_BM	Chr1	Mut	29310351	29311601	Col	Col/Ler
4055_BM	Chr5	Mut	26276180	26277706	Col/Ler	Ler
4055_BM	Chr1	Mut	29473455	29477000	Col/Ler	Ler
4055_BM	Chr5	Mut	26535965	26536996	Ler	Col/Ler
4055_BN	Chr2	WT	728540	738920	Col	Col/Ler
4055_BN	Chr1	WT	6400000	6403780	Col/Ler	Ler
4055_BN	Chr1	WT	8448000	8465804	Ler	Col/Ler
4055_BN	Chr5	WT	17338971	17339111	Ler	Col/Ler
4055_BO	Chr5	WT	2357159	2358077	Ler	Col/Ler
4055_BO	Chr3	WT	9030445	9033624	Col/Ler	Col
4055_BQ	Chr1	WT	7350000	7352395	Col/Ler	Col
4055_BQ	Chr1	WT	7748000	7775538	Col	Col/Ler
4055_BQ	Chr5	WT	8106909	8108936	Col	Col/Ler
4055_BQ	Chr2	WT	6725000	6728960	Col/Ler	Ler
4055_BQ	Chr3	WT	15980942	15981004	Col	Col/Ler
4055_BR	Chr5	WT	2351428	2352665	Ler	Col/Ler
4055_BR	Chr1	WT	4181750	4182597	Col	Col/Ler
4055_BR	Chr4	WT	5405607	5405749	Col	Col/Ler
4055_BR	Chr5	WT	7228689	7229366	Col/Ler	Col
4055_BR	Chr2	WT	7368376	7368478	Ler	Col/Ler
4055_BR	Chr1	WT	16128552	16130037	Col/Ler	Col
4055_BR	Chr4	WT	9350000	9351398	Col/Ler	Ler
4055_BR	Chr3	WT	22758438	22758960	Col	Col/Ler
4055_BS	Chr1	Mut	200000	207856	Col/Ler	Ler
4055_BS	Chr3	Mut	398000	401321	Col	Col/Ler
4055_BS	Chr5	Mut	576637	577714	Ler	Col/Ler
4055_BS	Chr2	Mut	583355	584278	Col/Ler	Ler
4055_BS	Chr1	Mut	858097	922673	Ler	Col/Ler
4055_BS	Chr4	Mut	5840135	5840264	Ler	Col/Ler
4055_BS	Chr4	Mut	12374490	12374792	Col/Ler	Col
4055_BS	Chr4	Mut	15631586	15631933	Col	Col/Ler
4055_BS	Chr4	Mut	15870989	15875623	Col/Ler	Col
4055_BS	Chr4	Mut	17359954	17361281	Col	Col/Ler
4055_BS	Chr3	Mut	823546	823908	Col/Ler	Col
4055_BS	Chr3	Mut	971659	972807	Col	Col/Ler
4055_BS	Chr5	Mut	1381884	1383480	Col/Ler	Col
4055_BS	Chr3	Mut	2150000	2151083	Col/Ler	Col
4055_BS	Chr5	Mut	2734677	2734811	Col	Col/Ler
4055_BS	Chr3	Mut	2515846	2516272	Col	Col/Ler
4055_BS	Chr5	Mut	2988158	2991648	Col/Ler	Ler
4055_BS	Chr5	Mut	4163047	4165060	Ler	Col/Ler
4055_BS	Chr3	Mut	3949403	3950979	Col/Ler	Col
4055_BS	Chr2	Mut	9719744	9720822	Ler	Col/Ler
4055_BS	Chr3	Mut	5203184	5228158	Col	Col/Ler
4055_BS	Chr5	Mut	6036783	6037338	Col/Ler	Ler
4055_BS	Chr1	Mut	7004559	7004862	Col/Ler	Col
4055_BS	Chr3	Mut	5706714	5706719	Col/Ler	Col
4055_BS	Chr1	Mut	9074479	9077009	Col	Col/Ler
4055_BS	Chr1	Mut	10146139	10146746	Col/Ler	Col
4055_BS	Chr2	Mut	13127258	13141214	Col/Ler	Ler
4055_BS	Chr1	Mut	12711082	12711345	Col	Col/Ler
4055_BS	Chr3	Mut	9047604	9047735	Col	Col/Ler
4055_BS	Chr1	Mut	16659572	16659612	Col/Ler	Col
4055_BS	Chr3	Mut	9926147	9929214	Col/Ler	Col
4055_BS	Chr2	Mut	15157489	15165561	Ler	Col/Ler
4055_BS	Chr3	Mut	17929858	17930822	Col	Col/Ler
4055_BS	Chr5	Mut	20232182	20232261	Ler	Col/Ler
4055_BS	Chr1	Mut	20620111	20622218	Col	Col/Ler
4055_BS	Chr5	Mut	21819364	21820804	Col/Ler	Col
4055_BS	Chr5	Mut	22067682	22068404	Col	Col/Ler
4055_BS	Chr1	Mut	23518194	23521267	Col/Ler	Col
4055_BS	Chr3	Mut	19750000	19750681	Col/Ler	Col
4055_BS	Chr5	Mut	22772043	22772313	Col/Ler	Ler
4055_BS	Chr1	Mut	24964459	24972205	Col	Col/Ler
4055_BS	Chr2	Mut	17498656	17499431	Col/Ler	Col
4055_BS	Chr5	Mut	23758010	23758760	Ler	Col/Ler
4055_BS	Chr3	Mut	20772777	20773036	Col	Col/Ler
4055_BS	Chr2	Mut	17998000	18003487	Col	Col/Ler
4055_BS	Chr5	Mut	24859007	24861898	Col/Ler	Ler
4055_BS	Chr2	Mut	18957832	18957944	Col/Ler	Col
4055_BS	Chr5	Mut	26039348	26042967	Ler	Col/Ler
4055_BS	Chr2	Mut	19308497	19320501	Col	Col/Ler
4055_BS	Chr1	Mut	29425440	29427930	Col/Ler	Col
4055_BS	Chr1	Mut	30341174	30343024	Col	Col/Ler
4055_BT	Chr1	Mut	116183	117511	Col	Col/Ler
4055_BT	Chr3	Mut	121525	122493	Col/Ler	Ler
4055_BT	Chr4	Mut	609419	609526	Col	Col/Ler
4055_BT	Chr4	Mut	5434587	5434592	Col/Ler	Ler
4055_BT	Chr4	Mut	6819258	6821141	Ler	Col/Ler
4055_BT	Chr4	Mut	12570094	12570099	Col/Ler	Col
4055_BT	Chr4	Mut	13135823	13137346	Col	Col/Ler
4055_BT	Chr4	Mut	14925000	14931665	Col/Ler	Ler
4055_BT	Chr4	Mut	15274371	15276406	Ler	Col/Ler
4055_BT	Chr4	Mut	16180550	16181040	Col/Ler	Col
4055_BT	Chr4	Mut	17857479	17859947	Col	Col/Ler
4055_BT	Chr4	Mut	18478632	18479135	Col/Ler	Col
4055_BT	Chr1	Mut	1467780	1468650	Col/Ler	Ler
4055_BT	Chr3	Mut	1460781	1467556	Ler	Col/Ler
4055_BT	Chr1	Mut	1844290	1845248	Ler	Col/Ler
4055_BT	Chr3	Mut	1907138	1910317	Col/Ler	Col
4055_BT	Chr1	Mut	3026623	3027590	Col/Ler	Col
4055_BT	Chr1	Mut	4740751	4740890	Col	Col/Ler
4055_BT	Chr3	Mut	3903637	3905200	Col	Col/Ler
4055_BT	Chr5	Mut	4734285	4734611	Col	Col/Ler
4055_BT	Chr2	Mut	9645751	9646571	Ler	Col/Ler
4055_BT	Chr1	Mut	6625000	6625801	Col/Ler	Col
4055_BT	Chr1	Mut	7241276	7249329	Col	Col/Ler
4055_BT	Chr2	Mut	11142005	11145166	Col/Ler	Col
4055_BT	Chr1	Mut	8345334	8346100	Col/Ler	Ler
4055_BT	Chr1	Mut	8976678	8985456	Ler	Col/Ler
4055_BT	Chr1	Mut	9043388	9043847	Col/Ler	Col
4055_BT	Chr1	Mut	9128609	9129686	Col	Col/Ler
4055_BT	Chr5	Mut	9427156	9432252	Col/Ler	Ler
4055_BT	Chr1	Mut	10485434	10485634	Col/Ler	Ler
4055_BT	Chr2	Mut	13343881	13345463	Col	Col/Ler
4055_BT	Chr1	Mut	17254093	17254591	Ler	Col/Ler
4055_BT	Chr5	Mut	19337574	19338622	Ler	Col/Ler
4055_BT	Chr3	Mut	17891761	17892546	Col/Ler	Col
4055_BT	Chr2	Mut	16057313	16058825	Col/Ler	Ler
4055_BT	Chr1	Mut	21725000	21725636	Col/Ler	Col
4055_BT	Chr5	Mut	21334652	21335791	Col/Ler	Ler
4055_BT	Chr1	Mut	22617541	22617728	Col	Col/Ler
4055_BT	Chr3	Mut	18958345	18958602	Col	Col/Ler
4055_BT	Chr3	Mut	19000000	19000519	Col/Ler	Ler
4055_BT	Chr3	Mut	19409443	19411833	Ler	Col/Ler
4055_BT	Chr1	Mut	25836962	25839032	Col/Ler	Ler
4055_BT	Chr1	Mut	26175633	26178085	Ler	Col/Ler
4055_BT	Chr1	Mut	26612845	26617345	Col/Ler	Col
4055_BT	Chr1	Mut	27201412	27202348	Col	Col/Ler
4055_BT	Chr5	Mut	24856081	24859007	Ler	Col/Ler
4055_BT	Chr1	Mut	28025000	28030230	Col/Ler	Col
4055_BT	Chr3	Mut	21760782	21762106	Col/Ler	Col
4055_BT	Chr5	Mut	26173024	26173378	Col/Ler	Ler
4055_BT	Chr5	Mut	26425753	26425826	Ler	Col/Ler
4055_BT	Chr3	Mut	23344521	23346086	Col	Col/Ler
4055_BV	Chr1	Mut	164474	165059	Ler	Col/Ler
4055_BV	Chr3	Mut	328777	331117	Col/Ler	Col
4055_BV	Chr2	Mut	375000	375007	Col/Ler	Ler
4055_BV	Chr4	Mut	6770256	6771075	Ler	Col/Ler
4055_BV	Chr4	Mut	9403687	9404010	Col/Ler	Ler
4055_BV	Chr4	Mut	12416128	12417482	Ler	Col/Ler
4055_BV	Chr4	Mut	14925000	14931665	Col/Ler	Ler
4055_BV	Chr4	Mut	15598786	15601391	Ler	Col/Ler
4055_BV	Chr4	Mut	16022018	16022828	Col/Ler	Ler
4055_BV	Chr4	Mut	16672584	16674834	Ler	Col/Ler
4055_BV	Chr4	Mut	18350000	18361974	Col/Ler	Ler
4055_BV	Chr5	Mut	1800000	1800511	Col/Ler	Col
4055_BV	Chr3	Mut	1501115	1505418	Col	Col/Ler
4055_BV	Chr1	Mut	1978171	1979865	Col/Ler	Ler
4055_BV	Chr1	Mut	2284235	2284710	Ler	Col/Ler
4055_BV	Chr3	Mut	2222578	2223149	Col/Ler	Ler
4055_BV	Chr1	Mut	2662258	2662417	Col/Ler	Col
4055_BV	Chr2	Mut	7125584	7135919	Ler	Col/Ler
4055_BV	Chr5	Mut	2823000	2838442	Col	Col/Ler
4055_BV	Chr5	Mut	3182730	3182930	Col/Ler	Col
4055_BV	Chr5	Mut	3436276	3437528	Col	Col/Ler
4055_BV	Chr2	Mut	9533437	9533643	Col/Ler	Ler
4055_BV	Chr5	Mut	4902796	4904239	Col/Ler	Ler
4055_BV	Chr3	Mut	4342894	4344146	Ler	Col/Ler
4055_BV	Chr3	Mut	5228303	5239186	Col/Ler	Ler
4055_BV	Chr2	Mut	10796669	10798250	Ler	Col/Ler
4055_BV	Chr1	Mut	7748000	7775538	Col	Col/Ler
4055_BV	Chr1	Mut	7989861	7989991	Col/Ler	Col
4055_BV	Chr3	Mut	6422714	6423373	Ler	Col/Ler
4055_BV	Chr5	Mut	8164871	8165563	Ler	Col/Ler
4055_BV	Chr3	Mut	6867572	6869278	Col/Ler	Col
4055_BV	Chr1	Mut	10262630	10264058	Col	Col/Ler
4055_BV	Chr3	Mut	7866523	7867266	Col	Col/Ler
4055_BV	Chr5	Mut	14998032	14998033	Col/Ler	Col
4055_BV	Chr3	Mut	8224225	8224262	Col/Ler	Col
4055_BV	Chr3	Mut	8323000	8467286	Col	Col/Ler
4055_BV	Chr1	Mut	12500000	12501846	Col/Ler	Ler
4055_BV	Chr5	Mut	16963791	16964080	Col	Col/Ler
4055_BV	Chr2	Mut	14566059	14566506	Col/Ler	Col
4055_BV	Chr5	Mut	18738849	18739515	Col/Ler	Ler
4055_BV	Chr5	Mut	19137166	19139715	Ler	Col/Ler
4055_BV	Chr3	Mut	17481029	17481489	Col/Ler	Col
4055_BV	Chr3	Mut	18211293	18211402	Col	Col/Ler
4055_BV	Chr2	Mut	16200657	16200899	Col	Col/Ler
4055_BV	Chr2	Mut	16705921	16709562	Col/Ler	Ler
4055_BV	Chr5	Mut	23158346	23214138	Col/Ler	Col
4055_BV	Chr2	Mut	17490902	17497065	Ler	Col/Ler
4055_BV	Chr1	Mut	28005528	28006815	Ler	Col/Ler
4055_BV	Chr5	Mut	25236808	25239365	Col	Col/Ler
4055_BV	Chr1	Mut	28456198	28511467	Col/Ler	Ler
4055_BV	Chr3	Mut	21863618	21863627	Col/Ler	Ler
4055_BV	Chr2	Mut	18849338	18849412	Col/Ler	Ler
4055_BV	Chr1	Mut	28826681	28830467	Ler	Col/Ler
4055_BV	Chr3	Mut	22788227	22789228	Ler	Col/Ler
4055_BV	Chr1	Mut	29275000	29308227	Col/Ler	Ler
4055_BW	Chr2	Mut	300000	303366	Col/Ler	Ler
4055_BW	Chr1	Mut	761468	762201	Ler	Col/Ler
4055_BW	Chr1	Mut	926694	986719	Col/Ler	Col
4055_BW	Chr3	Mut	849586	850136	Col/Ler	Col
4055_BW	Chr4	Mut	6701942	6705414	Col	Col/Ler
4055_BW	Chr4	Mut	8091483	8091492	Col/Ler	Col
4055_BW	Chr4	Mut	8875711	8876358	Col	Col/Ler
4055_BW	Chr4	Mut	10250000	10251288	Col/Ler	Ler
4055_BW	Chr4	Mut	11662426	11663824	Ler	Col/Ler
4055_BW	Chr4	Mut	12495680	12496360	Col/Ler	Ler
4055_BW	Chr4	Mut	13900850	13900973	Ler	Col/Ler
4055_BW	Chr4	Mut	14943341	14943550	Col/Ler	Ler
4055_BW	Chr4	Mut	15212186	15212436	Ler	Col/Ler
4055_BW	Chr4	Mut	16340255	16340851	Col/Ler	Ler
4055_BW	Chr4	Mut	17618780	17618849	Ler	Col/Ler
4055_BW	Chr4	Mut	18188405	18188408	Col/Ler	Col
4055_BW	Chr2	Mut	2071438	2074153	Ler	Col/Ler
4055_BW	Chr2	Mut	6525000	6526333	Col/Ler	Ler
4055_BW	Chr1	Mut	3541089	3543898	Col	Col/Ler
4055_BW	Chr1	Mut	3950000	4028320	Col/Ler	Ler
4055_BW	Chr5	Mut	3875000	3881347	Col/Ler	Ler
4055_BW	Chr3	Mut	3601171	3601376	Col	Col/Ler
4055_BW	Chr5	Mut	4141559	4142404	Ler	Col/Ler
4055_BW	Chr1	Mut	4694570	4709570	Ler	Col/Ler
4055_BW	Chr1	Mut	4857245	4859205	Col/Ler	Col
4055_BW	Chr5	Mut	4677312	4680288	Col/Ler	Col
4055_BW	Chr1	Mut	5070376	5116659	Col	Col/Ler
4055_BW	Chr5	Mut	4873000	4877059	Col	Col/Ler
4055_BW	Chr5	Mut	4983689	4983721	Col/Ler	Ler
4055_BW	Chr2	Mut	10012081	10012221	Ler	Col/Ler
4055_BW	Chr3	Mut	5497615	5497848	Col/Ler	Ler
4055_BW	Chr1	Mut	7150000	7152566	Col/Ler	Ler
4055_BW	Chr5	Mut	7785756	7791477	Ler	Col/Ler
4055_BW	Chr5	Mut	8100000	8106909	Col/Ler	Ler
4055_BW	Chr3	Mut	6859028	6859493	Ler	Col/Ler
4055_BW	Chr2	Mut	12997559	12997639	Col/Ler	Col
4055_BW	Chr1	Mut	10757010	10757240	Ler	Col/Ler
4055_BW	Chr2	Mut	13339652	13340348	Col	Col/Ler
4055_BW	Chr2	Mut	13994636	13994672	Col/Ler	Col
4055_BW	Chr3	Mut	10995663	10997802	Col/Ler	Ler
4055_BW	Chr5	Mut	18573880	18575078	Ler	Col/Ler
4055_BW	Chr5	Mut	19156069	19158701	Col/Ler	Col
4055_BW	Chr1	Mut	20313238	20315524	Col/Ler	Ler
4055_BW	Chr2	Mut	15503117	15503178	Col	Col/Ler
4055_BW	Chr3	Mut	19566544	19567270	Ler	Col/Ler
4055_BW	Chr1	Mut	24957103	24964459	Ler	Col/Ler
4055_BW	Chr2	Mut	17342568	17357006	Col/Ler	Ler
4055_BW	Chr1	Mut	25652285	25656206	Col/Ler	Ler
4055_BW	Chr5	Mut	23221378	23223775	Col	Col/Ler
4055_BW	Chr5	Mut	23355820	23355960	Col/Ler	Ler
4055_BW	Chr5	Mut	24068963	24069399	Ler	Col/Ler
4055_BW	Chr2	Mut	18194693	18195088	Ler	Col/Ler
4055_BW	Chr1	Mut	27344070	27346312	Ler	Col/Ler
4055_BW	Chr1	Mut	28176937	28181105	Col/Ler	Ler
4055_BW	Chr3	Mut	21736700	21738096	Col/Ler	Col
4055_BW	Chr3	Mut	21908719	21911413	Col	Col/Ler
4055_BW	Chr3	Mut	22342292	22349167	Col/Ler	Col
4055_BW	Chr1	Mut	29067148	29067939	Ler	Col/Ler
4055_BW	Chr2	Mut	19205183	19214504	Col/Ler	Ler
4055_BW	Chr5	Mut	26496101	26498160	Col/Ler	Col
4055_BW	Chr5	Mut	26602950	26604232	Col	Col/Ler
4055_BX	Chr2	WT	413155	414466	Col/Ler	Col
4055_BX	Chr5	WT	5901845	5902571	Col	Col/Ler
4055_BX	Chr1	WT	8985456	8986062	Ler	Col/Ler
4055_BX	Chr5	WT	9225785	9227925	Col/Ler	Ler
4055_BX	Chr1	WT	17090388	17091335	Col/Ler	Col
4055_BX	Chr3	WT	17553806	17554186	Col	Col/Ler
4055_BX	Chr5	WT	21366812	21366939	Ler	Col/Ler
4055_BX	Chr3	WT	22795835	22795875	Col/Ler	Ler
4055_BX	Chr4	WT	18063788	18066018	Col	Col/Ler
4055_BY	Chr1	WT	483188	523868	Col/Ler	Ler
4055_BY	Chr3	WT	861084	865775	Col/Ler	Col
4055_BY	Chr2	WT	7984398	7985397	Ler	Col/Ler
4055_BY	Chr5	WT	16124796	16126561	Col/Ler	Col
4055_BY	Chr5	WT	26476320	26476985	Col	Col/Ler
4055_BY	Chr4	WT	18177274	18178128	Col/Ler	Col
4055_BY	Chr1	WT	29881671	29887224	Ler	Col/Ler
4055_BZ	Chr5	WT	2970412	2971903	Col/Ler	Ler
4055_BZ	Chr1	WT	3973000	4030377	Col	Col/Ler
4055_BZ	Chr2	WT	1363031	1363207	Ler	Col/Ler
4055_BZ	Chr3	WT	6000000	6000018	Col/Ler	Ler
4055_BZ	Chr5	WT	13859386	13860858	Ler	Col/Ler
4055_BZ	Chr4	WT	10950000	10956922	Col/Ler	Ler
4055_BZ	Chr2	WT	12957186	12957754	Col/Ler	Ler
4055_BZ	Chr3	WT	18796162	18797009	Ler	Col/Ler
4055_BZ	Chr2	WT	18379521	18382443	Ler	Col/Ler
4055_BZ	Chr3	WT	22439905	22440529	Col/Ler	Ler
4055_C	Chr3	Mut	100000	101084	Col/Ler	Col
4055_C	Chr5	Mut	342423	342936	Col/Ler	Col
4055_C	Chr2	Mut	478598	478962	Col/Ler	Ler
4055_C	Chr4	Mut	6991680	6992374	Ler	Col/Ler
4055_C	Chr4	Mut	7948354	7948456	Col/Ler	Ler
4055_C	Chr4	Mut	9664625	9664748	Ler	Col/Ler
4055_C	Chr4	Mut	11450000	11450465	Col/Ler	Ler
4055_C	Chr4	Mut	12428372	12429415	Ler	Col/Ler
4055_C	Chr4	Mut	14249473	14249546	Col/Ler	Col
4055_C	Chr4	Mut	14823000	14827204	Col	Col/Ler
4055_C	Chr4	Mut	15491240	15492280	Col/Ler	Col
4055_C	Chr4	Mut	16900912	16902518	Col	Col/Ler
4055_C	Chr3	Mut	1337615	1341200	Col	Col/Ler
4055_C	Chr5	Mut	1784268	1784331	Col	Col/Ler
4055_C	Chr5	Mut	2410394	2410875	Col/Ler	Col
4055_C	Chr3	Mut	2520825	2520957	Col/Ler	Ler
4055_C	Chr2	Mut	7776879	7784423	Ler	Col/Ler
4055_C	Chr3	Mut	3309571	3310638	Ler	Col/Ler
4055_C	Chr3	Mut	3424487	3426498	Col/Ler	Col
4055_C	Chr3	Mut	3730322	3738645	Col	Col/Ler
4055_C	Chr1	Mut	4622544	4627000	Col/Ler	Ler
4055_C	Chr5	Mut	5748000	5750033	Col	Col/Ler
4055_C	Chr1	Mut	6227484	6228088	Ler	Col/Ler
4055_C	Chr2	Mut	10928401	10928404	Col/Ler	Col
4055_C	Chr2	Mut	11217065	11222557	Col	Col/Ler
4055_C	Chr1	Mut	9795318	9797952	Col/Ler	Col
4055_C	Chr1	Mut	10477704	10477906	Col	Col/Ler
4055_C	Chr5	Mut	14226709	14229968	Col/Ler	Col
4055_C	Chr1	Mut	12899763	12899976	Col/Ler	Ler
4055_C	Chr1	Mut	18773000	18776595	Ler	Col/Ler
4055_C	Chr1	Mut	19048837	19049234	Col/Ler	Ler
4055_C	Chr3	Mut	16621922	16622423	Col/Ler	Col
4055_C	Chr3	Mut	17544532	17545431	Col	Col/Ler
4055_C	Chr5	Mut	20023000	20025507	Col	Col/Ler
4055_C	Chr5	Mut	20495367	20495566	Col/Ler	Ler
4055_C	Chr2	Mut	16720341	16722602	Col/Ler	Col
4055_C	Chr2	Mut	17123000	17130436	Col	Col/Ler
4055_C	Chr5	Mut	22816931	22822826	Ler	Col/Ler
4055_C	Chr3	Mut	19923313	19924585	Col/Ler	Ler
4055_C	Chr3	Mut	20374019	20374474	Ler	Col/Ler
4055_C	Chr5	Mut	24597444	24599707	Col/Ler	Col
4055_C	Chr1	Mut	27398000	27400641	Ler	Col/Ler
4055_C	Chr2	Mut	18195888	18196366	Col/Ler	Col
4055_C	Chr3	Mut	22198471	22199576	Col/Ler	Col
4055_C	Chr3	Mut	22924481	22927240	Col	Col/Ler
4055_CA	Chr2	WT	935727	935788	Ler	Col/Ler
4055_CA	Chr3	WT	7660504	7660686	Ler	Col/Ler
4055_CA	Chr1	WT	11139910	11140273	Ler	Col/Ler
4055_CA	Chr4	WT	8425000	8425364	Col/Ler	Ler
4055_CA	Chr5	WT	16070198	16070214	Col/Ler	Ler
4055_CA	Chr4	WT	11374252	11375429	Ler	Col/Ler
4055_CA	Chr2	WT	16576646	16577138	Col/Ler	Col
4055_CA	Chr5	WT	24956332	24956771	Ler	Col/Ler
4055_CA	Chr3	WT	20358311	20360541	Col/Ler	Ler
4055_CB	Chr3	WT	2423000	2425988	Ler	Col/Ler
4055_CB	Chr4	WT	5157230	5158946	Ler	Col/Ler
4055_CB	Chr2	WT	2248000	2256804	Col	Col/Ler
4055_CB	Chr3	WT	8276683	8276684	Col/Ler	Ler
4055_CB	Chr3	WT	8777541	8779197	Ler	Col/Ler
4055_CB	Chr4	WT	7243257	7243485	Col/Ler	Col
4055_CB	Chr5	WT	15639762	15640577	Col	Col/Ler
4055_CB	Chr3	WT	14685842	14686086	Col/Ler	Col
4055_CB	Chr5	WT	19154901	19155544	Col/Ler	Col
4055_CB	Chr2	WT	14103452	14105364	Col/Ler	Col
4055_CB	Chr2	WT	15631145	15631270	Col	Col/Ler
4055_CC	Chr1	Mut	173000	176501	Ler	Col/Ler
4055_CC	Chr1	Mut	325000	371972	Col/Ler	Ler
4055_CC	Chr3	Mut	644017	645997	Ler	Col/Ler
4055_CC	Chr2	Mut	660952	662022	Col	Col/Ler
4055_CC	Chr1	Mut	858097	922673	Ler	Col/Ler
4055_CC	Chr4	Mut	1004657	1005408	Col/Ler	Ler
4055_CC	Chr4	Mut	7310416	7311481	Ler	Col/Ler
4055_CC	Chr4	Mut	7625503	7625506	Col/Ler	Ler
4055_CC	Chr4	Mut	8984402	8984560	Ler	Col/Ler
4055_CC	Chr4	Mut	14725000	14726804	Col/Ler	Ler
4055_CC	Chr4	Mut	15061589	15062328	Ler	Col/Ler
4055_CC	Chr4	Mut	17400000	17401850	Col/Ler	Ler
4055_CC	Chr1	Mut	1497234	1497297	Col/Ler	Col
4055_CC	Chr1	Mut	2619464	2622605	Col	Col/Ler
4055_CC	Chr1	Mut	3506978	3517334	Col/Ler	Col
4055_CC	Chr1	Mut	3709739	3712388	Col	Col/Ler
4055_CC	Chr1	Mut	4781548	4783467	Col/Ler	Ler
4055_CC	Chr3	Mut	4084150	4086996	Col/Ler	Ler
4055_CC	Chr2	Mut	9566945	9566970	Col/Ler	Col
4055_CC	Chr3	Mut	4734487	4734759	Ler	Col/Ler
4055_CC	Chr1	Mut	6334829	6336400	Ler	Col/Ler
4055_CC	Chr3	Mut	5659489	5660947	Col/Ler	Ler
4055_CC	Chr2	Mut	11251015	11251245	Col	Col/Ler
4055_CC	Chr5	Mut	8554733	8560992	Col	Col/Ler
4055_CC	Chr3	Mut	7198000	7200682	Ler	Col/Ler
4055_CC	Chr5	Mut	9313837	9316962	Col/Ler	Ler
4055_CC	Chr5	Mut	10262208	10262596	Ler	Col/Ler
4055_CC	Chr1	Mut	10525000	10528454	Col/Ler	Col
4055_CC	Chr5	Mut	15060079	15060090	Col/Ler	Ler
4055_CC	Chr3	Mut	9782172	9782290	Col/Ler	Ler
4055_CC	Chr5	Mut	21201686	21201941	Ler	Col/Ler
4055_CC	Chr1	Mut	21650348	21650896	Col	Col/Ler
4055_CC	Chr5	Mut	22019148	22020684	Col/Ler	Col
4055_CC	Chr1	Mut	24709195	24711109	Col/Ler	Col
4055_CC	Chr3	Mut	19675678	19676949	Ler	Col/Ler
4055_CC	Chr1	Mut	25550178	25555635	Col	Col/Ler
4055_CC	Chr2	Mut	17725000	17726467	Col/Ler	Ler
4055_CC	Chr5	Mut	24051215	24051687	Col	Col/Ler
4055_CC	Chr3	Mut	21238091	21240517	Col/Ler	Ler
4055_CC	Chr1	Mut	28195218	28195584	Col/Ler	Ler
4055_CC	Chr1	Mut	28367424	28367935	Ler	Col/Ler
4055_CC	Chr2	Mut	19209284	19209755	Ler	Col/Ler
4055_CC	Chr5	Mut	26265168	26265172	Col/Ler	Ler
4055_CC	Chr2	Mut	19300000	19300834	Col/Ler	Ler
4055_CC	Chr2	Mut	19460557	19467401	Ler	Col/Ler
4055_CC	Chr1	Mut	30390534	30390677	Col/Ler	Col
4055_CD	Chr1	Mut	267925	267982	Col	Col/Ler
4055_CD	Chr4	Mut	9256498	9259187	Col/Ler	Ler
4055_CD	Chr4	Mut	10573146	10573479	Ler	Col/Ler
4055_CD	Chr4	Mut	13375000	13376418	Col/Ler	Ler
4055_CD	Chr4	Mut	14729871	14730241	Ler	Col/Ler
4055_CD	Chr4	Mut	14910850	14911401	Col/Ler	Ler
4055_CD	Chr4	Mut	18130273	18131340	Ler	Col/Ler
4055_CD	Chr1	Mut	1568423	1568523	Col/Ler	Col
4055_CD	Chr2	Mut	1447463	1447501	Col/Ler	Col
4055_CD	Chr2	Mut	9436787	9439098	Col	Col/Ler
4055_CD	Chr3	Mut	4507012	4507612	Ler	Col/Ler
4055_CD	Chr1	Mut	6356132	6359187	Col	Col/Ler
4055_CD	Chr5	Mut	6015711	6015822	Col/Ler	Ler
4055_CD	Chr1	Mut	6882947	6883276	Col/Ler	Col
4055_CD	Chr1	Mut	7380087	7381932	Col	Col/Ler
4055_CD	Chr1	Mut	7904259	7904383	Col/Ler	Ler
4055_CD	Chr2	Mut	11775000	11775667	Col/Ler	Ler
4055_CD	Chr2	Mut	12048000	12124196	Ler	Col/Ler
4055_CD	Chr5	Mut	8382400	8382482	Ler	Col/Ler
4055_CD	Chr5	Mut	9015384	9017026	Col/Ler	Col
4055_CD	Chr1	Mut	9974829	9975089	Ler	Col/Ler
4055_CD	Chr2	Mut	12940503	12944376	Col/Ler	Col
4055_CD	Chr1	Mut	17420371	17422372	Col/Ler	Col
4055_CD	Chr1	Mut	18227749	18228208	Col	Col/Ler
4055_CD	Chr1	Mut	19826517	19826715	Col/Ler	Col
4055_CD	Chr3	Mut	17950000	17950367	Col/Ler	Ler
4055_CD	Chr3	Mut	18279636	18279768	Ler	Col/Ler
4055_CD	Chr1	Mut	20856385	20857931	Col	Col/Ler
4055_CD	Chr5	Mut	21050691	21051069	Col	Col/Ler
4055_CD	Chr3	Mut	18600000	18618720	Col/Ler	Col
4055_CD	Chr1	Mut	22170154	22170814	Col/Ler	Col
4055_CD	Chr2	Mut	16609910	16611286	Col	Col/Ler
4055_CD	Chr1	Mut	23515313	23515554	Col	Col/Ler
4055_CD	Chr1	Mut	24111141	24111346	Col/Ler	Col
4055_CD	Chr5	Mut	22700000	22703671	Col/Ler	Ler
4055_CD	Chr1	Mut	24898000	24900945	Col	Col/Ler
4055_CD	Chr2	Mut	17163429	17164536	Col/Ler	Col
4055_CD	Chr1	Mut	25372221	25372326	Col/Ler	Col
4055_CD	Chr5	Mut	23367341	23367861	Ler	Col/Ler
4055_CD	Chr1	Mut	26807662	26808962	Col	Col/Ler
4055_CD	Chr2	Mut	18260876	18261853	Col	Col/Ler
4055_CD	Chr1	Mut	27640031	27640058	Col/Ler	Col
4055_CD	Chr1	Mut	28448000	28454138	Col	Col/Ler
4055_CD	Chr3	Mut	21831079	21832166	Col	Col/Ler
4055_CD	Chr3	Mut	22294395	22297619	Col/Ler	Col
4055_CE	Chr3	Mut	392044	394565	Col/Ler	Col
4055_CE	Chr1	Mut	473429	485242	Col/Ler	Col
4055_CE	Chr1	Mut	858097	926694	Col	Col/Ler
4055_CE	Chr4	Mut	10055146	10057426	Col/Ler	Ler
4055_CE	Chr4	Mut	13793924	13823571	Ler	Col/Ler
4055_CE	Chr4	Mut	14100784	14102477	Col/Ler	Col
4055_CE	Chr4	Mut	14931665	14939500	Col	Col/Ler
4055_CE	Chr4	Mut	15957912	15958042	Col/Ler	Col
4055_CE	Chr4	Mut	16561014	16561886	Col	Col/Ler
4055_CE	Chr4	Mut	17043611	17043820	Col/Ler	Col
4055_CE	Chr4	Mut	17185139	17194742	Col	Col/Ler
4055_CE	Chr4	Mut	18385893	18388648	Col/Ler	Ler
4055_CE	Chr4	Mut	18453744	18454334	Ler	Col/Ler
4055_CE	Chr5	Mut	1381527	1381884	Ler	Col/Ler
4055_CE	Chr1	Mut	1529106	1529294	Col/Ler	Col
4055_CE	Chr2	Mut	2117860	2126276	Col	Col/Ler
4055_CE	Chr5	Mut	1976997	1977712	Col/Ler	Col
4055_CE	Chr3	Mut	1608200	1610407	Col	Col/Ler
4055_CE	Chr3	Mut	2375000	2375828	Col/Ler	Ler
4055_CE	Chr1	Mut	2871929	2874286	Col	Col/Ler
4055_CE	Chr5	Mut	3987650	3987731	Col	Col/Ler
4055_CE	Chr3	Mut	3956505	3958664	Ler	Col/Ler
4055_CE	Chr3	Mut	4089313	4089460	Col/Ler	Col
4055_CE	Chr1	Mut	6517888	6519244	Col/Ler	Ler
4055_CE	Chr5	Mut	6363858	6363914	Col/Ler	Col
4055_CE	Chr3	Mut	5371646	5373622	Col	Col/Ler
4055_CE	Chr1	Mut	7252129	7253835	Ler	Col/Ler
4055_CE	Chr3	Mut	6550000	6567142	Col/Ler	Col
4055_CE	Chr1	Mut	8972755	8973727	Col/Ler	Col
4055_CE	Chr5	Mut	8848000	8850257	Col	Col/Ler
4055_CE	Chr3	Mut	7651279	7655725	Col	Col/Ler
4055_CE	Chr5	Mut	16010981	16010987	Col/Ler	Col
4055_CE	Chr1	Mut	17253368	17266547	Col	Col/Ler
4055_CE	Chr2	Mut	14577159	14580761	Col/Ler	Ler
4055_CE	Chr1	Mut	19475000	19476193	Col/Ler	Ler
4055_CE	Chr3	Mut	16925000	16925032	Col/Ler	Ler
4055_CE	Chr3	Mut	17441654	17441754	Ler	Col/Ler
4055_CE	Chr1	Mut	20366844	20373780	Ler	Col/Ler
4055_CE	Chr5	Mut	20353587	20354664	Col	Col/Ler
4055_CE	Chr3	Mut	18150000	18154573	Col/Ler	Ler
4055_CE	Chr2	Mut	16057360	16062979	Ler	Col/Ler
4055_CE	Chr2	Mut	16121256	16121814	Col/Ler	Col
4055_CE	Chr1	Mut	22007718	22011727	Col/Ler	Ler
4055_CE	Chr5	Mut	21713376	21713982	Col/Ler	Ler
4055_CE	Chr5	Mut	21957838	21958533	Ler	Col/Ler
4055_CE	Chr2	Mut	16696770	16697259	Col	Col/Ler
4055_CE	Chr3	Mut	19453048	19453992	Ler	Col/Ler
4055_CE	Chr5	Mut	22775000	22776390	Col/Ler	Col
4055_CE	Chr3	Mut	19928003	19931624	Col/Ler	Ler
4055_CE	Chr1	Mut	25739535	25746001	Ler	Col/Ler
4055_CE	Chr3	Mut	21397021	21436368	Ler	Col/Ler
4055_CE	Chr1	Mut	28387355	28387450	Col/Ler	Col
4055_CE	Chr2	Mut	18707175	18707596	Col/Ler	Col
4055_CE	Chr3	Mut	22058939	22059106	Col/Ler	Ler
4055_CE	Chr2	Mut	19169845	19172859	Col	Col/Ler
4055_CE	Chr1	Mut	29308227	29308356	Col	Col/Ler
4055_CF	Chr3	Mut	806612	809175	Col/Ler	Ler
4055_CF	Chr1	Mut	1120669	1123532	Col/Ler	Col
4055_CF	Chr4	Mut	173975	176314	Col/Ler	Ler
4055_CF	Chr4	Mut	855491	858112	Ler	Col/Ler
4055_CF	Chr4	Mut	1417342	1421326	Col/Ler	Ler
4055_CF	Chr4	Mut	7257009	7257112	Ler	Col/Ler
4055_CF	Chr4	Mut	8887723	8888944	Col/Ler	Ler
4055_CF	Chr4	Mut	9670695	9676008	Ler	Col/Ler
4055_CF	Chr4	Mut	9991521	9991654	Col/Ler	Col
4055_CF	Chr4	Mut	12486576	12486594	Col	Col/Ler
4055_CF	Chr4	Mut	13033934	13035891	Col/Ler	Col
4055_CF	Chr4	Mut	13250530	13250691	Col	Col/Ler
4055_CF	Chr4	Mut	17591920	17592891	Col/Ler	Ler
4055_CF	Chr4	Mut	17734891	17736287	Ler	Col/Ler
4055_CF	Chr3	Mut	1313176	1314464	Ler	Col/Ler
4055_CF	Chr2	Mut	5561303	5561403	Col/Ler	Col
4055_CF	Chr5	Mut	2384106	2384110	Col/Ler	Col
4055_CF	Chr1	Mut	2723000	2725344	Col	Col/Ler
4055_CF	Chr1	Mut	2808268	2809650	Col/Ler	Ler
4055_CF	Chr3	Mut	3041294	3041364	Col/Ler	Ler
4055_CF	Chr3	Mut	3587145	3587256	Ler	Col/Ler
4055_CF	Chr3	Mut	4212236	4228486	Col/Ler	Col
4055_CF	Chr5	Mut	4937037	4944539	Col	Col/Ler
4055_CF	Chr1	Mut	5989837	5995188	Ler	Col/Ler
4055_CF	Chr3	Mut	5246622	5247561	Col	Col/Ler
4055_CF	Chr1	Mut	7130904	7136194	Col/Ler	Ler
4055_CF	Chr3	Mut	5825397	5826061	Col/Ler	Ler
4055_CF	Chr5	Mut	7015074	7015587	Col/Ler	Ler
4055_CF	Chr2	Mut	13041956	13042010	Col	Col/Ler
4055_CF	Chr1	Mut	10700100	10700241	Ler	Col/Ler
4055_CF	Chr1	Mut	10942655	10943834	Col/Ler	Col
4055_CF	Chr1	Mut	11475673	11476059	Col	Col/Ler
4055_CF	Chr5	Mut	16060422	16061530	Ler	Col/Ler
4055_CF	Chr5	Mut	16179195	16180710	Col/Ler	Ler
4055_CF	Chr3	Mut	9710268	9712205	Ler	Col/Ler
4055_CF	Chr1	Mut	18950000	18956064	Col/Ler	Ler
4055_CF	Chr1	Mut	20422648	20423139	Ler	Col/Ler
4055_CF	Chr2	Mut	15622319	15625665	Col/Ler	Ler
4055_CF	Chr5	Mut	21243342	21250196	Ler	Col/Ler
4055_CF	Chr5	Mut	21358139	21358201	Col/Ler	Col
4055_CF	Chr2	Mut	16244854	16248538	Ler	Col/Ler
4055_CF	Chr3	Mut	18805941	18806753	Col/Ler	Ler
4055_CF	Chr2	Mut	17475000	17477922	Col/Ler	Col
4055_CF	Chr5	Mut	23236648	23255309	Col	Col/Ler
4055_CF	Chr3	Mut	20365650	20367593	Ler	Col/Ler
4055_CF	Chr1	Mut	26714963	26716048	Col/Ler	Ler
4055_CF	Chr5	Mut	24652187	24654153	Col/Ler	Col
4055_CF	Chr1	Mut	28133151	28136134	Ler	Col/Ler
4055_CF	Chr5	Mut	25248000	25254418	Col	Col/Ler
4055_CF	Chr1	Mut	28815123	28826609	Col/Ler	Col
4055_CF	Chr5	Mut	25850457	25850633	Col/Ler	Ler
4055_CF	Chr3	Mut	22424707	22425734	Col/Ler	Ler
4055_CF	Chr2	Mut	19198035	19200806	Col	Col/Ler
4055_CF	Chr1	Mut	29308356	29309605	Col	Col/Ler
4055_CG	Chr1	Mut	432547	439809	Col	Ler
4055_CG	Chr2	Mut	500000	503869	Col/Ler	Ler
4055_CG	Chr5	Mut	976744	977816	Ler	Col/Ler
4055_CG	Chr5	Mut	1354663	1354717	Col/Ler	Ler
4055_CG	Chr4	Mut	5725736	5727375	Ler	Col/Ler
4055_CG	Chr4	Mut	6744141	6745024	Col/Ler	Ler
4055_CG	Chr4	Mut	7063850	7064279	Ler	Col/Ler
4055_CG	Chr4	Mut	7328459	7329817	Col/Ler	Col
4055_CG	Chr4	Mut	8073649	8074680	Col	Col/Ler
4055_CG	Chr4	Mut	10485352	10486021	Col/Ler	Col
4055_CG	Chr4	Mut	12038199	12038850	Col	Col/Ler
4055_CG	Chr4	Mut	12448855	12449164	Col/Ler	Col
4055_CG	Chr4	Mut	12873000	12875143	Col	Col/Ler
4055_CG	Chr4	Mut	13966290	13966299	Col/Ler	Col
4055_CG	Chr4	Mut	14807280	14807746	Col	Col/Ler
4055_CG	Chr4	Mut	15422475	15422732	Col/Ler	Col
4055_CG	Chr4	Mut	16066156	16067148	Col	Col/Ler
4055_CG	Chr4	Mut	16100000	16100563	Col/Ler	Ler
4055_CG	Chr4	Mut	16951708	16953431	Ler	Col/Ler
4055_CG	Chr4	Mut	17400000	17402486	Col/Ler	Ler
4055_CG	Chr4	Mut	17694271	17696129	Ler	Col/Ler
4055_CG	Chr4	Mut	18364378	18364472	Col/Ler	Ler
4055_CG	Chr5	Mut	1567734	1568422	Ler	Col/Ler
4055_CG	Chr5	Mut	1825000	1833955	Col/Ler	Ler
4055_CG	Chr3	Mut	2575000	2577507	Col/Ler	Col
4055_CG	Chr1	Mut	3091168	3091598	Ler	Col/Ler
4055_CG	Chr3	Mut	2757299	2758511	Col	Col/Ler
4055_CG	Chr3	Mut	2928899	2931519	Col/Ler	Col
4055_CG	Chr5	Mut	3234006	3234563	Ler	Col/Ler
4055_CG	Chr1	Mut	4228259	4229683	Col/Ler	Col
4055_CG	Chr3	Mut	3751938	3754219	Col	Col/Ler
4055_CG	Chr5	Mut	4675000	4675245	Col/Ler	Col
4055_CG	Chr1	Mut	4953738	4966392	Col	Col/Ler
4055_CG	Chr1	Mut	5025000	5035603	Col/Ler	Ler
4055_CG	Chr5	Mut	6723000	6725020	Col	Col/Ler
4055_CG	Chr3	Mut	5613293	5618433	Col/Ler	Col
4055_CG	Chr1	Mut	7233043	7234205	Ler	Col/Ler
4055_CG	Chr2	Mut	11148000	11152831	Ler	Col/Ler
4055_CG	Chr1	Mut	8950000	8952538	Col/Ler	Col
4055_CG	Chr1	Mut	9525557	9526108	Col	Col/Ler
4055_CG	Chr5	Mut	9104245	9104584	Col/Ler	Col
4055_CG	Chr5	Mut	9303075	9304534	Col	Col/Ler
4055_CG	Chr1	Mut	10900029	10900118	Col/Ler	Col
4055_CG	Chr1	Mut	11100398	11100982	Col	Col/Ler
4055_CG	Chr5	Mut	16291527	16292707	Col/Ler	Col
4055_CG	Chr3	Mut	9150083	9150093	Col	Col/Ler
4055_CG	Chr3	Mut	9850000	9850411	Col/Ler	Col
4055_CG	Chr2	Mut	14199880	14201369	Col/Ler	Col
4055_CG	Chr1	Mut	18100000	18100092	Col/Ler	Ler
4055_CG	Chr3	Mut	12355782	12356021	Col	Col/Ler
4055_CG	Chr5	Mut	18989514	18989730	Col	Col/Ler
4055_CG	Chr1	Mut	18948000	19044034	Ler	Col/Ler
4055_CG	Chr1	Mut	19285074	19285990	Col/Ler	Ler
4055_CG	Chr1	Mut	20742139	20745484	Ler	Col/Ler
4055_CG	Chr5	Mut	21711431	21712082	Col/Ler	Col
4055_CG	Chr2	Mut	16644009	16644444	Col	Col/Ler
4055_CG	Chr1	Mut	23564923	23567220	Col/Ler	Ler
4055_CG	Chr1	Mut	23774571	23774653	Ler	Col/Ler
4055_CG	Chr5	Mut	22481290	22482545	Col	Col/Ler
4055_CG	Chr5	Mut	22868582	22870879	Col/Ler	Ler
4055_CG	Chr3	Mut	19928003	19929401	Col/Ler	Col
4055_CG	Chr1	Mut	25570073	25570257	Col/Ler	Ler
4055_CG	Chr3	Mut	20388649	20388673	Col	Col/Ler
4055_CG	Chr2	Mut	17725000	17726621	Col/Ler	Ler
4055_CG	Chr5	Mut	23544057	23545958	Ler	Col/Ler
4055_CG	Chr1	Mut	26527183	26527412	Ler	Col/Ler
4055_CG	Chr5	Mut	24578162	24578305	Col/Ler	Col
4055_CG	Chr1	Mut	28025000	28028695	Col/Ler	Ler
4055_CG	Chr2	Mut	18523000	18527605	Ler	Col/Ler
4055_CG	Chr3	Mut	21709758	21713158	Col/Ler	Col
4055_CG	Chr5	Mut	25348000	25355114	Col	Col/Ler
4055_CG	Chr5	Mut	25656566	25657418	Col/Ler	Ler
4055_CG	Chr3	Mut	22229076	22230007	Col	Col/Ler
4055_CG	Chr3	Mut	22342292	22343671	Col/Ler	Ler
4055_CG	Chr1	Mut	28930155	28930265	Ler	Col/Ler
4055_CG	Chr3	Mut	22597041	22597440	Ler	Col/Ler
4055_CG	Chr1	Mut	29375000	29375680	Col/Ler	Col
4055_CG	Chr3	Mut	22872019	22872560	Col/Ler	Col
4055_CG	Chr5	Mut	26704533	26707526	Ler	Col/Ler
4055_CG	Chr3	Mut	23346979	23350170	Col	Col/Ler
4055_CH	Chr1	WT	4304483	4304652	Col	Col/Ler
4055_CH	Chr4	WT	5566940	5579854	Col	Col/Ler
4055_CH	Chr5	WT	7357624	7357985	Ler	Col/Ler
4055_CH	Chr5	WT	7681217	7682130	Col/Ler	Col
4055_CH	Chr2	WT	6620450	6631842	Col/Ler	Col
4055_CH	Chr1	WT	9723850	9726474	Col/Ler	Ler
4055_CH	Chr3	WT	9323000	9325930	Col	Col/Ler
4055_CH	Chr1	WT	21580647	21581145	Ler	Col/Ler
4055_CH	Chr1	WT	24453860	24453974	Col/Ler	Col
4055_CH	Chr4	WT	15525000	15525740	Col/Ler	Col
4055_CH	Chr5	WT	24135377	24136853	Col	Col/Ler
4055_CH	Chr2	WT	17123000	17127331	Col	Col/Ler
4055_CH	Chr3	WT	23168683	23170244	Col/Ler	Col
4055_CI	Chr5	WT	25389	26691	Col	Col/Ler
4055_CI	Chr2	WT	2359840	2360091	Col	Col/Ler
4055_CI	Chr4	WT	7250000	7250581	Col/Ler	Ler
4055_CI	Chr1	WT	11404176	11407413	Col	Col/Ler
4055_CI	Chr5	WT	13337584	13339261	Col/Ler	Col
4055_CI	Chr2	WT	8275143	8276189	Col/Ler	Ler
4055_CI	Chr1	WT	18105113	18106228	Col/Ler	Ler
4055_CI	Chr2	WT	10753151	10754057	Ler	Col/Ler
4055_CI	Chr5	WT	23683991	23685315	Col	Col/Ler
4055_CI	Chr1	WT	25885110	25885718	Ler	Col/Ler
4055_CI	Chr5	WT	25980050	25980443	Col/Ler	Ler
4055_CJ	Chr2	WT	446541	446859	Col	Col/Ler
4055_CJ	Chr5	WT	14978153	14981371	Col	Col/Ler
4055_CJ	Chr5	WT	15329132	15329252	Col/Ler	Ler
4055_CJ	Chr2	WT	10268793	10269054	Col/Ler	Col
4055_CJ	Chr3	WT	15742176	15742503	Col	Col/Ler
4055_CJ	Chr1	WT	24649617	24650355	Col/Ler	Col
4055_CJ	Chr4	WT	14827204	14827496	Col/Ler	Col
4055_CJ	Chr3	WT	19325000	19329828	Col/Ler	Col
4055_CJ	Chr2	WT	18213733	18228405	Col	Col/Ler
4055_CJ	Chr5	WT	26505617	26505939	Ler	Col/Ler
4055_CK	Chr3	WT	2000000	2002527	Col/Ler	Ler
4055_CK	Chr1	WT	8255483	8256323	Ler	Col/Ler
4055_CK	Chr3	WT	9710365	9710429	Ler	Col/Ler
4055_CK	Chr4	WT	7973000	7975564	Col	Col/Ler
4055_CK	Chr2	WT	9975225	9975931	Col	Col/Ler
4055_CK	Chr4	WT	13873908	13874915	Col/Ler	Col
4055_CK	Chr4	WT	13923000	13932966	Col	Col/Ler
4055_CK	Chr1	WT	28101214	28101262	Col/Ler	Ler
4055_CL	Chr2	WT	417358	417462	Col/Ler	Col
4055_CL	Chr5	WT	7933840	7934871	Ler	Col/Ler
4055_CL	Chr1	WT	8404397	8404598	Col/Ler	Col
4055_CL	Chr3	WT	8108472	8109055	Col	Col/Ler
4055_CL	Chr5	WT	9702162	9702477	Col/Ler	Col
4055_CL	Chr1	WT	10523000	10534945	Col	Col/Ler
4055_CL	Chr3	WT	9378695	9387244	Col/Ler	Ler
4055_CL	Chr2	WT	10305964	10307225	Col	Col/Ler
4055_CL	Chr1	WT	29400000	29400200	Col/Ler	Ler
4055_CM	Chr4	Mut	1503286	1503363	Col	Col/Ler
4055_CM	Chr4	Mut	6943087	6943633	Col/Ler	Col
4055_CM	Chr4	Mut	7781259	7782731	Col	Col/Ler
4055_CM	Chr4	Mut	10422259	10422451	Col/Ler	Ler
4055_CM	Chr4	Mut	11229665	11230100	Ler	Col/Ler
4055_CM	Chr4	Mut	11548789	11550179	Col/Ler	Ler
4055_CM	Chr4	Mut	11932007	11933800	Ler	Col/Ler
4055_CM	Chr4	Mut	17398129	17398345	Col/Ler	Col
4055_CM	Chr3	Mut	2502882	2505730	Ler	Col/Ler
4055_CM	Chr5	Mut	3058819	3058931	Col	Col/Ler
4055_CM	Chr2	Mut	8736994	8737713	Col/Ler	Ler
4055_CM	Chr5	Mut	4149711	4151891	Col/Ler	Col
4055_CM	Chr3	Mut	4621749	4623005	Col/Ler	Col
4055_CM	Chr2	Mut	10670335	10672660	Ler	Col/Ler
4055_CM	Chr3	Mut	5335660	5335999	Col	Col/Ler
4055_CM	Chr1	Mut	8045449	8051424	Col	Col/Ler
4055_CM	Chr1	Mut	8440833	8441150	Col/Ler	Ler
4055_CM	Chr3	Mut	6550000	6567142	Col/Ler	Col
4055_CM	Chr1	Mut	8869393	8869738	Ler	Col/Ler
4055_CM	Chr1	Mut	8954543	8958719	Col/Ler	Ler
4055_CM	Chr2	Mut	12104379	12124196	Col/Ler	Col
4055_CM	Chr1	Mut	9364128	9365022	Ler	Col/Ler
4055_CM	Chr3	Mut	7160264	7160564	Col	Col/Ler
4055_CM	Chr3	Mut	7250000	7252052	Col/Ler	Ler
4055_CM	Chr5	Mut	13823000	13827036	Col	Col/Ler
4055_CM	Chr1	Mut	16976342	16976447	Col/Ler	Ler
4055_CM	Chr3	Mut	10281907	10299413	Ler	Col/Ler
4055_CM	Chr2	Mut	14776116	14781217	Col	Col/Ler
4055_CM	Chr2	Mut	15010411	15011849	Col/Ler	Ler
4055_CM	Chr5	Mut	19587120	19587892	Col/Ler	Ler
4055_CM	Chr1	Mut	19795070	19796813	Ler	Col/Ler
4055_CM	Chr1	Mut	22184190	22184431	Col/Ler	Ler
4055_CM	Chr1	Mut	24776456	24777526	Ler	Col/Ler
4055_CM	Chr5	Mut	22773000	22776651	Ler	Col/Ler
4055_CM	Chr5	Mut	23236648	23239817	Col/Ler	Col
4055_CM	Chr5	Mut	23475692	23475801	Col	Col/Ler
4055_CM	Chr2	Mut	17748000	17755511	Ler	Col/Ler
4055_CM	Chr1	Mut	27558547	27560314	Col/Ler	Ler
4055_CM	Chr3	Mut	21725827	21735465	Col/Ler	Col
4055_CM	Chr2	Mut	18805443	18806119	Col/Ler	Ler
4055_CM	Chr3	Mut	22179773	22180738	Col	Col/Ler
4055_CM	Chr1	Mut	29632631	29633742	Ler	Col/Ler
4055_CN	Chr3	Mut	180519	181831	Col/Ler	Col
4055_CN	Chr1	Mut	922673	929190	Col	Col/Ler
4055_CN	Chr3	Mut	1048000	1056096	Col	Col/Ler
4055_CN	Chr4	Mut	7742307	7753575	Ler	Col/Ler
4055_CN	Chr4	Mut	13222145	13224564	Col/Ler	Col
4055_CN	Chr4	Mut	17995857	17998829	Col	Col/Ler
4055_CN	Chr3	Mut	2350091	2350690	Col/Ler	Col
4055_CN	Chr1	Mut	2875000	2878963	Col/Ler	Ler
4055_CN	Chr2	Mut	8125000	8140037	Col/Ler	Ler
4055_CN	Chr1	Mut	3973000	4034601	Ler	Col/Ler
4055_CN	Chr2	Mut	8559231	8560581	Ler	Col/Ler
4055_CN	Chr1	Mut	4262928	4262995	Col/Ler	Col
4055_CN	Chr5	Mut	3989048	3989520	Col	Col/Ler
4055_CN	Chr1	Mut	4581547	4581902	Col	Col/Ler
4055_CN	Chr1	Mut	4939011	4940588	Col/Ler	Col
4055_CN	Chr5	Mut	4742044	4745105	Col/Ler	Ler
4055_CN	Chr1	Mut	5515569	5518040	Col	Col/Ler
4055_CN	Chr3	Mut	5228089	5228158	Col	Col/Ler
4055_CN	Chr2	Mut	11300000	11303128	Col/Ler	Ler
4055_CN	Chr3	Mut	6120389	6120390	Col/Ler	Ler
4055_CN	Chr2	Mut	11492327	11492712	Ler	Col/Ler
4055_CN	Chr3	Mut	6412916	6415612	Ler	Col/Ler
4055_CN	Chr5	Mut	7900780	7902174	Ler	Col/Ler
4055_CN	Chr1	Mut	8539782	8539797	Col/Ler	Ler
4055_CN	Chr5	Mut	7991888	7991925	Col/Ler	Col
4055_CN	Chr1	Mut	8881821	8882742	Ler	Col/Ler
4055_CN	Chr5	Mut	8196999	8197204	Col	Col/Ler
4055_CN	Chr2	Mut	12261225	12267422	Col/Ler	Col
4055_CN	Chr1	Mut	9487039	9495896	Col/Ler	Ler
4055_CN	Chr1	Mut	9899603	9901007	Ler	Col/Ler
4055_CN	Chr2	Mut	13123000	13141214	Col	Col/Ler
4055_CN	Chr2	Mut	13175000	13178237	Col/Ler	Ler
4055_CN	Chr5	Mut	14975000	14975253	Col/Ler	Ler
4055_CN	Chr5	Mut	16164113	16165199	Ler	Col/Ler
4055_CN	Chr5	Mut	16473493	16473662	Col/Ler	Ler
4055_CN	Chr1	Mut	16640307	16641851	Col/Ler	Col
4055_CN	Chr5	Mut	18018769	18019624	Ler	Col/Ler
4055_CN	Chr3	Mut	11300000	11300173	Col/Ler	Ler
4055_CN	Chr1	Mut	19007991	19044134	Col	Col/Ler
4055_CN	Chr5	Mut	19188738	19188783	Col/Ler	Col
4055_CN	Chr1	Mut	19900000	19900050	Col/Ler	Ler
4055_CN	Chr1	Mut	20081152	20081400	Ler	Col/Ler
4055_CN	Chr2	Mut	15377532	15379811	Ler	Col/Ler
4055_CN	Chr5	Mut	20123000	20186431	Col	Col/Ler
4055_CN	Chr5	Mut	20754966	20762732	Col/Ler	Col
4055_CN	Chr2	Mut	15825000	15837214	Col/Ler	Ler
4055_CN	Chr3	Mut	18376642	18378254	Ler	Col/Ler
4055_CN	Chr1	Mut	21363226	21364143	Col/Ler	Col
4055_CN	Chr5	Mut	21143398	21143681	Col	Col/Ler
4055_CN	Chr5	Mut	21625000	21625272	Col/Ler	Col
4055_CN	Chr3	Mut	19204057	19206874	Col/Ler	Ler
4055_CN	Chr5	Mut	22698000	22702919	Col	Col/Ler
4055_CN	Chr5	Mut	22950000	22950655	Col/Ler	Ler
4055_CN	Chr1	Mut	25549700	25554531	Col	Col/Ler
4055_CN	Chr1	Mut	26756530	26768271	Col/Ler	Col
4055_CN	Chr5	Mut	24407274	24408436	Ler	Col/Ler
4055_CN	Chr2	Mut	18194693	18195347	Ler	Col/Ler
4055_CN	Chr3	Mut	21241859	21242024	Ler	Col/Ler
4055_CN	Chr5	Mut	25040591	25040800	Col/Ler	Ler
4055_CN	Chr1	Mut	28448000	28455409	Col	Col/Ler
4055_CN	Chr1	Mut	30411176	30412816	Col/Ler	Col
4055_CO	Chr3	Mut	125000	127683	Col/Ler	Ler
4055_CO	Chr3	Mut	677172	679434	Ler	Col/Ler
4055_CO	Chr3	Mut	812690	817283	Col/Ler	Col
4055_CO	Chr3	Mut	1168056	1170182	Col	Col/Ler
4055_CO	Chr4	Mut	396873	397044	Col/Ler	Col
4055_CO	Chr4	Mut	8385120	8385176	Col	Col/Ler
4055_CO	Chr4	Mut	13925000	13932966	Col/Ler	Ler
4055_CO	Chr4	Mut	16505332	16505982	Ler	Col/Ler
4055_CO	Chr4	Mut	16694926	16696603	Col/Ler	Ler
4055_CO	Chr1	Mut	1727175	1727824	Ler	Col/Ler
4055_CO	Chr5	Mut	2130491	2140865	Col/Ler	Col
4055_CO	Chr1	Mut	2186858	2187428	Col/Ler	Ler
4055_CO	Chr1	Mut	2324135	2325347	Ler	Col/Ler
4055_CO	Chr3	Mut	2131552	2138598	Col/Ler	Col
4055_CO	Chr5	Mut	2653357	2656336	Col	Col/Ler
4055_CO	Chr3	Mut	3375074	3378441	Col	Col/Ler
4055_CO	Chr3	Mut	3650000	3652132	Col/Ler	Ler
4055_CO	Chr5	Mut	4475535	4476537	Col/Ler	Col
4055_CO	Chr1	Mut	5135343	5135459	Col/Ler	Ler
4055_CO	Chr3	Mut	4485524	4487600	Ler	Col/Ler
4055_CO	Chr5	Mut	5263354	5264204	Col	Col/Ler
4055_CO	Chr1	Mut	5613557	5613626	Ler	Col/Ler
4055_CO	Chr3	Mut	4850404	4850815	Col/Ler	Ler
4055_CO	Chr3	Mut	5244590	5244923	Ler	Col/Ler
4055_CO	Chr5	Mut	6554206	6554682	Col/Ler	Ler
4055_CO	Chr1	Mut	8515228	8515313	Col/Ler	Col
4055_CO	Chr3	Mut	6575993	6593502	Col/Ler	Ler
4055_CO	Chr1	Mut	9226241	9226752	Col	Col/Ler
4055_CO	Chr5	Mut	9482688	9529135	Ler	Col/Ler
4055_CO	Chr2	Mut	12923000	12925857	Col	Col/Ler
4055_CO	Chr1	Mut	10075000	10075386	Col/Ler	Ler
4055_CO	Chr5	Mut	14531232	14533319	Col/Ler	Ler
4055_CO	Chr3	Mut	8223257	8223290	Ler	Col/Ler
4055_CO	Chr5	Mut	15931770	15931910	Ler	Col/Ler
4055_CO	Chr3	Mut	8908211	8909565	Col/Ler	Ler
4055_CO	Chr5	Mut	16440120	16440458	Col/Ler	Ler
4055_CO	Chr2	Mut	15367996	15372512	Col/Ler	Col
4055_CO	Chr5	Mut	21534481	21535448	Ler	Col/Ler
4055_CO	Chr5	Mut	21751487	21780950	Col/Ler	Col
4055_CO	Chr5	Mut	23264078	23264545	Col	Col/Ler
4055_CO	Chr2	Mut	17729835	17730015	Col	Col/Ler
4055_CO	Chr2	Mut	18016344	18017622	Col/Ler	Col
4055_CO	Chr5	Mut	24530590	24530680	Col/Ler	Ler
4055_CO	Chr5	Mut	24900488	24903165	Ler	Col/Ler
4055_CO	Chr1	Mut	28559648	28559934	Ler	Col/Ler
4055_CO	Chr1	Mut	30298312	30299862	Col/Ler	Ler
4055_CO	Chr5	Mut	26863863	26864158	Col/Ler	Ler
4055_CP	Chr1	Mut	325000	372675	Col/Ler	Ler
4055_CP	Chr3	Mut	439748	447099	Ler	Col/Ler
4055_CP	Chr2	Mut	589173	592210	Col/Ler	Ler
4055_CP	Chr1	Mut	850465	858097	Ler	Col
4055_CP	Chr3	Mut	725000	725640	Col/Ler	Col
4055_CP	Chr4	Mut	539492	547515	Col/Ler	Col
4055_CP	Chr4	Mut	10654962	10656569	Col	Col/Ler
4055_CP	Chr4	Mut	11325000	11343013	Col/Ler	Col
4055_CP	Chr4	Mut	11978707	11987179	Col	Col/Ler
4055_CP	Chr4	Mut	16340561	16340851	Col/Ler	Col
4055_CP	Chr4	Mut	16523004	16524301	Col	Col/Ler
4055_CP	Chr3	Mut	1777370	1777504	Col	Col/Ler
4055_CP	Chr1	Mut	2957320	2958676	Col	Col/Ler
4055_CP	Chr1	Mut	3275000	3275204	Col/Ler	Ler
4055_CP	Chr2	Mut	8479764	8480563	Ler	Col/Ler
4055_CP	Chr1	Mut	4493408	4495226	Ler	Col/Ler
4055_CP	Chr5	Mut	4477837	4478020	Col/Ler	Ler
4055_CP	Chr2	Mut	9378788	9378820	Col/Ler	Col
4055_CP	Chr5	Mut	4748000	4756034	Ler	Col/Ler
4055_CP	Chr1	Mut	6632141	6632795	Col/Ler	Col
4055_CP	Chr5	Mut	6775000	6775898	Col/Ler	Ler
4055_CP	Chr1	Mut	8023000	8025726	Col	Col/Ler
4055_CP	Chr1	Mut	9275000	9309865	Col/Ler	Ler
4055_CP	Chr2	Mut	12927864	12929337	Col	Col/Ler
4055_CP	Chr3	Mut	8124056	8125246	Col/Ler	Col
4055_CP	Chr2	Mut	13900000	13900398	Col/Ler	Ler
4055_CP	Chr3	Mut	10078580	10078828	Col	Col/Ler
4055_CP	Chr2	Mut	14822392	14840285	Ler	Col/Ler
4055_CP	Chr1	Mut	19502031	19504073	Ler	Col/Ler
4055_CP	Chr3	Mut	17025435	17025456	Col/Ler	Ler
4055_CP	Chr2	Mut	15478789	15479244	Col/Ler	Col
4055_CP	Chr3	Mut	19449525	19452151	Ler	Col/Ler
4055_CP	Chr3	Mut	19715821	19715853	Col/Ler	Ler
4055_CP	Chr1	Mut	25017054	25017121	Col/Ler	Ler
4055_CP	Chr3	Mut	19871355	19875904	Ler	Col/Ler
4055_CP	Chr3	Mut	19946855	19947134	Col/Ler	Col
4055_CP	Chr1	Mut	27597149	27597772	Ler	Col/Ler
4055_CP	Chr5	Mut	25011944	25014054	Ler	Col/Ler
4055_CP	Chr2	Mut	19102648	19102727	Col	Col/Ler
4055_CP	Chr2	Mut	19125000	19125481	Col/Ler	Ler
4055_CP	Chr1	Mut	30030928	30034215	Col/Ler	Ler
4055_CP	Chr3	Mut	23323251	23327168	Col	Col/Ler
4055_CQ	Chr3	Mut	1262010	1262536	Col/Ler	Col
4055_CQ	Chr4	Mut	5148000	5150380	Col	Col/Ler
4055_CQ	Chr4	Mut	8400604	8400613	Col/Ler	Col
4055_CQ	Chr4	Mut	10102889	10104499	Col	Col/Ler
4055_CQ	Chr4	Mut	12675000	12676681	Col/Ler	Col
4055_CQ	Chr4	Mut	13523000	13525240	Col	Col/Ler
4055_CQ	Chr4	Mut	13764990	13777373	Col/Ler	Col
4055_CQ	Chr4	Mut	15937860	15938550	Col	Col/Ler
4055_CQ	Chr4	Mut	17011275	17014641	Col/Ler	Ler
4055_CQ	Chr4	Mut	17441774	17443672	Ler	Col/Ler
4055_CQ	Chr4	Mut	18174342	18174566	Col/Ler	Col
4055_CQ	Chr5	Mut	2270983	2271675	Col	Col/Ler
4055_CQ	Chr2	Mut	7147119	7147168	Col/Ler	Ler
4055_CQ	Chr5	Mut	2875000	2876100	Col/Ler	Ler
4055_CQ	Chr5	Mut	3873000	3881347	Ler	Col/Ler
4055_CQ	Chr5	Mut	4050000	4050938	Col/Ler	Col
4055_CQ	Chr1	Mut	4690603	4694570	Col/Ler	Ler
4055_CQ	Chr3	Mut	4374173	4375927	Col	Col/Ler
4055_CQ	Chr3	Mut	4781162	4782098	Col/Ler	Ler
4055_CQ	Chr5	Mut	5593911	5595528	Col	Col/Ler
4055_CQ	Chr1	Mut	6260827	6270165	Ler	Col/Ler
4055_CQ	Chr1	Mut	7605784	7613927	Col/Ler	Col
4055_CQ	Chr1	Mut	8773000	8863024	Col	Col/Ler
4055_CQ	Chr2	Mut	12757869	12760125	Ler	Col/Ler
4055_CQ	Chr5	Mut	10700010	10700396	Col/Ler	Col
4055_CQ	Chr5	Mut	17726399	17727195	Col	Col/Ler
4055_CQ	Chr1	Mut	18805570	18810577	Col/Ler	Col
4055_CQ	Chr3	Mut	16420652	16430773	Ler	Col/Ler
4055_CQ	Chr5	Mut	19592406	19593311	Col/Ler	Col
4055_CQ	Chr3	Mut	17761644	17766684	Col/Ler	Ler
4055_CQ	Chr5	Mut	21241461	21241541	Col	Col/Ler
4055_CQ	Chr1	Mut	25005695	25005702	Col	Col/Ler
4055_CQ	Chr5	Mut	22778631	22787102	Col/Ler	Ler
4055_CQ	Chr5	Mut	23472858	23474689	Ler	Col/Ler
4055_CQ	Chr3	Mut	20538784	20539317	Ler	Col/Ler
4055_CQ	Chr2	Mut	17775000	17776171	Col/Ler	Ler
4055_CQ	Chr5	Mut	25266388	25271818	Col/Ler	Ler
4055_CQ	Chr5	Mut	25533444	25535359	Ler	Col/Ler
4055_CQ	Chr1	Mut	28746408	28826681	Col/Ler	Ler
4055_CQ	Chr3	Mut	22501578	22501838	Col/Ler	Ler
4055_CQ	Chr1	Mut	29227397	29227908	Ler	Col/Ler
4055_CQ	Chr3	Mut	22789801	22790260	Ler	Col/Ler
4055_CQ	Chr5	Mut	26494939	26494946	Col/Ler	Ler
4055_CQ	Chr2	Mut	19479419	19483106	Ler	Col/Ler
4055_CQ	Chr3	Mut	23353317	23353679	Col/Ler	Ler
4055_D	Chr3	Mut	139089	141743	Col	Col/Ler
4055_D	Chr5	Mut	231438	232383	Col	Col/Ler
4055_D	Chr1	Mut	742474	743178	Ler	Col/Ler
4055_D	Chr2	Mut	700000	700790	Col/Ler	Ler
4055_D	Chr2	Mut	1219892	1220152	Ler	Col/Ler
4055_D	Chr4	Mut	12731009	12733119	Ler	Col/Ler
4055_D	Chr4	Mut	16358948	16359871	Col/Ler	Col
4055_D	Chr4	Mut	16848000	16851764	Col	Col/Ler
4055_D	Chr4	Mut	17514223	17514602	Col/Ler	Col
4055_D	Chr3	Mut	1525000	1527003	Col/Ler	Ler
4055_D	Chr2	Mut	2186901	2187009	Col/Ler	Ler
4055_D	Chr1	Mut	2404671	2405370	Col/Ler	Col
4055_D	Chr1	Mut	2873024	2874286	Col	Col/Ler
4055_D	Chr5	Mut	2885142	2888044	Col/Ler	Ler
4055_D	Chr3	Mut	3711590	3717382	Ler	Col/Ler
4055_D	Chr3	Mut	3750000	3757220	Col/Ler	Col
4055_D	Chr2	Mut	9498000	9501993	Ler	Col/Ler
4055_D	Chr5	Mut	4989139	4989355	Ler	Col/Ler
4055_D	Chr3	Mut	4594187	4603486	Col	Col/Ler
4055_D	Chr5	Mut	5400000	5401328	Col/Ler	Ler
4055_D	Chr2	Mut	10770453	10770555	Col/Ler	Col
4055_D	Chr1	Mut	6775000	6775277	Col/Ler	Ler
4055_D	Chr5	Mut	6569828	6570775	Ler	Col/Ler
4055_D	Chr1	Mut	6978360	6985496	Ler	Col/Ler
4055_D	Chr5	Mut	7595978	7598530	Col/Ler	Ler
4055_D	Chr2	Mut	11775454	11775564	Col	Col/Ler
4055_D	Chr1	Mut	8550000	8550078	Col/Ler	Ler
4055_D	Chr2	Mut	12208931	12209234	Col/Ler	Col
4055_D	Chr5	Mut	8911240	8911337	Ler	Col/Ler
4055_D	Chr5	Mut	9381436	9387136	Col/Ler	Ler
4055_D	Chr3	Mut	8129056	8131842	Col/Ler	Ler
4055_D	Chr1	Mut	17076428	17076543	Ler	Col/Ler
4055_D	Chr3	Mut	10256208	10262827	Ler	Col/Ler
4055_D	Chr5	Mut	17755357	17758577	Ler	Col/Ler
4055_D	Chr5	Mut	18411001	18411030	Col/Ler	Col
4055_D	Chr1	Mut	18425000	18425817	Col/Ler	Ler
4055_D	Chr1	Mut	20209439	20212941	Ler	Col/Ler
4055_D	Chr5	Mut	21407102	21407946	Col	Col/Ler
4055_D	Chr3	Mut	18837776	18837784	Col/Ler	Ler
4055_D	Chr3	Mut	19252787	19252936	Ler	Col/Ler
4055_D	Chr2	Mut	16959640	16962381	Col	Col/Ler
4055_D	Chr3	Mut	19593849	19595156	Col/Ler	Col
4055_D	Chr2	Mut	17500000	17500444	Col/Ler	Ler
4055_D	Chr5	Mut	23385330	23386345	Col/Ler	Col
4055_D	Chr3	Mut	20528157	20528603	Col	Col/Ler
4055_D	Chr5	Mut	23675959	23681526	Col	Col/Ler
4055_D	Chr1	Mut	26542887	26543742	Col/Ler	Ler
4055_D	Chr2	Mut	18023000	18027069	Ler	Col/Ler
4055_D	Chr3	Mut	21105715	21106561	Col/Ler	Ler
4055_D	Chr3	Mut	21296152	21297646	Ler	Col/Ler
4055_D	Chr2	Mut	19125000	19125481	Col/Ler	Col
4055_D	Chr1	Mut	29308711	29309397	Ler	Col/Ler
4055_D	Chr5	Mut	26304796	26304862	Col/Ler	Ler
4055_E	Chr5	Mut	233699	233934	Col/Ler	Ler
4055_E	Chr3	Mut	250581	251628	Col	Col/Ler
4055_E	Chr5	Mut	691179	691807	Ler	Col/Ler
4055_E	Chr1	Mut	661597	661961	Col/Ler	Ler
4055_E	Chr2	Mut	649509	650112	Col/Ler	Ler
4055_E	Chr4	Mut	5167123	5168353	Col	Col/Ler
4055_E	Chr4	Mut	9474813	9474937	Col/Ler	Col
4055_E	Chr4	Mut	11529217	11529974	Col	Col/Ler
4055_E	Chr4	Mut	13750000	13764990	Col/Ler	Ler
4055_E	Chr4	Mut	15466993	15468819	Ler	Col/Ler
4055_E	Chr4	Mut	15975433	15975753	Col/Ler	Ler
4055_E	Chr5	Mut	2529871	2530365	Col/Ler	Col
4055_E	Chr5	Mut	2817713	2821040	Col	Col/Ler
4055_E	Chr5	Mut	3427780	3430642	Col/Ler	Ler
4055_E	Chr2	Mut	8400605	8401838	Ler	Col/Ler
4055_E	Chr5	Mut	4454241	4457820	Ler	Col/Ler
4055_E	Chr5	Mut	6734754	6734967	Col/Ler	Col
4055_E	Chr2	Mut	11310476	11310992	Col/Ler	Col
4055_E	Chr2	Mut	11884731	11889110	Col	Col/Ler
4055_E	Chr3	Mut	6621619	6637420	Col/Ler	Ler
4055_E	Chr1	Mut	9723850	9724546	Ler	Col/Ler
4055_E	Chr5	Mut	19288671	19290096	Col	Col/Ler
4055_E	Chr5	Mut	20125000	20186431	Col/Ler	Col
4055_E	Chr5	Mut	23165567	23225545	Col	Col/Ler
4055_E	Chr1	Mut	26326787	26327090	Col/Ler	Col
4055_E	Chr3	Mut	20919806	20923586	Ler	Col/Ler
4055_E	Chr3	Mut	21191519	21191546	Col/Ler	Ler
4055_E	Chr2	Mut	19086660	19086970	Col/Ler	Ler
4055_F	Chr4	WT	301649	302100	Col	Col/Ler
4055_F	Chr1	WT	7084893	7086312	Ler	Col/Ler
4055_F	Chr3	WT	8066557	8066558	Col	Col/Ler
4055_F	Chr1	WT	11273402	11273947	Col/Ler	Col
4055_F	Chr5	WT	16152945	16153361	Col	Col/Ler
4055_F	Chr1	WT	19789214	19789806	Col	Col/Ler
4055_F	Chr1	WT	20334623	20342252	Col/Ler	Ler
4055_F	Chr4	WT	16347864	16348132	Col/Ler	Ler
4055_F	Chr2	WT	18556548	18556689	Col/Ler	Ler
4055_F	Chr2	WT	18729567	18730322	Ler	Col/Ler
4055_G	Chr2	WT	233302	234905	Col/Ler	Col
4055_G	Chr4	WT	1435213	1435922	Ler	Col/Ler
4055_G	Chr3	WT	3679705	3680233	Col	Col/Ler
4055_G	Chr1	WT	7637656	7637672	Ler	Col/Ler
4055_G	Chr5	WT	9309767	9310156	Ler	Col/Ler
4055_G	Chr2	WT	9605753	9607582	Col	Col/Ler
4055_G	Chr3	WT	18806753	18807903	Col/Ler	Ler
4055_G	Chr5	WT	24465199	24465858	Col/Ler	Col
4055_G	Chr1	WT	27754275	27754766	Col/Ler	Ler
4055_G	Chr2	WT	18403578	18403646	Col/Ler	Ler
4055_H	Chr1	WT	8234959	8240193	Col/Ler	Ler
4055_H	Chr5	WT	8043991	8044072	Col/Ler	Col
4055_H	Chr3	WT	9377524	9377532	Col/Ler	Col
4055_H	Chr2	WT	9990551	9990901	Col/Ler	Ler
[truncated: 17,334 more rows]

## Sheet: Source_data_file_Figure2E
sampleID	Population	genotype	COnumber
4055_AA	Hybrid	wt	3
4055_AB	Hybrid	wt	2
4055_AC	Hybrid	wt	0
4055_AD	Hybrid	wt	2
4055_AE	Hybrid	mut	6
4055_AF	Hybrid	mut	8
4055_AG	Hybrid	mut	12
4055_AH	Hybrid	mut	8
4055_AI	Hybrid	mut	10
4055_AJ	Hybrid	wt	3
4055_AK	Hybrid	wt	1
4055_AL	Hybrid	wt	1
4055_AM	Hybrid	wt	0
4055_AN	Hybrid	wt	1
4055_AQ	Hybrid	mut	4
4055_AR	Hybrid	mut	6
4055_AS	Hybrid	mut	5
4055_AT	Hybrid	wt	1
4055_AU	Hybrid	wt	1
4055_AV	Hybrid	wt	0
4055_AW	Hybrid	wt	3
4055_AX	Hybrid	wt	2
4055_AY	Hybrid	mut	5
4055_BA	Hybrid	mut	7
4055_BB	Hybrid	mut	6
4055_BC	Hybrid	mut	5
4055_BD	Hybrid	wt	3
4055_BE	Hybrid	wt	1
4055_BF	Hybrid	wt	1
4055_BG	Hybrid	wt	1
4055_BH	Hybrid	wt	1
4055_BI	Hybrid	mut	9
4055_BJ	Hybrid	mut	3
4055_BK	Hybrid	mut	9
4055_BL	Hybrid	mut	7
4055_BM	Hybrid	mut	10
4055_BN	Hybrid	wt	1
4055_BO	Hybrid	wt	0
4055_BQ	Hybrid	wt	1
4055_BR	Hybrid	wt	1
4055_BS	Hybrid	mut	8
4055_BT	Hybrid	mut	4
4055_BV	Hybrid	mut	9
4055_BW	Hybrid	mut	11
4055_BX	Hybrid	wt	1
4055_BY	Hybrid	wt	1
4055_BZ	Hybrid	wt	3
4055_C	Hybrid	mut	7
4055_CA	Hybrid	wt	2
4055_CB	Hybrid	wt	3
4055_CC	Hybrid	mut	7
4055_CD	Hybrid	mut	8
4055_CE	Hybrid	mut	7
4055_CF	Hybrid	mut	6
4055_CG	Hybrid	mut	6
4055_CH	Hybrid	wt	2
4055_CI	Hybrid	wt	3
4055_CJ	Hybrid	wt	3
4055_CK	Hybrid	wt	1
4055_CL	Hybrid	wt	2
4055_CM	Hybrid	mut	7
4055_CN	Hybrid	mut	10
4055_CO	Hybrid	mut	4
4055_CP	Hybrid	mut	9
4055_CQ	Hybrid	mut	4
4055_D	Hybrid	mut	11
4055_E	Hybrid	mut	5
4055_F	Hybrid	wt	2
4055_G	Hybrid	wt	3
4055_H	Hybrid	wt	2
4055_I	Hybrid	wt	1
4055_J	Hybrid	wt	1
4055_K	Hybrid	mut	11
4055_L	Hybrid	mut	6
4055_M	Hybrid	mut	8
4055_N	Hybrid	mut	4
4055_O	Hybrid	mut	7
4055_P	Hybrid	wt	1
4055_Q	Hybrid	wt	2
4055_R	Hybrid	wt	2
4055_S	Hybrid	wt	0
4055_T	Hybrid	wt	1
4055_U	Hybrid	mut	6
4055_V	Hybrid	mut	11
4055_W	Hybrid	mut	4
4055_X	Hybrid	mut	10
4055_Y	Hybrid	mut	4
4055_Z	Hybrid	wt	1
4056_A	Hybrid	wt	2
4056_AA	Hybrid	mut	4
4056_AB	Hybrid	mut	11
4056_AC	Hybrid	mut	5
4056_AD	Hybrid	wt	0
4056_AE	Hybrid	wt	3
4056_AF	Hybrid	wt	1
4056_AG	Hybrid	wt	3
4056_AH	Hybrid	wt	1
4056_AI	Hybrid	mut	9
4056_AJ	Hybrid	mut	10
4056_AK	Hybrid	mut	7
4056_AL	Hybrid	mut	14
4056_AM	Hybrid	mut	5
4056_AN	Hybrid	wt	1
4056_AO	Hybrid	wt	1
4056_AP	Hybrid	wt	2
4056_AQ	Hybrid	wt	3
4056_AR	Hybrid	wt	2
4056_AS	Hybrid	mut	6
4056_AT	Hybrid	mut	9
4056_AU	Hybrid	mut	14
4056_AV	Hybrid	mut	14
4056_AW	Hybrid	mut	9
4056_AX	Hybrid	wt	1
4056_AY	Hybrid	wt	2
4056_AZ	Hybrid	wt	1
4056_B	Hybrid	wt	1
4056_BA	Hybrid	wt	1
4056_BB	Hybrid	wt	0
4056_BD	Hybrid	mut	11
4056_BE	Hybrid	mut	13
4056_BF	Hybrid	mut	8
4056_BG	Hybrid	mut	5
4056_BH	Hybrid	wt	3
4056_BI	Hybrid	wt	0
4056_BJ	Hybrid	wt	2
4056_BK	Hybrid	wt	2
4056_BL	Hybrid	wt	2
4056_BM	Hybrid	mut	7
4056_BN	Hybrid	mut	5
4056_BO	Hybrid	mut	5
4056_BP	Hybrid	mut	3
4056_BQ	Hybrid	mut	9
4056_BR	Hybrid	wt	1
4056_BT	Hybrid	wt	1
4056_BU	Hybrid	wt	2
4056_BV	Hybrid	wt	0
4056_BW	Hybrid	mut	12
4056_BX	Hybrid	mut	17
4056_BY	Hybrid	mut	13
4056_BZ	Hybrid	mut	10
4056_C	Hybrid	wt	1
4056_CA	Hybrid	mut	12
4056_CC	Hybrid	wt	1
4056_CE	Hybrid	wt	0
4056_CG	Hybrid	mut	5
4056_CI	Hybrid	mut	8
4056_CJ	Hybrid	mut	6
4056_CK	Hybrid	mut	7
4056_CL	Hybrid	wt	2
4056_CM	Hybrid	wt	2
4056_CN	Hybrid	wt	2
4056_CO	Hybrid	wt	3
4056_CQ	Hybrid	mut	6
4056_E	Hybrid	mut	11
4056_F	Hybrid	mut	7
4056_G	Hybrid	mut	12
4056_H	Hybrid	mut	6
4056_I	Hybrid	mut	6
4056_J	Hybrid	wt	2
4056_K	Hybrid	wt	1
4056_L	Hybrid	wt	2
4056_M	Hybrid	wt	2
4056_N	Hybrid	wt	1
4056_O	Hybrid	mut	8
4056_P	Hybrid	mut	5
4056_Q	Hybrid	mut	9
4056_R	Hybrid	mut	7
4056_S	Hybrid	mut	3
4056_T	Hybrid	wt	2
4056_U	Hybrid	wt	2
4056_V	Hybrid	wt	0
4056_W	Hybrid	wt	2
4056_X	Hybrid	wt	0
4056_Y	Hybrid	mut	11
4056_Z	Hybrid	mut	6
4062_A	Hybrid	mut	8
4062_AA	Hybrid	wt	1
4062_AC	Hybrid	mut	8
4062_AD	Hybrid	mut	15
4062_AE	Hybrid	mut	9
4062_AF	Hybrid	mut	6
4062_AG	Hybrid	mut	12
4062_AH	Hybrid	wt	1
4062_AI	Hybrid	wt	1
4062_AJ	Hybrid	wt	1
4062_AK	Hybrid	wt	1
4062_AL	Hybrid	wt	3
4062_AM	Hybrid	mut	10
4062_AN	Hybrid	mut	9
4062_AO	Hybrid	mut	11
4062_AP	Hybrid	mut	7
4062_AQ	Hybrid	mut	8
4062_AR	Hybrid	wt	0
4062_AS	Hybrid	wt	2
4062_AT	Hybrid	wt	3
4062_AU	Hybrid	wt	3
4062_AV	Hybrid	wt	1
4062_AW	Hybrid	mut	13
4062_AX	Hybrid	mut	3
4062_AY	Hybrid	mut	9
4062_AZ	Hybrid	mut	6
4062_B	Hybrid	mut	3
4062_BA	Hybrid	mut	6
4062_BB	Hybrid	wt	1
4062_BC	Hybrid	wt	1
4062_BE	Hybrid	wt	1
4062_BF	Hybrid	wt	1
4062_BG	Hybrid	mut	9
4062_BH	Hybrid	mut	8
4062_BI	Hybrid	mut	11
4062_BJ	Hybrid	mut	8
4062_BK	Hybrid	mut	4
4062_BL	Hybrid	wt	1
4062_BM	Hybrid	wt	2
4062_BN	Hybrid	wt	0
4062_BO	Hybrid	wt	2
4062_BP	Hybrid	wt	1
4062_BQ	Hybrid	mut	7
4062_BR	Hybrid	mut	3
4062_BS	Hybrid	mut	12
4062_BT	Hybrid	mut	14
4062_BU	Hybrid	mut	2
4062_BV	Hybrid	wt	2
4062_BW	Hybrid	wt	3
4062_BX	Hybrid	wt	0
4062_BY	Hybrid	wt	3
4062_BZ	Hybrid	wt	1
4062_C	Hybrid	mut	10
4062_CA	Hybrid	mut	3
4062_CB	Hybrid	mut	9
4062_CC	Hybrid	mut	6
4062_CE	Hybrid	mut	8
4062_CF	Hybrid	wt	2
4062_CH	Hybrid	wt	2
4062_CI	Hybrid	wt	2
4062_CJ	Hybrid	wt	3
4062_CK	Hybrid	mut	11
4062_CL	Hybrid	mut	9
4062_CM	Hybrid	mut	5
4062_CN	Hybrid	mut	4
4062_CO	Hybrid	mut	4
4062_CP	Hybrid	wt	1
4062_CQ	Hybrid	wt	0
4062_D	Hybrid	wt	3
4062_F	Hybrid	wt	1
4062_G	Hybrid	wt	1
4062_H	Hybrid	wt	3
4062_I	Hybrid	mut	12
4062_K	Hybrid	mut	10
4062_L	Hybrid	mut	11
4062_M	Hybrid	mut	7
4062_N	Hybrid	wt	1
4062_O	Hybrid	wt	0
4062_P	Hybrid	wt	1
4062_Q	Hybrid	wt	1
4062_R	Hybrid	wt	2
4062_S	Hybrid	mut	12
4062_T	Hybrid	mut	9
4062_U	Hybrid	mut	7
4062_V	Hybrid	mut	7
4062_W	Hybrid	mut	1
4062_X	Hybrid	wt	0
4062_Y	Hybrid	wt	2
4062_Z	Hybrid	wt	1
4063_A	Hybrid	wt	1
4063_AA	Hybrid	mut	15
4063_AB	Hybrid	wt	3
4063_AE	Hybrid	wt	1
4063_AF	Hybrid	wt	2
4063_AG	Hybrid	mut	10
4063_AI	Hybrid	mut	9
4063_AJ	Hybrid	mut	6
4063_AK	Hybrid	mut	9
4063_AL	Hybrid	wt	2
4063_AM	Hybrid	wt	3
4063_AN	Hybrid	wt	1
4063_AO	Hybrid	wt	2
4063_AP	Hybrid	wt	0
4063_AQ	Hybrid	mut	5
4063_AR	Hybrid	mut	6
4063_AS	Hybrid	mut	7
4063_AU	Hybrid	mut	9
4063_AV	Hybrid	wt	3
4063_AX	Hybrid	wt	0
4063_AY	Hybrid	wt	0
4063_AZ	Hybrid	wt	1
4063_B	Hybrid	wt	2
4063_BA	Hybrid	mut	11
4063_BB	Hybrid	mut	10
4063_BC	Hybrid	mut	12
4063_BD	Hybrid	mut	7
4063_BE	Hybrid	mut	2
4063_BF	Hybrid	wt	1
4063_BG	Hybrid	wt	1
4063_BH	Hybrid	wt	0
4063_BI	Hybrid	wt	2
4063_BJ	Hybrid	wt	0
4063_BK	Hybrid	mut	13
4063_BL	Hybrid	wt	1
4063_BM	Hybrid	mut	5
4063_BN	Hybrid	mut	8
4063_BO	Hybrid	mut	12
4063_BP	Hybrid	wt	1
4063_BQ	Hybrid	wt	2
4063_BR	Hybrid	wt	2
4063_BS	Hybrid	wt	2
4063_BT	Hybrid	wt	2
4063_BU	Hybrid	mut	13
4063_BV	Hybrid	mut	6
4063_BW	Hybrid	mut	6
4063_BX	Hybrid	mut	7
4063_BY	Hybrid	mut	4
4063_BZ	Hybrid	wt	2
4063_C	Hybrid	mut	9
4063_CA	Hybrid	wt	1
4063_CB	Hybrid	wt	2
4063_CD	Hybrid	wt	2
4063_CE	Hybrid	mut	5
4063_CF	Hybrid	mut	7
4063_CG	Hybrid	mut	9
4063_CH	Hybrid	mut	7
4063_CI	Hybrid	mut	9
4063_CJ	Hybrid	wt	2
4063_CL	Hybrid	wt	1
4063_CM	Hybrid	wt	2
4063_CN	Hybrid	wt	1
4063_CO	Hybrid	mut	11
4063_CP	Hybrid	mut	8
4063_CQ	Hybrid	mut	4
4063_D	Hybrid	mut	14
4063_E	Hybrid	mut	8
4063_F	Hybrid	mut	6
4063_G	Hybrid	mut	6
4063_H	Hybrid	wt	1
4063_I	Hybrid	wt	1
4063_J	Hybrid	wt	3
4063_L	Hybrid	wt	0
4063_M	Hybrid	mut	10
4063_N	Hybrid	mut	6
4063_O	Hybrid	mut	9
4063_P	Hybrid	mut	10
4063_Q	Hybrid	mut	7
4063_R	Hybrid	wt	2
4063_T	Hybrid	wt	0
4063_U	Hybrid	wt	2
4063_V	Hybrid	wt	1
4063_W	Hybrid	mut	9
4063_X	Hybrid	mut	9
4063_Y	Hybrid	mut	7
4064_A	Hybrid	mut	11
4064_AA	Hybrid	mut	5
4064_AB	Hybrid	mut	5
4064_AC	Hybrid	mut	8
4064_AD	Hybrid	mut	9
4064_AE	Hybrid	mut	6
4064_AF	Hybrid	wt	3
4064_AG	Hybrid	wt	2
4064_AH	Hybrid	wt	3
4064_AI	Hybrid	wt	1
4064_AJ	Hybrid	wt	2
4064_AK	Hybrid	mut	6
4064_AL	Hybrid	mut	10
4064_AM	Hybrid	mut	7
4064_AN	Hybrid	mut	10
4064_AO	Hybrid	mut	10
4064_AP	Hybrid	wt	3
4064_AQ	Hybrid	wt	0
4064_AR	Hybrid	wt	3
4064_AS	Hybrid	wt	2
4064_AT	Hybrid	wt	2
4064_AU	Hybrid	mut	9
4064_AV	Hybrid	mut	7
4064_AW	Hybrid	mut	11
4064_AX	Hybrid	mut	8
4064_AY	Hybrid	mut	7
4064_AZ	Hybrid	wt	1
4064_B	Hybrid	wt	3
4064_BA	Hybrid	wt	0
4064_BB	Hybrid	wt	1
4064_BC	Hybrid	wt	2
4064_BE	Hybrid	mut	14
4064_BF	Hybrid	mut	6
4064_BG	Hybrid	mut	11
4064_BH	Hybrid	mut	15
4064_BI	Hybrid	mut	5
4064_BK	Hybrid	wt	0
4064_BM	Hybrid	wt	2
4064_BN	Hybrid	wt	1
4064_BO	Hybrid	mut	12
4064_BP	Hybrid	mut	9
4064_BQ	Hybrid	mut	7
4064_BR	Hybrid	mut	7
4064_BS	Hybrid	mut	9
4064_BU	Hybrid	wt	0
4064_BV	Hybrid	wt	4
4064_BW	Hybrid	wt	1
4064_BX	Hybrid	wt	1
4064_BY	Hybrid	mut	10
4064_BZ	Hybrid	mut	7
4064_CA	Hybrid	mut	7
4064_CB	Hybrid	mut	4
4064_CD	Hybrid	wt	3
4064_CE	Hybrid	wt	1
4064_CF	Hybrid	wt	2
4064_CG	Hybrid	wt	1
4064_CH	Hybrid	wt	1
4064_CI	Hybrid	mut	4
4064_CJ	Hybrid	mut	8
4064_CK	Hybrid	mut	5
4064_CL	Hybrid	mut	7
4064_CM	Hybrid	mut	8
4064_CN	Hybrid	wt	1
4064_CP	Hybrid	wt	1
4064_CQ	Hybrid	wt	2
4064_D	Hybrid	wt	2
4064_E	Hybrid	wt	1
4064_F	Hybrid	wt	0
4064_G	Hybrid	mut	6
4064_H	Hybrid	mut	6
4064_J	Hybrid	mut	2
4064_K	Hybrid	mut	10
4064_L	Hybrid	wt	2
4064_M	Hybrid	wt	0
4064_N	Hybrid	wt	0
4064_O	Hybrid	wt	3
4064_P	Hybrid	wt	3
4064_Q	Hybrid	mut	11
4064_R	Hybrid	mut	15
4064_S	Hybrid	mut	2
4064_T	Hybrid	mut	13
4064_U	Hybrid	mut	12
4064_V	Hybrid	wt	1
4064_W	Hybrid	wt	1
4064_X	Hybrid	wt	1
4064_Y	Hybrid	wt	2
4064_Z	Hybrid	wt	1
4065_A	Hybrid	mut	11
4065_AA	Hybrid	wt	1
4065_AB	Hybrid	wt	2
4065_AC	Hybrid	wt	0
4065_AD	Hybrid	wt	1
4065_AE	Hybrid	mut	10
4065_AF	Hybrid	mut	11
4065_AG	Hybrid	mut	11
4065_AH	Hybrid	mut	5
4065_AK	Hybrid	wt	2
4065_AL	Hybrid	wt	0
4065_AM	Hybrid	wt	1
4065_AN	Hybrid	wt	2
4065_AO	Hybrid	mut	5
4065_AP	Hybrid	mut	10
4065_AQ	Hybrid	mut	13
4065_AR	Hybrid	mut	11
4065_AS	Hybrid	mut	5
4065_AT	Hybrid	wt	1
4065_AU	Hybrid	wt	2
4065_AV	Hybrid	wt	2
4065_AW	Hybrid	wt	1
4065_AX	Hybrid	wt	2
4065_AY	Hybrid	mut	6
4065_B	Hybrid	mut	6
4065_BA	Hybrid	mut	10
4065_BB	Hybrid	mut	8
4065_BC	Hybrid	mut	5
4065_BD	Hybrid	wt	1
4065_BE	Hybrid	wt	0
4065_BG	Hybrid	wt	1
4065_BH	Hybrid	wt	1
4065_BI	Hybrid	mut	10
4065_BJ	Hybrid	mut	12
4065_BL	Hybrid	mut	9
4065_BM	Hybrid	mut	7
4065_BN	Hybrid	wt	1
4065_BO	Hybrid	wt	2
4065_BP	Hybrid	wt	2
4065_BR	Hybrid	wt	1
4065_BS	Hybrid	mut	13
4065_BT	Hybrid	mut	7
4065_BU	Hybrid	mut	5
4065_BV	Hybrid	mut	9
4065_BW	Hybrid	mut	5
4065_BX	Hybrid	wt	1
4065_BZ	Hybrid	wt	2
4065_C	Hybrid	mut	8
4065_CA	Hybrid	wt	1
4065_CB	Hybrid	wt	1
4065_CC	Hybrid	mut	9
4065_CD	Hybrid	mut	5
4065_CE	Hybrid	mut	7
4065_CF	Hybrid	mut	13
4065_CG	Hybrid	mut	3
4065_CH	Hybrid	wt	1
4065_CI	Hybrid	wt	1
4065_CJ	Hybrid	wt	1
4065_CK	Hybrid	wt	3
4065_CN	Hybrid	mut	4
4065_CO	Hybrid	mut	9
4065_CP	Hybrid	mut	6
4065_CQ	Hybrid	mut	12
4065_D	Hybrid	mut	9
4065_E	Hybrid	mut	6
4065_G	Hybrid	wt	2
4065_H	Hybrid	wt	1
4065_I	Hybrid	wt	1
4065_J	Hybrid	wt	0
4065_K	Hybrid	mut	12
4065_L	Hybrid	mut	17
4065_M	Hybrid	mut	6
4065_N	Hybrid	mut	9
4065_O	Hybrid	mut	9
4065_P	Hybrid	wt	1
4065_Q	Hybrid	wt	1
4065_R	Hybrid	wt	1
4065_S	Hybrid	wt	3
4065_T	Hybrid	wt	2
4065_U	Hybrid	mut	13
4065_V	Hybrid	mut	11
4065_W	Hybrid	mut	4
4065_X	Hybrid	mut	7
4065_Y	Hybrid	mut	9
4065_Z	Hybrid	wt	1
4066_A	Hybrid	wt	3
4066_AA	Hybrid	mut	7
4066_AB	Hybrid	mut	5
4066_AC	Hybrid	mut	2
4066_AD	Hybrid	wt	0
4066_AE	Hybrid	wt	2
4066_AF	Hybrid	wt	2
4066_AG	Hybrid	wt	2
4066_AH	Hybrid	wt	2
4066_AI	Hybrid	mut	10
4066_AJ	Hybrid	mut	10
4066_AK	Hybrid	mut	11
4066_AL	Hybrid	mut	13
4066_AM	Hybrid	mut	8
4066_AN	Hybrid	wt	1
4066_AO	Hybrid	wt	2
4066_AP	Hybrid	wt	3
4066_AQ	Hybrid	wt	3
4066_AR	Hybrid	wt	1
4066_AS	Hybrid	mut	9
4066_AT	Hybrid	mut	5
4066_AU	Hybrid	mut	4
4066_AV	Hybrid	mut	7
4066_AW	Hybrid	mut	4
4066_AX	Hybrid	wt	2
4066_AY	Hybrid	wt	1
4066_AZ	Hybrid	wt	3
4066_B	Hybrid	wt	1
4066_BA	Hybrid	wt	3
4066_BB	Hybrid	wt	0
4066_BC	Hybrid	mut	8
4066_BD	Hybrid	mut	10
4066_BE	Hybrid	mut	8
4066_BF	Hybrid	mut	8
4066_BG	Hybrid	mut	8
4066_BH	Hybrid	wt	0
4066_BI	Hybrid	wt	1
4066_BJ	Hybrid	wt	2
4066_BK	Hybrid	wt	3
4066_BL	Hybrid	wt	1
4066_BM	Hybrid	mut	7
4066_BN	Hybrid	mut	12
4066_BO	Hybrid	mut	9
4066_BP	Hybrid	mut	6
4066_BQ	Hybrid	mut	6
4066_BR	Hybrid	wt	0
4066_BS	Hybrid	wt	1
4066_BT	Hybrid	wt	0
4066_BU	Hybrid	wt	2
4066_BV	Hybrid	wt	3
4066_BW	Hybrid	mut	8
4066_BX	Hybrid	mut	5
4066_BZ	Hybrid	mut	11
4066_C	Hybrid	wt	3
4066_CB	Hybrid	wt	0
4066_CC	Hybrid	wt	1
4066_CD	Hybrid	wt	2
4066_CF	Hybrid	wt	3
4066_CH	Hybrid	mut	13
4066_CJ	Hybrid	wt	0
4066_CK	Hybrid	mut	9
4066_CL	Hybrid	wt	2
4066_CM	Hybrid	wt	2
4066_CN	Hybrid	wt	2
4066_CO	Hybrid	wt	1
4066_CP	Hybrid	wt	3
4066_CQ	Hybrid	mut	6
4066_D	Hybrid	wt	1
4066_E	Hybrid	mut	9
4066_F	Hybrid	mut	10
4066_G	Hybrid	mut	7
4066_H	Hybrid	mut	5
4066_I	Hybrid	mut	3
4066_J	Hybrid	wt	3
4066_K	Hybrid	wt	2
4066_L	Hybrid	wt	0
4066_M	Hybrid	wt	2
4066_N	Hybrid	wt	1
4066_O	Hybrid	mut	7
4066_P	Hybrid	mut	7
4066_Q	Hybrid	mut	8
4066_R	Hybrid	mut	8
4066_S	Hybrid	mut	12
4066_U	Hybrid	wt	2
4066_V	Hybrid	wt	2
4066_X	Hybrid	wt	2
4066_Y	Hybrid	mut	3
4066_Z	Hybrid	mut	5
4067_A	Hybrid	mut	11
4067_AA	Hybrid	wt	2
4067_AB	Hybrid	wt	0
4067_AC	Hybrid	mut	10
4067_AD	Hybrid	mut	6
4067_AE	Hybrid	mut	6
4067_AF	Hybrid	mut	12
4067_AH	Hybrid	wt	2
4067_AI	Hybrid	wt	2
4067_AJ	Hybrid	wt	1
4067_AK	Hybrid	wt	1
4067_AL	Hybrid	wt	1
4067_AM	Hybrid	mut	11
4067_AO	Hybrid	mut	10
4067_AP	Hybrid	mut	6
4067_AR	Hybrid	wt	1
4067_AS	Hybrid	wt	1
4067_AT	Hybrid	wt	2
4067_AU	Hybrid	wt	1
4067_AV	Hybrid	wt	2
4067_B	Hybrid	mut	7
4067_BJ	Hybrid	wt	3
4067_BK	Hybrid	mut	9
4067_BL	Hybrid	wt	2
4067_BN	Hybrid	wt	3
4067_BO	Hybrid	wt	1
4067_C	Hybrid	mut	9
4067_D	Hybrid	wt	2
4067_E	Hybrid	wt	1
4067_F	Hybrid	wt	1
4067_H	Hybrid	wt	0
4067_I	Hybrid	wt	9
4067_J	Hybrid	wt	0
4067_K	Hybrid	mut	8
4067_L	Hybrid	mut	10
4067_M	Hybrid	mut	0
4067_N	Hybrid	wt	1
4067_P	Hybrid	wt	1
4067_Q	Hybrid	wt	3
4067_R	Hybrid	wt	2
4067_S	Hybrid	mut	3
4067_T	Hybrid	mut	5
4067_U	Hybrid	mut	7
4067_V	Hybrid	mut	3
4067_W	Hybrid	mut	3
4067_X	Hybrid	wt	1
4067_Y	Hybrid	wt	1
4067_Z	Hybrid	wt	2
4068_A	CSL_Chr2_L	wt	2
4068_AA	CSL_Chr2_L	mut	14
4068_AB	CSL_Chr2_L	mut	10
4068_AC	CSL_Chr2_L	mut	14
4068_AD	CSL_Chr2_L	mut	10
4068_AE	CSL_Chr2_L	mut	11
4068_AF	CSL_Chr2_L	mut	3
4068_B	CSL_Chr2_L	wt	2
4068_C	CSL_Chr2_L	wt	2
4068_D	CSL_Chr2_L	wt	2
4068_E	CSL_Chr2_L	wt	1
4068_F	CSL_Chr2_L	wt	0
4068_G	CSL_Chr2_L	wt	1
4068_H	CSL_Chr2_L	wt	1
4068_I	CSL_Chr2_L	wt	2
4068_J	CSL_Chr2_L	wt	1
4068_K	CSL_Chr2_L	wt	0
4068_L	CSL_Chr2_L	wt	2
4068_M	CSL_Chr2_L	wt	0
4068_N	CSL_Chr2_L	wt	2
4068_O	CSL_Chr2_L	wt	1
4068_P	CSL_Chr2_L	wt	2
4068_Q	CSL_Chr2_L	mut	10
4068_R	CSL_Chr2_L	mut	7
4068_S	CSL_Chr2_L	mut	8
4068_T	CSL_Chr2_L	mut	4
4068_U	CSL_Chr2_L	mut	7
4068_V	CSL_Chr2_L	mut	7
4068_W	CSL_Chr2_L	mut	7
4068_X	CSL_Chr2_L	mut	13
4068_Z	CSL_Chr2_L	mut	14
4807_A	CSL_Chr2_L	wt	2
4807_AA	CSL_Chr2_L	wt	0
4807_AB	CSL_Chr2_L	wt	1
4807_AC	CSL_Chr2_L	wt	1
4807_AD	CSL_Chr2_L	wt	2
4807_AE	CSL_Chr2_L	mut	11
4807_AF	CSL_Chr2_L	mut	8
4807_AG	CSL_Chr2_L	mut	8
4807_AH	CSL_Chr2_L	mut	9
4807_AI	CSL_Chr2_L	mut	4
4807_AJ	CSL_Chr2_L	mut	7
4807_AK	CSL_Chr2_L	wt	1
4807_AL	CSL_Chr2_L	wt	3
4807_AM	CSL_Chr2_L	wt	2
4807_AN	CSL_Chr2_L	wt	1
4807_AO	CSL_Chr2_L	wt	0
4807_AQ	CSL_Chr2_L	mut	5
4807_AR	CSL_Chr2_L	mut	14
4807_AS	CSL_Chr2_L	mut	10
4807_AT	CSL_Chr2_L	mut	9
4807_AU	CSL_Chr2_L	mut	10
4807_AV	CSL_Chr2_L	mut	5
4807_AW	CSL_Chr2_L	wt	2
4807_AX	CSL_Chr2_L	wt	0
4807_AY	CSL_Chr2_L	wt	2
4807_AZ	CSL_Chr2_L	wt	1
4807_B	CSL_Chr2_L	wt	2
4807_BA	CSL_Chr2_L	wt	3
4807_BB	CSL_Chr2_L	wt	4
4807_BC	CSL_Chr2_L	mut	7
4807_BD	CSL_Chr2_L	mut	7
4807_BE	CSL_Chr2_L	mut	10
4807_BF	CSL_Chr2_L	mut	10
4807_BH	CSL_Chr2_L	mut	9
4807_BI	CSL_Chr2_L	wt	1
4807_BJ	CSL_Chr2_L	wt	2
4807_BK	CSL_Chr2_L	wt	1
4807_BL	CSL_Chr2_L	wt	1
4807_BM	CSL_Chr2_L	wt	0
4807_BN	CSL_Chr2_L	wt	2
4807_BO	CSL_Chr2_L	mut	6
4807_BP	CSL_Chr2_L	mut	9
4807_BQ	CSL_Chr2_L	mut	13
4807_BS	CSL_Chr2_L	mut	5
4807_BT	CSL_Chr2_L	mut	4
4807_BU	CSL_Chr2_L	wt	2
4807_BW	CSL_Chr2_L	wt	0
4807_BX	CSL_Chr2_L	wt	3
4807_BY	CSL_Chr2_L	wt	2
4807_BZ	CSL_Chr2_L	wt	2
4807_C	CSL_Chr2_L	wt	1
4807_CA	CSL_Chr2_L	mut	12
4807_CB	CSL_Chr2_L	mut	6
4807_CC	CSL_Chr2_L	mut	4
4807_CD	CSL_Chr2_L	mut	11
4807_CE	CSL_Chr2_L	mut	7
4807_CF	CSL_Chr2_L	mut	7
4807_CG	CSL_Chr2_L	wt	2
4807_CH	CSL_Chr2_L	wt	1
4807_CI	CSL_Chr2_L	wt	2
4807_CK	CSL_Chr2_L	wt	3
4807_CL	CSL_Chr2_L	wt	1
4807_CM	CSL_Chr2_L	mut	6
4807_CN	CSL_Chr2_L	mut	8
4807_CO	CSL_Chr2_L	mut	11
4807_CP	CSL_Chr2_L	mut	15
4807_CQ	CSL_Chr2_L	mut	12
4807_CR	CSL_Chr2_L	mut	16
4807_D	CSL_Chr2_L	wt	2
4807_E	CSL_Chr2_L	wt	3
4807_F	CSL_Chr2_L	wt	0
4807_G	CSL_Chr2_L	mut	4
4807_H	CSL_Chr2_L	mut	5
4807_I	CSL_Chr2_L	mut	12
4807_J	CSL_Chr2_L	mut	6
4807_L	CSL_Chr2_L	mut	8
4807_M	CSL_Chr2_L	wt	0
4807_N	CSL_Chr2_L	wt	2
4807_P	CSL_Chr2_L	wt	2
4807_Q	CSL_Chr2_L	wt	1
4807_R	CSL_Chr2_L	wt	0
4807_T	CSL_Chr2_L	mut	9
4807_U	CSL_Chr2_L	mut	6
4807_V	CSL_Chr2_L	mut	6
4807_W	CSL_Chr2_L	mut	15
4807_Y	CSL_Chr2_L	wt	3
4807_Z	CSL_Chr2_L	wt	1
4808_A	CSL_Chr2_L	wt	0
4808_AA	CSL_Chr2_L	wt	2
4808_AB	CSL_Chr2_L	wt	0
4808_AC	CSL_Chr2_L	wt	1
4808_AD	CSL_Chr2_L	wt	0
4808_AE	CSL_Chr2_L	mut	3
4808_AG	CSL_Chr2_L	mut	8
4808_AH	CSL_Chr2_L	mut	13
4808_AI	CSL_Chr2_L	mut	8
4808_AJ	CSL_Chr2_L	mut	2
4808_AK	CSL_Chr2_L	wt	1
4808_AL	CSL_Chr2_L	wt	3
4808_AM	CSL_Chr2_L	wt	2
4808_AN	CSL_Chr2_L	wt	2
4808_AP	CSL_Chr2_L	wt	0
4808_AR	CSL_Chr2_L	mut	5
4808_AS	CSL_Chr2_L	mut	7
4808_AT	CSL_Chr2_L	mut	7
4808_AU	CSL_Chr2_L	mut	6
4808_AV	CSL_Chr2_L	mut	6
4808_AW	CSL_Chr2_L	wt	1
4808_AX	CSL_Chr2_L	wt	3
4808_AY	CSL_Chr2_L	wt	2
4808_AZ	CSL_Chr2_L	wt	2
4808_B	CSL_Chr2_L	wt	2
4808_BA	CSL_Chr2_L	wt	2
4808_BB	CSL_Chr2_L	wt	3
4808_BC	CSL_Chr2_L	mut	13
4808_BD	CSL_Chr2_L	mut	6
4808_BE	CSL_Chr2_L	mut	3
4808_BF	CSL_Chr2_L	mut	6
4808_BG	CSL_Chr2_L	mut	4
4808_BH	CSL_Chr2_L	mut	8
4808_BI	CSL_Chr2_L	wt	1
4808_BJ	CSL_Chr2_L	wt	1
4808_BK	CSL_Chr2_L	wt	0
4808_BL	CSL_Chr2_L	wt	2
4808_BM	CSL_Chr2_L	wt	4
4808_BN	CSL_Chr2_L	wt	2
4808_BO	CSL_Chr2_L	mut	5
4808_BP	CSL_Chr2_L	mut	8
4808_BQ	CSL_Chr2_L	mut	8
4808_BR	CSL_Chr2_L	mut	11
4808_BS	CSL_Chr2_L	mut	11
4808_BT	CSL_Chr2_L	mut	9
4808_BU	CSL_Chr2_L	wt	2
4808_BW	CSL_Chr2_L	wt	1
4808_BX	CSL_Chr2_L	wt	1
4808_BY	CSL_Chr2_L	wt	3
4808_BZ	CSL_Chr2_L	wt	2
4808_C	CSL_Chr2_L	wt	3
4808_CA	CSL_Chr2_L	mut	7
4808_CB	CSL_Chr2_L	mut	7
4808_CC	CSL_Chr2_L	mut	6
4808_CD	CSL_Chr2_L	mut	5
4808_CE	CSL_Chr2_L	mut	8
4808_CF	CSL_Chr2_L	mut	7
4808_CG	CSL_Chr2_L	wt	1
4808_CH	CSL_Chr2_L	wt	1
4808_CI	CSL_Chr2_L	wt	1
4808_CJ	CSL_Chr2_L	wt	0
4808_CK	CSL_Chr2_L	wt	2
4808_CL	CSL_Chr2_L	wt	3
4808_CM	CSL_Chr2_L	mut	8
4808_CN	CSL_Chr2_L	mut	6
4808_CO	CSL_Chr2_L	mut	11
4808_CP	CSL_Chr2_L	mut	6
4808_CQ	CSL_Chr2_L	mut	12
4808_CR	CSL_Chr2_L	mut	7
4808_D	CSL_Chr2_L	wt	1
4808_E	CSL_Chr2_L	wt	1
4808_F	CSL_Chr2_L	wt	1
4808_I	CSL_Chr2_L	mut	6
4808_J	CSL_Chr2_L	mut	10
4808_K	CSL_Chr2_L	mut	6
4808_L	CSL_Chr2_L	mut	9
4808_M	CSL_Chr2_L	wt	1
4808_N	CSL_Chr2_L	wt	2
4808_O	CSL_Chr2_L	wt	0
4808_P	CSL_Chr2_L	wt	0
4808_Q	CSL_Chr2_L	wt	3
4808_R	CSL_Chr2_L	wt	0
4808_S	CSL_Chr2_L	mut	12
4808_T	CSL_Chr2_L	mut	7
4808_U	CSL_Chr2_L	mut	7
4808_W	CSL_Chr2_L	mut	8
4808_X	CSL_Chr2_L	mut	5
4808_Y	CSL_Chr2_L	wt	1
4808_Z	CSL_Chr2_L	wt	0
4809_A	CSL_Chr2_L	wt	2
4809_AA	CSL_Chr2_L	wt	2
4809_AB	CSL_Chr2_L	wt	1
4809_AC	CSL_Chr2_L	wt	0
4809_AD	CSL_Chr2_L	wt	1
4809_AE	CSL_Chr2_L	mut	6
4809_AF	CSL_Chr2_L	mut	6
4809_AG	CSL_Chr2_L	mut	9
4809_AH	CSL_Chr2_L	mut	8
4809_AI	CSL_Chr2_L	mut	13
4809_AK	CSL_Chr2_L	wt	1
4809_AL	CSL_Chr2_L	wt	2
4809_AM	CSL_Chr2_L	wt	2
4809_AN	CSL_Chr2_L	wt	2
4809_AO	CSL_Chr2_L	wt	1
4809_AP	CSL_Chr2_L	wt	1
4809_AQ	CSL_Chr2_L	mut	12
4809_AR	CSL_Chr2_L	mut	15
4809_AT	CSL_Chr2_L	mut	5
4809_AU	CSL_Chr2_L	mut	12
4809_AV	CSL_Chr2_L	mut	16
4809_AW	CSL_Chr2_L	wt	2
4809_AX	CSL_Chr2_L	wt	1
4809_AY	CSL_Chr2_L	wt	1
4809_AZ	CSL_Chr2_L	wt	3
4809_B	CSL_Chr2_L	wt	2
4809_BA	CSL_Chr2_L	wt	1
4809_BB	CSL_Chr2_L	wt	2
4809_BC	CSL_Chr2_L	mut	12
4809_BD	CSL_Chr2_L	mut	8
4809_BE	CSL_Chr2_L	mut	11
4809_BF	CSL_Chr2_L	mut	9
4809_BG	CSL_Chr2_L	mut	2
4809_BH	CSL_Chr2_L	mut	5
4809_BI	CSL_Chr2_L	wt	3
4809_BJ	CSL_Chr2_L	wt	2
4809_BK	CSL_Chr2_L	wt	1
4809_BL	CSL_Chr2_L	wt	0
4809_BM	CSL_Chr2_L	wt	2
4809_BN	CSL_Chr2_L	wt	1
4809_BO	CSL_Chr2_L	mut	9
4809_BP	CSL_Chr2_L	mut	4
4809_BQ	CSL_Chr2_L	mut	7
4809_BR	CSL_Chr2_L	mut	6
4809_BS	CSL_Chr2_L	mut	16
4809_BT	CSL_Chr2_L	mut	9
4809_BU	CSL_Chr2_L	wt	0
4809_BW	CSL_Chr2_L	wt	1
4809_BX	CSL_Chr2_L	wt	1
4809_BY	CSL_Chr2_L	wt	2
4809_BZ	CSL_Chr2_L	wt	0
4809_C	CSL_Chr2_L	wt	1
4809_CA	CSL_Chr2_L	mut	5
4809_CB	CSL_Chr2_L	mut	5
4809_CC	CSL_Chr2_L	mut	8
4809_CD	CSL_Chr2_L	mut	10
4809_CE	CSL_Chr2_L	mut	7
4809_CF	CSL_Chr2_L	mut	5
4809_CG	CSL_Chr2_L	wt	1
4809_CH	CSL_Chr2_L	wt	2
4809_CI	CSL_Chr2_L	wt	2
4809_CJ	CSL_Chr2_L	wt	2
4809_CK	CSL_Chr2_L	wt	2
4809_CL	CSL_Chr2_L	wt	5
4809_CO	CSL_Chr2_L	mut	7
4809_CP	CSL_Chr2_L	mut	8
4809_CQ	CSL_Chr2_L	mut	5
4809_CR	CSL_Chr2_L	mut	9
4809_D	CSL_Chr2_L	wt	1
4809_E	CSL_Chr2_L	wt	3
4809_F	CSL_Chr2_L	wt	1
4809_G	CSL_Chr2_L	mut	5
4809_H	CSL_Chr2_L	mut	7
4809_I	CSL_Chr2_L	mut	6
4809_J	CSL_Chr2_L	mut	10
4809_K	CSL_Chr2_L	mut	5
4809_L	CSL_Chr2_L	mut	6
4809_M	CSL_Chr2_L	wt	2
4809_N	CSL_Chr2_L	wt	1
4809_O	CSL_Chr2_L	wt	3
4809_P	CSL_Chr2_L	wt	2
4809_Q	CSL_Chr2_L	wt	1
4809_R	CSL_Chr2_L	wt	2
4809_S	CSL_Chr2_L	mut	5
4809_T	CSL_Chr2_L	mut	13
4809_U	CSL_Chr2_L	mut	6
4809_V	CSL_Chr2_L	mut	5
4809_W	CSL_Chr2_L	mut	11
4809_X	CSL_Chr2_L	mut	5
4809_Y	CSL_Chr2_L	wt	1
4809_Z	CSL_Chr2_L	wt	0
4810_A	CSL_Chr2_L	wt	3
4810_AA	CSL_Chr2_L	wt	1
4810_AB	CSL_Chr2_L	wt	1
4810_AC	CSL_Chr2_L	wt	0
4810_AD	CSL_Chr2_L	wt	2
4810_AG	CSL_Chr2_L	mut	6
4810_AH	CSL_Chr2_L	mut	9
4810_AI	CSL_Chr2_L	mut	6
4810_AJ	CSL_Chr2_L	mut	10
4810_AK	CSL_Chr2_L	wt	0
4810_AL	CSL_Chr2_L	wt	2
4810_AM	CSL_Chr2_L	wt	3
4810_AN	CSL_Chr2_L	wt	0
4810_AO	CSL_Chr2_L	wt	2
4810_AP	CSL_Chr2_L	wt	2
4810_AR	CSL_Chr2_L	mut	11
4810_AT	CSL_Chr2_L	mut	4
4810_AU	CSL_Chr2_L	mut	8
4810_AV	CSL_Chr2_L	mut	8
4810_AW	CSL_Chr2_L	wt	2
4810_AX	CSL_Chr2_L	wt	2
4810_AY	CSL_Chr2_L	wt	2
4810_AZ	CSL_Chr2_L	wt	0
4810_B	CSL_Chr2_L	wt	1
4810_BA	CSL_Chr2_L	wt	2
4810_BB	CSL_Chr2_L	wt	3
4810_BC	CSL_Chr2_L	mut	15
4810_BD	CSL_Chr2_L	mut	14
4810_BE	CSL_Chr2_L	mut	12
4810_BF	CSL_Chr2_L	mut	5
4810_BG	CSL_Chr2_L	mut	6
4810_BH	CSL_Chr2_L	mut	8
4810_BI	CSL_Chr2_L	wt	1
4810_BJ	CSL_Chr2_L	wt	0
4810_BK	CSL_Chr2_L	wt	1
4810_BL	CSL_Chr2_L	wt	1
4810_BM	CSL_Chr2_L	wt	1
4810_BN	CSL_Chr2_L	wt	1
4810_BO	CSL_Chr2_L	mut	6
4810_BP	CSL_Chr2_L	mut	4
4810_BQ	CSL_Chr2_L	mut	4
4810_BR	CSL_Chr2_L	mut	1
4810_BS	CSL_Chr2_L	mut	13
4810_BT	CSL_Chr2_L	mut	8
4810_C	CSL_Chr2_L	wt	0
4810_D	CSL_Chr2_L	wt	2
4810_E	CSL_Chr2_L	wt	2
4810_F	CSL_Chr2_L	wt	3
4810_G	CSL_Chr2_L	mut	7
4810_I	CSL_Chr2_L	mut	4
4810_J	CSL_Chr2_L	mut	7
4810_K	CSL_Chr2_L	mut	5
4810_L	CSL_Chr2_L	mut	10
4810_M	CSL_Chr2_L	wt	2
4810_N	CSL_Chr2_L	wt	3
4810_O	CSL_Chr2_L	wt	1
4810_P	CSL_Chr2_L	wt	1
4810_Q	CSL_Chr2_L	wt	1
4810_R	CSL_Chr2_L	wt	3
4810_S	CSL_Chr2_L	mut	6
4810_U	CSL_Chr2_L	mut	11
4810_V	CSL_Chr2_L	mut	11
4810_W	CSL_Chr2_L	mut	7
4810_X	CSL_Chr2_L	mut	6
4810_Y	CSL_Chr2_L	wt	2
4810_Z	CSL_Chr2_L	wt	3

## Sheet: Source_data_file_Figure2E_distr
Sample_ID	population	genotype	COstart	COend	genotype_preCO	genotype_postCO
4055_AA	Hybrid	WT	402845	403018	Ler	Col/Ler
4055_AA	Hybrid	WT	812655	813735	Col/Ler	Col
4055_AA	Hybrid	WT	18823000	18826383	Col	Col/Ler
4055_AB	Hybrid	WT	12368768	12368847	Col/Ler	Col
4055_AB	Hybrid	WT	17107596	17108224	Col	Col/Ler
4055_AD	Hybrid	WT	11185771	11186122	Col	Col/Ler
4055_AD	Hybrid	WT	15174167	15178361	Col/Ler	Col
4055_AE	Hybrid	Mut	8276189	8282007	Col	Col/Ler
4055_AE	Hybrid	Mut	11231178	11232208	Col/Ler	Col
4055_AE	Hybrid	Mut	11395751	11396815	Col	Col/Ler
4055_AE	Hybrid	Mut	12286078	12286080	Col/Ler	Col
4055_AE	Hybrid	Mut	18605489	18606592	Col	Col/Ler
4055_AE	Hybrid	Mut	18950490	18952839	Col/Ler	Col
4055_AF	Hybrid	Mut	6354683	6355532	Col/Ler	Ler
4055_AF	Hybrid	Mut	6894363	6895632	Ler	Col/Ler
4055_AF	Hybrid	Mut	9575000	9575005	Col/Ler	Ler
4055_AF	Hybrid	Mut	11832757	11836015	Ler	Col/Ler
4055_AF	Hybrid	Mut	12395948	12396076	Col/Ler	Ler
4055_AF	Hybrid	Mut	13985817	13987422	Ler	Col/Ler
4055_AF	Hybrid	Mut	17395918	17396225	Col/Ler	Col
4055_AF	Hybrid	Mut	17736770	17739080	Col	Col/Ler
4055_AG	Hybrid	Mut	298000	301900	Col	Col/Ler
4055_AG	Hybrid	Mut	429289	438758	Col/Ler	Ler
4055_AG	Hybrid	Mut	1709271	1709938	Ler	Col/Ler
4055_AG	Hybrid	Mut	8064272	8064388	Col/Ler	Col
4055_AG	Hybrid	Mut	10275969	10276647	Col	Col/Ler
4055_AG	Hybrid	Mut	12814598	12816654	Col/Ler	Ler
4055_AG	Hybrid	Mut	13534152	13553180	Ler	Col/Ler
4055_AG	Hybrid	Mut	13838436	13838503	Col/Ler	Col
4055_AG	Hybrid	Mut	14059882	14060279	Col	Col/Ler
4055_AG	Hybrid	Mut	17065119	17065619	Col/Ler	Ler
4055_AG	Hybrid	Mut	17164577	17164634	Ler	Col/Ler
4055_AG	Hybrid	Mut	19486447	19486453	Col/Ler	Ler
4055_AH	Hybrid	Mut	1603706	1605707	Col/Ler	Col
4055_AH	Hybrid	Mut	8851966	8852870	Col	Col/Ler
4055_AH	Hybrid	Mut	10475000	10475872	Col/Ler	Col
4055_AH	Hybrid	Mut	11012479	11013468	Col	Col/Ler
4055_AH	Hybrid	Mut	12661547	12677000	Col/Ler	Col
4055_AH	Hybrid	Mut	13198000	13201321	Col	Col/Ler
4055_AH	Hybrid	Mut	15719091	15719290	Col/Ler	Col
4055_AH	Hybrid	Mut	16980665	16984006	Col	Col/Ler
4055_AI	Hybrid	Mut	6748000	6756796	Col	Col/Ler
4055_AI	Hybrid	Mut	7575947	7577200	Col/Ler	Col
4055_AI	Hybrid	Mut	8918877	8921048	Col	Col/Ler
4055_AI	Hybrid	Mut	10228481	10235220	Col/Ler	Col
4055_AI	Hybrid	Mut	11123000	11125185	Col	Col/Ler
4055_AI	Hybrid	Mut	13250000	13251576	Col/Ler	Ler
4055_AI	Hybrid	Mut	13850626	13850977	Ler	Col/Ler
4055_AI	Hybrid	Mut	16654708	16655210	Col/Ler	Col
4055_AI	Hybrid	Mut	18063379	18067845	Col	Col/Ler
4055_AI	Hybrid	Mut	19057576	19057854	Col/Ler	Ler
4055_AJ	Hybrid	WT	1641762	1641784	Col/Ler	Col
4055_AJ	Hybrid	WT	9362458	9363723	Col	Col/Ler
4055_AJ	Hybrid	WT	18650000	18656755	Col/Ler	Col
4055_AK	Hybrid	WT	13625000	13625302	Col/Ler	Ler
4055_AL	Hybrid	WT	10670566	10673429	Ler	Col/Ler
4055_AN	Hybrid	WT	8049136	8049909	Col/Ler	Col
4055_AQ	Hybrid	Mut	11302392	11304497	Col	Col/Ler
4055_AQ	Hybrid	Mut	12104379	12124196	Col/Ler	Ler
4055_AQ	Hybrid	Mut	14813258	14845386	Ler	Col/Ler
4055_AQ	Hybrid	Mut	18625000	18625143	Col/Ler	Col
4055_AR	Hybrid	Mut	8233743	8235310	Col/Ler	Ler
4055_AR	Hybrid	Mut	9543440	9545756	Ler	Col/Ler
4055_AR	Hybrid	Mut	15666804	15669816	Col/Ler	Ler
4055_AR	Hybrid	Mut	18154466	18195432	Ler	Col/Ler
4055_AR	Hybrid	Mut	19102727	19103091	Col/Ler	Col
4055_AR	Hybrid	Mut	19504232	19504302	Col	Col/Ler
4055_AS	Hybrid	Mut	11150486	11153338	Ler	Col/Ler
4055_AS	Hybrid	Mut	12050000	12104379	Col/Ler	Ler
4055_AS	Hybrid	Mut	12354470	12362996	Ler	Col/Ler
4055_AS	Hybrid	Mut	13076003	13080114	Col/Ler	Col
4055_AS	Hybrid	Mut	13703545	13704639	Col	Col/Ler
4055_AT	Hybrid	WT	2050000	2071438	Col/Ler	Ler
4055_AU	Hybrid	WT	321488	321493	Col/Ler	Ler
4055_AW	Hybrid	WT	355322	355964	Col	Col/Ler
4055_AW	Hybrid	WT	6700000	6700091	Col/Ler	Ler
4055_AW	Hybrid	WT	19298140	19298637	Ler	Col/Ler
4055_AX	Hybrid	WT	484672	485786	Col/Ler	Col
4055_AX	Hybrid	WT	8276189	8292448	Col	Col/Ler
4055_AY	Hybrid	Mut	8075000	8075137	Col/Ler	Col
4055_AY	Hybrid	Mut	9676301	9676423	Col	Col/Ler
4055_AY	Hybrid	Mut	11625000	11626168	Col/Ler	Col
4055_AY	Hybrid	Mut	13347528	13355235	Col	Col/Ler
4055_AY	Hybrid	Mut	16725992	16727084	Col/Ler	Col
4055_BA	Hybrid	Mut	469938	472062	Col	Col/Ler
4055_BA	Hybrid	Mut	6873964	6873970	Col/Ler	Col
4055_BA	Hybrid	Mut	8259264	8272760	Col	Col/Ler
4055_BA	Hybrid	Mut	9857743	9860522	Col/Ler	Col
4055_BA	Hybrid	Mut	11806388	11810773	Col	Col/Ler
4055_BA	Hybrid	Mut	17640144	17645433	Col/Ler	Ler
4055_BA	Hybrid	Mut	18965852	18967233	Ler	Col/Ler
4055_BB	Hybrid	Mut	440644	443959	Ler	Col/Ler
4055_BB	Hybrid	Mut	6978854	6979937	Col/Ler	Ler
4055_BB	Hybrid	Mut	14580063	14584612	Ler	Col/Ler
4055_BB	Hybrid	Mut	16500000	16500257	Col/Ler	Ler
4055_BB	Hybrid	Mut	18623000	18626181	Ler	Col/Ler
4055_BB	Hybrid	Mut	19083808	19084721	Col/Ler	Col
4055_BC	Hybrid	Mut	8218641	8220565	Col	Col/Ler
4055_BC	Hybrid	Mut	14629569	14630083	Col/Ler	Col
4055_BC	Hybrid	Mut	16453985	16454332	Col	Col/Ler
4055_BC	Hybrid	Mut	17209714	17213410	Col/Ler	Col
4055_BC	Hybrid	Mut	17773000	17776171	Col	Col/Ler
4055_BD	Hybrid	WT	5425000	5427122	Col/Ler	Col
4055_BD	Hybrid	WT	7032798	7033125	Col	Col/Ler
4055_BD	Hybrid	WT	18649709	18656755	Col/Ler	Ler
4055_BE	Hybrid	WT	9250000	9250261	Col/Ler	Col
4055_BF	Hybrid	WT	8939652	8939695	Ler	Col/Ler
4055_BG	Hybrid	WT	1054826	1055046	Ler	Col/Ler
4055_BH	Hybrid	WT	7636947	7638118	Col	Col/Ler
4055_BI	Hybrid	Mut	613877	613885	Col	Col/Ler
4055_BI	Hybrid	Mut	1591727	1596320	Col/Ler	Col
4055_BI	Hybrid	Mut	8469541	8470188	Col	Col/Ler
4055_BI	Hybrid	Mut	10798250	10799250	Col/Ler	Col
4055_BI	Hybrid	Mut	11643029	11644766	Col	Col/Ler
4055_BI	Hybrid	Mut	13299417	13300118	Col/Ler	Col
4055_BI	Hybrid	Mut	17947713	17950237	Col	Col/Ler
4055_BI	Hybrid	Mut	18775909	18778649	Col/Ler	Ler
4055_BI	Hybrid	Mut	19098000	19100332	Ler	Col/Ler
4055_BJ	Hybrid	Mut	13363791	13365248	Ler	Col/Ler
4055_BJ	Hybrid	Mut	13726736	13727955	Col/Ler	Col
4055_BJ	Hybrid	Mut	19600110	19601184	Col	Col/Ler
4055_BK	Hybrid	Mut	1129228	1129835	Col/Ler	Ler
4055_BK	Hybrid	Mut	7102519	7107182	Ler	Col/Ler
4055_BK	Hybrid	Mut	12993270	12993399	Col/Ler	Col
4055_BK	Hybrid	Mut	13577510	13578037	Col	Col/Ler
4055_BK	Hybrid	Mut	14050588	14051483	Col/Ler	Col
4055_BK	Hybrid	Mut	15881334	15881543	Col	Col/Ler
4055_BK	Hybrid	Mut	17275000	17311215	Col/Ler	Ler
4055_BK	Hybrid	Mut	18195432	18195804	Ler	Col/Ler
4055_BK	Hybrid	Mut	18859717	18862737	Col/Ler	Col
4055_BL	Hybrid	Mut	2267789	2269335	Col	Col/Ler
4055_BL	Hybrid	Mut	7184366	7185656	Col/Ler	Col
4055_BL	Hybrid	Mut	8736845	8737713	Col	Col/Ler
4055_BL	Hybrid	Mut	9644365	9649576	Col/Ler	Col
4055_BL	Hybrid	Mut	12286406	12287141	Col	Col/Ler
4055_BL	Hybrid	Mut	14813258	14821052	Col/Ler	Ler
4055_BL	Hybrid	Mut	19375298	19383373	Ler	Col/Ler
4055_BM	Hybrid	Mut	467982	467987	Col/Ler	Ler
4055_BM	Hybrid	Mut	8282067	8293607	Ler	Col/Ler
4055_BM	Hybrid	Mut	10863308	10863533	Col/Ler	Ler
4055_BM	Hybrid	Mut	12152497	12154421	Ler	Col/Ler
4055_BM	Hybrid	Mut	13900000	13901075	Col/Ler	Ler
4055_BM	Hybrid	Mut	14827555	14840285	Ler	Col/Ler
4055_BM	Hybrid	Mut	17625000	17626834	Col/Ler	Ler
4055_BM	Hybrid	Mut	18123000	18125010	Ler	Col/Ler
4055_BM	Hybrid	Mut	18500000	18500018	Col/Ler	Ler
4055_BM	Hybrid	Mut	19012339	19013900	Ler	Col/Ler
4055_BN	Hybrid	WT	728540	738920	Col	Col/Ler
4055_BQ	Hybrid	WT	6725000	6728960	Col/Ler	Ler
4055_BR	Hybrid	WT	7368376	7368478	Ler	Col/Ler
4055_BS	Hybrid	Mut	583355	584278	Col/Ler	Ler
4055_BS	Hybrid	Mut	9719744	9720822	Ler	Col/Ler
4055_BS	Hybrid	Mut	13127258	13141214	Col/Ler	Ler
4055_BS	Hybrid	Mut	15157489	15165561	Ler	Col/Ler
4055_BS	Hybrid	Mut	17498656	17499431	Col/Ler	Col
4055_BS	Hybrid	Mut	17998000	18003487	Col	Col/Ler
4055_BS	Hybrid	Mut	18957832	18957944	Col/Ler	Col
4055_BS	Hybrid	Mut	19308497	19320501	Col	Col/Ler
4055_BT	Hybrid	Mut	9645751	9646571	Ler	Col/Ler
4055_BT	Hybrid	Mut	11142005	11145166	Col/Ler	Col
4055_BT	Hybrid	Mut	13343881	13345463	Col	Col/Ler
4055_BT	Hybrid	Mut	16057313	16058825	Col/Ler	Ler
4055_BV	Hybrid	Mut	375000	375007	Col/Ler	Ler
4055_BV	Hybrid	Mut	7125584	7135919	Ler	Col/Ler
4055_BV	Hybrid	Mut	9533437	9533643	Col/Ler	Ler
4055_BV	Hybrid	Mut	10796669	10798250	Ler	Col/Ler
4055_BV	Hybrid	Mut	14566059	14566506	Col/Ler	Col
4055_BV	Hybrid	Mut	16200657	16200899	Col	Col/Ler
4055_BV	Hybrid	Mut	16705921	16709562	Col/Ler	Ler
4055_BV	Hybrid	Mut	17490902	17497065	Ler	Col/Ler
4055_BV	Hybrid	Mut	18849338	18849412	Col/Ler	Ler
4055_BW	Hybrid	Mut	300000	303366	Col/Ler	Ler
4055_BW	Hybrid	Mut	2071438	2074153	Ler	Col/Ler
4055_BW	Hybrid	Mut	6525000	6526333	Col/Ler	Ler
4055_BW	Hybrid	Mut	10012081	10012221	Ler	Col/Ler
4055_BW	Hybrid	Mut	12997559	12997639	Col/Ler	Col
4055_BW	Hybrid	Mut	13339652	13340348	Col	Col/Ler
4055_BW	Hybrid	Mut	13994636	13994672	Col/Ler	Col
4055_BW	Hybrid	Mut	15503117	15503178	Col	Col/Ler
4055_BW	Hybrid	Mut	17342568	17357006	Col/Ler	Ler
4055_BW	Hybrid	Mut	18194693	18195088	Ler	Col/Ler
4055_BW	Hybrid	Mut	19205183	19214504	Col/Ler	Ler
4055_BX	Hybrid	WT	413155	414466	Col/Ler	Col
4055_BY	Hybrid	WT	7984398	7985397	Ler	Col/Ler
4055_BZ	Hybrid	WT	1363031	1363207	Ler	Col/Ler
4055_BZ	Hybrid	WT	12957186	12957754	Col/Ler	Ler
4055_BZ	Hybrid	WT	18379521	18382443	Ler	Col/Ler
4055_C	Hybrid	Mut	478598	478962	Col/Ler	Ler
4055_C	Hybrid	Mut	7776879	7784423	Ler	Col/Ler
4055_C	Hybrid	Mut	10928401	10928404	Col/Ler	Col
4055_C	Hybrid	Mut	11217065	11222557	Col	Col/Ler
4055_C	Hybrid	Mut	16720341	16722602	Col/Ler	Col
4055_C	Hybrid	Mut	17123000	17130436	Col	Col/Ler
4055_C	Hybrid	Mut	18195888	18196366	Col/Ler	Col
4055_CA	Hybrid	WT	935727	935788	Ler	Col/Ler
4055_CA	Hybrid	WT	16576646	16577138	Col/Ler	Col
4055_CB	Hybrid	WT	2248000	2256804	Col	Col/Ler
4055_CB	Hybrid	WT	14103452	14105364	Col/Ler	Col
4055_CB	Hybrid	WT	15631145	15631270	Col	Col/Ler
4055_CC	Hybrid	Mut	660952	662022	Col	Col/Ler
4055_CC	Hybrid	Mut	9566945	9566970	Col/Ler	Col
4055_CC	Hybrid	Mut	11251015	11251245	Col	Col/Ler
4055_CC	Hybrid	Mut	17725000	17726467	Col/Ler	Ler
4055_CC	Hybrid	Mut	19209284	19209755	Ler	Col/Ler
4055_CC	Hybrid	Mut	19300000	19300834	Col/Ler	Ler
4055_CC	Hybrid	Mut	19460557	19467401	Ler	Col/Ler
4055_CD	Hybrid	Mut	1447463	1447501	Col/Ler	Col
4055_CD	Hybrid	Mut	9436787	9439098	Col	Col/Ler
4055_CD	Hybrid	Mut	11775000	11775667	Col/Ler	Ler
4055_CD	Hybrid	Mut	12048000	12124196	Ler	Col/Ler
4055_CD	Hybrid	Mut	12940503	12944376	Col/Ler	Col
4055_CD	Hybrid	Mut	16609910	16611286	Col	Col/Ler
4055_CD	Hybrid	Mut	17163429	17164536	Col/Ler	Col
4055_CD	Hybrid	Mut	18260876	18261853	Col	Col/Ler
4055_CE	Hybrid	Mut	2117860	2126276	Col	Col/Ler
4055_CE	Hybrid	Mut	14577159	14580761	Col/Ler	Ler
4055_CE	Hybrid	Mut	16057360	16062979	Ler	Col/Ler
4055_CE	Hybrid	Mut	16121256	16121814	Col/Ler	Col
4055_CE	Hybrid	Mut	16696770	16697259	Col	Col/Ler
4055_CE	Hybrid	Mut	18707175	18707596	Col/Ler	Col
4055_CE	Hybrid	Mut	19169845	19172859	Col	Col/Ler
4055_CF	Hybrid	Mut	5561303	5561403	Col/Ler	Col
4055_CF	Hybrid	Mut	13041956	13042010	Col	Col/Ler
4055_CF	Hybrid	Mut	15622319	15625665	Col/Ler	Ler
4055_CF	Hybrid	Mut	16244854	16248538	Ler	Col/Ler
4055_CF	Hybrid	Mut	17475000	17477922	Col/Ler	Col
4055_CF	Hybrid	Mut	19198035	19200806	Col	Col/Ler
4055_CG	Hybrid	Mut	500000	503869	Col/Ler	Ler
4055_CG	Hybrid	Mut	11148000	11152831	Ler	Col/Ler
4055_CG	Hybrid	Mut	14199880	14201369	Col/Ler	Col
4055_CG	Hybrid	Mut	16644009	16644444	Col	Col/Ler
4055_CG	Hybrid	Mut	17725000	17726621	Col/Ler	Ler
4055_CG	Hybrid	Mut	18523000	18527605	Ler	Col/Ler
4055_CH	Hybrid	WT	6620450	6631842	Col/Ler	Col
4055_CH	Hybrid	WT	17123000	17127331	Col	Col/Ler
4055_CI	Hybrid	WT	2359840	2360091	Col	Col/Ler
4055_CI	Hybrid	WT	8275143	8276189	Col/Ler	Ler
4055_CI	Hybrid	WT	10753151	10754057	Ler	Col/Ler
4055_CJ	Hybrid	WT	446541	446859	Col	Col/Ler
4055_CJ	Hybrid	WT	10268793	10269054	Col/Ler	Col
4055_CJ	Hybrid	WT	18213733	18228405	Col	Col/Ler
4055_CK	Hybrid	WT	9975225	9975931	Col	Col/Ler
4055_CL	Hybrid	WT	417358	417462	Col/Ler	Col
4055_CL	Hybrid	WT	10305964	10307225	Col	Col/Ler
4055_CM	Hybrid	Mut	8736994	8737713	Col/Ler	Ler
4055_CM	Hybrid	Mut	10670335	10672660	Ler	Col/Ler
4055_CM	Hybrid	Mut	12104379	12124196	Col/Ler	Col
4055_CM	Hybrid	Mut	14776116	14781217	Col	Col/Ler
4055_CM	Hybrid	Mut	15010411	15011849	Col/Ler	Ler
4055_CM	Hybrid	Mut	17748000	17755511	Ler	Col/Ler
4055_CM	Hybrid	Mut	18805443	18806119	Col/Ler	Ler
4055_CN	Hybrid	Mut	8125000	8140037	Col/Ler	Ler
4055_CN	Hybrid	Mut	8559231	8560581	Ler	Col/Ler
4055_CN	Hybrid	Mut	11300000	11303128	Col/Ler	Ler
4055_CN	Hybrid	Mut	11492327	11492712	Ler	Col/Ler
4055_CN	Hybrid	Mut	12261225	12267422	Col/Ler	Col
4055_CN	Hybrid	Mut	13123000	13141214	Col	Col/Ler
4055_CN	Hybrid	Mut	13175000	13178237	Col/Ler	Ler
4055_CN	Hybrid	Mut	15377532	15379811	Ler	Col/Ler
4055_CN	Hybrid	Mut	15825000	15837214	Col/Ler	Ler
4055_CN	Hybrid	Mut	18194693	18195347	Ler	Col/Ler
4055_CO	Hybrid	Mut	12923000	12925857	Col	Col/Ler
4055_CO	Hybrid	Mut	15367996	15372512	Col/Ler	Col
4055_CO	Hybrid	Mut	17729835	17730015	Col	Col/Ler
4055_CO	Hybrid	Mut	18016344	18017622	Col/Ler	Col
4055_CP	Hybrid	Mut	589173	592210	Col/Ler	Ler
4055_CP	Hybrid	Mut	8479764	8480563	Ler	Col/Ler
4055_CP	Hybrid	Mut	9378788	9378820	Col/Ler	Col
4055_CP	Hybrid	Mut	12927864	12929337	Col	Col/Ler
4055_CP	Hybrid	Mut	13900000	13900398	Col/Ler	Ler
4055_CP	Hybrid	Mut	14822392	14840285	Ler	Col/Ler
4055_CP	Hybrid	Mut	15478789	15479244	Col/Ler	Col
4055_CP	Hybrid	Mut	19102648	19102727	Col	Col/Ler
4055_CP	Hybrid	Mut	19125000	19125481	Col/Ler	Ler
4055_CQ	Hybrid	Mut	7147119	7147168	Col/Ler	Ler
4055_CQ	Hybrid	Mut	12757869	12760125	Ler	Col/Ler
4055_CQ	Hybrid	Mut	17775000	17776171	Col/Ler	Ler
4055_CQ	Hybrid	Mut	19479419	19483106	Ler	Col/Ler
4055_D	Hybrid	Mut	700000	700790	Col/Ler	Ler
4055_D	Hybrid	Mut	1219892	1220152	Ler	Col/Ler
4055_D	Hybrid	Mut	2186901	2187009	Col/Ler	Ler
4055_D	Hybrid	Mut	9498000	9501993	Ler	Col/Ler
4055_D	Hybrid	Mut	10770453	10770555	Col/Ler	Col
4055_D	Hybrid	Mut	11775454	11775564	Col	Col/Ler
4055_D	Hybrid	Mut	12208931	12209234	Col/Ler	Col
4055_D	Hybrid	Mut	16959640	16962381	Col	Col/Ler
4055_D	Hybrid	Mut	17500000	17500444	Col/Ler	Ler
4055_D	Hybrid	Mut	18023000	18027069	Ler	Col/Ler
4055_D	Hybrid	Mut	19125000	19125481	Col/Ler	Col
4055_E	Hybrid	Mut	649509	650112	Col/Ler	Ler
4055_E	Hybrid	Mut	8400605	8401838	Ler	Col/Ler
4055_E	Hybrid	Mut	11310476	11310992	Col/Ler	Col
4055_E	Hybrid	Mut	11884731	11889110	Col	Col/Ler
4055_E	Hybrid	Mut	19086660	19086970	Col/Ler	Ler
4055_F	Hybrid	WT	18556548	18556689	Col/Ler	Ler
4055_F	Hybrid	WT	18729567	18730322	Ler	Col/Ler
4055_G	Hybrid	WT	233302	234905	Col/Ler	Col
4055_G	Hybrid	WT	9605753	9607582	Col	Col/Ler
4055_G	Hybrid	WT	18403578	18403646	Col/Ler	Ler
4055_H	Hybrid	WT	9990551	9990901	Col/Ler	Ler
4055_H	Hybrid	WT	17163429	17164451	Ler	Col/Ler
4055_I	Hybrid	WT	15770891	15772325	Col/Ler	Ler
4055_J	Hybrid	WT	12202413	12205751	Ler	Col/Ler
4055_K	Hybrid	Mut	242636	249347	Ler	Col/Ler
4055_K	Hybrid	Mut	1037198	1039694	Col/Ler	Col
4055_K	Hybrid	Mut	6032625	6032921	Col	Col/Ler
4055_K	Hybrid	Mut	8009888	8010395	Col/Ler	Col
4055_K	Hybrid	Mut	9733051	9733313	Col	Col/Ler
4055_K	Hybrid	Mut	12214882	12215561	Col/Ler	Col
4055_K	Hybrid	Mut	15382872	15383866	Col	Col/Ler
4055_K	Hybrid	Mut	16153975	16157379	Col/Ler	Ler
4055_K	Hybrid	Mut	16695529	16696400	Ler	Col/Ler
4055_K	Hybrid	Mut	17726467	17726621	Col/Ler	Ler
4055_K	Hybrid	Mut	18809685	18809986	Ler	Col/Ler
4055_L	Hybrid	Mut	11085359	11085989	Col/Ler	Col
4055_L	Hybrid	Mut	12048000	12104379	Col	Col/Ler
4055_L	Hybrid	Mut	12381786	12381801	Col/Ler	Ler
4055_L	Hybrid	Mut	12757869	12759526	Ler	Col/Ler
4055_L	Hybrid	Mut	16375000	16375218	Col/Ler	Col
4055_L	Hybrid	Mut	17800593	17807379	Col	Col/Ler
4055_M	Hybrid	Mut	2114785	2126276	Col/Ler	Col
4055_M	Hybrid	Mut	6301229	6303782	Col	Col/Ler
4055_M	Hybrid	Mut	7811838	7812257	Col/Ler	Ler
4055_M	Hybrid	Mut	9580578	9582009	Ler	Col/Ler
4055_M	Hybrid	Mut	10284648	10285084	Col/Ler	Ler
4055_M	Hybrid	Mut	12298000	12321603	Ler	Col/Ler
4055_M	Hybrid	Mut	15921104	15922238	Col/Ler	Col
4055_M	Hybrid	Mut	19356332	19356821	Col	Col/Ler
4055_N	Hybrid	Mut	7910262	7910665	Ler	Col/Ler
4055_N	Hybrid	Mut	11123360	11123397	Col/Ler	Col
4055_N	Hybrid	Mut	12962407	12962714	Col	Col/Ler
4055_N	Hybrid	Mut	14100164	14103188	Col/Ler	Col
4055_O	Hybrid	Mut	409105	410799	Col/Ler	Col
4055_O	Hybrid	Mut	12240325	12242915	Col	Col/Ler
4055_O	Hybrid	Mut	15211928	15213280	Col/Ler	Col
4055_O	Hybrid	Mut	15525296	15526518	Col	Col/Ler
4055_O	Hybrid	Mut	16624391	16624403	Col/Ler	Col
4055_O	Hybrid	Mut	17588932	17591221	Col	Col/Ler
4055_O	Hybrid	Mut	18125000	18126144	Col/Ler	Ler
4055_P	Hybrid	WT	9363882	9364246	Col	Col/Ler
4055_Q	Hybrid	WT	18323000	18328337	Ler	Col/Ler
4055_Q	Hybrid	WT	18550000	18559004	Col/Ler	Col
4055_R	Hybrid	WT	6393521	6393625	Ler	Col/Ler
4055_R	Hybrid	WT	17125000	17125017	Col/Ler	Col
4055_T	Hybrid	WT	12255889	12257376	Col/Ler	Ler
4055_U	Hybrid	Mut	6361805	6361977	Col/Ler	Ler
4055_U	Hybrid	Mut	7819122	7819948	Ler	Col/Ler
4055_U	Hybrid	Mut	8025000	8025103	Col/Ler	Col
4055_U	Hybrid	Mut	12956783	12960259	Col	Col/Ler
4055_U	Hybrid	Mut	15548130	15548526	Col/Ler	Col
4055_U	Hybrid	Mut	19589378	19590154	Col	Col/Ler
4055_V	Hybrid	Mut	1133952	1134210	Col/Ler	Ler
4055_V	Hybrid	Mut	2264323	2264453	Ler	Col/Ler
4055_V	Hybrid	Mut	7833204	7834219	Col/Ler	Col
4055_V	Hybrid	Mut	9984822	9985485	Col	Col/Ler
4055_V	Hybrid	Mut	10575000	10576322	Col/Ler	Ler
4055_V	Hybrid	Mut	14588560	14592557	Ler	Col/Ler
4055_V	Hybrid	Mut	15504932	15505068	Col/Ler	Col
4055_V	Hybrid	Mut	16952398	16952435	Col	Col/Ler
4055_V	Hybrid	Mut	17503121	17505587	Col/Ler	Col
4055_V	Hybrid	Mut	18459749	18459790	Col	Col/Ler
4055_V	Hybrid	Mut	19425000	19427369	Col/Ler	Col
4055_W	Hybrid	Mut	2302405	2307373	Col/Ler	Col
4055_W	Hybrid	Mut	15209519	15210117	Col	Col/Ler
4055_W	Hybrid	Mut	15486439	15487122	Col/Ler	Ler
4055_W	Hybrid	Mut	17730825	17734351	Ler	Col/Ler
4055_X	Hybrid	Mut	448677	449243	Col	Col/Ler
4055_X	Hybrid	Mut	6041965	6042044	Col/Ler	Col
4055_X	Hybrid	Mut	7252882	7255221	Col	Col/Ler
4055_X	Hybrid	Mut	9275382	9275807	Col/Ler	Ler
4055_X	Hybrid	Mut	11729135	11732032	Ler	Col/Ler
4055_X	Hybrid	Mut	12104379	12124714	Col/Ler	Ler
4055_X	Hybrid	Mut	13081949	13082536	Ler	Col/Ler
4055_X	Hybrid	Mut	16000000	16000174	Col/Ler	Ler
4055_X	Hybrid	Mut	16696118	16696217	Ler	Col/Ler
4055_X	Hybrid	Mut	17900000	17909127	Col/Ler	Ler
4055_Y	Hybrid	Mut	12940503	12942221	Col	Col/Ler
4055_Y	Hybrid	Mut	13996332	13997153	Col/Ler	Col
4055_Y	Hybrid	Mut	17495094	17497065	Col	Col/Ler
4055_Y	Hybrid	Mut	17850000	17869302	Col/Ler	Col
4055_Z	Hybrid	WT	1575000	1578981	Col/Ler	Ler
4056_A	Hybrid	WT	5717523	5717650	Col/Ler	Ler
4056_A	Hybrid	WT	9840140	9842639	Ler	Col/Ler
4056_AA	Hybrid	Mut	12206842	12209053	Col/Ler	Ler
4056_AA	Hybrid	Mut	14887516	14890315	Ler	Col/Ler
4056_AA	Hybrid	Mut	16148816	16148964	Col/Ler	Ler
4056_AA	Hybrid	Mut	19023000	19044487	Ler	Col/Ler
4056_AB	Hybrid	Mut	8147481	8168512	Col	Col/Ler
4056_AB	Hybrid	Mut	8729392	8730015	Col/Ler	Ler
4056_AB	Hybrid	Mut	10688132	10689033	Ler	Col/Ler
4056_AB	Hybrid	Mut	11070772	11071060	Col/Ler	Col
4056_AB	Hybrid	Mut	11836833	11837255	Col	Col/Ler
4056_AB	Hybrid	Mut	16679962	16694743	Col/Ler	Col
4056_AB	Hybrid	Mut	17442919	17443333	Col	Col/Ler
4056_AB	Hybrid	Mut	17776171	17789107	Col/Ler	Col
4056_AB	Hybrid	Mut	18049931	18051351	Col	Col/Ler
4056_AB	Hybrid	Mut	19161357	19167333	Col/Ler	Col
4056_AB	Hybrid	Mut	19374848	19375291	Col	Col/Ler
4056_AC	Hybrid	Mut	7357703	7358395	Col/Ler	Ler
4056_AC	Hybrid	Mut	9487131	9491741	Ler	Col/Ler
4056_AC	Hybrid	Mut	12127578	12127999	Col/Ler	Col
4056_AC	Hybrid	Mut	13756312	13757462	Col	Col/Ler
4056_AC	Hybrid	Mut	15331918	15332015	Col/Ler	Ler
4056_AE	Hybrid	WT	5951310	5953482	Col/Ler	Col
4056_AE	Hybrid	WT	10235696	10236606	Col	Col/Ler
4056_AE	Hybrid	WT	18125000	18125010	Col/Ler	Ler
4056_AF	Hybrid	WT	12163332	12163385	Col/Ler	Ler
4056_AG	Hybrid	WT	121405	122139	Ler	Col/Ler
4056_AG	Hybrid	WT	10360829	10360954	Col/Ler	Col
4056_AG	Hybrid	WT	17723000	17725175	Col	Col/Ler
4056_AH	Hybrid	WT	18601939	18602224	Col/Ler	Ler
4056_AI	Hybrid	Mut	340006	340018	Ler	Col/Ler
4056_AI	Hybrid	Mut	2183792	2183865	Col/Ler	Ler
4056_AI	Hybrid	Mut	9383832	9387426	Ler	Col/Ler
4056_AI	Hybrid	Mut	10668993	10670247	Col/Ler	Ler
4056_AI	Hybrid	Mut	10966136	10966637	Ler	Col/Ler
4056_AI	Hybrid	Mut	12440877	12441478	Col/Ler	Ler
4056_AI	Hybrid	Mut	13525562	13526552	Ler	Col/Ler
4056_AI	Hybrid	Mut	16705894	16707020	Col/Ler	Col
4056_AI	Hybrid	Mut	19348000	19353302	Col	Col/Ler
4056_AJ	Hybrid	Mut	266205	266356	Col/Ler	Col
4056_AJ	Hybrid	Mut	8910650	8912403	Col	Col/Ler
4056_AJ	Hybrid	Mut	14886449	14887437	Col/Ler	Col
4056_AJ	Hybrid	Mut	15661524	15662817	Col	Col/Ler
4056_AJ	Hybrid	Mut	17275000	17311215	Col/Ler	Ler
4056_AJ	Hybrid	Mut	17490902	17498656	Ler	Col/Ler
4056_AJ	Hybrid	Mut	18649709	18656755	Col/Ler	Ler
4056_AJ	Hybrid	Mut	18863882	18866264	Ler	Col/Ler
4056_AJ	Hybrid	Mut	19228809	19229026	Col/Ler	Col
4056_AJ	Hybrid	Mut	19394113	19395775	Col	Col/Ler
4056_AK	Hybrid	Mut	236947	237117	Col/Ler	Col
4056_AK	Hybrid	Mut	6785745	6786157	Col	Col/Ler
4056_AK	Hybrid	Mut	11200000	11201197	Col/Ler	Col
4056_AK	Hybrid	Mut	12374777	12375962	Col	Col/Ler
4056_AK	Hybrid	Mut	14782215	14784431	Col/Ler	Ler
4056_AK	Hybrid	Mut	19393860	19394113	Ler	Col/Ler
4056_AK	Hybrid	Mut	19409180	19409277	Col/Ler	Col
4056_AL	Hybrid	Mut	875030	875206	Col	Col/Ler
4056_AL	Hybrid	Mut	986396	987497	Col/Ler	Ler
4056_AL	Hybrid	Mut	6871199	6871971	Ler	Col/Ler
4056_AL	Hybrid	Mut	7736630	7736744	Col/Ler	Col
4056_AL	Hybrid	Mut	8140037	8168512	Col	Col/Ler
4056_AL	Hybrid	Mut	8550000	8551940	Col/Ler	Ler
4056_AL	Hybrid	Mut	9672030	9673651	Ler	Col/Ler
4056_AL	Hybrid	Mut	11884731	11888961	Col/Ler	Ler
4056_AL	Hybrid	Mut	13910792	13912977	Ler	Col/Ler
4056_AL	Hybrid	Mut	14483203	14484978	Col/Ler	Ler
4056_AL	Hybrid	Mut	15764167	15764408	Ler	Col/Ler
4056_AL	Hybrid	Mut	15871062	15874847	Col/Ler	Col
4056_AL	Hybrid	Mut	17273000	17355101	Col	Col/Ler
4056_AL	Hybrid	Mut	17750000	17756315	Col/Ler	Col
4056_AM	Hybrid	Mut	6400000	6401114	Col/Ler	Ler
4056_AM	Hybrid	Mut	8493037	8493678	Ler	Col/Ler
4056_AM	Hybrid	Mut	12275000	12275069	Col/Ler	Col
4056_AM	Hybrid	Mut	16057360	16058435	Col	Col/Ler
4056_AM	Hybrid	Mut	18154466	18194693	Col/Ler	Col
4056_AN	Hybrid	WT	19071273	19071319	Col/Ler	Ler
4056_AO	Hybrid	WT	16289823	16290378	Col/Ler	Col
4056_AP	Hybrid	WT	1136489	1136759	Ler	Col/Ler
4056_AP	Hybrid	WT	5519859	5520109	Col/Ler	Col
4056_AQ	Hybrid	WT	916824	917218	Col/Ler	Ler
4056_AQ	Hybrid	WT	1998000	2012362	Ler	Col/Ler
4056_AQ	Hybrid	WT	19516544	19516773	Col/Ler	Ler
4056_AR	Hybrid	WT	7253726	7254483	Col/Ler	Ler
4056_AR	Hybrid	WT	17426338	17429340	Ler	Col/Ler
4056_AS	Hybrid	Mut	475136	476592	Col/Ler	Ler
4056_AS	Hybrid	Mut	9902258	9903986	Ler	Col/Ler
4056_AS	Hybrid	Mut	10448508	10448757	Col/Ler	Col
4056_AS	Hybrid	Mut	11526102	11527863	Col	Col/Ler
4056_AS	Hybrid	Mut	16593965	16594148	Col/Ler	Col
4056_AS	Hybrid	Mut	19614154	19616177	Col	Col/Ler
4056_AT	Hybrid	Mut	748477	748532	Col/Ler	Ler
4056_AT	Hybrid	Mut	8312660	8314974	Ler	Col/Ler
4056_AT	Hybrid	Mut	12148207	12149065	Col/Ler	Col
4056_AT	Hybrid	Mut	12635190	12636194	Col	Col/Ler
4056_AT	Hybrid	Mut	13125000	13137294	Col/Ler	Ler
4056_AT	Hybrid	Mut	17248000	17250013	Ler	Col/Ler
4056_AT	Hybrid	Mut	17653450	17656469	Col/Ler	Ler
4056_AT	Hybrid	Mut	17898000	17916319	Ler	Col/Ler
4056_AT	Hybrid	Mut	19541962	19542132	Col/Ler	Ler
4056_AU	Hybrid	Mut	5608826	5609982	Col	Col/Ler
4056_AU	Hybrid	Mut	7160362	7160541	Col/Ler	Col
4056_AU	Hybrid	Mut	7708332	7709783	Col	Col/Ler
4056_AU	Hybrid	Mut	8174845	8174846	Col/Ler	Ler
4056_AU	Hybrid	Mut	9522856	9523800	Ler	Col/Ler
4056_AU	Hybrid	Mut	10822583	10824216	Col/Ler	Ler
4056_AU	Hybrid	Mut	12048000	12101343	Ler	Col/Ler
4056_AU	Hybrid	Mut	14103610	14104741	Col/Ler	Col
4056_AU	Hybrid	Mut	16551436	16551565	Col	Col/Ler
4056_AU	Hybrid	Mut	17275000	17320860	Col/Ler	Col
4056_AU	Hybrid	Mut	17476046	17476838	Col	Col/Ler
4056_AU	Hybrid	Mut	18154466	18194693	Col/Ler	Ler
4056_AU	Hybrid	Mut	19469193	19472652	Ler	Col
4056_AV	Hybrid	Mut	1168063	1172593	Col	Col/Ler
4056_AV	Hybrid	Mut	2292473	2293721	Col/Ler	Ler
4056_AV	Hybrid	Mut	9482478	9482554	Ler	Col/Ler
4056_AV	Hybrid	Mut	9841163	9842723	Col/Ler	Col
4056_AV	Hybrid	Mut	11519396	11523026	Col	Col/Ler
4056_AV	Hybrid	Mut	11810781	11811999	Col/Ler	Col
4056_AV	Hybrid	Mut	12198000	12203806	Col	Col/Ler
4056_AV	Hybrid	Mut	13325000	13326452	Col/Ler	Ler
4056_AV	Hybrid	Mut	14521422	14524080	Ler	Col/Ler
4056_AV	Hybrid	Mut	15651489	15660078	Col/Ler	Ler
4056_AV	Hybrid	Mut	17473000	17476838	Ler	Col/Ler
4056_AV	Hybrid	Mut	18000000	18000902	Col/Ler	Col
4056_AV	Hybrid	Mut	18605489	18606592	Col	Col/Ler
4056_AV	Hybrid	Mut	19520015	19520277	Col/Ler	Ler
4056_AW	Hybrid	Mut	125002	129410	Col	Col/Ler
4056_AW	Hybrid	Mut	8735034	8735752	Col/Ler	Col
4056_AW	Hybrid	Mut	9540377	9541253	Col	Col/Ler
4056_AW	Hybrid	Mut	9550000	9550181	Col/Ler	Ler
4056_AW	Hybrid	Mut	14874386	14875907	Ler	Col/Ler
4056_AW	Hybrid	Mut	16100000	16102320	Col/Ler	Ler
4056_AW	Hybrid	Mut	17357427	17357560	Ler	Col/Ler
4056_AW	Hybrid	Mut	17499203	17499305	Col/Ler	Ler
4056_AW	Hybrid	Mut	19449074	19468251	Ler	Col/Ler
4056_AX	Hybrid	WT	422355	422826	Ler	Col/Ler
4056_AY	Hybrid	WT	7600000	7602696	Col/Ler	Ler
4056_AY	Hybrid	WT	13371080	13372383	Ler	Col/Ler
4056_AZ	Hybrid	WT	662022	662776	Ler	Col/Ler
4056_B	Hybrid	WT	1735995	1736360	Col/Ler	Ler
4056_BA	Hybrid	WT	1553878	1553919	Col/Ler	Col
4056_BD	Hybrid	Mut	853322	853977	Col	Col/Ler
4056_BD	Hybrid	Mut	1599212	1599289	Col/Ler	Col
4056_BD	Hybrid	Mut	2313331	2316854	Col	Col/Ler
4056_BD	Hybrid	Mut	6777769	6778527	Col/Ler	Col
4056_BD	Hybrid	Mut	8660220	8660555	Col	Col/Ler
4056_BD	Hybrid	Mut	9250000	9256626	Col/Ler	Ler
4056_BD	Hybrid	Mut	12321797	12328224	Ler	Col/Ler
4056_BD	Hybrid	Mut	15217241	15217901	Col/Ler	Col
4056_BD	Hybrid	Mut	16559242	16560201	Col	Col/Ler
4056_BD	Hybrid	Mut	17935127	17940086	Col/Ler	Col
4056_BD	Hybrid	Mut	18049931	18053888	Col	Col/Ler
4056_BE	Hybrid	Mut	484028	484672	Col/Ler	Ler
4056_BE	Hybrid	Mut	5552527	5553232	Ler	Col/Ler
4056_BE	Hybrid	Mut	9982289	9982294	Col/Ler	Ler
4056_BE	Hybrid	Mut	10998000	11015459	Ler	Col/Ler
4056_BE	Hybrid	Mut	12050000	12124372	Col/Ler	Col
4056_BE	Hybrid	Mut	14469337	14469497	Col	Col/Ler
4056_BE	Hybrid	Mut	15504238	15504553	Col/Ler	Ler
4056_BE	Hybrid	Mut	16119667	16120166	Ler	Col/Ler
4056_BE	Hybrid	Mut	17058077	17058507	Col/Ler	Col
4056_BE	Hybrid	Mut	17342568	17355101	Col	Col/Ler
4056_BE	Hybrid	Mut	19150000	19150912	Col/Ler	Ler
4056_BE	Hybrid	Mut	19285498	19287833	Ler	Col/Ler
4056_BE	Hybrid	Mut	19507572	19513316	Col/Ler	Col
4056_BF	Hybrid	Mut	6677503	6677566	Col	Col/Ler
4056_BF	Hybrid	Mut	7113094	7113308	Col/Ler	Col
4056_BF	Hybrid	Mut	8123000	8168512	Col	Col/Ler
4056_BF	Hybrid	Mut	15069413	15074999	Col/Ler	Col
4056_BF	Hybrid	Mut	15282113	15284527	Col	Col/Ler
4056_BF	Hybrid	Mut	16646375	16646546	Col/Ler	Col
4056_BF	Hybrid	Mut	17150571	17151963	Col	Col/Ler
4056_BF	Hybrid	Mut	18350000	18350739	Col/Ler	Col
4056_BG	Hybrid	Mut	6713036	6713717	Col	Col/Ler
4056_BG	Hybrid	Mut	8700000	8700154	Col/Ler	Col
4056_BG	Hybrid	Mut	16129519	16133629	Col	Col/Ler
4056_BG	Hybrid	Mut	18018004	18018328	Col/Ler	Col
4056_BG	Hybrid	Mut	18195552	18195650	Col	Col/Ler
4056_BH	Hybrid	WT	1491802	1492710	Col/Ler	Col
4056_BH	Hybrid	WT	12298000	12321603	Col	Col/Ler
4056_BH	Hybrid	WT	16702958	16704476	Col/Ler	Ler
4056_BJ	Hybrid	WT	7729721	7730104	Col/Ler	Col
4056_BJ	Hybrid	WT	18371800	18372103	Col	Col/Ler
4056_BK	Hybrid	WT	7050000	7050941	Col/Ler	Col
4056_BK	Hybrid	WT	9773000	9776125	Col	Col/Ler
4056_BL	Hybrid	WT	6031695	6031771	Ler	Col/Ler
4056_BL	Hybrid	WT	15055505	15055522	Col/Ler	Ler
4056_BM	Hybrid	Mut	1927475	1927668	Col/Ler	Ler
4056_BM	Hybrid	Mut	8586255	8587095	Ler	Col/Ler
4056_BM	Hybrid	Mut	10300000	10300087	Col/Ler	Ler
4056_BM	Hybrid	Mut	16460965	16461192	Ler	Col/Ler
4056_BM	Hybrid	Mut	16893619	16894709	Col/Ler	Ler
4056_BM	Hybrid	Mut	18360870	18361690	Ler	Col/Ler
4056_BM	Hybrid	Mut	18820510	18822142	Col/Ler	Col
4056_BN	Hybrid	Mut	8125000	8147480	Col/Ler	Ler
4056_BN	Hybrid	Mut	8454379	8454444	Ler	Col/Ler
4056_BN	Hybrid	Mut	10325000	10325333	Col/Ler	Ler
4056_BN	Hybrid	Mut	10796101	10796839	Ler	Col/Ler
4056_BN	Hybrid	Mut	18126946	18131925	Col/Ler	Ler
4056_BO	Hybrid	Mut	965085	966135	Col/Ler	Ler
4056_BO	Hybrid	Mut	12949765	12950206	Ler	Col/Ler
4056_BO	Hybrid	Mut	14475000	14475204	Col/Ler	Ler
4056_BO	Hybrid	Mut	19046192	19050712	Ler	Col/Ler
4056_BO	Hybrid	Mut	19125578	19131928	Col/Ler	Ler
4056_BP	Hybrid	Mut	7145827	7145998	Col/Ler	Col
4056_BP	Hybrid	Mut	12261886	12262792	Col	Col/Ler
4056_BP	Hybrid	Mut	12826586	12827270	Col/Ler	Col
4056_BQ	Hybrid	Mut	221282	221409	Ler	Col/Ler
4056_BQ	Hybrid	Mut	1522777	1522811	Col/Ler	Ler
4056_BQ	Hybrid	Mut	5421182	5421363	Ler	Col/Ler
4056_BQ	Hybrid	Mut	6275000	6275286	Col/Ler	Ler
4056_BQ	Hybrid	Mut	8168798	8169703	Ler	Col/Ler
4056_BQ	Hybrid	Mut	11125000	11125185	Col/Ler	Ler
4056_BQ	Hybrid	Mut	16507427	16510360	Ler	Col/Ler
4056_BQ	Hybrid	Mut	17975000	17975019	Col/Ler	Col
4056_BQ	Hybrid	Mut	19023000	19044487	Col	Col/Ler
4056_BR	Hybrid	WT	16061730	16063501	Ler	Col/Ler
4056_BT	Hybrid	WT	8168574	8168798	Ler	Col/Ler
4056_BU	Hybrid	WT	141225	141687	Ler	Col/Ler
4056_BU	Hybrid	WT	6025000	6025318	Col/Ler	Col
4056_BW	Hybrid	Mut	239260	239261	Col/Ler	Col
4056_BW	Hybrid	Mut	508063	509341	Col	Col/Ler
4056_BW	Hybrid	Mut	7836435	7836449	Col/Ler	Col
4056_BW	Hybrid	Mut	8454444	8454445	Col	Col/Ler
4056_BW	Hybrid	Mut	8864577	8865459	Col/Ler	Col
4056_BW	Hybrid	Mut	9879115	9879946	Col	Col/Ler
4056_BW	Hybrid	Mut	10685497	10686317	Col/Ler	Col
4056_BW	Hybrid	Mut	11001897	11010953	Col	Col/Ler
4056_BW	Hybrid	Mut	13314062	13317831	Col/Ler	Col
4056_BW	Hybrid	Mut	14374454	14375784	Col	Col/Ler
4056_BW	Hybrid	Mut	14750000	14757222	Col/Ler	Col
4056_BW	Hybrid	Mut	19281142	19281724	Col	Col/Ler
4056_BX	Hybrid	Mut	521682	522079	Ler	Col/Ler
4056_BX	Hybrid	Mut	2187193	2187247	Col/Ler	Col
4056_BX	Hybrid	Mut	6827509	6831885	Col	Col/Ler
4056_BX	Hybrid	Mut	7654588	7654663	Col/Ler	Ler
4056_BX	Hybrid	Mut	8049553	8049909	Ler	Col/Ler
4056_BX	Hybrid	Mut	8900000	8900188	Col/Ler	Ler
4056_BX	Hybrid	Mut	9672444	9673651	Ler	Col/Ler
4056_BX	Hybrid	Mut	11193326	11193791	Col/Ler	Col
4056_BX	Hybrid	Mut	11469813	11473820	Col	Col/Ler
4056_BX	Hybrid	Mut	12648256	12648270	Col/Ler	Ler
4056_BX	Hybrid	Mut	15651489	15652709	Ler	Col/Ler
4056_BX	Hybrid	Mut	17125000	17127331	Col/Ler	Col
4056_BX	Hybrid	Mut	18123000	18125869	Col	Col/Ler
4056_BX	Hybrid	Mut	18225000	18259080	Col/Ler	Col
4056_BX	Hybrid	Mut	18800177	18800673	Col	Col/Ler
4056_BX	Hybrid	Mut	19300000	19300834	Col/Ler	Ler
4056_BX	Hybrid	Mut	19467502	19469193	Ler	Col/Ler
4056_BY	Hybrid	Mut	6795431	6795974	Col/Ler	Col
4056_BY	Hybrid	Mut	7632758	7633123	Col	Col/Ler
4056_BY	Hybrid	Mut	8449146	8449246	Col/Ler	Col
4056_BY	Hybrid	Mut	8929847	8930454	Col	Col/Ler
4056_BY	Hybrid	Mut	9250000	9256626	Col/Ler	Col
4056_BY	Hybrid	Mut	9543440	9546197	Col	Col/Ler
4056_BY	Hybrid	Mut	9937364	9938167	Col/Ler	Ler
4056_BY	Hybrid	Mut	10547489	10547864	Ler	Col/Ler
4056_BY	Hybrid	Mut	12383774	12383916	Col/Ler	Ler
4056_BY	Hybrid	Mut	14773000	14776116	Ler	Col/Ler
4056_BY	Hybrid	Mut	16025000	16025165	Col/Ler	Ler
4056_BY	Hybrid	Mut	16498000	16500257	Ler	Col/Ler
4056_BY	Hybrid	Mut	18685959	18689491	Col/Ler	Col
4056_BZ	Hybrid	Mut	825324	825628	Col	Col/Ler
4056_BZ	Hybrid	Mut	1135048	1135400	Col/Ler	Col
4056_BZ	Hybrid	Mut	7118772	7119491	Col	Col/Ler
4056_BZ	Hybrid	Mut	7671454	7671868	Col/Ler	Ler
4056_BZ	Hybrid	Mut	9333349	9333910	Ler	Col/Ler
4056_BZ	Hybrid	Mut	10330389	10330855	Col/Ler	Ler
4056_BZ	Hybrid	Mut	13173000	13176678	Ler	Col/Ler
4056_BZ	Hybrid	Mut	14485373	14485735	Col/Ler	Ler
4056_BZ	Hybrid	Mut	15158161	15165026	Ler	Col/Ler
4056_BZ	Hybrid	Mut	18200956	18201113	Col/Ler	Col
4056_C	Hybrid	WT	6725000	6728960	Col/Ler	Col
4056_CA	Hybrid	Mut	843531	843638	Col/Ler	Col
4056_CA	Hybrid	Mut	8473000	8477877	Col	Col/Ler
4056_CA	Hybrid	Mut	9516312	9518183	Col/Ler	Col
4056_CA	Hybrid	Mut	11600232	11601982	Col	Col/Ler
4056_CA	Hybrid	Mut	14200000	14200926	Col/Ler	Col
4056_CA	Hybrid	Mut	15477521	15477869	Col	Col/Ler
4056_CA	Hybrid	Mut	16460965	16461804	Col/Ler	Col
4056_CA	Hybrid	Mut	17173000	17185286	Col	Col/Ler
4056_CA	Hybrid	Mut	17311215	17357006	Col/Ler	Ler
4056_CA	Hybrid	Mut	17477922	17482056	Ler	Col/Ler
4056_CA	Hybrid	Mut	18058493	18058775	Col/Ler	Ler
4056_CA	Hybrid	Mut	19566252	19567555	Ler	Col/Ler
4056_CC	Hybrid	WT	5875427	5876484	Ler	Col/Ler
4056_CG	Hybrid	Mut	15449967	15452000	Col/Ler	Col
4056_CG	Hybrid	Mut	17145696	17150356	Col	Col/Ler
4056_CG	Hybrid	Mut	17800593	17807746	Col/Ler	Col
4056_CG	Hybrid	Mut	18323000	18328232	Col	Col/Ler
4056_CG	Hybrid	Mut	19505760	19506297	Col/Ler	Ler
4056_CI	Hybrid	Mut	1133676	1133952	Col/Ler	Col
4056_CI	Hybrid	Mut	8169986	8171913	Col	Col/Ler
4056_CI	Hybrid	Mut	9537589	9538444	Col/Ler	Ler
4056_CI	Hybrid	Mut	11129489	11140374	Ler	Col/Ler
4056_CI	Hybrid	Mut	11350000	11350577	Col/Ler	Col
4056_CI	Hybrid	Mut	12923000	12925857	Col	Col/Ler
4056_CI	Hybrid	Mut	13886528	13888008	Col/Ler	Ler
4056_CI	Hybrid	Mut	14339976	14347535	Ler	Col/Ler
4056_CJ	Hybrid	Mut	7836532	7836639	Col	Col/Ler
4056_CJ	Hybrid	Mut	11575000	11575494	Col/Ler	Ler
4056_CJ	Hybrid	Mut	12473000	12475105	Ler	Col/Ler
4056_CJ	Hybrid	Mut	13581424	13581645	Col/Ler	Col
4056_CJ	Hybrid	Mut	16755215	16756047	Col	Col/Ler
4056_CJ	Hybrid	Mut	17225000	17225683	Col/Ler	Col
4056_CK	Hybrid	Mut	342602	343565	Col/Ler	Col
4056_CK	Hybrid	Mut	1401798	1403531	Col	Col/Ler
4056_CK	Hybrid	Mut	8548321	8548811	Col/Ler	Col
4056_CK	Hybrid	Mut	10894150	10894277	Col	Col/Ler
4056_CK	Hybrid	Mut	14743907	14748309	Col/Ler	Ler
4056_CK	Hybrid	Mut	18729016	18729493	Ler	Col/Ler
4056_CK	Hybrid	Mut	18972464	18972669	Col/Ler	Col
4056_CL	Hybrid	WT	486203	487646	Col/Ler	Ler
4056_CL	Hybrid	WT	15228496	15228505	Ler	Col/Ler
4056_CM	Hybrid	WT	6544233	6544638	Col/Ler	Col
4056_CM	Hybrid	WT	13811574	13811584	Col	Col/Ler
4056_CN	Hybrid	WT	6912893	6912895	Ler	Col/Ler
4056_CN	Hybrid	WT	12997559	12997639	Col/Ler	Col
4056_CO	Hybrid	WT	10269553	10269625	Ler	Col/Ler
4056_CO	Hybrid	WT	12443705	12443781	Col/Ler	Col
4056_CO	Hybrid	WT	19205092	19205183	Col	Col/Ler
4056_CQ	Hybrid	Mut	1939187	1939427	Col/Ler	Col
4056_CQ	Hybrid	Mut	9841018	9842035	Col	Col/Ler
4056_CQ	Hybrid	Mut	11975000	11975015	Col/Ler	Ler
4056_CQ	Hybrid	Mut	12589685	12590164	Ler	Col/Ler
4056_CQ	Hybrid	Mut	14880499	14884146	Col/Ler	Ler
4056_CQ	Hybrid	Mut	16958751	16959478	Ler	Col/Ler
4056_E	Hybrid	Mut	387072	387431	Ler	Col/Ler
4056_E	Hybrid	Mut	10572848	10578032	Col/Ler	Col
4056_E	Hybrid	Mut	11145166	11146309	Col	Col/Ler
4056_E	Hybrid	Mut	12025000	12101343	Col/Ler	Ler
4056_E	Hybrid	Mut	12811579	12812987	Ler	Col/Ler
4056_E	Hybrid	Mut	14432917	14434496	Col/Ler	Col
4056_E	Hybrid	Mut	14773000	14782215	Col	Col/Ler
4056_E	Hybrid	Mut	15019428	15020366	Col/Ler	Col
4056_E	Hybrid	Mut	15296662	15300960	Col	Col/Ler
4056_E	Hybrid	Mut	15702754	15705768	Col/Ler	Col
4056_E	Hybrid	Mut	18484207	18485184	Col	Col/Ler
4056_F	Hybrid	Mut	7059434	7063688	Ler	Col/Ler
4056_F	Hybrid	Mut	9440387	9440393	Col/Ler	Ler
4056_F	Hybrid	Mut	12816654	12816952	Ler	Col/Ler
4056_F	Hybrid	Mut	13172364	13173923	Col/Ler	Ler
4056_F	Hybrid	Mut	17064944	17067489	Ler	Col/Ler
4056_F	Hybrid	Mut	17925170	17929123	Col/Ler	Col
4056_F	Hybrid	Mut	18481639	18482824	Col	Col/Ler
4056_G	Hybrid	Mut	8708928	8710073	Col/Ler	Ler
4056_G	Hybrid	Mut	9256626	9261510	Ler	Col/Ler
4056_G	Hybrid	Mut	9275000	9275807	Col/Ler	Col
4056_G	Hybrid	Mut	9577941	9579247	Col	Col/Ler
4056_G	Hybrid	Mut	12602679	12603064	Col/Ler	Ler
4056_G	Hybrid	Mut	12938902	12940503	Ler	Col/Ler
4056_G	Hybrid	Mut	13089817	13090624	Col/Ler	Col
4056_G	Hybrid	Mut	14647966	14648644	Col	Col/Ler
4056_G	Hybrid	Mut	16286538	16289823	Col/Ler	Col
4056_G	Hybrid	Mut	17108224	17108776	Col	Col/Ler
4056_G	Hybrid	Mut	18150000	18194693	Col/Ler	Col
4056_G	Hybrid	Mut	18473000	18477600	Col	Col/Ler
4056_H	Hybrid	Mut	483330	484028	Col	Col/Ler
4056_H	Hybrid	Mut	7587647	7588354	Col/Ler	Col
4056_H	Hybrid	Mut	11217065	11221573	Col	Col/Ler
4056_H	Hybrid	Mut	15770733	15771266	Col/Ler	Ler
4056_H	Hybrid	Mut	15949359	15949937	Ler	Col/Ler
4056_H	Hybrid	Mut	16737488	16737496	Col/Ler	Ler
4056_I	Hybrid	Mut	12204318	12204853	Col	Col/Ler
4056_I	Hybrid	Mut	13141214	13144213	Col/Ler	Col
4056_I	Hybrid	Mut	13363314	13363729	Col	Col/Ler
4056_I	Hybrid	Mut	14557779	14558535	Col/Ler	Col
4056_I	Hybrid	Mut	18148000	18154466	Col	Col/Ler
4056_I	Hybrid	Mut	19128468	19131608	Col/Ler	Col
4056_J	Hybrid	WT	10310425	10310717	Col/Ler	Col
4056_J	Hybrid	WT	14846903	14847840	Col	Col/Ler
4056_K	Hybrid	WT	341194	342066	Col	Col/Ler
4056_L	Hybrid	WT	6212571	6214144	Ler	Col/Ler
4056_L	Hybrid	WT	18601479	18601595	Col/Ler	Ler
4056_M	Hybrid	WT	849493	849716	Col	Col/Ler
4056_M	Hybrid	WT	7509790	7512182	Col/Ler	Ler
4056_N	Hybrid	WT	1875613	1878851	Ler	Col/Ler
4056_O	Hybrid	Mut	1073000	1075445	Col	Col/Ler
4056_O	Hybrid	Mut	10614771	10614772	Col/Ler	Col
4056_O	Hybrid	Mut	12048000	12124530	Col	Col/Ler
4056_O	Hybrid	Mut	15070848	15072571	Col/Ler	Col
4056_O	Hybrid	Mut	15870448	15870859	Col	Col/Ler
4056_O	Hybrid	Mut	18081352	18081384	Col/Ler	Ler
4056_O	Hybrid	Mut	19383373	19394403	Ler	Col/Ler
4056_O	Hybrid	Mut	19602415	19603306	Col/Ler	Ler
4056_P	Hybrid	Mut	14880929	14885451	Col/Ler	Col
4056_P	Hybrid	Mut	15687856	15688177	Col	Col/Ler
4056_P	Hybrid	Mut	16432025	16432405	Col/Ler	Col
4056_P	Hybrid	Mut	17598000	17601892	Col	Col/Ler
4056_P	Hybrid	Mut	19416334	19416340	Col/Ler	Ler
4056_Q	Hybrid	Mut	2298736	2299627	Ler	Col/Ler
4056_Q	Hybrid	Mut	8125000	8168728	Col/Ler	Ler
4056_Q	Hybrid	Mut	9564323	9565468	Ler	Col/Ler
4056_Q	Hybrid	Mut	11859177	11862567	Col/Ler	Col
4056_Q	Hybrid	Mut	13617193	13620259	Col	Col/Ler
4056_Q	Hybrid	Mut	13675000	13675093	Col/Ler	Ler
4056_Q	Hybrid	Mut	15073000	15075195	Ler	Col/Ler
4056_Q	Hybrid	Mut	15253002	15253618	Col/Ler	Ler
4056_Q	Hybrid	Mut	18260762	18260876	Ler	Col/Ler
4056_R	Hybrid	Mut	11911776	11912058	Col/Ler	Ler
4056_R	Hybrid	Mut	12933390	12936258	Ler	Col/Ler
4056_R	Hybrid	Mut	14125000	14125002	Col/Ler	Ler
4056_R	Hybrid	Mut	14908964	14911378	Ler	Col/Ler
4056_R	Hybrid	Mut	15699417	15699524	Col/Ler	Col
4056_R	Hybrid	Mut	16261323	16261439	Col	Col/Ler
4056_R	Hybrid	Mut	19350000	19351563	Col/Ler	Ler
4056_S	Hybrid	Mut	5517518	5517709	Col	Col/Ler
4056_S	Hybrid	Mut	7125584	7135919	Col/Ler	Ler
4056_S	Hybrid	Mut	12556617	12556674	Ler	Col/Ler
4056_T	Hybrid	WT	1553253	1553311	Col/Ler	Col
4056_T	Hybrid	WT	10828227	10829237	Col	Col/Ler
4056_U	Hybrid	WT	12784431	12785134	Col	Col/Ler
4056_U	Hybrid	WT	15879618	15880046	Col/Ler	Ler
4056_W	Hybrid	WT	6894363	6895632	Ler	Col/Ler
4056_W	Hybrid	WT	18475000	18477600	Col/Ler	Ler
4056_Y	Hybrid	Mut	8270244	8272760	Col/Ler	Col
4056_Y	Hybrid	Mut	8535930	8536420	Col	Col/Ler
4056_Y	Hybrid	Mut	11275000	11275254	Col/Ler	Col
4056_Y	Hybrid	Mut	12620688	12620732	Col	Col/Ler
4056_Y	Hybrid	Mut	13702827	13704291	Col/Ler	Ler
4056_Y	Hybrid	Mut	15523152	15525210	Ler	Col/Ler
4056_Y	Hybrid	Mut	15625178	15625665	Col/Ler	Ler
4056_Y	Hybrid	Mut	17357560	17357887	Ler	Col/Ler
4056_Y	Hybrid	Mut	17658941	17663241	Col/Ler	Col
4056_Y	Hybrid	Mut	19017423	19017521	Col	Col/Ler
4056_Y	Hybrid	Mut	19507572	19513316	Col/Ler	Col
4056_Z	Hybrid	Mut	288652	289001	Col	Col/Ler
4056_Z	Hybrid	Mut	7377117	7377321	Col/Ler	Col
4056_Z	Hybrid	Mut	7725662	7727253	Col	Col/Ler
4056_Z	Hybrid	Mut	14997145	14997313	Col/Ler	Col
4056_Z	Hybrid	Mut	15323000	15326089	Col	Col/Ler
4056_Z	Hybrid	Mut	17107485	17108852	Col/Ler	Ler
4062_A	Hybrid	Mut	249542	250292	Ler	Col/Ler
4062_A	Hybrid	Mut	8125000	8168728	Col/Ler	Col
4062_A	Hybrid	Mut	8851282	8851966	Col	Col/Ler
4062_A	Hybrid	Mut	11250000	11250024	Col/Ler	Ler
4062_A	Hybrid	Mut	12362096	12364001	Ler	Col/Ler
4062_A	Hybrid	Mut	15019428	15022480	Col/Ler	Col
4062_A	Hybrid	Mut	16784208	16786973	Col	Col/Ler
4062_A	Hybrid	Mut	19450000	19467282	Col/Ler	Ler
4062_AA	Hybrid	WT	7051160	7052256	Ler	Col/Ler
4062_AC	Hybrid	Mut	8576110	8579283	Col/Ler	Ler
4062_AC	Hybrid	Mut	10893581	10893678	Ler	Col/Ler
4062_AC	Hybrid	Mut	11180192	11183076	Col/Ler	Ler
4062_AC	Hybrid	Mut	13631886	13633344	Ler	Col/Ler
4062_AC	Hybrid	Mut	14133176	14133418	Col/Ler	Col
4062_AC	Hybrid	Mut	15524364	15525099	Col	Col/Ler
4062_AC	Hybrid	Mut	16676029	16679962	Col/Ler	Col
4062_AC	Hybrid	Mut	18423000	18425903	Col	Col/Ler
4062_AD	Hybrid	Mut	8523000	8525039	Col	Col/Ler
4062_AD	Hybrid	Mut	9250000	9250261	Col/Ler	Ler
4062_AD	Hybrid	Mut	9563936	9566674	Ler	Col/Ler
4062_AD	Hybrid	Mut	9733739	9734875	Col/Ler	Col
4062_AD	Hybrid	Mut	11769434	11775406	Col	Col/Ler
4062_AD	Hybrid	Mut	12938129	12944724	Col/Ler	Ler
4062_AD	Hybrid	Mut	14239482	14243198	Ler	Col/Ler
4062_AD	Hybrid	Mut	14639519	14639812	Col/Ler	Col
4062_AD	Hybrid	Mut	14748000	14752080	Col	Col/Ler
4062_AD	Hybrid	Mut	14847840	14848379	Col/Ler	Ler
4062_AD	Hybrid	Mut	15616216	15621710	Ler	Col/Ler
4062_AD	Hybrid	Mut	16675000	16679962	Col/Ler	Ler
4062_AD	Hybrid	Mut	17909127	17917120	Ler	Col/Ler
4062_AD	Hybrid	Mut	18142609	18145029	Col/Ler	Col
4062_AD	Hybrid	Mut	18912093	18912815	Col	Col/Ler
4062_AE	Hybrid	Mut	304039	305712	Col	Col/Ler
4062_AE	Hybrid	Mut	529942	530064	Col/Ler	Ler
4062_AE	Hybrid	Mut	7219706	7219883	Ler	Col/Ler
4062_AE	Hybrid	Mut	8185581	8188814	Col/Ler	Ler
4062_AE	Hybrid	Mut	9614678	9616693	Ler	Col/Ler
4062_AE	Hybrid	Mut	11071060	11071177	Col/Ler	Col
4062_AE	Hybrid	Mut	12133955	12134150	Col	Col/Ler
4062_AE	Hybrid	Mut	15150000	15150062	Col/Ler	Ler
4062_AE	Hybrid	Mut	17848000	17855602	Ler	Col/Ler
4062_AF	Hybrid	Mut	377217	377521	Ler	Col/Ler
4062_AF	Hybrid	Mut	1056392	1056645	Col/Ler	Ler
4062_AF	Hybrid	Mut	2130656	2155755	Ler	Col/Ler
4062_AF	Hybrid	Mut	12826586	12827566	Col/Ler	Col
4062_AF	Hybrid	Mut	13950401	13950699	Col	Col/Ler
4062_AF	Hybrid	Mut	18532471	18534693	Col/Ler	Col
4062_AG	Hybrid	Mut	2199702	2200368	Col	Col/Ler
4062_AG	Hybrid	Mut	7422091	7422926	Col/Ler	Col
4062_AG	Hybrid	Mut	8233160	8237073	Col	Col/Ler
4062_AG	Hybrid	Mut	12896514	12896572	Col/Ler	Col
4062_AG	Hybrid	Mut	13018475	13020086	Col	Col/Ler
4062_AG	Hybrid	Mut	13775000	13777248	Col/Ler	Ler
4062_AG	Hybrid	Mut	14537685	14537985	Ler	Col/Ler
4062_AG	Hybrid	Mut	17029294	17034437	Col/Ler	Col
4062_AG	Hybrid	Mut	18148000	18154466	Col	Col/Ler
4062_AG	Hybrid	Mut	18350000	18350150	Col/Ler	Ler
4062_AG	Hybrid	Mut	18549418	18552094	Ler	Col/Ler
4062_AG	Hybrid	Mut	19266755	19267306	Col/Ler	Ler
4062_AH	Hybrid	WT	15105595	15106478	Ler	Col/Ler
4062_AI	Hybrid	WT	2884992	2885066	Ler	Col/Ler
4062_AJ	Hybrid	WT	10166880	10167994	Ler	Col/Ler
4062_AK	Hybrid	WT	229037	229981	Ler	Col/Ler
4062_AL	Hybrid	WT	14051762	14054469	Ler	Col/Ler
4062_AL	Hybrid	WT	15037267	15039526	Col/Ler	Col
4062_AL	Hybrid	WT	18473000	18480167	Col	Col/Ler
4062_AM	Hybrid	Mut	6525000	6525749	Col/Ler	Ler
4062_AM	Hybrid	Mut	7947116	7947470	Ler	Col/Ler
4062_AM	Hybrid	Mut	10448189	10448403	Col/Ler	Col
4062_AM	Hybrid	Mut	11075813	11076493	Col	Col/Ler
4062_AM	Hybrid	Mut	11947022	11947282	Col/Ler	Ler
4062_AM	Hybrid	Mut	12962856	12963179	Ler	Col/Ler
4062_AM	Hybrid	Mut	16705075	16705595	Col/Ler	Ler
4062_AM	Hybrid	Mut	17601482	17601892	Ler	Col/Ler
4062_AM	Hybrid	Mut	18525000	18527605	Col/Ler	Ler
4062_AM	Hybrid	Mut	19012165	19012554	Ler	Col/Ler
4062_AN	Hybrid	Mut	7251606	7252168	Col/Ler	Ler
4062_AN	Hybrid	Mut	8255955	8256607	Ler	Col/Ler
4062_AN	Hybrid	Mut	8460494	8460530	Col/Ler	Col
4062_AN	Hybrid	Mut	12966364	12966452	Col	Col/Ler
4062_AN	Hybrid	Mut	13176597	13176678	Col/Ler	Ler
4062_AN	Hybrid	Mut	13303711	13304662	Ler	Col/Ler
4062_AN	Hybrid	Mut	14281131	14281640	Col/Ler	Col
4062_AN	Hybrid	Mut	14425451	14425775	Col	Col/Ler
4062_AN	Hybrid	Mut	18154466	18194693	Col/Ler	Ler
4062_AO	Hybrid	Mut	355322	355672	Col	Col/Ler
4062_AO	Hybrid	Mut	7636240	7636620	Col/Ler	Col
4062_AO	Hybrid	Mut	8125000	8140037	Col	Ler
4062_AO	Hybrid	Mut	9662680	9663958	Ler	Col/Ler
4062_AO	Hybrid	Mut	11918087	11918381	Col/Ler	Ler
4062_AO	Hybrid	Mut	12936861	12937445	Ler	Col/Ler
4062_AO	Hybrid	Mut	16644009	16644444	Col/Ler	Ler
4062_AO	Hybrid	Mut	16821072	16821512	Ler	Col/Ler
4062_AO	Hybrid	Mut	17432146	17436181	Col/Ler	Col
4062_AO	Hybrid	Mut	18978629	18978753	Col	Col/Ler
4062_AP	Hybrid	Mut	356361	356583	Ler	Col/Ler
4062_AP	Hybrid	Mut	11300000	11303128	Col/Ler	Col
4062_AP	Hybrid	Mut	14943452	14945509	Col	Col/Ler
4062_AP	Hybrid	Mut	17395625	17395713	Col/Ler	Col
4062_AP	Hybrid	Mut	17804673	17807758	Col	Col/Ler
4062_AP	Hybrid	Mut	18150000	18154466	Col/Ler	Col
4062_AP	Hybrid	Mut	19162523	19165544	Col	Col/Ler
4062_AQ	Hybrid	Mut	5796734	5796810	Col/Ler	Ler
4062_AQ	Hybrid	Mut	6833805	6835949	Ler	Col/Ler
4062_AQ	Hybrid	Mut	8427224	8430413	Col/Ler	Col
4062_AQ	Hybrid	Mut	11306844	11307830	Col	Col/Ler
4062_AQ	Hybrid	Mut	12104379	12124196	Col/Ler	Col
4062_AQ	Hybrid	Mut	16505989	16507069	Col	Col/Ler
4062_AQ	Hybrid	Mut	17365827	17369608	Col/Ler	Col
4062_AQ	Hybrid	Mut	19423000	19429823	Col	Col/Ler
4062_AS	Hybrid	WT	336300	336996	Col/Ler	Ler
4062_AS	Hybrid	WT	9661599	9662112	Ler	Col/Ler
4062_AT	Hybrid	WT	667273	667362	Col/Ler	Ler
4062_AT	Hybrid	WT	6668234	6681849	Ler	Col/Ler
4062_AT	Hybrid	WT	8532111	8534700	Col/Ler	Col
4062_AU	Hybrid	WT	1936084	1936240	Col	Col/Ler
4062_AU	Hybrid	WT	9550860	9551987	Col/Ler	Ler
4062_AU	Hybrid	WT	19326568	19327957	Ler	Col/Ler
4062_AV	Hybrid	WT	18657811	18659001	Ler	Col/Ler
4062_AW	Hybrid	Mut	614260	614605	Col/Ler	Col
4062_AW	Hybrid	Mut	1651002	1651471	Col	Col/Ler
4062_AW	Hybrid	Mut	8000000	8000100	Col/Ler	Ler
4062_AW	Hybrid	Mut	8123000	8140037	Ler	Col/Ler
4062_AW	Hybrid	Mut	10451478	10451558	Col/Ler	Ler
4062_AW	Hybrid	Mut	12947652	12949765	Ler	Col/Ler
4062_AW	Hybrid	Mut	13812704	13818817	Col/Ler	Col
4062_AW	Hybrid	Mut	14123000	14125913	Col	Col/Ler
4062_AW	Hybrid	Mut	14750000	14752080	Col/Ler	Col
4062_AW	Hybrid	Mut	15726397	15728728	Col	Col/Ler
4062_AW	Hybrid	Mut	17275000	17311215	Col/Ler	Ler
4062_AW	Hybrid	Mut	17448000	17455983	Ler	Col/Ler
4062_AW	Hybrid	Mut	18625000	18625143	Col/Ler	Ler
4062_AX	Hybrid	Mut	588262	588720	Ler	Col/Ler
4062_AX	Hybrid	Mut	11000076	11010953	Col/Ler	Col
4062_AX	Hybrid	Mut	13148000	13150216	Col	Col/Ler
4062_AY	Hybrid	Mut	506570	506587	Col/Ler	Ler
4062_AY	Hybrid	Mut	8172643	8173947	Ler	Col/Ler
4062_AY	Hybrid	Mut	11150000	11150171	Col/Ler	Ler
4062_AY	Hybrid	Mut	16694743	16695529	Ler	Col/Ler
4062_AY	Hybrid	Mut	16700581	16700928	Col/Ler	Col
4062_AY	Hybrid	Mut	17814036	17818369	Col	Col/Ler
4062_AY	Hybrid	Mut	18772812	18773570	Col/Ler	Col
4062_AY	Hybrid	Mut	19173000	19179687	Col	Col/Ler
4062_AY	Hybrid	Mut	19520837	19522076	Col/Ler	Col
4062_AZ	Hybrid	Mut	321530	321741	Col/Ler	Ler
4062_AZ	Hybrid	Mut	5669016	5671101	Ler	Col/Ler
4062_AZ	Hybrid	Mut	12235084	12236438	Col/Ler	Ler
4062_AZ	Hybrid	Mut	12936736	12936779	Ler	Col/Ler
4062_AZ	Hybrid	Mut	17369922	17379283	Col/Ler	Ler
4062_AZ	Hybrid	Mut	18866762	18872820	Ler	Col/Ler
4062_B	Hybrid	Mut	7579246	7579560	Ler	Col/Ler
4062_B	Hybrid	Mut	15719427	15720396	Col/Ler	Ler
4062_B	Hybrid	Mut	19448000	19453067	Ler	Col/Ler
4062_BA	Hybrid	Mut	250692	251021	Col	Col/Ler
4062_BA	Hybrid	Mut	10984871	10985744	Col/Ler	Col
4062_BA	Hybrid	Mut	13858966	13859387	Col	Col/Ler
4062_BA	Hybrid	Mut	14200000	14200926	Col/Ler	Col
4062_BA	Hybrid	Mut	17943226	17964240	Col	Col/Ler
4062_BA	Hybrid	Mut	19200000	19200806	Col/Ler	Ler
4062_BB	Hybrid	WT	10561059	10561456	Col	Col/Ler
4062_BC	Hybrid	WT	1618939	1619284	Col	Col/Ler
4062_BE	Hybrid	WT	9333859	9333877	Col/Ler	Ler
4062_BF	Hybrid	WT	12465098	12465114	Col/Ler	Ler
4062_BG	Hybrid	Mut	1501278	1502746	Col	Col/Ler
4062_BG	Hybrid	Mut	6705818	6705877	Col/Ler	Ler
4062_BG	Hybrid	Mut	7033666	7035036	Ler	Col/Ler
4062_BG	Hybrid	Mut	9650152	9650754	Col/Ler	Col
4062_BG	Hybrid	Mut	12633968	12634966	Col	Col/Ler
4062_BG	Hybrid	Mut	13150000	13150333	Col/Ler	Ler
4062_BG	Hybrid	Mut	15592386	15593296	Ler	Col/Ler
4062_BG	Hybrid	Mut	18397554	18397561	Col/Ler	Ler
4062_BG	Hybrid	Mut	19468509	19469193	Ler	Col/Ler
4062_BH	Hybrid	Mut	233302	234905	Col	Col/Ler
4062_BH	Hybrid	Mut	9025000	9025473	Col/Ler	Ler
4062_BH	Hybrid	Mut	10796101	10796839	Ler	Col/Ler
4062_BH	Hybrid	Mut	11584267	11584713	Col/Ler	Ler
4062_BH	Hybrid	Mut	11705341	11705506	Ler	Col/Ler
4062_BH	Hybrid	Mut	14870081	14870263	Col/Ler	Col
4062_BH	Hybrid	Mut	15036745	15039526	Col	Col/Ler
4062_BH	Hybrid	Mut	15387037	15387985	Col/Ler	Col
4062_BI	Hybrid	Mut	353866	354285	Ler	Col/Ler
4062_BI	Hybrid	Mut	8887067	8887503	Col/Ler	Col
4062_BI	Hybrid	Mut	9222922	9223960	Col	Col/Ler
4062_BI	Hybrid	Mut	13783143	13785847	Col/Ler	Col
4062_BI	Hybrid	Mut	14429546	14432310	Col	Col/Ler
4062_BI	Hybrid	Mut	15987266	15988274	Col/Ler	Ler
4062_BI	Hybrid	Mut	16119069	16119667	Ler	Col/Ler
4062_BI	Hybrid	Mut	16641687	16644009	Col/Ler	Ler
4062_BI	Hybrid	Mut	17501492	17514115	Ler	Col/Ler
4062_BI	Hybrid	Mut	17575000	17575179	Col/Ler	Col
4062_BI	Hybrid	Mut	17876270	17876674	Col	Col/Ler
4062_BJ	Hybrid	Mut	2181177	2183865	Col	Col/Ler
4062_BJ	Hybrid	Mut	6835949	6837021	Col/Ler	Col
4062_BJ	Hybrid	Mut	8147481	8169703	Col	Col/Ler
4062_BJ	Hybrid	Mut	8850869	8851282	Col/Ler	Ler
4062_BJ	Hybrid	Mut	10810865	10813649	Ler	Col/Ler
4062_BJ	Hybrid	Mut	11259934	11259960	Col/Ler	Ler
4062_BJ	Hybrid	Mut	15292146	15292843	Ler	Col/Ler
4062_BJ	Hybrid	Mut	16641133	16641687	Col/Ler	Ler
4062_BK	Hybrid	Mut	7858586	7859055	Ler	Col/Ler
4062_BK	Hybrid	Mut	8125000	8147480	Col/Ler	Ler
4062_BK	Hybrid	Mut	11195687	11199080	Ler	Col/Ler
4062_BK	Hybrid	Mut	18825000	18825654	Col/Ler	Col
4062_BL	Hybrid	WT	18425000	18425153	Col/Ler	Ler
4062_BM	Hybrid	WT	1875455	1875853	Ler	Col/Ler
4062_BM	Hybrid	WT	19000000	19000528	Col/Ler	Col
4062_BO	Hybrid	WT	8907255	8909266	Col/Ler	Col
4062_BO	Hybrid	WT	9842047	9843222	Col	Col/Ler
4062_BP	Hybrid	WT	627594	628193	Ler	Col/Ler
4062_BQ	Hybrid	Mut	120673	120949	Ler	Col/Ler
4062_BQ	Hybrid	Mut	1779363	1781319	Col/Ler	Ler
4062_BQ	Hybrid	Mut	8708388	8709578	Ler	Col/Ler
4062_BQ	Hybrid	Mut	13144213	13146918	Col/Ler	Col
4062_BQ	Hybrid	Mut	15483800	15486439	Col	Col/Ler
4062_BQ	Hybrid	Mut	15845326	15845761	Col/Ler	Ler
4062_BQ	Hybrid	Mut	19057077	19057854	Ler	Col/Ler
4062_BR	Hybrid	Mut	7327670	7327689	Col/Ler	Ler
4062_BR	Hybrid	Mut	15487122	15488498	Ler	Col/Ler
4062_BR	Hybrid	Mut	17665203	17665296	Col/Ler	Col
4062_BS	Hybrid	Mut	175000	175875	Col/Ler	Ler
4062_BS	Hybrid	Mut	1882290	1882495	Ler	Col/Ler
4062_BS	Hybrid	Mut	10100000	10100005	Col/Ler	Col
4062_BS	Hybrid	Mut	11012479	11013424	Col	Col/Ler
4062_BS	Hybrid	Mut	12225000	12225221	Col/Ler	Ler
4062_BS	Hybrid	Mut	12814042	12814598	Ler	Col/Ler
4062_BS	Hybrid	Mut	13694419	13694952	Col/Ler	Ler
4062_BS	Hybrid	Mut	15768096	15768812	Ler	Col/Ler
4062_BS	Hybrid	Mut	17807758	17814036	Col/Ler	Col
4062_BS	Hybrid	Mut	17998000	18001293	Col	Col/Ler
4062_BS	Hybrid	Mut	18576408	18578166	Col/Ler	Col
4062_BS	Hybrid	Mut	19002481	19003073	Col	Col/Ler
4062_BT	Hybrid	Mut	1050000	1051285	Col/Ler	Ler
4062_BT	Hybrid	Mut	7816815	7817326	Ler	Col/Ler
4062_BT	Hybrid	Mut	8319297	8319447	Col/Ler	Col
4062_BT	Hybrid	Mut	8482398	8482410	Col	Col/Ler
4062_BT	Hybrid	Mut	10862473	10862764	Col/Ler	Ler
4062_BT	Hybrid	Mut	11904370	11907623	Ler	Col/Ler
4062_BT	Hybrid	Mut	12447932	12447935	Col/Ler	Ler
4062_BT	Hybrid	Mut	13876890	13878415	Ler	Col/Ler
4062_BT	Hybrid	Mut	14725000	14725392	Col/Ler	Ler
4062_BT	Hybrid	Mut	15225216	15225222	Ler	Col/Ler
4062_BT	Hybrid	Mut	18525000	18528032	Col/Ler	Col
4062_BT	Hybrid	Mut	19105725	19105883	Col	Col/Ler
4062_BT	Hybrid	Mut	19150000	19150156	Col/Ler	Ler
4062_BT	Hybrid	Mut	19394113	19396091	Ler	Col/Ler
4062_BU	Hybrid	Mut	11504276	11508730	Col/Ler	Ler
4062_BU	Hybrid	Mut	15055698	15056376	Ler	Col/Ler
4062_BV	Hybrid	WT	9875534	9876060	Ler	Col/Ler
4062_BV	Hybrid	WT	11517028	11518951	Col/Ler	Col
4062_BW	Hybrid	WT	2345842	2346275	Ler	Col/Ler
4062_BW	Hybrid	WT	7633123	7633488	Col/Ler	Col
4062_BW	Hybrid	WT	16697259	16698068	Col	Col/Ler
4062_BY	Hybrid	WT	376529	377217	Col/Ler	Ler
4062_BY	Hybrid	WT	627212	627340	Ler	Col/Ler
4062_BY	Hybrid	WT	12419844	12419857	Col/Ler	Col
4062_BZ	Hybrid	WT	6469458	6469480	Col/Ler	Col
4062_C	Hybrid	Mut	623905	623947	Ler	Col/Ler
4062_C	Hybrid	Mut	1922417	1923062	Col/Ler	Ler
4062_C	Hybrid	Mut	8701982	8703139	Ler	Col/Ler
4062_C	Hybrid	Mut	9184899	9185567	Col/Ler	Col
4062_C	Hybrid	Mut	10177070	10177079	Col	Col/Ler
4062_C	Hybrid	Mut	11125185	11127064	Col/Ler	Col
4062_C	Hybrid	Mut	13166429	13167292	Col	Col/Ler
4062_C	Hybrid	Mut	15056429	15056562	Col/Ler	Col
4062_C	Hybrid	Mut	16917254	16918568	Col	Col/Ler
4062_C	Hybrid	Mut	18005825	18009058	Col/Ler	Ler
4062_CA	Hybrid	Mut	15190737	15193475	Ler	Col/Ler
4062_CA	Hybrid	Mut	15747720	15764167	Col/Ler	Col
4062_CA	Hybrid	Mut	16634627	16636234	Col	Col/Ler
4062_CB	Hybrid	Mut	7666858	7667306	Col	Col/Ler
4062_CB	Hybrid	Mut	8535137	8535585	Col/Ler	Col
4062_CB	Hybrid	Mut	9518341	9528884	Col	Col/Ler
4062_CB	Hybrid	Mut	10951285	10951892	Col/Ler	Col
4062_CB	Hybrid	Mut	11628373	11629944	Col	Col/Ler
4062_CB	Hybrid	Mut	15178203	15183011	Col/Ler	Col
4062_CB	Hybrid	Mut	16300742	16304729	Col	Col/Ler
4062_CB	Hybrid	Mut	16537077	16537960	Col/Ler	Ler
4062_CB	Hybrid	Mut	17042407	17043167	Ler	Col/Ler
4062_CC	Hybrid	Mut	9609625	9610056	Col/Ler	Col
4062_CC	Hybrid	Mut	12101343	12104379	Col	Col/Ler
4062_CC	Hybrid	Mut	14150000	14152162	Col/Ler	Ler
4062_CC	Hybrid	Mut	14631148	14638666	Ler	Col/Ler
4062_CC	Hybrid	Mut	17842251	17845029	Col/Ler	Col
4062_CC	Hybrid	Mut	19046192	19046924	Col	Col/Ler
4062_CE	Hybrid	Mut	1557430	1557805	Col	Col/Ler
4062_CE	Hybrid	Mut	7895428	7896753	Col/Ler	Col
4062_CE	Hybrid	Mut	8123000	8140037	Col	Col/Ler
4062_CE	Hybrid	Mut	8552729	8553559	Col/Ler	Ler
4062_CE	Hybrid	Mut	11177334	11178394	Ler	Col/Ler
4062_CE	Hybrid	Mut	15119616	15120556	Col/Ler	Ler
4062_CE	Hybrid	Mut	16200899	16201793	Ler	Col/Ler
4062_CE	Hybrid	Mut	18197550	18197818	Col/Ler	Ler
4062_CF	Hybrid	WT	1934733	1935735	Col/Ler	Ler
4062_CF	Hybrid	WT	14061309	14062335	Ler	Col/Ler
4062_CH	Hybrid	WT	884636	898967	Col/Ler	Col
4062_CH	Hybrid	WT	17448000	17451836	Col	Col/Ler
4062_CI	Hybrid	WT	811008	811441	Col	Col/Ler
4062_CI	Hybrid	WT	1195364	1195619	Col/Ler	Ler
4062_CJ	Hybrid	WT	549809	552000	Col/Ler	Ler
4062_CJ	Hybrid	WT	19014727	19014885	Ler	Col/Ler
4062_CJ	Hybrid	WT	19453067	19467282	Col/Ler	Ler
4062_CK	Hybrid	Mut	6304391	6304966	Col/Ler	Ler
4062_CK	Hybrid	Mut	7762480	7762620	Ler	Col/Ler
4062_CK	Hybrid	Mut	10691132	10692060	Col/Ler	Col
4062_CK	Hybrid	Mut	13192011	13192090	Col	Col/Ler
4062_CK	Hybrid	Mut	14366079	14368675	Col/Ler	Col
4062_CK	Hybrid	Mut	14932566	14939833	Col	Col/Ler
4062_CK	Hybrid	Mut	17164269	17164451	Col/Ler	Col
4062_CK	Hybrid	Mut	17645816	17648756	Col	Col/Ler
4062_CK	Hybrid	Mut	18594602	18594856	Col/Ler	Ler
4062_CK	Hybrid	Mut	18776204	18778849	Ler	Col/Ler
4062_CK	Hybrid	Mut	19335584	19336329	Col/Ler	Col
4062_CL	Hybrid	Mut	341606	341838	Col/Ler	Col
4062_CL	Hybrid	Mut	1939187	1939262	Col	Col/Ler
4062_CL	Hybrid	Mut	9575000	9575005	Col/Ler	Ler
4062_CL	Hybrid	Mut	10649367	10649731	Ler	Col/Ler
4062_CL	Hybrid	Mut	12467389	12467586	Col/Ler	Col
4062_CL	Hybrid	Mut	15525099	15525210	Col	Col/Ler
4062_CL	Hybrid	Mut	15725000	15725815	Col/Ler	Col
4062_CL	Hybrid	Mut	16703542	16704569	Col	Col/Ler
4062_CL	Hybrid	Mut	18438588	18439504	Col/Ler	Col
4062_CM	Hybrid	Mut	2369493	2369686	Col/Ler	Ler
4062_CM	Hybrid	Mut	8191496	8197211	Ler	Col/Ler
4062_CM	Hybrid	Mut	13694514	13695075	Col/Ler	Ler
4062_CM	Hybrid	Mut	17408367	17418029	Ler	Col/Ler
4062_CM	Hybrid	Mut	19467608	19468251	Col/Ler	Ler
4062_CN	Hybrid	Mut	8523000	8525039	Col	Col/Ler
4062_CN	Hybrid	Mut	12956783	12957186	Col/Ler	Col
4062_CN	Hybrid	Mut	15348000	15350061	Col	Col/Ler
4062_CN	Hybrid	Mut	18693858	18695176	Col/Ler	Ler
4062_CO	Hybrid	Mut	739156	741950	Col/Ler	Ler
4062_CO	Hybrid	Mut	8123000	8140037	Ler	Col/Ler
4062_CO	Hybrid	Mut	10294998	10295000	Col/Ler	Ler
4062_CO	Hybrid	Mut	12048000	12104379	Ler	Col/Ler
4062_CP	Hybrid	WT	6911343	6911626	Ler	Col/Ler
4062_D	Hybrid	WT	232631	233302	Col/Ler	Ler
4062_D	Hybrid	WT	993361	1005144	Ler	Col/Ler
4062_D	Hybrid	WT	11194642	11194738	Col/Ler	Col
4062_F	Hybrid	WT	18360870	18366149	Col	Col/Ler
4062_G	Hybrid	WT	357004	357270	Col	Col/Ler
4062_H	Hybrid	WT	7515413	7518046	Col	Col/Ler
4062_H	Hybrid	WT	11752738	11755311	Col/Ler	Ler
4062_H	Hybrid	WT	14587641	14587968	Ler	Col/Ler
4062_I	Hybrid	Mut	158242	162251	Col	Col/Ler
4062_I	Hybrid	Mut	493650	494756	Col/Ler	Col
4062_I	Hybrid	Mut	8438679	8440715	Col	Col/Ler
4062_I	Hybrid	Mut	11984154	11991100	Col/Ler	Col
4062_I	Hybrid	Mut	12962407	12962714	Col	Col/Ler
4062_I	Hybrid	Mut	13994333	13994685	Col/Ler	Col
4062_I	Hybrid	Mut	15281769	15284101	Col	Col/Ler
4062_I	Hybrid	Mut	16186578	16188736	Col/Ler	Col
4062_I	Hybrid	Mut	18125869	18126144	Col	Col/Ler
4062_I	Hybrid	Mut	18576408	18578166	Col/Ler	Ler
4062_I	Hybrid	Mut	18815783	18815914	Ler	Col/Ler
4062_I	Hybrid	Mut	19524277	19524331	Col/Ler	Ler
4062_K	Hybrid	Mut	1596921	1596986	Ler	Col/Ler
4062_K	Hybrid	Mut	1711317	1711544	Col/Ler	Col
4062_K	Hybrid	Mut	7954092	7955676	Col	Col/Ler
4062_K	Hybrid	Mut	8369793	8372518	Col/Ler	Ler
4062_K	Hybrid	Mut	10440558	10440781	Ler	Col/Ler
4062_K	Hybrid	Mut	11625000	11628373	Col/Ler	Col
4062_K	Hybrid	Mut	15600149	15600516	Col	Col/Ler
4062_K	Hybrid	Mut	17083029	17083150	Col/Ler	Ler
4062_K	Hybrid	Mut	18197881	18198028	Ler	Col/Ler
4062_K	Hybrid	Mut	19052225	19054854	Col/Ler	Ler
4062_L	Hybrid	Mut	1054290	1054802	Col/Ler	Ler
4062_L	Hybrid	Mut	7577889	7578446	Ler	Col/Ler
4062_L	Hybrid	Mut	7817967	7818231	Col/Ler	Ler
4062_L	Hybrid	Mut	8550104	8550134	Ler	Col/Ler
4062_L	Hybrid	Mut	10820742	10821306	Col/Ler	Ler
4062_L	Hybrid	Mut	12126951	12127578	Ler	Col/Ler
4062_L	Hybrid	Mut	12904991	12905009	Col/Ler	Col
4062_L	Hybrid	Mut	14483203	14484978	Col	Col/Ler
4062_L	Hybrid	Mut	16709580	16710398	Col/Ler	Ler
4062_L	Hybrid	Mut	17217977	17220008	Ler	Col/Ler
4062_L	Hybrid	Mut	19003326	19003518	Col/Ler	Ler
4062_M	Hybrid	Mut	2190456	2190486	Col/Ler	Ler
4062_M	Hybrid	Mut	11013468	11015459	Ler	Col/Ler
4062_M	Hybrid	Mut	12200000	12202153	Col/Ler	Col
4062_M	Hybrid	Mut	16184030	16185424	Col	Col/Ler
4062_M	Hybrid	Mut	17609262	17610088	Col/Ler	Ler
4062_M	Hybrid	Mut	18076901	18076966	Ler	Col/Ler
4062_M	Hybrid	Mut	18909572	18911115	Col/Ler	Ler
4062_N	Hybrid	WT	10347150	10347425	Col/Ler	Col
4062_P	Hybrid	WT	12787552	12788951	Col	Col/Ler
4062_Q	Hybrid	WT	1075000	1075445	Col/Ler	Col
4062_R	Hybrid	WT	6698000	6700633	Col	Col/Ler
4062_R	Hybrid	WT	6900000	6900099	Col/Ler	Ler
4062_S	Hybrid	Mut	6250000	6272351	Col/Ler	Ler
4062_S	Hybrid	Mut	7075945	7076182	Ler	Col/Ler
4062_S	Hybrid	Mut	7406012	7407096	Col/Ler	Col
4062_S	Hybrid	Mut	8168574	8172348	Col	Col/Ler
4062_S	Hybrid	Mut	9923427	9927000	Col/Ler	Col
4062_S	Hybrid	Mut	12282092	12282314	Col	Col/Ler
4062_S	Hybrid	Mut	14055424	14056509	Col/Ler	Ler
4062_S	Hybrid	Mut	14586239	14586822	Ler	Col/Ler
4062_S	Hybrid	Mut	15571896	15572007	Col/Ler	Ler
4062_S	Hybrid	Mut	17108853	17115083	Ler	Col/Ler
4062_S	Hybrid	Mut	17602392	17603252	Col/Ler	Ler
4062_S	Hybrid	Mut	19590154	19591178	Ler	Col/Ler
4062_T	Hybrid	Mut	8776231	8776273	Col	Col/Ler
4062_T	Hybrid	Mut	10792237	10792764	Col/Ler	Ler
4062_T	Hybrid	Mut	11205860	11206015	Ler	Col/Ler
4062_T	Hybrid	Mut	13793350	13796580	Col/Ler	Col
4062_T	Hybrid	Mut	17773000	17807746	Col	Col/Ler
4062_T	Hybrid	Mut	17878075	17887845	Col/Ler	Col
4062_T	Hybrid	Mut	18853780	18854307	Col	Col/Ler
4062_T	Hybrid	Mut	19200000	19200806	Col/Ler	Col
4062_T	Hybrid	Mut	19608764	19609327	Col	Col/Ler
4062_U	Hybrid	Mut	7251606	7252168	Ler	Col/Ler
4062_U	Hybrid	Mut	13092456	13093646	Col/Ler	Ler
4062_U	Hybrid	Mut	15190819	15191042	Ler	Col/Ler
4062_U	Hybrid	Mut	15282113	15283977	Col/Ler	Col
4062_U	Hybrid	Mut	16434773	16435760	Col	Col/Ler
4062_U	Hybrid	Mut	18932927	18933752	Col/Ler	Col
4062_U	Hybrid	Mut	19609327	19610704	Col	Col/Ler
4062_V	Hybrid	Mut	7102519	7109576	Ler	Col/Ler
4062_V	Hybrid	Mut	8530971	8531190	Col/Ler	Ler
4062_V	Hybrid	Mut	10689776	10689826	Ler	Col/Ler
4062_V	Hybrid	Mut	12208931	12209053	Col/Ler	Col
4062_V	Hybrid	Mut	14986351	14986398	Col	Col/Ler
4062_V	Hybrid	Mut	17159783	17163429	Col/Ler	Ler
4062_V	Hybrid	Mut	19614154	19616177	Ler	Col/Ler
4062_W	Hybrid	Mut	11353048	11353148	Ler	Col/Ler
4062_Y	Hybrid	WT	5677647	5678960	Ler	Col/Ler
4062_Y	Hybrid	WT	6694193	6694387	Col/Ler	Col
4062_Z	Hybrid	WT	10000000	10000450	Col/Ler	Ler
4063_A	Hybrid	WT	674936	675188	Col/Ler	Col
4063_AA	Hybrid	Mut	276940	277045	Ler	Col/Ler
4063_AA	Hybrid	Mut	2349771	2349782	Col/Ler	Col
4063_AA	Hybrid	Mut	6088223	6088513	Col	Col/Ler
4063_AA	Hybrid	Mut	7115728	7116099	Col/Ler	Col
4063_AA	Hybrid	Mut	8260144	8275143	Col	Col/Ler
4063_AA	Hybrid	Mut	8500000	8500135	Col/Ler	Ler
4063_AA	Hybrid	Mut	8719202	8720226	Ler	Col/Ler
4063_AA	Hybrid	Mut	9751860	9752026	Col/Ler	Ler
4063_AA	Hybrid	Mut	10148000	10151639	Ler	Col/Ler
4063_AA	Hybrid	Mut	10552680	10556815	Col/Ler	Col
4063_AA	Hybrid	Mut	12410918	12413768	Col	Col/Ler
4063_AA	Hybrid	Mut	13235766	13236212	Col/Ler	Col
4063_AA	Hybrid	Mut	13436468	13436683	Col	Col/Ler
4063_AA	Hybrid	Mut	15056563	15056693	Col/Ler	Col
4063_AA	Hybrid	Mut	19600110	19602415	Col	Col/Ler
4063_AB	Hybrid	WT	6813260	6813482	Col/Ler	Col
4063_AB	Hybrid	WT	7723000	7726474	Col	Col/Ler
4063_AB	Hybrid	WT	15213590	15214542	Col/Ler	Ler
4063_AE	Hybrid	WT	6467972	6468173	Col	Col/Ler
4063_AF	Hybrid	WT	1547549	1547638	Col/Ler	Ler
4063_AF	Hybrid	WT	10776736	10781842	Ler	Col/Ler
4063_AG	Hybrid	Mut	100674	104435	Ler	Col/Ler
4063_AG	Hybrid	Mut	6864130	6864686	Col/Ler	Ler
4063_AG	Hybrid	Mut	8426323	8429163	Ler	Col/Ler
4063_AG	Hybrid	Mut	9446163	9449444	Col/Ler	Ler
4063_AG	Hybrid	Mut	13781317	13787060	Ler	Col/Ler
4063_AG	Hybrid	Mut	15100000	15103557	Col/Ler	Ler
4063_AG	Hybrid	Mut	15477990	15480977	Ler	Col/Ler
4063_AG	Hybrid	Mut	18096064	18099510	Col/Ler	Col
4063_AG	Hybrid	Mut	18591711	18593071	Col	Col/Ler
4063_AG	Hybrid	Mut	18850000	18851326	Col/Ler	Col
4063_AI	Hybrid	Mut	588753	591186	Col/Ler	Ler
4063_AI	Hybrid	Mut	9514175	9514530	Ler	Col/Ler
4063_AI	Hybrid	Mut	9811700	9814827	Col/Ler	Col
4063_AI	Hybrid	Mut	11153797	11158558	Col	Col/Ler
4063_AI	Hybrid	Mut	12845955	12847336	Col/Ler	Ler
4063_AI	Hybrid	Mut	12947325	12950206	Ler	Col/Ler
4063_AI	Hybrid	Mut	14565752	14566059	Col/Ler	Ler
4063_AI	Hybrid	Mut	18425153	18425483	Ler	Col/Ler
4063_AI	Hybrid	Mut	18701372	18703587	Col/Ler	Col
4063_AJ	Hybrid	Mut	7268142	7274728	Col	Col/Ler
4063_AJ	Hybrid	Mut	9752903	9752950	Col/Ler	Col
4063_AJ	Hybrid	Mut	11862772	11863339	Col	Col/Ler
4063_AJ	Hybrid	Mut	15647958	15650096	Col/Ler	Ler
4063_AJ	Hybrid	Mut	19309056	19318773	Ler	Col/Ler
4063_AJ	Hybrid	Mut	19500000	19502290	Col/Ler	Ler
4063_AK	Hybrid	Mut	1055046	1055780	Col/Ler	Col
4063_AK	Hybrid	Mut	7029286	7029397	Col	Col/Ler
4063_AK	Hybrid	Mut	11090828	11091441	Col/Ler	Col
4063_AK	Hybrid	Mut	13541131	13542109	Col	Col/Ler
4063_AK	Hybrid	Mut	14001031	14003191	Col/Ler	Ler
4063_AK	Hybrid	Mut	15626704	15628661	Ler	Col/Ler
4063_AK	Hybrid	Mut	16299159	16302000	Col/Ler	Ler
4063_AK	Hybrid	Mut	16892336	16892399	Ler	Col/Ler
4063_AK	Hybrid	Mut	19175000	19178104	Col/Ler	Ler
4063_AL	Hybrid	WT	8123000	8147480	Col	Col/Ler
4063_AL	Hybrid	WT	14030458	14030899	Col/Ler	Ler
4063_AM	Hybrid	WT	5953628	5953674	Col/Ler	Col
4063_AM	Hybrid	WT	9719237	9721282	Col	Col/Ler
4063_AM	Hybrid	WT	18683076	18684103	Col/Ler	Ler
4063_AN	Hybrid	WT	14133745	14134027	Col/Ler	Ler
4063_AO	Hybrid	WT	5475000	5506920	Col/Ler	Ler
4063_AO	Hybrid	WT	9907721	9908179	Ler	Col/Ler
4063_AQ	Hybrid	Mut	11201234	11203182	Ler	Col/Ler
4063_AQ	Hybrid	Mut	12378295	12382098	Col/Ler	Col
4063_AQ	Hybrid	Mut	13979309	13979847	Col	Col/Ler
4063_AQ	Hybrid	Mut	14871774	14873393	Col/Ler	Ler
4063_AQ	Hybrid	Mut	16556183	16558802	Ler	Col/Ler
4063_AR	Hybrid	Mut	8756748	8757608	Ler	Col/Ler
4063_AR	Hybrid	Mut	13965986	13967145	Col/Ler	Ler
4063_AR	Hybrid	Mut	14880929	14884716	Ler	Col/Ler
4063_AR	Hybrid	Mut	15739657	15739846	Col/Ler	Col
4063_AR	Hybrid	Mut	16015479	16015766	Col	Col/Ler
4063_AR	Hybrid	Mut	17775000	17776171	Col/Ler	Col
4063_AS	Hybrid	Mut	2050000	2071438	Col/Ler	Col
4063_AS	Hybrid	Mut	6469066	6470871	Col	Col/Ler
4063_AS	Hybrid	Mut	10263374	10263379	Col/Ler	Ler
4063_AS	Hybrid	Mut	10807640	10807966	Ler	Col/Ler
4063_AS	Hybrid	Mut	14024274	14024327	Col/Ler	Col
4063_AS	Hybrid	Mut	18873000	18875119	Col	Col/Ler
4063_AS	Hybrid	Mut	19469193	19472652	Col/Ler	Col
4063_AU	Hybrid	Mut	7836826	7837330	Col/Ler	Ler
4063_AU	Hybrid	Mut	8326066	8326378	Ler	Col/Ler
4063_AU	Hybrid	Mut	8600000	8602109	Col/Ler	Ler
4063_AU	Hybrid	Mut	9511103	9513096	Ler	Col/Ler
4063_AU	Hybrid	Mut	13313175	13314893	Col/Ler	Ler
4063_AU	Hybrid	Mut	13472508	13477116	Ler	Col/Ler
4063_AU	Hybrid	Mut	14485934	14489872	Col/Ler	Col
4063_AU	Hybrid	Mut	16362875	16363743	Col	Col/Ler
4063_AU	Hybrid	Mut	16704688	16705716	Col/Ler	Col
4063_AV	Hybrid	WT	105236	105849	Col	Col/Ler
4063_AV	Hybrid	WT	6365878	6365880	Col/Ler	Ler
4063_AV	Hybrid	WT	11598000	11600232	Ler	Col/Ler
4063_AZ	Hybrid	WT	13151980	13153305	Ler	Col/Ler
4063_B	Hybrid	WT	9999744	9999827	Col/Ler	Ler
4063_B	Hybrid	WT	11991417	11991521	Ler	Col/Ler
4063_BA	Hybrid	Mut	1350000	1350313	Col/Ler	Ler
4063_BA	Hybrid	Mut	2126276	2181296	Ler	Col/Ler
4063_BA	Hybrid	Mut	8480730	8480783	Col/Ler	Ler
4063_BA	Hybrid	Mut	9079231	9079679	Ler	Col/Ler
4063_BA	Hybrid	Mut	10650000	10651107	Col/Ler	Ler
4063_BA	Hybrid	Mut	11626168	11630314	Ler	Col/Ler
4063_BA	Hybrid	Mut	14000000	14003044	Col/Ler	Ler
4063_BA	Hybrid	Mut	14216211	14216746	Ler	Col/Ler
4063_BA	Hybrid	Mut	14880929	14885839	Col/Ler	Col
4063_BA	Hybrid	Mut	16198465	16200899	Col	Col/Ler
4063_BA	Hybrid	Mut	17900000	17909127	Col/Ler	Ler
4063_BB	Hybrid	Mut	353124	356360	Col/Ler	Col
4063_BB	Hybrid	Mut	806809	807791	Col	Col/Ler
4063_BB	Hybrid	Mut	1139693	1140493	Col/Ler	Ler
4063_BB	Hybrid	Mut	9083576	9088893	Ler	Col/Ler
4063_BB	Hybrid	Mut	10139891	10141910	Col/Ler	Col
4063_BB	Hybrid	Mut	11307830	11309139	Col	Col/Ler
4063_BB	Hybrid	Mut	11664929	11665494	Col/Ler	Col
4063_BB	Hybrid	Mut	13153305	13157447	Col	Col/Ler
4063_BB	Hybrid	Mut	16258073	16258147	Col/Ler	Ler
4063_BB	Hybrid	Mut	16620031	16620872	Ler	Col/Ler
4063_BC	Hybrid	Mut	1607681	1609558	Col/Ler	Col
4063_BC	Hybrid	Mut	8050932	8051320	Col	Col/Ler
4063_BC	Hybrid	Mut	8929394	8931716	Col/Ler	Col
4063_BC	Hybrid	Mut	10031110	10032310	Col	Col/Ler
4063_BC	Hybrid	Mut	11793023	11793920	Col/Ler	Ler
4063_BC	Hybrid	Mut	13538931	13546344	Ler	Col/Ler
4063_BC	Hybrid	Mut	14400000	14400090	Col/Ler	Col
4063_BC	Hybrid	Mut	15073000	15077841	Col	Col/Ler
4063_BC	Hybrid	Mut	16930731	16930890	Col/Ler	Col
4063_BC	Hybrid	Mut	17684066	17685627	Col	Col/Ler
4063_BC	Hybrid	Mut	17875000	17876199	Col/Ler	Col
4063_BC	Hybrid	Mut	18393903	18395429	Col	Col/Ler
4063_BD	Hybrid	Mut	202059	202812	Ler	Col/Ler
4063_BD	Hybrid	Mut	613174	613419	Col/Ler	Col
4063_BD	Hybrid	Mut	14329836	14333081	Col	Col/Ler
4063_BD	Hybrid	Mut	17127331	17130436	Col/Ler	Col
4063_BD	Hybrid	Mut	17807758	17822618	Col	Col/Ler
4063_BD	Hybrid	Mut	18216876	18227000	Col/Ler	Col
4063_BD	Hybrid	Mut	18401791	18402054	Col	Col/Ler
4063_BE	Hybrid	Mut	16759074	16761657	Col	Col/Ler
4063_BE	Hybrid	Mut	19509800	19513316	Col/Ler	Col
4063_BF	Hybrid	WT	10903889	10905484	Col/Ler	Col
4063_BG	Hybrid	WT	13872931	13875833	Ler	Col/Ler
4063_BI	Hybrid	WT	5951158	5951310	Col	Col/Ler
4063_BI	Hybrid	WT	8850583	8851282	Col/Ler	Ler
4063_BK	Hybrid	Mut	276428	276440	Ler	Col/Ler
4063_BK	Hybrid	Mut	875673	875791	Col/Ler	Col
4063_BK	Hybrid	Mut	8140037	8147480	Col	Col/Ler
4063_BK	Hybrid	Mut	9712257	9713148	Col/Ler	Col
4063_BK	Hybrid	Mut	10117771	10117817	Col	Col/Ler
4063_BK	Hybrid	Mut	11566160	11566623	Col/Ler	Col
4063_BK	Hybrid	Mut	14050588	14051483	Col	Col/Ler
4063_BK	Hybrid	Mut	16300000	16300710	Col/Ler	Col
4063_BK	Hybrid	Mut	16585957	16586933	Col	Col/Ler
4063_BK	Hybrid	Mut	17649510	17651107	Col/Ler	Col
4063_BK	Hybrid	Mut	18323000	18328125	Col	Col/Ler
4063_BK	Hybrid	Mut	18967429	18968050	Col/Ler	Col
4063_BK	Hybrid	Mut	19112761	19114650	Col	Col/Ler
4063_BL	Hybrid	wt	8675034	8676911	Col	Col/Ler
4063_BM	Hybrid	Mut	8471225	8471661	Ler	Col/Ler
4063_BM	Hybrid	Mut	15975836	15976229	Col/Ler	Col
4063_BM	Hybrid	Mut	16295131	16296874	Col	Col/Ler
4063_BM	Hybrid	Mut	18350000	18353767	Col/Ler	Ler
4063_BM	Hybrid	Mut	18983627	18987678	Ler	Col/Ler
4063_BN	Hybrid	Mut	7046890	7047173	Ler	Col/Ler
4063_BN	Hybrid	Mut	7224276	7224496	Col/Ler	Col
4063_BN	Hybrid	Mut	8168574	8168761	Col	Col/Ler
4063_BN	Hybrid	Mut	12050000	12104379	Col/Ler	Ler
4063_BN	Hybrid	Mut	12240325	12245519	Ler	Col/Ler
4063_BN	Hybrid	Mut	13750000	13750342	Col/Ler	Col
4063_BN	Hybrid	Mut	16526427	16533611	Col	Col/Ler
4063_BN	Hybrid	Mut	18725000	18726076	Col/Ler	Col
4063_BO	Hybrid	Mut	8331188	8333300	Col/Ler	Ler
4063_BO	Hybrid	Mut	8551940	8553253	Ler	Col/Ler
4063_BO	Hybrid	Mut	10300000	10304976	Col/Ler	Col
4063_BO	Hybrid	Mut	10776736	10793497	Col	Col/Ler
4063_BO	Hybrid	Mut	12444811	12444939	Col/Ler	Col
4063_BO	Hybrid	Mut	12925857	12926444	Col	Col/Ler
4063_BO	Hybrid	Mut	15550504	15563987	Col/Ler	Col
4063_BO	Hybrid	Mut	16642031	16644799	Col	Col/Ler
4063_BO	Hybrid	Mut	18771105	18773570	Col/Ler	Ler
4063_BO	Hybrid	Mut	19020676	19047269	Ler	Col/Ler
4063_BO	Hybrid	Mut	19152441	19157126	Col/Ler	Ler
4063_BO	Hybrid	Mut	19469437	19475253	Ler	Col/Ler
4063_BP	Hybrid	WT	10721053	10721877	Col	Col/Ler
4063_BQ	Hybrid	WT	165037	170124	Ler	Col/Ler
4063_BQ	Hybrid	WT	670747	671596	Col/Ler	Col
4063_BR	Hybrid	WT	8338194	8338329	Ler	Col/Ler
4063_BR	Hybrid	WT	12325000	12328224	Col/Ler	Ler
4063_BS	Hybrid	WT	800000	800396	Col/Ler	Ler
4063_BS	Hybrid	WT	11975015	11976099	Ler	Col/Ler
4063_BT	Hybrid	WT	10797265	10798250	Ler	Col/Ler
4063_BT	Hybrid	WT	12524683	12524733	Col/Ler	Col
4063_BU	Hybrid	Mut	1055780	1056377	Ler	Col/Ler
4063_BU	Hybrid	Mut	2140610	2155755	Col/Ler	Ler
4063_BU	Hybrid	Mut	6001299	6002534	Ler	Col/Ler
4063_BU	Hybrid	Mut	7491894	7493164	Col/Ler	Ler
4063_BU	Hybrid	Mut	9032091	9032097	Ler	Col/Ler
4063_BU	Hybrid	Mut	11058516	11062997	Col/Ler	Col
4063_BU	Hybrid	Mut	13372909	13374484	Col	Col/Ler
4063_BU	Hybrid	Mut	15314585	15314937	Col/Ler	Col
4063_BU	Hybrid	Mut	15518173	15518938	Col	Col/Ler
4063_BU	Hybrid	Mut	15699524	15699618	Col/Ler	Col
4063_BU	Hybrid	Mut	16378409	16381729	Col	Col/Ler
4063_BU	Hybrid	Mut	16638274	16641132	Col/Ler	Ler
4063_BU	Hybrid	Mut	18559726	18563625	Ler	Col/Ler
4063_BV	Hybrid	Mut	202059	204126	Col	Col/Ler
4063_BV	Hybrid	Mut	468464	469938	Col/Ler	Ler
4063_BV	Hybrid	Mut	824524	824667	Ler	Col/Ler
4063_BV	Hybrid	Mut	11150896	11152831	Col/Ler	Col
4063_BV	Hybrid	Mut	13848000	13850263	Col	Col/Ler
4063_BV	Hybrid	Mut	13991572	13991947	Col/Ler	Ler
4063_BW	Hybrid	Mut	1161022	1162650	Col/Ler	Col
4063_BW	Hybrid	Mut	8548000	8551940	Col	Col/Ler
4063_BW	Hybrid	Mut	10417091	10420239	Col/Ler	Col
4063_BW	Hybrid	Mut	11411743	11412103	Col	Col/Ler
4063_BW	Hybrid	Mut	12887502	12887549	Col/Ler	Ler
4063_BW	Hybrid	Mut	17190877	17198595	Ler	Col/Ler
4063_BX	Hybrid	Mut	5420844	5421363	Ler	Col/Ler
4063_BX	Hybrid	Mut	7736630	7736744	Col/Ler	Col
4063_BX	Hybrid	Mut	11148000	11150171	Col	Col/Ler
4063_BX	Hybrid	Mut	12050000	12104379	Col/Ler	Ler
4063_BX	Hybrid	Mut	12936861	12937742	Ler	Col/Ler
4063_BX	Hybrid	Mut	15228505	15228915	Col/Ler	Ler
4063_BX	Hybrid	Mut	16480436	16482375	Ler	Col/Ler
4063_BY	Hybrid	Mut	8309277	8310069	Col/Ler	Ler
4063_BY	Hybrid	Mut	11001897	11013468	Ler	Col/Ler
4063_BY	Hybrid	Mut	12967408	12967556	Col/Ler	Ler
4063_BY	Hybrid	Mut	13997153	14000726	Ler	Col/Ler
4063_BZ	Hybrid	WT	1219301	1219356	Col/Ler	Ler
4063_BZ	Hybrid	WT	19224330	19227981	Ler	Col/Ler
4063_C	Hybrid	Mut	375000	375609	Col/Ler	Col
4063_C	Hybrid	Mut	7292038	7292293	Col	Col/Ler
4063_C	Hybrid	Mut	8785571	8785828	Col/Ler	Ler
4063_C	Hybrid	Mut	10443958	10445126	Ler	Col/Ler
4063_C	Hybrid	Mut	13041691	13041694	Col/Ler	Col
4063_C	Hybrid	Mut	13662790	13664210	Col	Col/Ler
4063_C	Hybrid	Mut	16850000	16850409	Col/Ler	Col
4063_C	Hybrid	Mut	18043083	18049478	Col	Col/Ler
4063_C	Hybrid	Mut	19248501	19249737	Col/Ler	Col
4063_CA	Hybrid	WT	11329771	11337951	Col/Ler	Col
4063_CB	Hybrid	WT	9075000	9075471	Col/Ler	Col
4063_CB	Hybrid	WT	17495094	17495556	Col	Col/Ler
4063_CD	Hybrid	WT	12793524	12793655	Ler	Col/Ler
4063_CD	Hybrid	WT	18329124	18329698	Col/Ler	Col
4063_CE	Hybrid	Mut	200000	200587	Col/Ler	Col
4063_CE	Hybrid	Mut	7930205	7931569	Col	Col/Ler
4063_CE	Hybrid	Mut	9006811	9007530	Col/Ler	Col
4063_CE	Hybrid	Mut	11321269	11324667	Col	Col/Ler
4063_CE	Hybrid	Mut	14425000	14425451	Col/Ler	Ler
4063_CF	Hybrid	Mut	1121043	1123885	Ler	Col/Ler
4063_CF	Hybrid	Mut	7349775	7352000	Col/Ler	Col
4063_CF	Hybrid	Mut	9248000	9250261	Col	Col/Ler
4063_CF	Hybrid	Mut	10154676	10160261	Col/Ler	Col
4063_CF	Hybrid	Mut	11329771	11335190	Col	Col/Ler
4063_CF	Hybrid	Mut	12160011	12160440	Col/Ler	Col
4063_CF	Hybrid	Mut	13195264	13201321	Col	Col/Ler
4063_CG	Hybrid	Mut	352464	354285	Ler	Col/Ler
4063_CG	Hybrid	Mut	6769617	6769632	Col/Ler	Col
4063_CG	Hybrid	Mut	9518341	9522856	Col	Col/Ler
4063_CG	Hybrid	Mut	11513016	11514094	Col/Ler	Ler
4063_CG	Hybrid	Mut	11964802	11966167	Ler	Col/Ler
4063_CG	Hybrid	Mut	12166872	12168016	Col/Ler	Col
4063_CG	Hybrid	Mut	13631886	13633344	Col	Col/Ler
4063_CG	Hybrid	Mut	17275000	17311215	Col/Ler	Ler
4063_CG	Hybrid	Mut	19478133	19478360	Ler	Col/Ler
4063_CH	Hybrid	Mut	963599	966715	Col	Col/Ler
4063_CH	Hybrid	Mut	11000000	11010953	Col/Ler	Ler
4063_CH	Hybrid	Mut	11752738	11755311	Ler	Col/Ler
4063_CH	Hybrid	Mut	11825000	11825484	Col/Ler	Col
4063_CH	Hybrid	Mut	13785847	13786288	Col	Col/Ler
4063_CH	Hybrid	Mut	18125000	18125010	Col/Ler	Ler
4063_CH	Hybrid	Mut	18607883	18607914	Ler	Col/Ler
4063_CI	Hybrid	Mut	681510	686868	Ler	Col/Ler
4063_CI	Hybrid	Mut	6224731	6226150	Col/Ler	Ler
4063_CI	Hybrid	Mut	7879877	7880260	Ler	Col/Ler
4063_CI	Hybrid	Mut	8219502	8220565	Col/Ler	Col
4063_CI	Hybrid	Mut	12423071	12423875	Col	Col/Ler
4063_CI	Hybrid	Mut	12993556	12993692	Col/Ler	Ler
4063_CI	Hybrid	Mut	15181919	15184827	Ler	Col/Ler
4063_CI	Hybrid	Mut	15500000	15500329	Col/Ler	Col
4063_CI	Hybrid	Mut	16695855	16696217	Col	Col/Ler
4063_CJ	Hybrid	WT	5950000	5953482	Col/Ler	Col
4063_CJ	Hybrid	WT	16635621	16639914	Col	Col/Ler
4063_CL	Hybrid	WT	18283945	18284271	Col/Ler	Ler
4063_CM	Hybrid	WT	7320333	7320379	Col	Col/Ler
4063_CM	Hybrid	WT	12165125	12165327	Col/Ler	Ler
4063_CN	Hybrid	WT	6609991	6610156	Col	Col/Ler
4063_CO	Hybrid	Mut	450236	450531	Col/Ler	Col
4063_CO	Hybrid	Mut	2187525	2188051	Col	Col/Ler
4063_CO	Hybrid	Mut	8643958	8644021	Col/Ler	Col
4063_CO	Hybrid	Mut	9347974	9348755	Col	Col/Ler
4063_CO	Hybrid	Mut	12804189	12804321	Col/Ler	Col
4063_CO	Hybrid	Mut	15073000	15081637	Col	Col/Ler
4063_CO	Hybrid	Mut	16127935	16128043	Col/Ler	Col
4063_CO	Hybrid	Mut	16875000	16925000	Col	Ler
4063_CO	Hybrid	Mut	18410185	18415156	Ler	Col/Ler
4063_CO	Hybrid	Mut	19175000	19179687	Col/Ler	Ler
4063_CP	Hybrid	Mut	2268183	2269003	Col	Col/Ler
4063_CP	Hybrid	Mut	10809444	10810665	Col/Ler	Col
4063_CP	Hybrid	Mut	11600232	11602772	Col	Col/Ler
4063_CP	Hybrid	Mut	12050000	12124196	Col/Ler	Ler
4063_CP	Hybrid	Mut	17358896	17359687	Ler	Col/Ler
4063_CP	Hybrid	Mut	17600000	17602374	Col/Ler	Col
4063_CP	Hybrid	Mut	18606226	18606592	Col	Col/Ler
4063_CP	Hybrid	Mut	19425000	19426368	Col/Ler	Col
4063_CQ	Hybrid	Mut	6625000	6631956	Col/Ler	Ler
4063_CQ	Hybrid	Mut	11139576	11140052	Ler	Col/Ler
4063_CQ	Hybrid	Mut	14209292	14210718	Col/Ler	Col
4063_CQ	Hybrid	Mut	18018711	18019384	Col	Col/Ler
4063_D	Hybrid	Mut	5992448	5993146	Col/Ler	Ler
4063_D	Hybrid	Mut	6833745	6837250	Ler	Col/Ler
4063_D	Hybrid	Mut	7493544	7494877	Col/Ler	Col
4063_D	Hybrid	Mut	8147481	8168512	Col	Col/Ler
4063_D	Hybrid	Mut	8426323	8427224	Col/Ler	Ler
4063_D	Hybrid	Mut	9053834	9054552	Ler	Col/Ler
4063_D	Hybrid	Mut	9718809	9719237	Col/Ler	Col
4063_D	Hybrid	Mut	11126751	11128839	Col	Col/Ler
4063_D	Hybrid	Mut	14124309	14125913	Col/Ler	Col
4063_D	Hybrid	Mut	14423000	14425775	Col	Col/Ler
4063_D	Hybrid	Mut	15107931	15108551	Col/Ler	Ler
4063_D	Hybrid	Mut	17166948	17171407	Ler	Col/Ler
4063_D	Hybrid	Mut	19275896	19278256	Col/Ler	Ler
4063_D	Hybrid	Mut	19468509	19474273	Ler	Col/Ler
4063_E	Hybrid	Mut	12891723	12892142	Col/Ler	Ler
4063_E	Hybrid	Mut	13372310	13372909	Ler	Col/Ler
4063_E	Hybrid	Mut	13902188	13904216	Col/Ler	Ler
4063_E	Hybrid	Mut	14490128	14490815	Ler	Col/Ler
4063_E	Hybrid	Mut	15473444	15474386	Col/Ler	Col
4063_E	Hybrid	Mut	17964240	17967102	Col	Col/Ler
4063_E	Hybrid	Mut	18375000	18378146	Col/Ler	Ler
4063_E	Hybrid	Mut	19394403	19396295	Ler	Col/Ler
4063_F	Hybrid	Mut	825000	825222	Col/Ler	Ler
4063_F	Hybrid	Mut	1486421	1487173	Ler	Col/Ler
4063_F	Hybrid	Mut	14639812	14646379	Col/Ler	Col
4063_F	Hybrid	Mut	15376204	15377527	Col	Col/Ler
4063_F	Hybrid	Mut	16593152	16594148	Col/Ler	Col
4063_F	Hybrid	Mut	18582684	18586969	Col	Col/Ler
4063_G	Hybrid	Mut	1700235	1701634	Col	Col/Ler
4063_G	Hybrid	Mut	2317605	2318700	Col/Ler	Ler
4063_G	Hybrid	Mut	7607906	7609715	Ler	Col/Ler
4063_G	Hybrid	Mut	10193183	10194269	Col/Ler	Col
4063_G	Hybrid	Mut	12573000	12579034	Col	Col/Ler
4063_G	Hybrid	Mut	14175000	14176942	Col/Ler	Ler
4063_H	Hybrid	WT	13346011	13347528	Col/Ler	Ler
4063_I	Hybrid	WT	9780121	9780138	Col/Ler	Ler
4063_J	Hybrid	WT	428748	429265	Col/Ler	Ler
4063_J	Hybrid	WT	7838631	7839134	Ler	Col/Ler
4063_J	Hybrid	WT	14225000	14226397	Col/Ler	Ler
4063_M	Hybrid	Mut	743796	744854	Ler	Col/Ler
4063_M	Hybrid	Mut	1059459	1061044	Col/Ler	Col
4063_M	Hybrid	Mut	1598116	1599289	Col	Col/Ler
4063_M	Hybrid	Mut	1625000	1627221	Col/Ler	Ler
4063_M	Hybrid	Mut	2302137	2302462	Ler	Col/Ler
4063_M	Hybrid	Mut	8623082	8624030	Col/Ler	Ler
4063_M	Hybrid	Mut	10310318	10310387	Ler	Col/Ler
4063_M	Hybrid	Mut	11489014	11489177	Col/Ler	Col
4063_M	Hybrid	Mut	11930055	11930411	Col	Col/Ler
4063_M	Hybrid	Mut	19048717	19050712	Col/Ler	Col
4063_N	Hybrid	Mut	10805087	10807933	Col	Col/Ler
4063_N	Hybrid	Mut	17577030	17577042	Col/Ler	Col
4063_N	Hybrid	Mut	19007678	19009473	Col	Col/Ler
4063_N	Hybrid	Mut	19255757	19261047	Col/Ler	Col
4063_N	Hybrid	Mut	19509800	19514710	Col	Col/Ler
4063_N	Hybrid	Mut	19600000	19600110	Col/Ler	Col
4063_O	Hybrid	Mut	7640282	7640451	Col	Col/Ler
4063_O	Hybrid	Mut	8706830	8706906	Col/Ler	Ler
4063_O	Hybrid	Mut	9248719	9256626	Ler	Col/Ler
4063_O	Hybrid	Mut	12762512	12762890	Col/Ler	Col
4063_O	Hybrid	Mut	12926699	12927681	Col	Col/Ler
4063_O	Hybrid	Mut	15904198	15904857	Col/Ler	Col
4063_O	Hybrid	Mut	17748000	17755511	Col	Col/Ler
4063_O	Hybrid	Mut	17899328	17916319	Col/Ler	Ler
4063_O	Hybrid	Mut	19160512	19161357	Ler	Col/Ler
4063_P	Hybrid	Mut	324578	324931	Col/Ler	Col
4063_P	Hybrid	Mut	975186	977710	Col	Col/Ler
4063_P	Hybrid	Mut	9525997	9529252	Col/Ler	Ler
4063_P	Hybrid	Mut	13190248	13192011	Ler	Col/Ler
4063_P	Hybrid	Mut	13495352	13495926	Col/Ler	Col
4063_P	Hybrid	Mut	13927701	13929493	Col	Col/Ler
4063_P	Hybrid	Mut	16360232	16363263	Col/Ler	Ler
4063_P	Hybrid	Mut	17517858	17518338	Ler	Col/Ler
4063_P	Hybrid	Mut	17694973	17695785	Col/Ler	Col
4063_P	Hybrid	Mut	19491986	19492405	Col	Col/Ler
4063_Q	Hybrid	Mut	8972627	8972637	Col/Ler	Col
4063_Q	Hybrid	Mut	12048000	12124196	Col	Col/Ler
4063_Q	Hybrid	Mut	13321648	13323939	Col/Ler	Ler
4063_Q	Hybrid	Mut	14001031	14002965	Ler	Col/Ler
4063_Q	Hybrid	Mut	14125000	14125002	Col/Ler	Ler
4063_Q	Hybrid	Mut	15082904	15084843	Ler	Col/Ler
4063_Q	Hybrid	Mut	17501425	17501492	Col/Ler	Col
4063_R	Hybrid	WT	5068885	5069532	Ler	Col/Ler
4063_R	Hybrid	WT	7622957	7627299	Col/Ler	Col
4063_U	Hybrid	WT	2900921	2901150	Ler	Col/Ler
4063_U	Hybrid	WT	11665917	11673741	Col/Ler	Col
4063_V	Hybrid	WT	11938195	11938498	Col	Col/Ler
4063_W	Hybrid	Mut	6354683	6357864	Col	Col/Ler
4063_W	Hybrid	Mut	6791180	6793074	Col/Ler	Ler
4063_W	Hybrid	Mut	7683210	7683714	Ler	Col/Ler
4063_W	Hybrid	Mut	9739170	9740314	Col/Ler	Ler
4063_W	Hybrid	Mut	12126951	12127699	Ler	Col/Ler
4063_W	Hybrid	Mut	14425805	14426243	Col/Ler	Col
4063_W	Hybrid	Mut	14846903	14847985	Col	Col/Ler
4063_W	Hybrid	Mut	15315826	15317611	Col/Ler	Ler
4063_W	Hybrid	Mut	19161478	19162590	Ler	Col/Ler
4063_X	Hybrid	Mut	9333959	9334273	Col	Col/Ler
4063_X	Hybrid	Mut	9589372	9589746	Col/Ler	Col
4063_X	Hybrid	Mut	11354780	11356046	Col	Col/Ler
4063_X	Hybrid	Mut	13411786	13411809	Col/Ler	Ler
4063_X	Hybrid	Mut	14283408	14283686	Ler	Col/Ler
4063_X	Hybrid	Mut	15786491	15786634	Col/Ler	Ler
4063_X	Hybrid	Mut	17170480	17171407	Ler	Col/Ler
4063_X	Hybrid	Mut	19175000	19178104	Col/Ler	Col
4063_X	Hybrid	Mut	19423000	19426368	Col	Col/Ler
4063_Y	Hybrid	Mut	1493875	1494148	Col/Ler	Col
4063_Y	Hybrid	Mut	9197869	9199285	Col	Col/Ler
4063_Y	Hybrid	Mut	10754438	10755348	Col/Ler	Col
4063_Y	Hybrid	Mut	11098534	11100606	Col	Col/Ler
4063_Y	Hybrid	Mut	12101343	12124196	Col/Ler	Ler
4063_Y	Hybrid	Mut	13736352	13736836	Ler	Col/Ler
4063_Y	Hybrid	Mut	18486300	18486390	Col/Ler	Ler
4064_A	Hybrid	Mut	2074153	2114785	Col/Ler	Col
4064_A	Hybrid	Mut	8123000	8147480	Col	Col/Ler
4064_A	Hybrid	Mut	9049455	9049603	Col/Ler	Col
4064_A	Hybrid	Mut	9575005	9577647	Col	Col/Ler
4064_A	Hybrid	Mut	11307230	11307577	Col/Ler	Ler
4064_A	Hybrid	Mut	12398429	12399042	Ler	Col/Ler
4064_A	Hybrid	Mut	13950000	13950401	Col/Ler	Col
4064_A	Hybrid	Mut	15764744	15765639	Col	Col/Ler
4064_A	Hybrid	Mut	15898529	15899228	Col/Ler	Ler
4064_A	Hybrid	Mut	17925170	17927744	Ler	Col/Ler
4064_A	Hybrid	Mut	18878453	18878745	Col/Ler	Ler
4064_AA	Hybrid	Mut	7123000	7125033	Col	Col/Ler
4064_AA	Hybrid	Mut	8666677	8667095	Col/Ler	Ler
4064_AA	Hybrid	Mut	11760079	11760286	Ler	Col/Ler
4064_AA	Hybrid	Mut	15544824	15546492	Col/Ler	Col
4064_AA	Hybrid	Mut	17527527	17529372	Col	Col/Ler
4064_AB	Hybrid	Mut	10382341	10382763	Col	Col/Ler
4064_AB	Hybrid	Mut	11168192	11168198	Col/Ler	Ler
4064_AB	Hybrid	Mut	16909565	16910868	Ler	Col/Ler
4064_AB	Hybrid	Mut	17530663	17532304	Col/Ler	Ler
4064_AB	Hybrid	Mut	18017622	18017807	Ler	Col/Ler
4064_AC	Hybrid	Mut	600327	600439	Ler	Col/Ler
4064_AC	Hybrid	Mut	8184270	8191496	Col/Ler	Col
4064_AC	Hybrid	Mut	9540969	9541253	Col	Col/Ler
4064_AC	Hybrid	Mut	13003913	13003971	Col/Ler	Ler
4064_AC	Hybrid	Mut	13332569	13335347	Ler	Col/Ler
4064_AC	Hybrid	Mut	16582796	16584558	Col/Ler	Ler
4064_AC	Hybrid	Mut	18811061	18811695	Ler	Col/Ler
4064_AC	Hybrid	Mut	19053846	19055202	Col/Ler	Col
4064_AD	Hybrid	Mut	7598000	7602718	Col	Col/Ler
4064_AD	Hybrid	Mut	11368433	11369245	Col/Ler	Ler
4064_AD	Hybrid	Mut	11626168	11632966	Ler	Col/Ler
4064_AD	Hybrid	Mut	12436816	12436909	Col/Ler	Col
4064_AD	Hybrid	Mut	14213058	14217149	Col	Col/Ler
4064_AD	Hybrid	Mut	14396346	14396511	Col/Ler	Col
4064_AD	Hybrid	Mut	16484367	16485487	Col	Col/Ler
4064_AD	Hybrid	Mut	17097550	17098603	Col/Ler	Col
4064_AD	Hybrid	Mut	17920527	17925170	Col	Col/Ler
4064_AE	Hybrid	Mut	11221879	11221953	Col/Ler	Ler
4064_AE	Hybrid	Mut	12872143	12874283	Ler	Col/Ler
4064_AE	Hybrid	Mut	13928497	13929493	Col/Ler	Ler
4064_AE	Hybrid	Mut	17342568	17355101	Ler	Col/Ler
4064_AE	Hybrid	Mut	18338318	18338888	Col/Ler	Col
4064_AE	Hybrid	Mut	18823000	18826007	Col	Col/Ler
4064_AF	Hybrid	WT	5530558	5531080	Col/Ler	Col
4064_AF	Hybrid	WT	7705799	7706489	Col	Col/Ler
4064_AF	Hybrid	WT	15680703	15680783	Col/Ler	Ler
4064_AG	Hybrid	WT	113698	114507	Col	Col/Ler
4064_AG	Hybrid	WT	7870509	7870851	Col/Ler	Ler
4064_AH	Hybrid	WT	1013624	1014191	Col	Col/Ler
4064_AH	Hybrid	WT	1773810	1774408	Col/Ler	Ler
4064_AH	Hybrid	WT	18598000	18600382	Ler	Col/Ler
4064_AI	Hybrid	WT	10511751	10513142	Col/Ler	Col
4064_AJ	Hybrid	WT	414537	414819	Ler	Col/Ler
4064_AJ	Hybrid	WT	16782696	16782878	Col/Ler	Ler
4064_AK	Hybrid	Mut	7884082	7885528	Col/Ler	Ler
4064_AK	Hybrid	Mut	8977205	8977225	Ler	Col/Ler
4064_AK	Hybrid	Mut	9266909	9266917	Col/Ler	Col
4064_AK	Hybrid	Mut	15073000	15075195	Col	Col/Ler
4064_AK	Hybrid	Mut	15798071	15799458	Col/Ler	Col
4064_AK	Hybrid	Mut	18732884	18734575	Col	Col/Ler
4064_AL	Hybrid	Mut	339648	339781	Col	Col/Ler
4064_AL	Hybrid	Mut	6789890	6795974	Col/Ler	Col
4064_AL	Hybrid	Mut	7107182	7108714	Col	Col/Ler
4064_AL	Hybrid	Mut	7567837	7568005	Col/Ler	Ler
4064_AL	Hybrid	Mut	11123000	11127154	Ler	Col/Ler
4064_AL	Hybrid	Mut	12466783	12467006	Col/Ler	Ler
4064_AL	Hybrid	Mut	14748000	14757222	Ler	Col/Ler
4064_AL	Hybrid	Mut	15154598	15156204	Col/Ler	Col
4064_AL	Hybrid	Mut	18902540	18904411	Col	Col/Ler
4064_AL	Hybrid	Mut	19600000	19601184	Col/Ler	Ler
4064_AM	Hybrid	Mut	8125000	8140037	Col/Ler	Col
4064_AM	Hybrid	Mut	9298000	9333260	Col	Col/Ler
4064_AM	Hybrid	Mut	12300000	12321603	Col/Ler	Col
4064_AM	Hybrid	Mut	15373000	15378773	Col	Col/Ler
4064_AM	Hybrid	Mut	16575000	16575206	Col/Ler	Ler
4064_AM	Hybrid	Mut	16798842	16799069	Ler	Col/Ler
4064_AM	Hybrid	Mut	18000000	18000902	Col/Ler	Col
4064_AN	Hybrid	Mut	8354934	8355499	Ler	Col/Ler
4064_AN	Hybrid	Mut	11042671	11042862	Col/Ler	Col
4064_AN	Hybrid	Mut	11395751	11396779	Col	Col/Ler
4064_AN	Hybrid	Mut	14596587	14597629	Col/Ler	Col
4064_AN	Hybrid	Mut	14748000	14755258	Col	Col/Ler
4064_AN	Hybrid	Mut	16212218	16212818	Col/Ler	Ler
4064_AN	Hybrid	Mut	16609594	16612394	Ler	Col/Ler
4064_AN	Hybrid	Mut	17185286	17185955	Col/Ler	Col
4064_AN	Hybrid	Mut	19484001	19486174	Col	Col/Ler
4064_AN	Hybrid	Mut	19632037	19636576	Col/Ler	Ler
4064_AO	Hybrid	Mut	5619957	5620451	Col/Ler	Ler
4064_AO	Hybrid	Mut	6842330	6842340	Ler	Col/Ler
4064_AO	Hybrid	Mut	8499012	8499069	Col/Ler	Col
4064_AO	Hybrid	Mut	11482967	11486442	Col	Col/Ler
4064_AO	Hybrid	Mut	12134187	12135002	Col/Ler	Col
4064_AO	Hybrid	Mut	13386202	13386320	Col	Col/Ler
4064_AO	Hybrid	Mut	15781747	15782815	Col/Ler	Col
4064_AO	Hybrid	Mut	16761657	16763799	Col	Col/Ler
4064_AO	Hybrid	Mut	17708589	17709045	Col/Ler	Col
4064_AO	Hybrid	Mut	17917464	17918736	Col	Col/Ler
4064_AP	Hybrid	WT	236132	237584	Col	Col/Ler
4064_AP	Hybrid	WT	667362	667450	Col/Ler	Ler
4064_AP	Hybrid	WT	15572256	15572530	Ler	Col/Ler
4064_AR	Hybrid	WT	8643899	8644829	Ler	Col/Ler
4064_AR	Hybrid	WT	15579246	15579289	Col/Ler	Col
4064_AR	Hybrid	WT	17419437	17420903	Col	Col/Ler
4064_AS	Hybrid	WT	10189782	10191027	Ler	Col/Ler
4064_AS	Hybrid	WT	18539861	18542817	Col/Ler	Ler
4064_AT	Hybrid	WT	242636	242802	Col	Col/Ler
4064_AT	Hybrid	WT	11194295	11194430	Col/Ler	Ler
4064_AU	Hybrid	Mut	1034191	1034192	Ler	Col/Ler
4064_AU	Hybrid	Mut	8456389	8456620	Col/Ler	Ler
4064_AU	Hybrid	Mut	9033179	9033794	Ler	Col/Ler
4064_AU	Hybrid	Mut	9550000	9550460	Col/Ler	Ler
4064_AU	Hybrid	Mut	13879668	13879727	Ler	Col/Ler
4064_AU	Hybrid	Mut	15619309	15619331	Col/Ler	Ler
4064_AU	Hybrid	Mut	18016291	18017622	Ler	Col/Ler
4064_AU	Hybrid	Mut	18228405	18259080	Col/Ler	Ler
4064_AU	Hybrid	Mut	18548000	18556548	Ler	Col/Ler
4064_AV	Hybrid	Mut	6844786	6844965	Col/Ler	Col
4064_AV	Hybrid	Mut	8056024	8058295	Col	Col/Ler
4064_AV	Hybrid	Mut	12287141	12288280	Col/Ler	Ler
4064_AV	Hybrid	Mut	14734087	14737190	Ler	Col/Ler
4064_AV	Hybrid	Mut	15049360	15049774	Col/Ler	Col
4064_AV	Hybrid	Mut	15723000	15728018	Col	Col/Ler
4064_AV	Hybrid	Mut	18196260	18196366	Col/Ler	Col
4064_AW	Hybrid	Mut	335580	336300	Ler	Col/Ler
4064_AW	Hybrid	Mut	7629260	7630044	Col/Ler	Ler
4064_AW	Hybrid	Mut	8653282	8653597	Ler	Col/Ler
4064_AW	Hybrid	Mut	9025765	9027730	Col/Ler	Col
4064_AW	Hybrid	Mut	12048000	12101343	Col	Col/Ler
4064_AW	Hybrid	Mut	12464564	12464577	Col/Ler	Col
4064_AW	Hybrid	Mut	13150333	13151493	Col	Col/Ler
4064_AW	Hybrid	Mut	16605114	16605439	Col/Ler	Col
4064_AW	Hybrid	Mut	17355101	17357560	Col	Col/Ler
4064_AW	Hybrid	Mut	18769450	18773570	Col/Ler	Col
4064_AW	Hybrid	Mut	19092333	19094960	Col	Col/Ler
4064_AX	Hybrid	Mut	1040781	1041725	Col/Ler	Col
4064_AX	Hybrid	Mut	7723000	7726474	Col	Col/Ler
4064_AX	Hybrid	Mut	8125000	8147480	Col/Ler	Ler
4064_AX	Hybrid	Mut	8468172	8469146	Ler	Col/Ler
4064_AX	Hybrid	Mut	11125185	11127064	Col/Ler	Col
4064_AX	Hybrid	Mut	13879932	13881390	Col	Col/Ler
4064_AX	Hybrid	Mut	14679578	14679636	Col/Ler	Ler
4064_AX	Hybrid	Mut	19045961	19046878	Ler	Col/Ler
4064_AY	Hybrid	Mut	293605	293802	Col/Ler	Col
4064_AY	Hybrid	Mut	7836962	7837330	Col	Col/Ler
4064_AY	Hybrid	Mut	11814826	11815382	Col/Ler	Ler
4064_AY	Hybrid	Mut	14201388	14201457	Ler	Col/Ler
4064_AY	Hybrid	Mut	14912260	14914095	Col/Ler	Ler
4064_AY	Hybrid	Mut	15256146	15257882	Ler	Col/Ler
4064_AY	Hybrid	Mut	15444765	15445120	Col/Ler	Col
4064_AZ	Hybrid	WT	8125000	8147480	Col/Ler	Ler
4064_B	Hybrid	WT	8590378	8591691	Col/Ler	Col
4064_B	Hybrid	WT	8779933	8780031	Col	Col/Ler
4064_B	Hybrid	WT	18530848	18531564	Col/Ler	Ler
4064_BB	Hybrid	WT	10222466	10222720	Col	Col/Ler
4064_BC	Hybrid	WT	15732038	15738698	Col	Col/Ler
4064_BC	Hybrid	WT	18350150	18353291	Col/Ler	Ler
4064_BE	Hybrid	Mut	399346	402000	Col/Ler	Ler
4064_BE	Hybrid	Mut	2311799	2311823	Ler	Col/Ler
4064_BE	Hybrid	Mut	10224245	10224258	Col/Ler	Ler
4064_BE	Hybrid	Mut	11479732	11482967	Ler	Col/Ler
4064_BE	Hybrid	Mut	12391342	12391775	Col/Ler	Col
4064_BE	Hybrid	Mut	14148000	14150036	Col	Col/Ler
4064_BE	Hybrid	Mut	16034641	16040182	Col/Ler	Col
4064_BE	Hybrid	Mut	16759370	16761657	Col	Col/Ler
4064_BE	Hybrid	Mut	17475000	17476838	Col/Ler	Ler
4064_BE	Hybrid	Mut	17723000	17727252	Ler	Col/Ler
4064_BE	Hybrid	Mut	17900000	17916319	Col/Ler	Ler
4064_BE	Hybrid	Mut	18370469	18378146	Ler	Col/Ler
4064_BE	Hybrid	Mut	18868582	18869051	Col/Ler	Ler
4064_BE	Hybrid	Mut	19249737	19261047	Ler	Col/Ler
4064_BF	Hybrid	Mut	1427699	1428194	Col/Ler	Ler
4064_BF	Hybrid	Mut	8075231	8075355	Ler	Col/Ler
4064_BF	Hybrid	Mut	11678840	11679004	Col/Ler	Ler
4064_BF	Hybrid	Mut	15378773	15379811	Ler	Col/Ler
4064_BF	Hybrid	Mut	17691784	17691793	Col/Ler	Ler
4064_BF	Hybrid	Mut	18142609	18194693	Ler	Col/Ler
4064_BG	Hybrid	Mut	268347	268626	Col/Ler	Col
4064_BG	Hybrid	Mut	379428	383792	Col	Col/Ler
4064_BG	Hybrid	Mut	525000	526713	Col/Ler	Col
4064_BG	Hybrid	Mut	8853707	8856174	Col	Col/Ler
4064_BG	Hybrid	Mut	9513839	9513856	Col/Ler	Col
4064_BG	Hybrid	Mut	9826289	9827203	Col	Col/Ler
4064_BG	Hybrid	Mut	10266103	10266208	Col/Ler	Col
4064_BG	Hybrid	Mut	12124530	12127578	Col	Col/Ler
4064_BG	Hybrid	Mut	17090266	17090477	Col/Ler	Col
4064_BG	Hybrid	Mut	17486598	17490124	Col	Col/Ler
4064_BG	Hybrid	Mut	18525000	18528108	Col/Ler	Col
4064_BH	Hybrid	Mut	7153109	7157191	Ler	Col/Ler
4064_BH	Hybrid	Mut	8276189	8276841	Col/Ler	Ler
4064_BH	Hybrid	Mut	8982306	8985364	Ler	Col/Ler
4064_BH	Hybrid	Mut	10100000	10100005	Col/Ler	Ler
4064_BH	Hybrid	Mut	10472566	10475591	Ler	Col/Ler
4064_BH	Hybrid	Mut	12413811	12414081	Col/Ler	Col
4064_BH	Hybrid	Mut	12804105	12804189	Col	Col/Ler
4064_BH	Hybrid	Mut	12977051	12978143	Col/Ler	Col
4064_BH	Hybrid	Mut	13127258	13144213	Col	Col/Ler
4064_BH	Hybrid	Mut	13910296	13912977	Col/Ler	Ler
4064_BH	Hybrid	Mut	17142537	17145648	Ler	Col/Ler
4064_BH	Hybrid	Mut	17357427	17357560	Col/Ler	Col
4064_BH	Hybrid	Mut	17807758	17818369	Col	Col/Ler
4064_BH	Hybrid	Mut	19148849	19149797	Col/Ler	Col
4064_BH	Hybrid	Mut	19407791	19408755	Col	Col/Ler
4064_BI	Hybrid	Mut	8512247	8512249	Ler	Col/Ler
4064_BI	Hybrid	Mut	9933497	9938167	Col/Ler	Col
4064_BI	Hybrid	Mut	14280632	14281131	Col	Col/Ler
4064_BI	Hybrid	Mut	15899228	15899552	Col/Ler	Ler
4064_BI	Hybrid	Mut	19601184	19601337	Ler	Col/Ler
4064_BM	Hybrid	WT	2899783	2900750	Ler	Col/Ler
4064_BM	Hybrid	WT	15882303	15883264	Col/Ler	Ler
4064_BN	Hybrid	WT	231074	233250	Col	Col/Ler
4064_BO	Hybrid	Mut	1137261	1140420	Col/Ler	Ler
4064_BO	Hybrid	Mut	1491084	1491649	Ler	Col/Ler
4064_BO	Hybrid	Mut	7100000	7107182	Col/Ler	Col
4064_BO	Hybrid	Mut	7612032	7613741	Col	Col/Ler
4064_BO	Hybrid	Mut	9560015	9560164	Col/Ler	Col
4064_BO	Hybrid	Mut	10189782	10190828	Col	Col/Ler
4064_BO	Hybrid	Mut	10375542	10375858	Col/Ler	Ler
4064_BO	Hybrid	Mut	10865308	10866120	Ler	Col/Ler
4064_BO	Hybrid	Mut	13089352	13090492	Col/Ler	Ler
4064_BO	Hybrid	Mut	18125869	18126188	Ler	Col/Ler
4064_BO	Hybrid	Mut	18460089	18460101	Col/Ler	Ler
4064_BO	Hybrid	Mut	19483106	19484182	Ler	Col/Ler
4064_BP	Hybrid	Mut	148589	149270	Ler	Col/Ler
4064_BP	Hybrid	Mut	852464	852471	Col/Ler	Col
4064_BP	Hybrid	Mut	9503648	9507676	Col	Col/Ler
4064_BP	Hybrid	Mut	11300000	11302392	Col/Ler	Ler
4064_BP	Hybrid	Mut	13657114	13657715	Ler	Col/Ler
4064_BP	Hybrid	Mut	16907329	16908175	Col/Ler	Ler
4064_BP	Hybrid	Mut	17365827	17369608	Ler	Col/Ler
4064_BP	Hybrid	Mut	17943226	17947699	Col/Ler	Ler
4064_BP	Hybrid	Mut	19329878	19330373	Ler	Col/Ler
4064_BQ	Hybrid	Mut	1078362	1078786	Col	Col/Ler
4064_BQ	Hybrid	Mut	1272413	1272434	Col/Ler	Col
4064_BQ	Hybrid	Mut	1873000	1875613	Col	Col/Ler
4064_BQ	Hybrid	Mut	9250000	9250261	Col/Ler	Ler
4064_BQ	Hybrid	Mut	14202438	14202940	Ler	Col/Ler
4064_BQ	Hybrid	Mut	17275000	17342568	Col/Ler	Ler
4064_BQ	Hybrid	Mut	17557042	17557346	Ler	Col/Ler
4064_BR	Hybrid	Mut	2181296	2184033	Col	Col/Ler
4064_BR	Hybrid	Mut	8813469	8813571	Col/Ler	Col
4064_BR	Hybrid	Mut	11143240	11146309	Col	Col/Ler
4064_BR	Hybrid	Mut	14299288	14299314	Col/Ler	Ler
4064_BR	Hybrid	Mut	17273000	17320860	Ler	Col/Ler
4064_BR	Hybrid	Mut	17474099	17474214	Col/Ler	Col
4064_BR	Hybrid	Mut	19046902	19047508	Col	Col/Ler
4064_BS	Hybrid	Mut	254294	254532	Col/Ler	Ler
4064_BS	Hybrid	Mut	8445903	8447233	Ler	Col/Ler
4064_BS	Hybrid	Mut	12524985	12526716	Col/Ler	Ler
4064_BS	Hybrid	Mut	15284101	15284644	Ler	Col/Ler
4064_BS	Hybrid	Mut	16352606	16357206	Col/Ler	Ler
4064_BS	Hybrid	Mut	16822471	16823379	Ler	Col/Ler
4064_BS	Hybrid	Mut	18071720	18072858	Col/Ler	Ler
4064_BS	Hybrid	Mut	18228405	18259080	Ler	Col/Ler
4064_BS	Hybrid	Mut	19013926	19014727	Col/Ler	Ler
4064_BV	Hybrid	WT	1554369	1554955	Col	Col/Ler
4064_BV	Hybrid	WT	8425638	8427224	Col/Ler	Ler
4064_BV	Hybrid	WT	9645751	9646571	Ler	Col/Ler
4064_BV	Hybrid	WT	19600000	19600110	Col/Ler	Col
4064_BW	Hybrid	WT	8682152	8683715	Ler	Col/Ler
4064_BX	Hybrid	WT	11733007	11733571	Col/Ler	Col
4064_BY	Hybrid	Mut	10407930	10408371	Ler	Col/Ler
4064_BY	Hybrid	Mut	12842253	12842274	Col/Ler	Ler
4064_BY	Hybrid	Mut	13037058	13037264	Ler	Col/Ler
4064_BY	Hybrid	Mut	14391906	14392374	Col/Ler	Ler
4064_BY	Hybrid	Mut	14993264	14994035	Ler	Col/Ler
4064_BY	Hybrid	Mut	15790150	15790152	Col/Ler	Col
4064_BY	Hybrid	Mut	17433227	17436181	Col	Col/Ler
4064_BY	Hybrid	Mut	17543791	17545160	Col/Ler	Ler
4064_BY	Hybrid	Mut	17661450	17663241	Ler	Col/Ler
4064_BY	Hybrid	Mut	19440818	19442686	Col/Ler	Col
4064_BZ	Hybrid	Mut	8414059	8414187	Ler	Col/Ler
4064_BZ	Hybrid	Mut	9256626	9261510	Col/Ler	Ler
4064_BZ	Hybrid	Mut	9422046	9423959	Ler	Col/Ler
4064_BZ	Hybrid	Mut	10448508	10448757	Col/Ler	Col
4064_BZ	Hybrid	Mut	12942617	12944376	Col	Col/Ler
4064_BZ	Hybrid	Mut	16115597	16116318	Col/Ler	Col
4064_BZ	Hybrid	Mut	17369922	17372984	Col	Col/Ler
4064_CA	Hybrid	Mut	104865	105236	Ler	Col/Ler
4064_CA	Hybrid	Mut	2967044	2968801	Col/Ler	Col
4064_CA	Hybrid	Mut	6306611	6316818	Col	Col/Ler
4064_CA	Hybrid	Mut	8789298	8789766	Col/Ler	Col
4064_CA	Hybrid	Mut	9265110	9266375	Col	Col/Ler
4064_CA	Hybrid	Mut	17890747	17909127	Col/Ler	Col
4064_CA	Hybrid	Mut	19467608	19468508	Col	Col/Ler
4064_CB	Hybrid	Mut	8798000	8800685	Col	Col/Ler
4064_CB	Hybrid	Mut	10568117	10568314	Col/Ler	Col
4064_CB	Hybrid	Mut	15130874	15132128	Col	Col/Ler
4064_CB	Hybrid	Mut	17275000	17320860	Col/Ler	Col
4064_CD	Hybrid	WT	2206245	2206292	Col/Ler	Col
4064_CD	Hybrid	WT	15563987	15568491	Col	Col/Ler
4064_CD	Hybrid	WT	18595833	18596361	Col/Ler	Ler
4064_CE	Hybrid	WT	19321636	19325446	Col/Ler	Ler
4064_CF	Hybrid	WT	1046877	1049353	Col/Ler	Col
4064_CF	Hybrid	WT	13631886	13632006	Col	Col/Ler
4064_CG	Hybrid	WT	11727298	11727921	Ler	Col/Ler
4064_CH	Hybrid	WT	5655020	5655174	Ler	Col/Ler
4064_CI	Hybrid	Mut	1337769	1340019	Ler	Col/Ler
4064_CI	Hybrid	Mut	11799570	11799721	Col/Ler	Ler
4064_CI	Hybrid	Mut	14631148	14638098	Ler	Col/Ler
4064_CI	Hybrid	Mut	15117501	15118675	Col/Ler	Col
4064_CJ	Hybrid	Mut	275000	275000	Col/Ler	Ler
4064_CJ	Hybrid	Mut	724023	728519	Ler	Col/Ler
4064_CJ	Hybrid	Mut	802047	802864	Col/Ler	Col
4064_CJ	Hybrid	Mut	14191739	14196195	Col	Col/Ler
4064_CJ	Hybrid	Mut	14622897	14622924	Col/Ler	Col
4064_CJ	Hybrid	Mut	17238595	17240048	Col	Col/Ler
4064_CJ	Hybrid	Mut	18387938	18388270	Col/Ler	Col
4064_CJ	Hybrid	Mut	19012339	19013900	Col	Col/Ler
4064_CK	Hybrid	Mut	13895375	13897214	Col	Col/Ler
4064_CK	Hybrid	Mut	14475000	14475204	Col/Ler	Ler
4064_CK	Hybrid	Mut	16696770	16699552	Ler	Col/Ler
4064_CK	Hybrid	Mut	17150000	17151963	Col/Ler	Ler
4064_CK	Hybrid	Mut	19300834	19301228	Ler	Col/Ler
4064_CL	Hybrid	Mut	281155	282311	Ler	Col/Ler
4064_CL	Hybrid	Mut	9062109	9062609	Col/Ler	Ler
4064_CL	Hybrid	Mut	9555392	9556547	Ler	Col/Ler
4064_CL	Hybrid	Mut	11950000	11950287	Col/Ler	Col
4064_CL	Hybrid	Mut	13778924	13781008	Col	Col/Ler
4064_CL	Hybrid	Mut	15955041	15955119	Col/Ler	Col
4064_CL	Hybrid	Mut	17437485	17439765	Col	Col/Ler
4064_CM	Hybrid	Mut	11692639	11693010	Col/Ler	Col
4064_CM	Hybrid	Mut	13676131	13677268	Col	Col/Ler
4064_CM	Hybrid	Mut	14671062	14673288	Col/Ler	Col
4064_CM	Hybrid	Mut	14840285	14845386	Col	Col/Ler
4064_CM	Hybrid	Mut	15351537	15351920	Col/Ler	Col
4064_CM	Hybrid	Mut	16473000	16476542	Col	Col/Ler
4064_CM	Hybrid	Mut	17275000	17320860	Col/Ler	Ler
4064_CM	Hybrid	Mut	19373765	19374848	Ler	Col/Ler
4064_CN	Hybrid	WT	8985032	8986369	Col/Ler	Ler
4064_CP	Hybrid	WT	12371756	12372026	Col/Ler	Ler
4064_CQ	Hybrid	WT	1176155	1176453	Col/Ler	Col
4064_CQ	Hybrid	WT	18396683	18397608	Col	Col/Ler
4064_D	Hybrid	WT	5588312	5590046	Col/Ler	Ler
4064_D	Hybrid	WT	6353276	6354107	Ler	Col/Ler
4064_E	Hybrid	WT	9099333	9102000	Col/Ler	Ler
4064_G	Hybrid	Mut	1066819	1073125	Col	Col/Ler
4064_G	Hybrid	Mut	10189782	10191787	Col/Ler	Ler
4064_G	Hybrid	Mut	11302392	11303128	Ler	Col/Ler
4064_G	Hybrid	Mut	13200000	13201321	Col/Ler	Ler
[truncated: 2,694 more rows]

## Sheet: Source_data_file_Figure2F
sampleID	Population	genotype	COnumber
4055_AA	hybrid	wt	1
4055_AB	hybrid	wt	4
4055_AC	hybrid	wt	3
4055_AD	hybrid	wt	1
4055_AE	hybrid	mut	18
4055_AF	hybrid	mut	11
4055_AG	hybrid	mut	15
4055_AH	hybrid	mut	17
4055_AI	hybrid	mut	12
4055_AJ	hybrid	wt	2
4055_AK	hybrid	wt	2
4055_AL	hybrid	wt	3
4055_AM	hybrid	wt	2
4055_AN	hybrid	wt	3
4055_AQ	hybrid	mut	8
4055_AR	hybrid	mut	9
4055_AS	hybrid	mut	9
4055_AT	hybrid	wt	3
4055_AU	hybrid	wt	0
4055_AV	hybrid	wt	1
4055_AW	hybrid	wt	2
4055_AX	hybrid	wt	1
4055_AY	hybrid	mut	11
4055_BA	hybrid	mut	10
4055_BB	hybrid	mut	14
4055_BC	hybrid	mut	13
4055_BD	hybrid	wt	3
4055_BE	hybrid	wt	2
4055_BF	hybrid	wt	3
4055_BG	hybrid	wt	2
4055_BH	hybrid	wt	2
4055_BI	hybrid	mut	5
4055_BJ	hybrid	mut	14
4055_BK	hybrid	mut	10
4055_BL	hybrid	mut	4
4055_BM	hybrid	mut	22
4055_BN	hybrid	wt	1
4055_BO	hybrid	wt	1
4055_BQ	hybrid	wt	1
4055_BR	hybrid	wt	2
4055_BS	hybrid	mut	13
4055_BT	hybrid	mut	7
4055_BV	hybrid	mut	12
4055_BW	hybrid	mut	14
4055_BX	hybrid	wt	3
4055_BY	hybrid	wt	2
4055_BZ	hybrid	wt	2
4055_C	hybrid	mut	9
4055_CA	hybrid	wt	2
4055_CB	hybrid	wt	2
4055_CC	hybrid	mut	8
4055_CD	hybrid	mut	6
4055_CE	hybrid	mut	10
4055_CF	hybrid	mut	11
4055_CG	hybrid	mut	19
4055_CH	hybrid	wt	3
4055_CI	hybrid	wt	4
4055_CJ	hybrid	wt	3
4055_CK	hybrid	wt	0
4055_CL	hybrid	wt	2
4055_CM	hybrid	mut	7
4055_CN	hybrid	mut	18
4055_CO	hybrid	mut	15
4055_CP	hybrid	mut	4
4055_CQ	hybrid	mut	14
4055_D	hybrid	mut	14
4055_E	hybrid	mut	10
4055_F	hybrid	wt	1
4055_G	hybrid	wt	2
4055_H	hybrid	wt	2
4055_I	hybrid	wt	2
4055_J	hybrid	wt	3
4055_K	hybrid	mut	16
4055_L	hybrid	mut	7
4055_M	hybrid	mut	16
4055_N	hybrid	mut	6
4055_O	hybrid	mut	5
4055_P	hybrid	wt	2
4055_Q	hybrid	wt	3
4055_R	hybrid	wt	1
4055_S	hybrid	wt	1
4055_T	hybrid	wt	4
4055_U	hybrid	mut	10
4055_V	hybrid	mut	14
4055_W	hybrid	mut	6
4055_X	hybrid	mut	5
4055_Y	hybrid	mut	13
4055_Z	hybrid	wt	1
4056_A	hybrid	wt	3
4056_AA	hybrid	mut	9
4056_AB	hybrid	mut	8
4056_AC	hybrid	mut	11
4056_AD	hybrid	wt	1
4056_AE	hybrid	wt	1
4056_AF	hybrid	wt	2
4056_AG	hybrid	wt	1
4056_AH	hybrid	wt	1
4056_AI	hybrid	mut	7
4056_AJ	hybrid	mut	12
4056_AK	hybrid	mut	10
4056_AL	hybrid	mut	11
4056_AM	hybrid	mut	8
4056_AN	hybrid	wt	1
4056_AO	hybrid	wt	0
4056_AP	hybrid	wt	2
4056_AQ	hybrid	wt	0
4056_AR	hybrid	wt	3
4056_AS	hybrid	mut	6
4056_AT	hybrid	mut	13
4056_AU	hybrid	mut	8
4056_AV	hybrid	mut	12
4056_AW	hybrid	mut	10
4056_AX	hybrid	wt	2
4056_AY	hybrid	wt	1
4056_AZ	hybrid	wt	2
4056_B	hybrid	wt	1
4056_BA	hybrid	wt	1
4056_BB	hybrid	wt	2
4056_BD	hybrid	mut	9
4056_BE	hybrid	mut	19
4056_BF	hybrid	mut	22
4056_BG	hybrid	mut	7
4056_BH	hybrid	wt	3
4056_BI	hybrid	wt	3
4056_BJ	hybrid	wt	2
4056_BK	hybrid	wt	2
4056_BL	hybrid	wt	2
4056_BM	hybrid	mut	11
4056_BN	hybrid	mut	12
4056_BO	hybrid	mut	9
4056_BP	hybrid	mut	7
4056_BQ	hybrid	mut	11
4056_BR	hybrid	wt	3
4056_BT	hybrid	wt	3
4056_BU	hybrid	wt	1
4056_BV	hybrid	wt	3
4056_BW	hybrid	mut	15
4056_BX	hybrid	mut	21
4056_BY	hybrid	mut	23
4056_BZ	hybrid	mut	9
4056_C	hybrid	wt	3
4056_CA	hybrid	mut	16
4056_CC	hybrid	wt	2
4056_CE	hybrid	wt	1
4056_CG	hybrid	mut	10
4056_CI	hybrid	mut	16
4056_CJ	hybrid	mut	18
4056_CK	hybrid	mut	9
4056_CL	hybrid	wt	2
4056_CM	hybrid	wt	2
4056_CN	hybrid	wt	3
4056_CO	hybrid	wt	2
4056_CQ	hybrid	mut	9
4056_E	hybrid	mut	11
4056_F	hybrid	mut	11
4056_G	hybrid	mut	13
4056_H	hybrid	mut	19
4056_I	hybrid	mut	11
4056_J	hybrid	wt	1
4056_K	hybrid	wt	1
4056_L	hybrid	wt	1
4056_M	hybrid	wt	3
4056_N	hybrid	wt	2
4056_O	hybrid	mut	5
4056_P	hybrid	mut	13
4056_Q	hybrid	mut	5
4056_R	hybrid	mut	10
4056_S	hybrid	mut	10
4056_T	hybrid	wt	2
4056_U	hybrid	wt	3
4056_V	hybrid	wt	2
4056_W	hybrid	wt	3
4056_X	hybrid	wt	3
4056_Y	hybrid	mut	19
4056_Z	hybrid	mut	14
4062_A	hybrid	mut	12
4062_AA	hybrid	wt	1
4062_AC	hybrid	mut	11
4062_AD	hybrid	mut	11
4062_AE	hybrid	mut	21
4062_AF	hybrid	mut	12
4062_AG	hybrid	mut	8
4062_AH	hybrid	wt	3
4062_AI	hybrid	wt	1
4062_AJ	hybrid	wt	2
4062_AK	hybrid	wt	3
4062_AL	hybrid	wt	2
4062_AM	hybrid	mut	15
4062_AN	hybrid	mut	9
4062_AO	hybrid	mut	8
4062_AP	hybrid	mut	10
4062_AQ	hybrid	mut	15
4062_AR	hybrid	wt	2
4062_AS	hybrid	wt	3
4062_AT	hybrid	wt	2
4062_AU	hybrid	wt	3
4062_AV	hybrid	wt	1
4062_AW	hybrid	mut	17
4062_AX	hybrid	mut	8
4062_AY	hybrid	mut	11
4062_AZ	hybrid	mut	9
4062_B	hybrid	mut	6
4062_BA	hybrid	mut	12
4062_BB	hybrid	wt	0
4062_BC	hybrid	wt	1
4062_BE	hybrid	wt	0
4062_BF	hybrid	wt	4
4062_BG	hybrid	mut	15
4062_BH	hybrid	mut	4
4062_BI	hybrid	mut	14
4062_BJ	hybrid	mut	13
4062_BK	hybrid	mut	10
4062_BL	hybrid	wt	2
4062_BM	hybrid	wt	2
4062_BN	hybrid	wt	0
4062_BO	hybrid	wt	3
4062_BP	hybrid	wt	4
4062_BQ	hybrid	mut	8
4062_BR	hybrid	mut	14
4062_BS	hybrid	mut	14
4062_BT	hybrid	mut	14
4062_BU	hybrid	mut	17
4062_BV	hybrid	wt	1
4062_BW	hybrid	wt	2
4062_BX	hybrid	wt	2
4062_BY	hybrid	wt	1
4062_BZ	hybrid	wt	2
4062_C	hybrid	mut	9
4062_CA	hybrid	mut	10
4062_CB	hybrid	mut	5
4062_CC	hybrid	mut	9
4062_CE	hybrid	mut	15
4062_CF	hybrid	wt	2
4062_CH	hybrid	wt	2
4062_CI	hybrid	wt	3
4062_CJ	hybrid	wt	2
4062_CK	hybrid	mut	11
4062_CL	hybrid	mut	12
4062_CM	hybrid	mut	12
4062_CN	hybrid	mut	12
4062_CO	hybrid	mut	5
4062_CP	hybrid	wt	2
4062_CQ	hybrid	wt	3
4062_D	hybrid	wt	3
4062_F	hybrid	wt	2
4062_G	hybrid	wt	1
4062_H	hybrid	wt	1
4062_I	hybrid	mut	11
4062_K	hybrid	mut	22
4062_L	hybrid	mut	12
4062_M	hybrid	mut	9
4062_N	hybrid	wt	1
4062_O	hybrid	wt	3
4062_P	hybrid	wt	2
4062_Q	hybrid	wt	4
4062_R	hybrid	wt	2
4062_S	hybrid	mut	12
4062_T	hybrid	mut	12
4062_U	hybrid	mut	9
4062_V	hybrid	mut	6
4062_W	hybrid	mut	15
4062_X	hybrid	wt	1
4062_Y	hybrid	wt	0
4062_Z	hybrid	wt	1
4063_A	hybrid	wt	1
4063_AA	hybrid	mut	6
4063_AB	hybrid	wt	2
4063_AE	hybrid	wt	0
4063_AF	hybrid	wt	2
4063_AG	hybrid	mut	17
4063_AI	hybrid	mut	8
4063_AJ	hybrid	mut	9
4063_AK	hybrid	mut	15
4063_AL	hybrid	wt	1
4063_AM	hybrid	wt	1
4063_AN	hybrid	wt	1
4063_AO	hybrid	wt	3
4063_AP	hybrid	wt	2
4063_AQ	hybrid	mut	12
4063_AR	hybrid	mut	9
4063_AS	hybrid	mut	12
4063_AU	hybrid	mut	5
4063_AV	hybrid	wt	2
4063_AX	hybrid	wt	2
4063_AY	hybrid	wt	1
4063_AZ	hybrid	wt	3
4063_B	hybrid	wt	1
4063_BA	hybrid	mut	10
4063_BB	hybrid	mut	19
4063_BC	hybrid	mut	10
4063_BD	hybrid	mut	14
4063_BE	hybrid	mut	5
4063_BF	hybrid	wt	2
4063_BG	hybrid	wt	1
4063_BH	hybrid	wt	1
4063_BI	hybrid	wt	3
4063_BJ	hybrid	wt	2
4063_BK	hybrid	mut	9
4063_BL	hybrid	wt	2
4063_BM	hybrid	mut	9
4063_BN	hybrid	mut	13
4063_BO	hybrid	mut	17
4063_BP	hybrid	wt	2
4063_BQ	hybrid	wt	1
4063_BR	hybrid	wt	1
4063_BS	hybrid	wt	2
4063_BT	hybrid	wt	3
4063_BU	hybrid	mut	11
4063_BV	hybrid	mut	17
4063_BW	hybrid	mut	11
4063_BX	hybrid	mut	7
4063_BY	hybrid	mut	14
4063_BZ	hybrid	wt	2
4063_C	hybrid	mut	10
4063_CA	hybrid	wt	0
4063_CB	hybrid	wt	3
4063_CD	hybrid	wt	2
4063_CE	hybrid	mut	7
4063_CF	hybrid	mut	11
4063_CG	hybrid	mut	13
4063_CH	hybrid	mut	6
4063_CI	hybrid	mut	14
4063_CJ	hybrid	wt	1
4063_CL	hybrid	wt	3
4063_CM	hybrid	wt	3
4063_CN	hybrid	wt	4
4063_CO	hybrid	mut	17
4063_CP	hybrid	mut	7
4063_CQ	hybrid	mut	14
4063_D	hybrid	mut	22
4063_E	hybrid	mut	11
4063_F	hybrid	mut	13
4063_G	hybrid	mut	10
4063_H	hybrid	wt	2
4063_I	hybrid	wt	2
4063_J	hybrid	wt	1
4063_L	hybrid	wt	1
4063_M	hybrid	mut	20
4063_N	hybrid	mut	5
4063_O	hybrid	mut	15
4063_P	hybrid	mut	6
4063_Q	hybrid	mut	10
4063_R	hybrid	wt	0
4063_T	hybrid	wt	2
4063_U	hybrid	wt	2
4063_V	hybrid	wt	2
4063_W	hybrid	mut	9
4063_X	hybrid	mut	18
4063_Y	hybrid	mut	7
4064_A	hybrid	mut	7
4064_AA	hybrid	mut	13
4064_AB	hybrid	mut	8
4064_AC	hybrid	mut	11
4064_AD	hybrid	mut	20
4064_AE	hybrid	mut	12
4064_AF	hybrid	wt	3
4064_AG	hybrid	wt	2
4064_AH	hybrid	wt	3
4064_AI	hybrid	wt	1
4064_AJ	hybrid	wt	1
4064_AK	hybrid	mut	10
4064_AL	hybrid	mut	18
4064_AM	hybrid	mut	13
4064_AN	hybrid	mut	14
4064_AO	hybrid	mut	13
4064_AP	hybrid	wt	2
4064_AQ	hybrid	wt	2
4064_AR	hybrid	wt	1
4064_AS	hybrid	wt	2
4064_AT	hybrid	wt	1
4064_AU	hybrid	mut	11
4064_AV	hybrid	mut	13
4064_AW	hybrid	mut	17
4064_AX	hybrid	mut	8
4064_AY	hybrid	mut	15
4064_AZ	hybrid	wt	1
4064_B	hybrid	wt	1
4064_BA	hybrid	wt	2
4064_BB	hybrid	wt	1
4064_BC	hybrid	wt	2
4064_BE	hybrid	mut	17
4064_BF	hybrid	mut	9
4064_BG	hybrid	mut	14
4064_BH	hybrid	mut	13
4064_BI	hybrid	mut	14
4064_BK	hybrid	wt	3
4064_BM	hybrid	wt	2
4064_BN	hybrid	wt	1
4064_BO	hybrid	mut	11
4064_BP	hybrid	mut	10
4064_BQ	hybrid	mut	11
4064_BR	hybrid	mut	19
4064_BS	hybrid	mut	18
4064_BU	hybrid	wt	1
4064_BV	hybrid	wt	2
4064_BW	hybrid	wt	1
4064_BX	hybrid	wt	1
4064_BY	hybrid	mut	14
4064_BZ	hybrid	mut	25
4064_CA	hybrid	mut	10
4064_CB	hybrid	mut	10
4064_CD	hybrid	wt	2
4064_CE	hybrid	wt	0
4064_CF	hybrid	wt	1
4064_CG	hybrid	wt	2
4064_CH	hybrid	wt	2
4064_CI	hybrid	mut	9
4064_CJ	hybrid	mut	13
4064_CK	hybrid	mut	7
4064_CL	hybrid	mut	17
4064_CM	hybrid	mut	12
4064_CN	hybrid	wt	2
4064_CP	hybrid	wt	2
4064_CQ	hybrid	wt	2
4064_D	hybrid	wt	2
4064_E	hybrid	wt	2
4064_F	hybrid	wt	2
4064_G	hybrid	mut	8
4064_H	hybrid	mut	11
4064_J	hybrid	mut	5
4064_K	hybrid	mut	19
4064_L	hybrid	wt	2
4064_M	hybrid	wt	3
4064_N	hybrid	wt	5
4064_O	hybrid	wt	1
4064_P	hybrid	wt	1
4064_Q	hybrid	mut	15
4064_R	hybrid	mut	9
4064_S	hybrid	mut	8
4064_T	hybrid	mut	9
4064_U	hybrid	mut	19
4064_V	hybrid	wt	3
4064_W	hybrid	wt	2
4064_X	hybrid	wt	2
4064_Y	hybrid	wt	4
4064_Z	hybrid	wt	3
4065_A	hybrid	mut	16
4065_AA	hybrid	wt	1
4065_AB	hybrid	wt	1
4065_AC	hybrid	wt	1
4065_AD	hybrid	wt	0
4065_AE	hybrid	mut	15
4065_AF	hybrid	mut	11
4065_AG	hybrid	mut	17
4065_AH	hybrid	mut	14
4065_AK	hybrid	wt	3
4065_AL	hybrid	wt	3
4065_AM	hybrid	wt	3
4065_AN	hybrid	wt	3
4065_AO	hybrid	mut	6
4065_AP	hybrid	mut	16
4065_AQ	hybrid	mut	14
4065_AR	hybrid	mut	11
4065_AS	hybrid	mut	12
4065_AT	hybrid	wt	2
4065_AU	hybrid	wt	2
4065_AV	hybrid	wt	1
4065_AW	hybrid	wt	2
4065_AX	hybrid	wt	2
4065_AY	hybrid	mut	11
4065_B	hybrid	mut	11
4065_BA	hybrid	mut	15
4065_BB	hybrid	mut	16
4065_BC	hybrid	mut	6
4065_BD	hybrid	wt	2
4065_BE	hybrid	wt	0
4065_BG	hybrid	wt	1
4065_BH	hybrid	wt	2
4065_BI	hybrid	mut	13
4065_BJ	hybrid	mut	14
4065_BL	hybrid	mut	17
4065_BM	hybrid	mut	13
4065_BN	hybrid	wt	3
4065_BO	hybrid	wt	2
4065_BP	hybrid	wt	1
4065_BR	hybrid	wt	1
4065_BS	hybrid	mut	17
4065_BT	hybrid	mut	8
4065_BU	hybrid	mut	12
4065_BV	hybrid	mut	14
4065_BW	hybrid	mut	10
4065_BX	hybrid	wt	1
4065_BZ	hybrid	wt	1
4065_C	hybrid	mut	13
4065_CA	hybrid	wt	3
4065_CB	hybrid	wt	2
4065_CC	hybrid	mut	13
4065_CD	hybrid	mut	10
4065_CE	hybrid	mut	17
4065_CF	hybrid	mut	11
4065_CG	hybrid	mut	5
4065_CH	hybrid	wt	1
4065_CI	hybrid	wt	3
4065_CJ	hybrid	wt	1
4065_CK	hybrid	wt	2
4065_CN	hybrid	mut	6
4065_CO	hybrid	mut	12
4065_CP	hybrid	mut	10
4065_CQ	hybrid	mut	15
4065_D	hybrid	mut	15
4065_E	hybrid	mut	13
4065_G	hybrid	wt	3
4065_H	hybrid	wt	2
4065_I	hybrid	wt	6
4065_J	hybrid	wt	3
4065_K	hybrid	mut	18
4065_L	hybrid	mut	14
4065_M	hybrid	mut	4
4065_N	hybrid	mut	11
4065_O	hybrid	mut	11
4065_P	hybrid	wt	0
4065_Q	hybrid	wt	3
4065_R	hybrid	wt	2
4065_S	hybrid	wt	2
4065_T	hybrid	wt	3
4065_U	hybrid	mut	20
4065_V	hybrid	mut	22
4065_W	hybrid	mut	21
4065_X	hybrid	mut	5
4065_Y	hybrid	mut	11
4065_Z	hybrid	wt	1
4066_A	hybrid	wt	1
4066_AA	hybrid	mut	5
4066_AB	hybrid	mut	14
4066_AC	hybrid	mut	10
4066_AD	hybrid	wt	4
4066_AE	hybrid	wt	1
4066_AF	hybrid	wt	2
4066_AG	hybrid	wt	2
4066_AH	hybrid	wt	1
4066_AI	hybrid	mut	9
4066_AJ	hybrid	mut	10
4066_AK	hybrid	mut	15
4066_AL	hybrid	mut	9
4066_AM	hybrid	mut	10
4066_AN	hybrid	wt	1
4066_AO	hybrid	wt	2
4066_AP	hybrid	wt	3
4066_AQ	hybrid	wt	2
4066_AR	hybrid	wt	2
4066_AS	hybrid	mut	17
4066_AT	hybrid	mut	8
4066_AU	hybrid	mut	17
4066_AV	hybrid	mut	11
4066_AW	hybrid	mut	14
4066_AX	hybrid	wt	1
4066_AY	hybrid	wt	1
4066_AZ	hybrid	wt	2
4066_B	hybrid	wt	3
4066_BA	hybrid	wt	2
4066_BB	hybrid	wt	1
4066_BC	hybrid	mut	14
4066_BD	hybrid	mut	19
4066_BE	hybrid	mut	9
4066_BF	hybrid	mut	6
4066_BG	hybrid	mut	19
4066_BH	hybrid	wt	1
4066_BI	hybrid	wt	0
4066_BJ	hybrid	wt	1
4066_BK	hybrid	wt	1
4066_BL	hybrid	wt	2
4066_BM	hybrid	mut	17
4066_BN	hybrid	mut	16
4066_BO	hybrid	mut	12
4066_BP	hybrid	mut	6
4066_BQ	hybrid	mut	17
4066_BR	hybrid	wt	3
4066_BS	hybrid	wt	2
4066_BT	hybrid	wt	5
4066_BU	hybrid	wt	0
4066_BV	hybrid	wt	2
4066_BW	hybrid	mut	16
4066_BX	hybrid	mut	8
4066_BZ	hybrid	mut	10
4066_C	hybrid	wt	2
4066_CB	hybrid	wt	2
4066_CC	hybrid	wt	2
4066_CD	hybrid	wt	2
4066_CF	hybrid	wt	2
4066_CH	hybrid	mut	14
4066_CJ	hybrid	wt	2
4066_CK	hybrid	mut	16
4066_CL	hybrid	wt	2
4066_CM	hybrid	wt	2
4066_CN	hybrid	wt	2
4066_CO	hybrid	wt	3
4066_CP	hybrid	wt	2
4066_CQ	hybrid	mut	19
4066_D	hybrid	wt	0
4066_E	hybrid	mut	8
4066_F	hybrid	mut	17
4066_G	hybrid	mut	19
4066_H	hybrid	mut	11
4066_I	hybrid	mut	3
4066_J	hybrid	wt	2
4066_K	hybrid	wt	1
4066_L	hybrid	wt	1
4066_M	hybrid	wt	2
4066_N	hybrid	wt	1
4066_O	hybrid	mut	10
4066_P	hybrid	mut	13
4066_Q	hybrid	mut	6
4066_R	hybrid	mut	9
4066_S	hybrid	mut	13
4066_U	hybrid	wt	2
4066_V	hybrid	wt	1
4066_X	hybrid	wt	0
4066_Y	hybrid	mut	13
4066_Z	hybrid	mut	10
4067_A	hybrid	mut	18
4067_AA	hybrid	wt	3
4067_AB	hybrid	wt	2
4067_AC	hybrid	mut	12
4067_AD	hybrid	mut	6
4067_AE	hybrid	mut	13
4067_AF	hybrid	mut	11
4067_AH	hybrid	wt	3
4067_AI	hybrid	wt	2
4067_AJ	hybrid	wt	2
4067_AK	hybrid	wt	2
4067_AL	hybrid	wt	2
4067_AM	hybrid	mut	12
4067_AO	hybrid	mut	20
4067_AP	hybrid	mut	13
4067_AR	hybrid	wt	1
4067_AS	hybrid	wt	3
4067_AT	hybrid	wt	2
4067_AU	hybrid	wt	1
4067_AV	hybrid	wt	1
4067_B	hybrid	mut	11
4067_BJ	hybrid	wt	3
4067_BK	hybrid	mut	19
4067_BL	hybrid	wt	2
4067_BN	hybrid	wt	3
4067_BO	hybrid	wt	0
4067_C	hybrid	mut	10
4067_D	hybrid	wt	3
4067_E	hybrid	wt	1
4067_F	hybrid	wt	1
4067_H	hybrid	wt	2
4067_I	hybrid	mut	4
4067_J	hybrid	wt	2
4067_K	hybrid	mut	11
4067_L	hybrid	mut	12
4067_M	hybrid	mut	10
4067_N	hybrid	wt	3
4067_P	hybrid	wt	2
4067_Q	hybrid	wt	1
4067_R	hybrid	wt	2
4067_S	hybrid	mut	6
4067_T	hybrid	mut	14
4067_U	hybrid	mut	10
4067_V	hybrid	mut	6
4067_W	hybrid	mut	23
4067_X	hybrid	wt	2
4067_Y	hybrid	wt	3
4067_Z	hybrid	wt	0
4068_BM	CSL_chr5_L	wt	3
4068_BN	CSL_chr5_L	wt	1
4068_BP	CSL_chr5_L	wt	2
4068_BQ	CSL_chr5_L	wt	1
4068_BR	CSL_chr5_L	wt	3
4068_BS	CSL_chr5_L	wt	3
4068_BT	CSL_chr5_L	wt	3
4068_BU	CSL_chr5_L	wt	3
4068_BW	CSL_chr5_L	wt	1
4068_BX	CSL_chr5_L	wt	3
4068_BY	CSL_chr5_L	wt	1
4068_BZ	CSL_chr5_L	wt	4
4068_CA	CSL_chr5_L	wt	1
4068_CB	CSL_chr5_L	wt	1
4068_CC	CSL_chr5_L	mut	7
4068_CD	CSL_chr5_L	mut	6
4068_CE	CSL_chr5_L	mut	11
4068_CF	CSL_chr5_L	mut	17
4068_CG	CSL_chr5_L	mut	13
4068_CH	CSL_chr5_L	mut	9
4068_CI	CSL_chr5_L	mut	12
4068_CJ	CSL_chr5_L	mut	10
4068_CK	CSL_chr5_L	mut	6
4068_CL	CSL_chr5_L	mut	14
4068_CM	CSL_chr5_L	mut	11
4068_CN	CSL_chr5_L	mut	12
4068_CO	CSL_chr5_L	mut	7
4068_CP	CSL_chr5_L	mut	11
4810_BU	CSL_chr5_L	wt	5
4810_BW	CSL_chr5_L	wt	3
4810_BX	CSL_chr5_L	wt	1
4810_BY	CSL_chr5_L	mut	14
4810_BZ	CSL_chr5_L	mut	15
4810_CA	CSL_chr5_L	mut	8
4810_CB	CSL_chr5_L	mut	11
4810_CC	CSL_chr5_L	wt	3
4810_CE	CSL_chr5_L	wt	2
4810_CF	CSL_chr5_L	wt	1
4810_CG	CSL_chr5_L	mut	10
4810_CH	CSL_chr5_L	mut	8
4810_CI	CSL_chr5_L	mut	16
4810_CJ	CSL_chr5_L	mut	8
4810_CK	CSL_chr5_L	wt	0
4810_CL	CSL_chr5_L	wt	3
4810_CN	CSL_chr5_L	wt	3
4810_CO	CSL_chr5_L	mut	13
4810_CP	CSL_chr5_L	mut	10
4810_CQ	CSL_chr5_L	mut	25
4810_CR	CSL_chr5_L	mut	14
4811_A	CSL_chr5_L	wt	3
4811_AA	CSL_chr5_L	wt	4
4811_AB	CSL_chr5_L	wt	1
4811_AC	CSL_chr5_L	mut	10
4811_AD	CSL_chr5_L	mut	17
4811_AE	CSL_chr5_L	mut	11
4811_AF	CSL_chr5_L	mut	9
4811_AG	CSL_chr5_L	wt	1
4811_AH	CSL_chr5_L	wt	4
4811_AI	CSL_chr5_L	wt	1
4811_AJ	CSL_chr5_L	wt	1
4811_AK	CSL_chr5_L	mut	10
4811_AL	CSL_chr5_L	mut	8
4811_AM	CSL_chr5_L	mut	11
4811_AN	CSL_chr5_L	mut	14
4811_AO	CSL_chr5_L	wt	1
4811_AP	CSL_chr5_L	wt	2
4811_AQ	CSL_chr5_L	wt	0
4811_AR	CSL_chr5_L	wt	2
4811_AS	CSL_chr5_L	mut	12
4811_AT	CSL_chr5_L	mut	11
4811_AU	CSL_chr5_L	mut	8
4811_AV	CSL_chr5_L	mut	15
4811_AW	CSL_chr5_L	wt	0
4811_AX	CSL_chr5_L	wt	2
4811_AY	CSL_chr5_L	wt	2
4811_AZ	CSL_chr5_L	wt	2
4811_BA	CSL_chr5_L	mut	15
4811_BB	CSL_chr5_L	mut	18
4811_BD	CSL_chr5_L	mut	17
4811_BE	CSL_chr5_L	wt	3
4811_BF	CSL_chr5_L	wt	0
4811_BG	CSL_chr5_L	wt	1
4811_BH	CSL_chr5_L	wt	4
4811_BI	CSL_chr5_L	mut	7
4811_BJ	CSL_chr5_L	mut	6
4811_BK	CSL_chr5_L	mut	12
4811_BL	CSL_chr5_L	mut	14
4811_BM	CSL_chr5_L	wt	1
4811_BN	CSL_chr5_L	wt	3
4811_BO	CSL_chr5_L	wt	1
4811_BP	CSL_chr5_L	wt	2
4811_BQ	CSL_chr5_L	mut	9
4811_BR	CSL_chr5_L	mut	14
4811_BS	CSL_chr5_L	mut	5
4811_BT	CSL_chr5_L	mut	5
4811_BU	CSL_chr5_L	wt	2
4811_BW	CSL_chr5_L	wt	3
4811_BX	CSL_chr5_L	wt	5
4811_BY	CSL_chr5_L	mut	6
4811_BZ	CSL_chr5_L	mut	5
4811_C	CSL_chr5_L	wt	1
4811_CA	CSL_chr5_L	mut	17
4811_CB	CSL_chr5_L	mut	9
4811_CC	CSL_chr5_L	wt	2
4811_CD	CSL_chr5_L	wt	2
4811_CE	CSL_chr5_L	wt	1
4811_CF	CSL_chr5_L	wt	2
4811_CG	CSL_chr5_L	mut	14
4811_CH	CSL_chr5_L	mut	10
4811_CI	CSL_chr5_L	mut	18
4811_CJ	CSL_chr5_L	mut	14
4811_CK	CSL_chr5_L	wt	3
4811_CL	CSL_chr5_L	wt	3
4811_CM	CSL_chr5_L	wt	2
4811_CN	CSL_chr5_L	wt	3
4811_CO	CSL_chr5_L	mut	20
4811_CP	CSL_chr5_L	mut	7
4811_CQ	CSL_chr5_L	mut	12
4811_CR	CSL_chr5_L	mut	15
4811_D	CSL_chr5_L	wt	2
4811_E	CSL_chr5_L	mut	8
4811_G	CSL_chr5_L	mut	7
4811_H	CSL_chr5_L	mut	13
4811_I	CSL_chr5_L	wt	3
4811_J	CSL_chr5_L	wt	1
4811_K	CSL_chr5_L	wt	3
4811_L	CSL_chr5_L	wt	2
4811_M	CSL_chr5_L	mut	6
4811_N	CSL_chr5_L	mut	16
4811_O	CSL_chr5_L	mut	10
4811_P	CSL_chr5_L	mut	8
4811_Q	CSL_chr5_L	wt	1
4811_R	CSL_chr5_L	wt	1
4811_S	CSL_chr5_L	wt	1
4811_T	CSL_chr5_L	wt	2
4811_U	CSL_chr5_L	mut	13
4811_V	CSL_chr5_L	mut	14
4811_W	CSL_chr5_L	mut	8
4811_X	CSL_chr5_L	mut	9
4811_Y	CSL_chr5_L	wt	3
4811_Z	CSL_chr5_L	wt	2
4812_A	CSL_chr5_L	wt	3
4812_AA	CSL_chr5_L	wt	3
4812_AB	CSL_chr5_L	wt	1
4812_AC	CSL_chr5_L	mut	14
4812_AD	CSL_chr5_L	mut	12
4812_AE	CSL_chr5_L	mut	10
4812_AF	CSL_chr5_L	mut	13
4812_AG	CSL_chr5_L	wt	3
4812_AH	CSL_chr5_L	wt	1
4812_AI	CSL_chr5_L	wt	3
4812_AJ	CSL_chr5_L	wt	2
4812_AK	CSL_chr5_L	mut	13
4812_AL	CSL_chr5_L	mut	5
4812_AM	CSL_chr5_L	mut	3
4812_AN	CSL_chr5_L	mut	8
4812_AO	CSL_chr5_L	wt	4
4812_AP	CSL_chr5_L	wt	3
4812_AQ	CSL_chr5_L	wt	3
4812_AR	CSL_chr5_L	wt	2
4812_AS	CSL_chr5_L	mut	11
4812_AT	CSL_chr5_L	mut	6
4812_AU	CSL_chr5_L	mut	12
4812_AV	CSL_chr5_L	mut	15
4812_AW	CSL_chr5_L	wt	2
4812_AX	CSL_chr5_L	wt	2
4812_AZ	CSL_chr5_L	wt	1
4812_B	CSL_chr5_L	wt	3
4812_BA	CSL_chr5_L	mut	10
4812_BB	CSL_chr5_L	mut	6
4812_BD	CSL_chr5_L	mut	11
4812_BE	CSL_chr5_L	wt	3
4812_BF	CSL_chr5_L	wt	1
4812_BG	CSL_chr5_L	wt	5
4812_BH	CSL_chr5_L	wt	2
4812_BJ	CSL_chr5_L	mut	7
4812_BK	CSL_chr5_L	mut	14
4812_BL	CSL_chr5_L	mut	11
4812_BM	CSL_chr5_L	wt	2
4812_BN	CSL_chr5_L	wt	2
4812_BO	CSL_chr5_L	wt	1
4812_BP	CSL_chr5_L	wt	0
4812_BQ	CSL_chr5_L	mut	16
4812_BR	CSL_chr5_L	mut	12
4812_BS	CSL_chr5_L	mut	11
4812_BT	CSL_chr5_L	mut	13
4812_BU	CSL_chr5_L	wt	3
4812_BW	CSL_chr5_L	wt	4
4812_BX	CSL_chr5_L	wt	1
4812_BY	CSL_chr5_L	mut	8
4812_BZ	CSL_chr5_L	mut	10
4812_C	CSL_chr5_L	wt	3
4812_CA	CSL_chr5_L	mut	15
4812_CB	CSL_chr5_L	mut	14
4812_CC	CSL_chr5_L	wt	1
4812_CD	CSL_chr5_L	wt	1
4812_CE	CSL_chr5_L	wt	2
4812_CF	CSL_chr5_L	wt	0
4812_CG	CSL_chr5_L	mut	15
4812_CH	CSL_chr5_L	mut	5
4812_CI	CSL_chr5_L	mut	13
4812_CL	CSL_chr5_L	wt	3
4812_CM	CSL_chr5_L	wt	1
4812_CO	CSL_chr5_L	mut	8
4812_CP	CSL_chr5_L	mut	13
4812_CQ	CSL_chr5_L	mut	4
4812_D	CSL_chr5_L	wt	3
4812_E	CSL_chr5_L	mut	7
4812_F	CSL_chr5_L	mut	11
4812_G	CSL_chr5_L	mut	25
4812_H	CSL_chr5_L	mut	10
4812_I	CSL_chr5_L	wt	3
4812_J	CSL_chr5_L	wt	1
4812_K	CSL_chr5_L	wt	4
4812_L	CSL_chr5_L	wt	1
4812_M	CSL_chr5_L	mut	25
4812_N	CSL_chr5_L	mut	18
4812_O	CSL_chr5_L	mut	17
4812_P	CSL_chr5_L	mut	16
4812_Q	CSL_chr5_L	wt	4
4812_R	CSL_chr5_L	wt	2
4812_S	CSL_chr5_L	wt	2
4812_T	CSL_chr5_L	wt	3
4812_U	CSL_chr5_L	mut	8
4812_V	CSL_chr5_L	mut	11
4812_W	CSL_chr5_L	mut	15
4812_X	CSL_chr5_L	mut	10
4812_Y	CSL_chr5_L	wt	2
4812_Z	CSL_chr5_L	wt	3
4813_AA	CSL_chr5_L	wt	1
4813_AB	CSL_chr5_L	wt	3
4813_AC	CSL_chr5_L	mut	21
4813_AD	CSL_chr5_L	mut	12
4813_AE	CSL_chr5_L	mut	14
4813_AF	CSL_chr5_L	mut	8
4813_AG	CSL_chr5_L	wt	2
4813_AH	CSL_chr5_L	wt	1
4813_AI	CSL_chr5_L	wt	4
4813_AJ	CSL_chr5_L	wt	4
4813_AK	CSL_chr5_L	mut	10
4813_AL	CSL_chr5_L	mut	9
4813_AM	CSL_chr5_L	mut	6
4813_AN	CSL_chr5_L	mut	7
4813_AO	CSL_chr5_L	wt	2
4813_AP	CSL_chr5_L	wt	3
4813_AQ	CSL_chr5_L	wt	5
4813_AR	CSL_chr5_L	wt	3
4813_AS	CSL_chr5_L	mut	8
4813_AT	CSL_chr5_L	mut	13
4813_AV	CSL_chr5_L	mut	7
4813_AW	CSL_chr5_L	wt	2
4813_AX	CSL_chr5_L	wt	3
4813_AY	CSL_chr5_L	wt	2
4813_AZ	CSL_chr5_L	wt	1
4813_B	CSL_chr5_L	wt	2
4813_BA	CSL_chr5_L	mut	5
4813_BB	CSL_chr5_L	mut	13
4813_BC	CSL_chr5_L	mut	18
4813_BD	CSL_chr5_L	mut	7
4813_BE	CSL_chr5_L	wt	2
4813_BF	CSL_chr5_L	wt	1
4813_BG	CSL_chr5_L	wt	4
4813_BH	CSL_chr5_L	wt	3
4813_BI	CSL_chr5_L	mut	7
4813_BJ	CSL_chr5_L	mut	16
4813_BK	CSL_chr5_L	mut	9
4813_BL	CSL_chr5_L	mut	11
4813_BM	CSL_chr5_L	wt	2
4813_BN	CSL_chr5_L	wt	1
4813_BO	CSL_chr5_L	wt	2
4813_BP	CSL_chr5_L	wt	3
4813_BQ	CSL_chr5_L	mut	9
4813_BS	CSL_chr5_L	mut	14
4813_BT	CSL_chr5_L	mut	19
4813_BU	CSL_chr5_L	wt	4
4813_BW	CSL_chr5_L	wt	4
4813_BX	CSL_chr5_L	wt	2
4813_BY	CSL_chr5_L	mut	17
4813_BZ	CSL_chr5_L	mut	14
4813_C	CSL_chr5_L	wt	4
4813_CA	CSL_chr5_L	mut	8
4813_CB	CSL_chr5_L	mut	13
4813_CD	CSL_chr5_L	wt	1
4813_CE	CSL_chr5_L	wt	4
4813_CF	CSL_chr5_L	wt	3
4813_CG	CSL_chr5_L	mut	6
4813_CH	CSL_chr5_L	mut	9
4813_CI	CSL_chr5_L	mut	16
4813_CJ	CSL_chr5_L	mut	14
4813_CK	CSL_chr5_L	wt	0
4813_CL	CSL_chr5_L	wt	3
4813_CM	CSL_chr5_L	wt	1
4813_CN	CSL_chr5_L	wt	0
4813_CO	CSL_chr5_L	mut	6
4813_CP	CSL_chr5_L	mut	13
4813_CQ	CSL_chr5_L	mut	14
4813_CR	CSL_chr5_L	mut	11
4813_D	CSL_chr5_L	wt	1
4813_E	CSL_chr5_L	mut	15
4813_F	CSL_chr5_L	mut	10
4813_G	CSL_chr5_L	mut	11
4813_H	CSL_chr5_L	mut	10
4813_I	CSL_chr5_L	wt	3
4813_J	CSL_chr5_L	wt	2
4813_K	CSL_chr5_L	wt	2
4813_L	CSL_chr5_L	wt	1
4813_M	CSL_chr5_L	mut	13
4813_N	CSL_chr5_L	mut	10
4813_O	CSL_chr5_L	mut	7
4813_P	CSL_chr5_L	mut	14
4813_Q	CSL_chr5_L	wt	1
4813_R	CSL_chr5_L	wt	3
4813_S	CSL_chr5_L	wt	1
4813_T	CSL_chr5_L	wt	0
4813_U	CSL_chr5_L	mut	10
4813_V	CSL_chr5_L	mut	18
4813_W	CSL_chr5_L	mut	10
4813_X	CSL_chr5_L	mut	12
4814_AA	CSL_chr5_L	wt	1
4814_AB	CSL_chr5_L	wt	1
4814_AC	CSL_chr5_L	mut	7
4814_AD	CSL_chr5_L	mut	11
4814_AF	CSL_chr5_L	mut	8
4814_AG	CSL_chr5_L	wt	1
4814_AH	CSL_chr5_L	wt	1
4814_AI	CSL_chr5_L	wt	3
4814_AK	CSL_chr5_L	mut	9
4814_AM	CSL_chr5_L	mut	10
4814_AN	CSL_chr5_L	mut	10
4814_AO	CSL_chr5_L	wt	1
4814_AP	CSL_chr5_L	wt	4
4814_AR	CSL_chr5_L	wt	2
4814_AS	CSL_chr5_L	mut	8
4814_AT	CSL_chr5_L	mut	14
4814_AU	CSL_chr5_L	mut	13
4814_AV	CSL_chr5_L	mut	10
4814_B	CSL_chr5_L	wt	1
4814_C	CSL_chr5_L	wt	3
4814_D	CSL_chr5_L	wt	4
4814_E	CSL_chr5_L	mut	10
4814_F	CSL_chr5_L	mut	10
4814_G	CSL_chr5_L	mut	22
4814_H	CSL_chr5_L	mut	10
4814_I	CSL_chr5_L	wt	2
4814_J	CSL_chr5_L	wt	4
4814_K	CSL_chr5_L	wt	1
4814_L	CSL_chr5_L	wt	4
4814_M	CSL_chr5_L	mut	15
4814_N	CSL_chr5_L	mut	17
4814_O	CSL_chr5_L	mut	11
4814_P	CSL_chr5_L	mut	10
4814_Q	CSL_chr5_L	wt	2
4814_R	CSL_chr5_L	wt	1
4814_S	CSL_chr5_L	wt	1
4814_T	CSL_chr5_L	wt	4
4814_U	CSL_chr5_L	mut	9
4814_V	CSL_chr5_L	mut	12
4814_X	CSL_chr5_L	mut	11
4814_Z	CSL_chr5_L	wt	3

## Sheet: Source_data_file_Figure2F_distr
Sample_ID	population	genotype	COstart	COend	genotype_preCO	genotype_postCO
4055_AA	Hybrid	WT	18914966	18915730	Col/Ler	Col
4055_AB	Hybrid	WT	4040482	4040871	Ler	Col/Ler
4055_AB	Hybrid	WT	6903287	6903651	Col/Ler	Col
4055_AB	Hybrid	WT	20573000	20630937	Col	Col/Ler
4055_AB	Hybrid	WT	26000000	26001022	Col/Ler	Ler
4055_AC	Hybrid	WT	320018	320397	Ler	Col/Ler
4055_AC	Hybrid	WT	5800000	5802139	Col/Ler	Col
4055_AC	Hybrid	WT	21578304	21578358	Col	Col/Ler
4055_AD	Hybrid	WT	796771	796774	Col/Ler	Col
4055_AE	Hybrid	Mut	78706	80279	Col	Col/Ler
4055_AE	Hybrid	Mut	392644	393215	Col/Ler	Col
4055_AE	Hybrid	Mut	3906618	3933074	Col	Col/Ler
4055_AE	Hybrid	Mut	4611344	4613875	Col/Ler	Ler
4055_AE	Hybrid	Mut	4982558	4982882	Ler	Col/Ler
4055_AE	Hybrid	Mut	6865460	6865541	Col/Ler	Col
4055_AE	Hybrid	Mut	9425993	9429863	Col	Col/Ler
4055_AE	Hybrid	Mut	14200000	14200188	Col/Ler	Col
4055_AE	Hybrid	Mut	19150724	19153927	Col	Col/Ler
4055_AE	Hybrid	Mut	21273650	21274446	Col/Ler	Ler
4055_AE	Hybrid	Mut	22053500	22054164	Ler	Col/Ler
4055_AE	Hybrid	Mut	23381546	23382484	Col/Ler	Col
4055_AE	Hybrid	Mut	24648939	24651069	Col	Col/Ler
4055_AE	Hybrid	Mut	24675000	24683939	Col/Ler	Ler
4055_AE	Hybrid	Mut	24857532	24858928	Ler	Col/Ler
4055_AE	Hybrid	Mut	25025000	25030334	Col/Ler	Col
4055_AE	Hybrid	Mut	25699212	25700460	Col	Col/Ler
4055_AE	Hybrid	Mut	26100000	26100907	Col/Ler	Ler
4055_AF	Hybrid	Mut	1182993	1184604	Col/Ler	Ler
4055_AF	Hybrid	Mut	2144572	2145384	Ler	Col/Ler
4055_AF	Hybrid	Mut	2758529	2761461	Col/Ler	Col
4055_AF	Hybrid	Mut	3049905	3050453	Col	Col/Ler
4055_AF	Hybrid	Mut	4750155	4753035	Col/Ler	Ler
4055_AF	Hybrid	Mut	5010809	5011384	Ler	Col/Ler
4055_AF	Hybrid	Mut	8284698	8286131	Col/Ler	Col
4055_AF	Hybrid	Mut	15728441	15739291	Col	Col/Ler
4055_AF	Hybrid	Mut	19875000	19876153	Col/Ler	Ler
4055_AF	Hybrid	Mut	22178793	22181374	Ler	Col/Ler
4055_AF	Hybrid	Mut	25714176	25714674	Col/Ler	Col
4055_AG	Hybrid	Mut	101890	102507	Col/Ler	Col
4055_AG	Hybrid	Mut	944634	944975	Col	Col/Ler
4055_AG	Hybrid	Mut	3200000	3200508	Col/Ler	Ler
4055_AG	Hybrid	Mut	4429339	4429425	Ler	Col/Ler
4055_AG	Hybrid	Mut	5377605	5382266	Col/Ler	Col
4055_AG	Hybrid	Mut	6417367	6417706	Col	Col/Ler
4055_AG	Hybrid	Mut	16814676	16816811	Col/Ler	Col
4055_AG	Hybrid	Mut	18212536	18215511	Col	Col/Ler
4055_AG	Hybrid	Mut	19275000	19275953	Col/Ler	Col
4055_AG	Hybrid	Mut	19531831	19533670	Col	Col/Ler
4055_AG	Hybrid	Mut	19922892	19924319	Col/Ler	Col
4055_AG	Hybrid	Mut	20289657	20291884	Col	Col/Ler
4055_AG	Hybrid	Mut	21887482	21889932	Col/Ler	Col
4055_AG	Hybrid	Mut	22643245	22644651	Col	Col/Ler
4055_AG	Hybrid	Mut	23125000	23158346	Col/Ler	Col
4055_AH	Hybrid	Mut	301145	303424	Col/Ler	Col
4055_AH	Hybrid	Mut	587221	587574	Col	Col/Ler
4055_AH	Hybrid	Mut	1706023	1706886	Col/Ler	Col
4055_AH	Hybrid	Mut	2357159	2359176	Col	Col/Ler
4055_AH	Hybrid	Mut	3891548	3906618	Col/Ler	Ler
4055_AH	Hybrid	Mut	4183768	4183996	Ler	Col/Ler
4055_AH	Hybrid	Mut	4840650	4840687	Col/Ler	Col
4055_AH	Hybrid	Mut	17614949	17615077	Col	Col/Ler
4055_AH	Hybrid	Mut	19123658	19124143	Col/Ler	Col
4055_AH	Hybrid	Mut	19975348	19978226	Col	Col/Ler
4055_AH	Hybrid	Mut	20125000	20209182	Col/Ler	Ler
4055_AH	Hybrid	Mut	21255341	21257922	Ler	Col/Ler
4055_AH	Hybrid	Mut	23125000	23158346	Col/Ler	Ler
4055_AH	Hybrid	Mut	25307791	25314965	Ler	Col/Ler
4055_AH	Hybrid	Mut	25767934	25767969	Col/Ler	Ler
4055_AH	Hybrid	Mut	26121053	26121678	Ler	Col/Ler
4055_AH	Hybrid	Mut	26865986	26867665	Col/Ler	Col
4055_AI	Hybrid	Mut	1405122	1408334	Ler	Col/Ler
4055_AI	Hybrid	Mut	2570307	2571496	Col/Ler	Col
4055_AI	Hybrid	Mut	3858445	3861076	Col	Col/Ler
4055_AI	Hybrid	Mut	5475000	5478875	Col/Ler	Col
4055_AI	Hybrid	Mut	6771329	6774374	Col	Col/Ler
4055_AI	Hybrid	Mut	17022679	17023751	Col/Ler	Ler
4055_AI	Hybrid	Mut	18884575	18885697	Ler	Col/Ler
4055_AI	Hybrid	Mut	19910474	19916322	Col/Ler	Ler
4055_AI	Hybrid	Mut	20127631	20212376	Ler	Col/Ler
4055_AI	Hybrid	Mut	22025000	22028122	Col/Ler	Ler
4055_AI	Hybrid	Mut	22192081	22192279	Ler	Col/Ler
4055_AI	Hybrid	Mut	23239817	23248305	Col/Ler	Col
4055_AJ	Hybrid	WT	9119696	9119720	Col	Col/Ler
4055_AJ	Hybrid	WT	26261972	26262381	Col/Ler	Ler
4055_AK	Hybrid	WT	14798000	14800761	Ler	Col/Ler
4055_AK	Hybrid	WT	21478329	21478362	Col/Ler	Col
4055_AL	Hybrid	WT	14256089	14268350	Col	Col/Ler
4055_AL	Hybrid	WT	14875000	14875833	Col/Ler	Ler
4055_AL	Hybrid	WT	21452299	21452440	Ler	Col/Ler
4055_AM	Hybrid	WT	1373068	1375194	Col/Ler	Col
4055_AM	Hybrid	WT	18149132	18150056	Col	Col/Ler
4055_AN	Hybrid	WT	2300000	2300679	Col/Ler	Col
4055_AN	Hybrid	WT	13590466	13591526	Col	Col/Ler
4055_AN	Hybrid	WT	17246025	17246578	Col/Ler	Ler
4055_AQ	Hybrid	Mut	160914	162373	Col/Ler	Ler
4055_AQ	Hybrid	Mut	2609253	2610138	Ler	Col/Ler
4055_AQ	Hybrid	Mut	5016172	5018484	Col/Ler	Col
4055_AQ	Hybrid	Mut	10004536	10005577	Col	Col/Ler
4055_AQ	Hybrid	Mut	15866828	15867359	Col/Ler	Col
4055_AQ	Hybrid	Mut	23123000	23144398	Col	Col/Ler
4055_AQ	Hybrid	Mut	25575000	25575050	Col/Ler	Ler
4055_AQ	Hybrid	Mut	25708918	25713233	Ler	Col/Ler
4055_AR	Hybrid	Mut	808726	808847	Col	Col/Ler
4055_AR	Hybrid	Mut	2100000	2102158	Col/Ler	Col
4055_AR	Hybrid	Mut	4153601	4155231	Col	Col/Ler
4055_AR	Hybrid	Mut	4384004	4384145	Col/Ler	Ler
4055_AR	Hybrid	Mut	16175355	16177524	Ler	Col/Ler
4055_AR	Hybrid	Mut	18705591	18708435	Col/Ler	Col
4055_AR	Hybrid	Mut	20503490	20503954	Col	Col/Ler
4055_AR	Hybrid	Mut	21241541	21243847	Col/Ler	Col
4055_AR	Hybrid	Mut	25900508	25900760	Col	Col/Ler
4055_AS	Hybrid	Mut	1872781	1896054	Ler	Col/Ler
4055_AS	Hybrid	Mut	3250000	3253885	Col/Ler	Ler
4055_AS	Hybrid	Mut	4642367	4644011	Ler	Col/Ler
4055_AS	Hybrid	Mut	16155924	16157222	Col/Ler	Ler
4055_AS	Hybrid	Mut	21410037	21413626	Ler	Col/Ler
4055_AS	Hybrid	Mut	23792785	23793040	Col/Ler	Col
4055_AS	Hybrid	Mut	24927644	24929116	Col	Col/Ler
4055_AS	Hybrid	Mut	25125000	25127228	Col/Ler	Col
4055_AS	Hybrid	Mut	26291554	26292136	Col	Col/Ler
4055_AT	Hybrid	WT	124359	124622	Col/Ler	Col
4055_AT	Hybrid	WT	2613467	2613933	Col	Col/Ler
4055_AT	Hybrid	WT	10785743	10796752	Col/Ler	Col
4055_AV	Hybrid	WT	173000	175908	Ler	Col/Ler
4055_AW	Hybrid	WT	8774995	8775421	Ler	Col/Ler
4055_AW	Hybrid	WT	25125000	25125471	Col/Ler	Col
4055_AX	Hybrid	WT	8328887	8328891	Ler	Col/Ler
4055_AY	Hybrid	Mut	2338062	2338074	Col/Ler	Col
4055_AY	Hybrid	Mut	4457409	4457820	Col	Col/Ler
4055_AY	Hybrid	Mut	6037590	6039700	Col/Ler	Col
4055_AY	Hybrid	Mut	8144421	8145240	Col	Col/Ler
4055_AY	Hybrid	Mut	16414970	16415943	Col/Ler	Col
4055_AY	Hybrid	Mut	18132785	18133123	Col	Col/Ler
4055_AY	Hybrid	Mut	23125000	23158346	Col/Ler	Col
4055_AY	Hybrid	Mut	24709897	24710373	Col	Col/Ler
4055_AY	Hybrid	Mut	25735362	25736270	Col/Ler	Ler
4055_AY	Hybrid	Mut	26289647	26291529	Ler	Col/Ler
4055_AY	Hybrid	Mut	26529045	26531901	Col/Ler	Col
4055_BA	Hybrid	Mut	387471	387988	Ler	Col/Ler
4055_BA	Hybrid	Mut	716202	717534	Col/Ler	Ler
4055_BA	Hybrid	Mut	1403981	1407375	Ler	Col/Ler
4055_BA	Hybrid	Mut	1669827	1670975	Col/Ler	Ler
4055_BA	Hybrid	Mut	1991882	1993469	Ler	Col/Ler
4055_BA	Hybrid	Mut	3709402	3709407	Col/Ler	Col
4055_BA	Hybrid	Mut	3858445	3871424	Col	Col/Ler
4055_BA	Hybrid	Mut	16142927	16142967	Col/Ler	Ler
4055_BA	Hybrid	Mut	18106619	18132785	Ler	Col/Ler
4055_BA	Hybrid	Mut	25625000	25625509	Col/Ler	Col
4055_BB	Hybrid	Mut	1358005	1358014	Col/Ler	Col
4055_BB	Hybrid	Mut	1550443	1551050	Col	Col/Ler
4055_BB	Hybrid	Mut	2000000	2001013	Col/Ler	Ler
4055_BB	Hybrid	Mut	2608045	2610152	Ler	Col/Ler
4055_BB	Hybrid	Mut	3272662	3280259	Col/Ler	Col
4055_BB	Hybrid	Mut	3475154	3476054	Col	Col/Ler
4055_BB	Hybrid	Mut	3881347	3906618	Col/Ler	Ler
4055_BB	Hybrid	Mut	8173000	8175597	Ler	Col/Ler
4055_BB	Hybrid	Mut	9663017	9663990	Col/Ler	Col
4055_BB	Hybrid	Mut	16876324	16876688	Col	Col/Ler
4055_BB	Hybrid	Mut	19107686	19107689	Col/Ler	Col
4055_BB	Hybrid	Mut	21148000	21150017	Col	Col/Ler
4055_BB	Hybrid	Mut	21961427	21962754	Col/Ler	Col
4055_BB	Hybrid	Mut	25135772	25137433	Col	Col/Ler
4055_BC	Hybrid	Mut	251886	252742	Ler	Col/Ler
4055_BC	Hybrid	Mut	1097884	1098103	Col/Ler	Col
4055_BC	Hybrid	Mut	2374341	2374477	Col	Col/Ler
4055_BC	Hybrid	Mut	2471069	2471190	Col/Ler	Col
4055_BC	Hybrid	Mut	5427414	5430065	Col	Col/Ler
4055_BC	Hybrid	Mut	8750689	8750824	Col/Ler	Col
4055_BC	Hybrid	Mut	14529776	14531232	Col	Col/Ler
4055_BC	Hybrid	Mut	15417666	15420564	Col/Ler	Ler
4055_BC	Hybrid	Mut	17543965	17544012	Ler	Col/Ler
4055_BC	Hybrid	Mut	19225000	19231171	Col/Ler	Col
4055_BC	Hybrid	Mut	22702919	22703671	Col	Col/Ler
4055_BC	Hybrid	Mut	23640924	23642397	Col/Ler	Ler
4055_BC	Hybrid	Mut	25467162	25467163	Ler	Col/Ler
4055_BD	Hybrid	WT	6441211	6446631	Col/Ler	Ler
4055_BD	Hybrid	WT	14065697	14066345	Ler	Col/Ler
4055_BD	Hybrid	WT	15250168	15250780	Col/Ler	Col
4055_BE	Hybrid	WT	3526182	3527012	Col/Ler	Ler
4055_BE	Hybrid	WT	16335162	16335912	Ler	Col/Ler
4055_BF	Hybrid	WT	14090818	14091591	Col	Col/Ler
4055_BF	Hybrid	WT	15698314	15698571	Col/Ler	Ler
4055_BF	Hybrid	WT	26343972	26344407	Ler	Col/Ler
4055_BG	Hybrid	WT	6774437	6774589	Ler	Col/Ler
4055_BG	Hybrid	WT	22356855	22358233	Col/Ler	Col
4055_BH	Hybrid	WT	1570412	1572289	Col	Col/Ler
4055_BH	Hybrid	WT	18284625	18285110	Col/Ler	Ler
4055_BI	Hybrid	Mut	3339392	3339443	Col	Col/Ler
4055_BI	Hybrid	Mut	5761716	5762575	Col/Ler	Col
4055_BI	Hybrid	Mut	6287094	6287392	Col	Col/Ler
4055_BI	Hybrid	Mut	16834584	16835278	Col/Ler	Col
4055_BI	Hybrid	Mut	26500717	26501269	Col	Col/Ler
4055_BJ	Hybrid	Mut	1097884	1098103	Col/Ler	Col
4055_BJ	Hybrid	Mut	1556447	1556590	Col	Col/Ler
4055_BJ	Hybrid	Mut	3576885	3577080	Col/Ler	Col
4055_BJ	Hybrid	Mut	3801695	3802508	Col	Col/Ler
4055_BJ	Hybrid	Mut	5667649	5667682	Col/Ler	Col
4055_BJ	Hybrid	Mut	5753235	5753877	Col	Col/Ler
4055_BJ	Hybrid	Mut	9481678	9482467	Col/Ler	Ler
4055_BJ	Hybrid	Mut	17057459	17057480	Ler	Col/Ler
4055_BJ	Hybrid	Mut	19949515	19952000	Col/Ler	Ler
4055_BJ	Hybrid	Mut	21863277	21866927	Ler	Col/Ler
4055_BJ	Hybrid	Mut	22120412	22120522	Col/Ler	Ler
4055_BJ	Hybrid	Mut	23634442	23635094	Ler	Col/Ler
4055_BJ	Hybrid	Mut	26763500	26763869	Col/Ler	Col
4055_BJ	Hybrid	Mut	26912269	26913253	Col	Col/Ler
4055_BK	Hybrid	Mut	1950400	1950940	Col	Col/Ler
4055_BK	Hybrid	Mut	3344133	3346234	Col/Ler	Ler
4055_BK	Hybrid	Mut	6795412	6800268	Ler	Col/Ler
4055_BK	Hybrid	Mut	6906767	6907076	Col/Ler	Col
4055_BK	Hybrid	Mut	7163006	7163845	Col	Col/Ler
4055_BK	Hybrid	Mut	8022354	8022373	Col/Ler	Col
4055_BK	Hybrid	Mut	16204822	16205872	Col	Col/Ler
4055_BK	Hybrid	Mut	23294394	23294540	Col/Ler	Col
4055_BK	Hybrid	Mut	23763478	23765716	Col	Col/Ler
4055_BK	Hybrid	Mut	26805876	26806020	Col/Ler	Col
4055_BL	Hybrid	Mut	1775701	1775775	Col	Col/Ler
4055_BL	Hybrid	Mut	4175000	4176398	Col/Ler	Ler
4055_BL	Hybrid	Mut	8231230	8231711	Ler	Col/Ler
4055_BL	Hybrid	Mut	23775000	23777228	Col/Ler	Ler
4055_BM	Hybrid	Mut	724652	725304	Col/Ler	Ler
4055_BM	Hybrid	Mut	880193	881436	Ler	Col/Ler
4055_BM	Hybrid	Mut	2305684	2306273	Col/Ler	Col
4055_BM	Hybrid	Mut	3933074	3987731	Col	Col/Ler
4055_BM	Hybrid	Mut	4357810	4358746	Col/Ler	Col
4055_BM	Hybrid	Mut	4569566	4572144	Col	Col/Ler
4055_BM	Hybrid	Mut	6198288	6198290	Col/Ler	Ler
4055_BM	Hybrid	Mut	6408237	6412883	Ler	Col/Ler
4055_BM	Hybrid	Mut	7175000	7175268	Col/Ler	Col
4055_BM	Hybrid	Mut	7848000	7850325	Col	Col/Ler
4055_BM	Hybrid	Mut	15563136	15563425	Col/Ler	Ler
4055_BM	Hybrid	Mut	16297517	16298423	Ler	Col/Ler
4055_BM	Hybrid	Mut	16607016	16607717	Col/Ler	Col
4055_BM	Hybrid	Mut	16856108	16857172	Col	Col/Ler
4055_BM	Hybrid	Mut	17675000	17675622	Col/Ler	Ler
4055_BM	Hybrid	Mut	20727402	20748374	Ler	Col/Ler
4055_BM	Hybrid	Mut	22929310	22933836	Col/Ler	Col
4055_BM	Hybrid	Mut	23125000	23219077	Col	Ler
4055_BM	Hybrid	Mut	25797065	25798294	Ler	Col/Ler
4055_BM	Hybrid	Mut	26276180	26277706	Col/Ler	Ler
4055_BM	Hybrid	Mut	26535965	26536996	Ler	Col/Ler
4055_BN	Hybrid	WT	17338971	17339111	Ler	Col/Ler
4055_BO	Hybrid	WT	2357159	2358077	Ler	Col/Ler
4055_BQ	Hybrid	WT	8106909	8108936	Col	Col/Ler
4055_BR	Hybrid	WT	2351428	2352665	Ler	Col/Ler
4055_BR	Hybrid	WT	7228689	7229366	Col/Ler	Col
4055_BS	Hybrid	Mut	576637	577714	Ler	Col/Ler
4055_BS	Hybrid	Mut	1381884	1383480	Col/Ler	Col
4055_BS	Hybrid	Mut	2734677	2734811	Col	Col/Ler
4055_BS	Hybrid	Mut	2988158	2991648	Col/Ler	Ler
4055_BS	Hybrid	Mut	4163047	4165060	Ler	Col/Ler
4055_BS	Hybrid	Mut	6036783	6037338	Col/Ler	Ler
4055_BS	Hybrid	Mut	20232182	20232261	Ler	Col/Ler
4055_BS	Hybrid	Mut	21819364	21820804	Col/Ler	Col
4055_BS	Hybrid	Mut	22067682	22068404	Col	Col/Ler
4055_BS	Hybrid	Mut	22772043	22772313	Col/Ler	Ler
4055_BS	Hybrid	Mut	23758010	23758760	Ler	Col/Ler
4055_BS	Hybrid	Mut	24859007	24861898	Col/Ler	Ler
4055_BS	Hybrid	Mut	26039348	26042967	Ler	Col/Ler
4055_BT	Hybrid	Mut	4734285	4734611	Col	Col/Ler
4055_BT	Hybrid	Mut	9427156	9432252	Col/Ler	Ler
4055_BT	Hybrid	Mut	19337574	19338622	Ler	Col/Ler
4055_BT	Hybrid	Mut	21334652	21335791	Col/Ler	Ler
4055_BT	Hybrid	Mut	24856081	24859007	Ler	Col/Ler
4055_BT	Hybrid	Mut	26173024	26173378	Col/Ler	Ler
4055_BT	Hybrid	Mut	26425753	26425826	Ler	Col/Ler
4055_BV	Hybrid	Mut	1800000	1800511	Col/Ler	Col
4055_BV	Hybrid	Mut	2823000	2838442	Col	Col/Ler
4055_BV	Hybrid	Mut	3182730	3182930	Col/Ler	Col
4055_BV	Hybrid	Mut	3436276	3437528	Col	Col/Ler
4055_BV	Hybrid	Mut	4902796	4904239	Col/Ler	Ler
4055_BV	Hybrid	Mut	8164871	8165563	Ler	Col/Ler
4055_BV	Hybrid	Mut	14998032	14998033	Col/Ler	Col
4055_BV	Hybrid	Mut	16963791	16964080	Col	Col/Ler
4055_BV	Hybrid	Mut	18738849	18739515	Col/Ler	Ler
4055_BV	Hybrid	Mut	19137166	19139715	Ler	Col/Ler
4055_BV	Hybrid	Mut	23158346	23214138	Col/Ler	Col
4055_BV	Hybrid	Mut	25236808	25239365	Col	Col/Ler
4055_BW	Hybrid	Mut	3875000	3881347	Col/Ler	Ler
4055_BW	Hybrid	Mut	4141559	4142404	Ler	Col/Ler
4055_BW	Hybrid	Mut	4677312	4680288	Col/Ler	Col
4055_BW	Hybrid	Mut	4873000	4877059	Col	Col/Ler
4055_BW	Hybrid	Mut	4983689	4983721	Col/Ler	Ler
4055_BW	Hybrid	Mut	7785756	7791477	Ler	Col/Ler
4055_BW	Hybrid	Mut	8100000	8106909	Col/Ler	Ler
4055_BW	Hybrid	Mut	18573880	18575078	Ler	Col/Ler
4055_BW	Hybrid	Mut	19156069	19158701	Col/Ler	Col
4055_BW	Hybrid	Mut	23221378	23223775	Col	Col/Ler
4055_BW	Hybrid	Mut	23355820	23355960	Col/Ler	Ler
4055_BW	Hybrid	Mut	24068963	24069399	Ler	Col/Ler
4055_BW	Hybrid	Mut	26496101	26498160	Col/Ler	Col
4055_BW	Hybrid	Mut	26602950	26604232	Col	Col/Ler
4055_BX	Hybrid	WT	5901845	5902571	Col	Col/Ler
4055_BX	Hybrid	WT	9225785	9227925	Col/Ler	Ler
4055_BX	Hybrid	WT	21366812	21366939	Ler	Col/Ler
4055_BY	Hybrid	WT	16124796	16126561	Col/Ler	Col
4055_BY	Hybrid	WT	26476320	26476985	Col	Col/Ler
4055_BZ	Hybrid	WT	2970412	2971903	Col/Ler	Ler
4055_BZ	Hybrid	WT	13859386	13860858	Ler	Col/Ler
4055_C	Hybrid	Mut	342423	342936	Col/Ler	Col
4055_C	Hybrid	Mut	1784268	1784331	Col	Col/Ler
4055_C	Hybrid	Mut	2410394	2410875	Col/Ler	Col
4055_C	Hybrid	Mut	5748000	5750033	Col	Col/Ler
4055_C	Hybrid	Mut	14226709	14229968	Col/Ler	Col
4055_C	Hybrid	Mut	20023000	20025507	Col	Col/Ler
4055_C	Hybrid	Mut	20495367	20495566	Col/Ler	Ler
4055_C	Hybrid	Mut	22816931	22822826	Ler	Col/Ler
4055_C	Hybrid	Mut	24597444	24599707	Col/Ler	Col
4055_CA	Hybrid	WT	16070198	16070214	Col/Ler	Ler
4055_CA	Hybrid	WT	24956332	24956771	Ler	Col/Ler
4055_CB	Hybrid	WT	15639762	15640577	Col	Col/Ler
4055_CB	Hybrid	WT	19154901	19155544	Col/Ler	Col
4055_CC	Hybrid	Mut	8554733	8560992	Col	Col/Ler
4055_CC	Hybrid	Mut	9313837	9316962	Col/Ler	Ler
4055_CC	Hybrid	Mut	10262208	10262596	Ler	Col/Ler
4055_CC	Hybrid	Mut	15060079	15060090	Col/Ler	Ler
4055_CC	Hybrid	Mut	21201686	21201941	Ler	Col/Ler
4055_CC	Hybrid	Mut	22019148	22020684	Col/Ler	Col
4055_CC	Hybrid	Mut	24051215	24051687	Col	Col/Ler
4055_CC	Hybrid	Mut	26265168	26265172	Col/Ler	Ler
4055_CD	Hybrid	Mut	6015711	6015822	Col/Ler	Ler
4055_CD	Hybrid	Mut	8382400	8382482	Ler	Col/Ler
4055_CD	Hybrid	Mut	9015384	9017026	Col/Ler	Col
4055_CD	Hybrid	Mut	21050691	21051069	Col	Col/Ler
4055_CD	Hybrid	Mut	22700000	22703671	Col/Ler	Ler
4055_CD	Hybrid	Mut	23367341	23367861	Ler	Col/Ler
4055_CE	Hybrid	Mut	1381527	1381884	Ler	Col/Ler
4055_CE	Hybrid	Mut	1976997	1977712	Col/Ler	Col
4055_CE	Hybrid	Mut	3987650	3987731	Col	Col/Ler
4055_CE	Hybrid	Mut	6363858	6363914	Col/Ler	Col
4055_CE	Hybrid	Mut	8848000	8850257	Col	Col/Ler
4055_CE	Hybrid	Mut	16010981	16010987	Col/Ler	Col
4055_CE	Hybrid	Mut	20353587	20354664	Col	Col/Ler
4055_CE	Hybrid	Mut	21713376	21713982	Col/Ler	Ler
4055_CE	Hybrid	Mut	21957838	21958533	Ler	Col/Ler
4055_CE	Hybrid	Mut	22775000	22776390	Col/Ler	Col
4055_CF	Hybrid	Mut	2384106	2384110	Col/Ler	Col
4055_CF	Hybrid	Mut	4937037	4944539	Col	Col/Ler
4055_CF	Hybrid	Mut	7015074	7015587	Col/Ler	Ler
4055_CF	Hybrid	Mut	16060422	16061530	Ler	Col/Ler
4055_CF	Hybrid	Mut	16179195	16180710	Col/Ler	Ler
4055_CF	Hybrid	Mut	21243342	21250196	Ler	Col/Ler
4055_CF	Hybrid	Mut	21358139	21358201	Col/Ler	Col
4055_CF	Hybrid	Mut	23236648	23255309	Col	Col/Ler
4055_CF	Hybrid	Mut	24652187	24654153	Col/Ler	Col
4055_CF	Hybrid	Mut	25248000	25254418	Col	Col/Ler
4055_CF	Hybrid	Mut	25850457	25850633	Col/Ler	Ler
4055_CG	Hybrid	Mut	976744	977816	Ler	Col/Ler
4055_CG	Hybrid	Mut	1354663	1354717	Col/Ler	Ler
4055_CG	Hybrid	Mut	1567734	1568422	Ler	Col/Ler
4055_CG	Hybrid	Mut	1825000	1833955	Col/Ler	Ler
4055_CG	Hybrid	Mut	3234006	3234563	Ler	Col/Ler
4055_CG	Hybrid	Mut	4675000	4675245	Col/Ler	Col
4055_CG	Hybrid	Mut	6723000	6725020	Col	Col/Ler
4055_CG	Hybrid	Mut	9104245	9104584	Col/Ler	Col
4055_CG	Hybrid	Mut	9303075	9304534	Col	Col/Ler
4055_CG	Hybrid	Mut	16291527	16292707	Col/Ler	Col
4055_CG	Hybrid	Mut	18989514	18989730	Col	Col/Ler
4055_CG	Hybrid	Mut	21711431	21712082	Col/Ler	Col
4055_CG	Hybrid	Mut	22481290	22482545	Col	Col/Ler
4055_CG	Hybrid	Mut	22868582	22870879	Col/Ler	Ler
4055_CG	Hybrid	Mut	23544057	23545958	Ler	Col/Ler
4055_CG	Hybrid	Mut	24578162	24578305	Col/Ler	Col
4055_CG	Hybrid	Mut	25348000	25355114	Col	Col/Ler
4055_CG	Hybrid	Mut	25656566	25657418	Col/Ler	Ler
4055_CG	Hybrid	Mut	26704533	26707526	Ler	Col/Ler
4055_CH	Hybrid	WT	7357624	7357985	Ler	Col/Ler
4055_CH	Hybrid	WT	7681217	7682130	Col/Ler	Col
4055_CH	Hybrid	WT	24135377	24136853	Col	Col/Ler
4055_CI	Hybrid	WT	25389	26691	Col	Col/Ler
4055_CI	Hybrid	WT	13337584	13339261	Col/Ler	Col
4055_CI	Hybrid	WT	23683991	23685315	Col	Col/Ler
4055_CI	Hybrid	WT	25980050	25980443	Col/Ler	Ler
4055_CJ	Hybrid	WT	14978153	14981371	Col	Col/Ler
4055_CJ	Hybrid	WT	15329132	15329252	Col/Ler	Ler
4055_CJ	Hybrid	WT	26505617	26505939	Ler	Col/Ler
4055_CL	Hybrid	WT	7933840	7934871	Ler	Col/Ler
4055_CL	Hybrid	WT	9702162	9702477	Col/Ler	Col
4055_CM	Hybrid	Mut	3058819	3058931	Col	Col/Ler
4055_CM	Hybrid	Mut	4149711	4151891	Col/Ler	Col
4055_CM	Hybrid	Mut	13823000	13827036	Col	Col/Ler
4055_CM	Hybrid	Mut	19587120	19587892	Col/Ler	Ler
4055_CM	Hybrid	Mut	22773000	22776651	Ler	Col/Ler
4055_CM	Hybrid	Mut	23236648	23239817	Col/Ler	Col
4055_CM	Hybrid	Mut	23475692	23475801	Col	Col/Ler
4055_CN	Hybrid	Mut	3989048	3989520	Col	Col/Ler
4055_CN	Hybrid	Mut	4742044	4745105	Col/Ler	Ler
4055_CN	Hybrid	Mut	7900780	7902174	Ler	Col/Ler
4055_CN	Hybrid	Mut	7991888	7991925	Col/Ler	Col
4055_CN	Hybrid	Mut	8196999	8197204	Col	Col/Ler
4055_CN	Hybrid	Mut	14975000	14975253	Col/Ler	Ler
4055_CN	Hybrid	Mut	16164113	16165199	Ler	Col/Ler
4055_CN	Hybrid	Mut	16473493	16473662	Col/Ler	Ler
4055_CN	Hybrid	Mut	18018769	18019624	Ler	Col/Ler
4055_CN	Hybrid	Mut	19188738	19188783	Col/Ler	Col
4055_CN	Hybrid	Mut	20123000	20186431	Col	Col/Ler
4055_CN	Hybrid	Mut	20754966	20762732	Col/Ler	Col
4055_CN	Hybrid	Mut	21143398	21143681	Col	Col/Ler
4055_CN	Hybrid	Mut	21625000	21625272	Col/Ler	Col
4055_CN	Hybrid	Mut	22698000	22702919	Col	Col/Ler
4055_CN	Hybrid	Mut	22950000	22950655	Col/Ler	Ler
4055_CN	Hybrid	Mut	24407274	24408436	Ler	Col/Ler
4055_CN	Hybrid	Mut	25040591	25040800	Col/Ler	Ler
4055_CO	Hybrid	Mut	2130491	2140865	Col/Ler	Col
4055_CO	Hybrid	Mut	2653357	2656336	Col	Col/Ler
4055_CO	Hybrid	Mut	4475535	4476537	Col/Ler	Col
4055_CO	Hybrid	Mut	5263354	5264204	Col	Col/Ler
4055_CO	Hybrid	Mut	6554206	6554682	Col/Ler	Ler
4055_CO	Hybrid	Mut	9482688	9529135	Ler	Col/Ler
4055_CO	Hybrid	Mut	14531232	14533319	Col/Ler	Ler
4055_CO	Hybrid	Mut	15931770	15931910	Ler	Col/Ler
4055_CO	Hybrid	Mut	16440120	16440458	Col/Ler	Ler
4055_CO	Hybrid	Mut	21534481	21535448	Ler	Col/Ler
4055_CO	Hybrid	Mut	21751487	21780950	Col/Ler	Col
4055_CO	Hybrid	Mut	23264078	23264545	Col	Col/Ler
4055_CO	Hybrid	Mut	24530590	24530680	Col/Ler	Ler
4055_CO	Hybrid	Mut	24900488	24903165	Ler	Col/Ler
4055_CO	Hybrid	Mut	26863863	26864158	Col/Ler	Ler
4055_CP	Hybrid	Mut	4477837	4478020	Col/Ler	Ler
4055_CP	Hybrid	Mut	4748000	4756034	Ler	Col/Ler
4055_CP	Hybrid	Mut	6775000	6775898	Col/Ler	Ler
4055_CP	Hybrid	Mut	25011944	25014054	Ler	Col/Ler
4055_CQ	Hybrid	Mut	2270983	2271675	Col	Col/Ler
4055_CQ	Hybrid	Mut	2875000	2876100	Col/Ler	Ler
4055_CQ	Hybrid	Mut	3873000	3881347	Ler	Col/Ler
4055_CQ	Hybrid	Mut	4050000	4050938	Col/Ler	Col
4055_CQ	Hybrid	Mut	5593911	5595528	Col	Col/Ler
4055_CQ	Hybrid	Mut	10700010	10700396	Col/Ler	Col
4055_CQ	Hybrid	Mut	17726399	17727195	Col	Col/Ler
4055_CQ	Hybrid	Mut	19592406	19593311	Col/Ler	Col
4055_CQ	Hybrid	Mut	21241461	21241541	Col	Col/Ler
4055_CQ	Hybrid	Mut	22778631	22787102	Col/Ler	Ler
4055_CQ	Hybrid	Mut	23472858	23474689	Ler	Col/Ler
4055_CQ	Hybrid	Mut	25266388	25271818	Col/Ler	Ler
4055_CQ	Hybrid	Mut	25533444	25535359	Ler	Col/Ler
4055_CQ	Hybrid	Mut	26494939	26494946	Col/Ler	Ler
4055_D	Hybrid	Mut	231438	232383	Col	Col/Ler
4055_D	Hybrid	Mut	2885142	2888044	Col/Ler	Ler
4055_D	Hybrid	Mut	4989139	4989355	Ler	Col/Ler
4055_D	Hybrid	Mut	5400000	5401328	Col/Ler	Ler
4055_D	Hybrid	Mut	6569828	6570775	Ler	Col/Ler
4055_D	Hybrid	Mut	7595978	7598530	Col/Ler	Ler
4055_D	Hybrid	Mut	8911240	8911337	Ler	Col/Ler
4055_D	Hybrid	Mut	9381436	9387136	Col/Ler	Ler
4055_D	Hybrid	Mut	17755357	17758577	Ler	Col/Ler
4055_D	Hybrid	Mut	18411001	18411030	Col/Ler	Col
4055_D	Hybrid	Mut	21407102	21407946	Col	Col/Ler
4055_D	Hybrid	Mut	23385330	23386345	Col/Ler	Col
4055_D	Hybrid	Mut	23675959	23681526	Col	Col/Ler
4055_D	Hybrid	Mut	26304796	26304862	Col/Ler	Ler
4055_E	Hybrid	Mut	233699	233934	Col/Ler	Ler
4055_E	Hybrid	Mut	691179	691807	Ler	Col/Ler
4055_E	Hybrid	Mut	2529871	2530365	Col/Ler	Col
4055_E	Hybrid	Mut	2817713	2821040	Col	Col/Ler
4055_E	Hybrid	Mut	3427780	3430642	Col/Ler	Ler
4055_E	Hybrid	Mut	4454241	4457820	Ler	Col/Ler
4055_E	Hybrid	Mut	6734754	6734967	Col/Ler	Col
4055_E	Hybrid	Mut	19288671	19290096	Col	Col/Ler
4055_E	Hybrid	Mut	20125000	20186431	Col/Ler	Col
4055_E	Hybrid	Mut	23165567	23225545	Col	Col/Ler
4055_F	Hybrid	WT	16152945	16153361	Col	Col/Ler
4055_G	Hybrid	WT	9309767	9310156	Ler	Col/Ler
4055_G	Hybrid	WT	24465199	24465858	Col/Ler	Col
4055_H	Hybrid	WT	8043991	8044072	Col/Ler	Col
4055_H	Hybrid	WT	24415635	24416541	Col	Col/Ler
4055_I	Hybrid	WT	782582	783375	Ler	Col/Ler
4055_I	Hybrid	WT	9328025	9328807	Col/Ler	Col
4055_J	Hybrid	WT	16954571	16955097	Col	Col/Ler
4055_J	Hybrid	WT	23350000	23353454	Col/Ler	Ler
4055_J	Hybrid	WT	25551476	25556219	Ler	Col/Ler
4055_K	Hybrid	Mut	179804	180671	Ler	Col/Ler
4055_K	Hybrid	Mut	2130143	2130491	Col/Ler	Ler
4055_K	Hybrid	Mut	2698000	2715275	Ler	Col/Ler
4055_K	Hybrid	Mut	3992533	3993862	Col/Ler	Ler
4055_K	Hybrid	Mut	4678043	4678406	Ler	Col/Ler
4055_K	Hybrid	Mut	5297535	5297816	Col/Ler	Ler
4055_K	Hybrid	Mut	5592759	5595849	Ler	Col/Ler
4055_K	Hybrid	Mut	7359428	7359527	Col/Ler	Col
4055_K	Hybrid	Mut	8266532	8266885	Col	Col/Ler
4055_K	Hybrid	Mut	22016235	22016244	Col/Ler	Ler
4055_K	Hybrid	Mut	22075510	22077982	Ler	Col/Ler
4055_K	Hybrid	Mut	25102673	25102682	Col/Ler	Col
4055_K	Hybrid	Mut	26004922	26008713	Col	Col/Ler
4055_K	Hybrid	Mut	26066687	26066705	Col/Ler	Ler
4055_K	Hybrid	Mut	26253787	26253943	Ler	Col/Ler
4055_K	Hybrid	Mut	26800000	26801404	Col/Ler	Ler
4055_L	Hybrid	Mut	1175000	1175022	Col/Ler	Ler
4055_L	Hybrid	Mut	2077767	2078282	Ler	Col/Ler
4055_L	Hybrid	Mut	3354456	3354525	Col/Ler	Ler
4055_L	Hybrid	Mut	4625421	4626088	Ler	Col/Ler
4055_L	Hybrid	Mut	7226239	7228689	Col/Ler	Ler
4055_L	Hybrid	Mut	16539398	16539521	Ler	Col/Ler
4055_L	Hybrid	Mut	26872111	26872142	Col/Ler	Ler
4055_M	Hybrid	Mut	1367889	1368138	Col/Ler	Col
4055_M	Hybrid	Mut	2266588	2268506	Col	Col/Ler
4055_M	Hybrid	Mut	3161563	3162655	Col/Ler	Ler
4055_M	Hybrid	Mut	5546722	5559677	Ler	Col/Ler
4055_M	Hybrid	Mut	9829256	9831217	Col/Ler	Ler
4055_M	Hybrid	Mut	14348000	14517933	Ler	Col/Ler
4055_M	Hybrid	Mut	15075000	15076886	Col/Ler	Col
4055_M	Hybrid	Mut	16227315	16227345	Col	Col/Ler
4055_M	Hybrid	Mut	18825462	18825692	Col/Ler	Ler
4055_M	Hybrid	Mut	20977441	20977894	Ler	Col/Ler
4055_M	Hybrid	Mut	22503665	22505971	Col/Ler	Ler
4055_M	Hybrid	Mut	22703671	22704512	Ler	Col/Ler
4055_M	Hybrid	Mut	22857842	22858685	Col/Ler	Col
4055_M	Hybrid	Mut	23158346	23219077	Col	Col/Ler
4055_M	Hybrid	Mut	23586254	23586910	Col/Ler	Col
4055_M	Hybrid	Mut	23838367	23838528	Col	Col/Ler
4055_N	Hybrid	Mut	4139218	4140089	Ler	Col/Ler
4055_N	Hybrid	Mut	7446908	7446979	Col/Ler	Ler
4055_N	Hybrid	Mut	18529788	18529860	Ler	Col/Ler
4055_N	Hybrid	Mut	24396836	24398448	Col/Ler	Ler
4055_N	Hybrid	Mut	25301350	25301406	Ler	Col/Ler
4055_N	Hybrid	Mut	26842681	26846109	Col/Ler	Ler
4055_O	Hybrid	Mut	3875000	3987650	Col/Ler	Col
4055_O	Hybrid	Mut	4751782	4753035	Col	Col/Ler
4055_O	Hybrid	Mut	8005662	8007248	Col/Ler	Ler
4055_O	Hybrid	Mut	19970772	19975085	Ler	Col/Ler
4055_O	Hybrid	Mut	20232020	20232182	Col/Ler	Ler
4055_P	Hybrid	WT	14890252	14890256	Col/Ler	Ler
4055_P	Hybrid	WT	17087158	17088758	Ler	Col/Ler
4055_Q	Hybrid	WT	566763	570356	Col/Ler	Col
4055_Q	Hybrid	WT	9960208	9961398	Col	Col/Ler
4055_Q	Hybrid	WT	17850000	17853142	Col/Ler	Ler
4055_R	Hybrid	WT	17236352	17236378	Col/Ler	Col
4055_S	Hybrid	WT	61236	63408	Col	Col/Ler
4055_T	Hybrid	WT	3048450	3048777	Col	Col/Ler
4055_T	Hybrid	WT	3625000	3627249	Col/Ler	Ler
4055_T	Hybrid	WT	5509475	5514403	Ler	Col/Ler
4055_T	Hybrid	WT	15291898	15292952	Col/Ler	Ler
4055_U	Hybrid	Mut	875000	875415	Col/Ler	Col
4055_U	Hybrid	Mut	2625498	2627886	Col	Col/Ler
4055_U	Hybrid	Mut	7442378	7443474	Col/Ler	Ler
4055_U	Hybrid	Mut	16938016	16938409	Ler	Col/Ler
4055_U	Hybrid	Mut	19040833	19040858	Col/Ler	Col
4055_U	Hybrid	Mut	20036486	20037215	Col	Col/Ler
4055_U	Hybrid	Mut	24163367	24163543	Col/Ler	Ler
4055_U	Hybrid	Mut	24559314	24560434	Ler	Col/Ler
4055_U	Hybrid	Mut	26068576	26068732	Col/Ler	Ler
4055_U	Hybrid	Mut	26497488	26498307	Ler	Col/Ler
4055_V	Hybrid	Mut	2172495	2176034	Col	Col/Ler
4055_V	Hybrid	Mut	4525000	4525894	Col/Ler	Ler
4055_V	Hybrid	Mut	9656969	9658198	Ler	Col/Ler
4055_V	Hybrid	Mut	13470955	13471072	Col/Ler	Ler
4055_V	Hybrid	Mut	14698000	14700681	Ler	Col/Ler
4055_V	Hybrid	Mut	16018702	16018812	Col/Ler	Ler
4055_V	Hybrid	Mut	16668162	16668599	Ler	Col/Ler
4055_V	Hybrid	Mut	20750000	20762732	Col/Ler	Col
4055_V	Hybrid	Mut	22075961	22076072	Col	Col/Ler
4055_V	Hybrid	Mut	22325000	22325568	Col/Ler	Ler
4055_V	Hybrid	Mut	24236779	24238541	Ler	Col/Ler
4055_V	Hybrid	Mut	25380549	25380843	Col/Ler	Col
4055_V	Hybrid	Mut	25979593	25980050	Col	Col/Ler
4055_V	Hybrid	Mut	26361935	26362670	Col/Ler	Ler
4055_W	Hybrid	Mut	2944294	2945132	Col/Ler	Ler
4055_W	Hybrid	Mut	5260100	5260142	Ler	Col/Ler
4055_W	Hybrid	Mut	5500000	5502040	Col/Ler	Col
4055_W	Hybrid	Mut	20867209	20870268	Col	Col/Ler
4055_W	Hybrid	Mut	24125000	24132379	Col/Ler	Ler
4055_W	Hybrid	Mut	26689017	26689064	Ler	Col/Ler
4055_X	Hybrid	Mut	3752478	3754065	Col/Ler	Ler
4055_X	Hybrid	Mut	7538777	7539747	Ler	Col/Ler
4055_X	Hybrid	Mut	22750000	22764056	Col/Ler	Ler
4055_X	Hybrid	Mut	23123000	23165567	Ler	Col/Ler
4055_X	Hybrid	Mut	26084724	26085095	Col/Ler	Ler
4055_Y	Hybrid	Mut	416681	416977	Col/Ler	Col
4055_Y	Hybrid	Mut	2631082	2632410	Col	Col/Ler
4055_Y	Hybrid	Mut	6327436	6334567	Col/Ler	Col
4055_Y	Hybrid	Mut	6648000	6650189	Col	Col/Ler
4055_Y	Hybrid	Mut	6825000	6826123	Col/Ler	Ler
4055_Y	Hybrid	Mut	7197320	7197768	Ler	Col/Ler
4055_Y	Hybrid	Mut	7643105	7643113	Col/Ler	Ler
4055_Y	Hybrid	Mut	14348000	14518136	Ler	Col/Ler
4055_Y	Hybrid	Mut	18538136	18538905	Col/Ler	Col
4055_Y	Hybrid	Mut	19302455	19305455	Col	Col/Ler
4055_Y	Hybrid	Mut	19736414	19736544	Col/Ler	Col
4055_Y	Hybrid	Mut	21648000	21652503	Col	Col/Ler
4055_Y	Hybrid	Mut	23758760	23759168	Col/Ler	Ler
4055_Z	Hybrid	WT	26350913	26351092	Col/Ler	Col
4056_A	Hybrid	WT	778333	779516	Col/Ler	Col
4056_A	Hybrid	WT	13880957	13882405	Col	Col/Ler
4056_A	Hybrid	WT	23830955	23832212	Col/Ler	Ler
4056_AA	Hybrid	Mut	178351	178916	Col/Ler	Col
4056_AA	Hybrid	Mut	1868216	1895107	Col	Col/Ler
4056_AA	Hybrid	Mut	4048337	4050620	Col/Ler	Col
4056_AA	Hybrid	Mut	7431069	7431145	Col	Col/Ler
4056_AA	Hybrid	Mut	9250000	9256718	Col/Ler	Col
4056_AA	Hybrid	Mut	16182105	16184355	Col	Col/Ler
4056_AA	Hybrid	Mut	16804319	16804502	Col/Ler	Ler
4056_AA	Hybrid	Mut	20345917	20346117	Ler	Col/Ler
4056_AA	Hybrid	Mut	22925000	22925057	Col/Ler	Col
4056_AB	Hybrid	Mut	1850000	1868216	Col/Ler	Ler
4056_AB	Hybrid	Mut	2178111	2179175	Ler	Col/Ler
4056_AB	Hybrid	Mut	2472101	2472636	Col/Ler	Col
4056_AB	Hybrid	Mut	18530581	18530602	Col	Col/Ler
4056_AB	Hybrid	Mut	18979439	18979733	Col/Ler	Ler
4056_AB	Hybrid	Mut	19700795	19702882	Ler	Col/Ler
4056_AB	Hybrid	Mut	23125000	23158346	Col/Ler	Ler
4056_AB	Hybrid	Mut	24381822	24382194	Ler	Col/Ler
4056_AC	Hybrid	Mut	197967	198373	Col/Ler	Col
4056_AC	Hybrid	Mut	730529	730720	Col	Col/Ler
4056_AC	Hybrid	Mut	5382395	5382542	Col/Ler	Ler
4056_AC	Hybrid	Mut	5653769	5653944	Ler	Col/Ler
4056_AC	Hybrid	Mut	19875000	19875548	Col/Ler	Col
4056_AC	Hybrid	Mut	22997992	22998964	Col	Col/Ler
4056_AC	Hybrid	Mut	25288658	25288663	Col/Ler	Col
4056_AC	Hybrid	Mut	25929691	25931826	Col	Col/Ler
4056_AC	Hybrid	Mut	26275000	26275470	Col/Ler	Ler
4056_AC	Hybrid	Mut	26623000	26625613	Ler	Col/Ler
4056_AC	Hybrid	Mut	26789389	26789458	Col/Ler	Ler
4056_AD	Hybrid	WT	19676177	19677658	Col	Col/Ler
4056_AE	Hybrid	WT	15314045	15314370	Col	Col/Ler
4056_AF	Hybrid	WT	21604923	21605343	Ler	Col/Ler
4056_AF	Hybrid	WT	24735141	24735187	Col/Ler	Col
4056_AG	Hybrid	WT	10497691	10497909	Col/Ler	Col
4056_AH	Hybrid	WT	13663229	13663316	Col/Ler	Ler
4056_AI	Hybrid	Mut	2848840	2850764	Col/Ler	Col
4056_AI	Hybrid	Mut	3280283	3281709	Col	Col/Ler
4056_AI	Hybrid	Mut	3914246	3981941	Col/Ler	Col
4056_AI	Hybrid	Mut	8927923	8940391	Col	Col/Ler
4056_AI	Hybrid	Mut	17450446	17451670	Col/Ler	Ler
4056_AI	Hybrid	Mut	17750663	17752188	Ler	Col/Ler
4056_AI	Hybrid	Mut	18879423	18879751	Col/Ler	Col
4056_AJ	Hybrid	Mut	1872781	1896054	Ler	Col/Ler
4056_AJ	Hybrid	Mut	2040319	2041596	Col/Ler	Col
4056_AJ	Hybrid	Mut	2864625	2874908	Col	Col/Ler
4056_AJ	Hybrid	Mut	3072581	3073067	Col/Ler	Ler
4056_AJ	Hybrid	Mut	3698047	3698762	Ler	Col/Ler
4056_AJ	Hybrid	Mut	3815134	3815208	Col/Ler	Col
4056_AJ	Hybrid	Mut	6591811	6591923	Col	Col/Ler
4056_AJ	Hybrid	Mut	22070389	22071317	Col/Ler	Col
4056_AJ	Hybrid	Mut	22340485	22341153	Col	Col/Ler
4056_AJ	Hybrid	Mut	22724170	22734172	Col/Ler	Col
4056_AJ	Hybrid	Mut	23226212	23226975	Col	Col/Ler
4056_AJ	Hybrid	Mut	25987310	25989368	Col/Ler	Ler
4056_AK	Hybrid	Mut	915184	922206	Ler	Col/Ler
4056_AK	Hybrid	Mut	4961542	4963438	Col/Ler	Ler
4056_AK	Hybrid	Mut	5577530	5591487	Ler	Col/Ler
4056_AK	Hybrid	Mut	6601959	6606218	Col/Ler	Ler
4056_AK	Hybrid	Mut	15473000	15481841	Ler	Col/Ler
4056_AK	Hybrid	Mut	22995517	22996660	Col/Ler	Ler
4056_AK	Hybrid	Mut	23248305	23262867	Ler	Col/Ler
4056_AK	Hybrid	Mut	26163118	26164229	Col/Ler	Col
4056_AK	Hybrid	Mut	26373000	26377270	Col	Col/Ler
4056_AK	Hybrid	Mut	26894856	26894858	Col/Ler	Col
4056_AL	Hybrid	Mut	4267820	4270331	Ler	Col/Ler
4056_AL	Hybrid	Mut	8775421	8777495	Col/Ler	Ler
4056_AL	Hybrid	Mut	15185010	15186572	Ler	Col/Ler
4056_AL	Hybrid	Mut	16235624	16237907	Col/Ler	Ler
4056_AL	Hybrid	Mut	19773000	19784646	Ler	Col/Ler
4056_AL	Hybrid	Mut	24525000	24526574	Col/Ler	Ler
4056_AL	Hybrid	Mut	24707858	24708211	Ler	Col/Ler
4056_AL	Hybrid	Mut	24804677	24806083	Col/Ler	Col
4056_AL	Hybrid	Mut	25732768	25735362	Col	Col/Ler
4056_AL	Hybrid	Mut	26128061	26130152	Col/Ler	Col
4056_AL	Hybrid	Mut	26924920	26925914	Col	Col/Ler
4056_AM	Hybrid	Mut	79777	80279	Col	Col/Ler
4056_AM	Hybrid	Mut	325000	328312	Col/Ler	Ler
4056_AM	Hybrid	Mut	4549975	4551470	Ler	Col/Ler
4056_AM	Hybrid	Mut	16400000	16400067	Col/Ler	Ler
4056_AM	Hybrid	Mut	18517542	18529788	Ler	Col/Ler
4056_AM	Hybrid	Mut	19745072	19745096	Col/Ler	Ler
4056_AM	Hybrid	Mut	24399057	24401036	Ler	Col/Ler
4056_AM	Hybrid	Mut	26825000	26826206	Col/Ler	Ler
4056_AN	Hybrid	WT	22342634	22343174	Col	Col/Ler
4056_AP	Hybrid	WT	13768645	13771062	Col	Col/Ler
4056_AP	Hybrid	WT	26325000	26325068	Col/Ler	Col
4056_AR	Hybrid	WT	589902	590421	Ler	Col/Ler
4056_AR	Hybrid	WT	13891936	13892969	Col/Ler	Col
4056_AR	Hybrid	WT	16923000	16925496	Col	Col/Ler
4056_AS	Hybrid	Mut	1411161	1412380	Col/Ler	Col
4056_AS	Hybrid	Mut	4825418	4826809	Col	Col/Ler
4056_AS	Hybrid	Mut	6825000	6826123	Col/Ler	Ler
4056_AS	Hybrid	Mut	23666832	23669024	Ler	Col/Ler
4056_AS	Hybrid	Mut	24623831	24624620	Col/Ler	Col
4056_AS	Hybrid	Mut	26286004	26287535	Col	Col/Ler
4056_AT	Hybrid	Mut	392644	393215	Col/Ler	Col
4056_AT	Hybrid	Mut	889169	889893	Col	Col/Ler
4056_AT	Hybrid	Mut	1775000	1776446	Col/Ler	Ler
4056_AT	Hybrid	Mut	2083149	2085884	Ler	Col/Ler
4056_AT	Hybrid	Mut	2944294	2944692	Col/Ler	Col
4056_AT	Hybrid	Mut	3055564	3056523	Col	Col/Ler
4056_AT	Hybrid	Mut	6611335	6611539	Col/Ler	Ler
4056_AT	Hybrid	Mut	8728182	8728701	Ler	Col/Ler
4056_AT	Hybrid	Mut	9042050	9045040	Col/Ler	Ler
4056_AT	Hybrid	Mut	20331598	20331661	Ler	Col/Ler
4056_AT	Hybrid	Mut	21751487	21763740	Col/Ler	Col
4056_AT	Hybrid	Mut	25716852	25716990	Col	Col/Ler
4056_AT	Hybrid	Mut	26768820	26768840	Col/Ler	Ler
4056_AU	Hybrid	Mut	2561774	2561822	Col/Ler	Ler
4056_AU	Hybrid	Mut	4984504	4988197	Ler	Col/Ler
4056_AU	Hybrid	Mut	19870876	19870899	Col/Ler	Ler
4056_AU	Hybrid	Mut	20295233	20295301	Ler	Col/Ler
4056_AU	Hybrid	Mut	21495776	21496191	Col/Ler	Col
4056_AU	Hybrid	Mut	22202098	22203327	Col	Col/Ler
4056_AU	Hybrid	Mut	23282680	23283074	Col/Ler	Ler
4056_AU	Hybrid	Mut	25581208	25585132	Ler	Col/Ler
4056_AV	Hybrid	Mut	75607	75713	Col	Col/Ler
4056_AV	Hybrid	Mut	5213829	5213923	Col/Ler	Col
4056_AV	Hybrid	Mut	5614941	5616713	Col	Col/Ler
4056_AV	Hybrid	Mut	6079962	6079999	Col/Ler	Col
4056_AV	Hybrid	Mut	6831757	6831906	Col	Col/Ler
4056_AV	Hybrid	Mut	7754410	7755082	Col/Ler	Col
4056_AV	Hybrid	Mut	17681526	17683283	Col	Col/Ler
4056_AV	Hybrid	Mut	22100000	22100357	Col/Ler	Col
4056_AV	Hybrid	Mut	22928299	22928748	Col	Col/Ler
4056_AV	Hybrid	Mut	25090082	25090152	Col/Ler	Ler
4056_AV	Hybrid	Mut	26088140	26091114	Ler	Col/Ler
4056_AV	Hybrid	Mut	26305837	26305843	Col/Ler	Col
4056_AW	Hybrid	Mut	6009953	6013803	Col/Ler	Ler
4056_AW	Hybrid	Mut	7098000	7100967	Ler	Col/Ler
4056_AW	Hybrid	Mut	16107603	16110118	Col/Ler	Col
4056_AW	Hybrid	Mut	18710949	18712111	Col	Col/Ler
4056_AW	Hybrid	Mut	20853508	20853545	Col/Ler	Col
4056_AW	Hybrid	Mut	22178793	22179713	Col	Col/Ler
4056_AW	Hybrid	Mut	23125000	23158346	Col/Ler	Col
4056_AW	Hybrid	Mut	25484642	25485924	Col	Col/Ler
4056_AW	Hybrid	Mut	25965352	25966162	Col/Ler	Ler
4056_AW	Hybrid	Mut	26572809	26573038	Ler	Col/Ler
4056_AX	Hybrid	WT	699041	699413	Col/Ler	Ler
4056_AX	Hybrid	WT	7485381	7485721	Ler	Col/Ler
4056_AY	Hybrid	WT	17748000	17750663	Col	Col/Ler
4056_AZ	Hybrid	WT	1769165	1769773	Col	Col/Ler
4056_AZ	Hybrid	WT	22246876	22251940	Col/Ler	Col
4056_B	Hybrid	WT	4873000	4876198	Ler	Col/Ler
4056_BA	Hybrid	WT	8336667	8337189	Col	Col/Ler
4056_BB	Hybrid	WT	21357083	21358201	Ler	Col/Ler
4056_BB	Hybrid	WT	21788525	21796194	Col/Ler	Col
4056_BD	Hybrid	Mut	601023	601026	Col/Ler	Col
4056_BD	Hybrid	Mut	997293	998632	Col	Col/Ler
4056_BD	Hybrid	Mut	1760580	1761261	Col/Ler	Col
4056_BD	Hybrid	Mut	2650611	2650682	Col	Col/Ler
4056_BD	Hybrid	Mut	7236584	7236756	Col/Ler	Ler
4056_BD	Hybrid	Mut	14092593	14093507	Ler	Col/Ler
4056_BD	Hybrid	Mut	20025000	20025507	Col/Ler	Col
4056_BD	Hybrid	Mut	23314233	23318603	Col	Col/Ler
4056_BD	Hybrid	Mut	26790676	26790795	Col/Ler	Ler
4056_BE	Hybrid	Mut	2410270	2410394	Col	Col/Ler
4056_BE	Hybrid	Mut	2680272	2684061	Col/Ler	Col
4056_BE	Hybrid	Mut	2984372	2984549	Col	Col/Ler
4056_BE	Hybrid	Mut	3434620	3434963	Col/Ler	Ler
4056_BE	Hybrid	Mut	3650481	3651033	Ler	Col/Ler
4056_BE	Hybrid	Mut	7253081	7255363	Col/Ler	Ler
4056_BE	Hybrid	Mut	14283909	14286835	Ler	Col/Ler
4056_BE	Hybrid	Mut	17504682	17505013	Col/Ler	Ler
4056_BE	Hybrid	Mut	18538136	18538905	Ler	Col/Ler
4056_BE	Hybrid	Mut	18652772	18663068	Col/Ler	Col
4056_BE	Hybrid	Mut	19775738	19784646	Col	Col/Ler
4056_BE	Hybrid	Mut	20768986	20770191	Col/Ler	Col
4056_BE	Hybrid	Mut	21872424	21873886	Col	Col/Ler
4056_BE	Hybrid	Mut	22358233	22358987	Col/Ler	Col
4056_BE	Hybrid	Mut	23926261	23927625	Col	Col/Ler
4056_BE	Hybrid	Mut	24218099	24218335	Col/Ler	Ler
4056_BE	Hybrid	Mut	25657418	25657583	Ler	Col/Ler
4056_BE	Hybrid	Mut	26669785	26672045	Col/Ler	Col
4056_BE	Hybrid	Mut	26907776	26908227	Col	Col/Ler
4056_BF	Hybrid	Mut	576184	576612	Col/Ler	Ler
4056_BF	Hybrid	Mut	853062	865202	Ler	Col/Ler
4056_BF	Hybrid	Mut	1850000	1868216	Col/Ler	Ler
4056_BF	Hybrid	Mut	2276213	2276790	Ler	Col/Ler
4056_BF	Hybrid	Mut	3122320	3123307	Col/Ler	Col
4056_BF	Hybrid	Mut	4098000	4100661	Col	Col/Ler
4056_BF	Hybrid	Mut	4155272	4156033	Col/Ler	Ler
4056_BF	Hybrid	Mut	6640189	6640574	Ler	Col/Ler
4056_BF	Hybrid	Mut	6875466	6876446	Col/Ler	Col
4056_BF	Hybrid	Mut	7169954	7172385	Col	Col/Ler
4056_BF	Hybrid	Mut	7912658	7912901	Col/Ler	Col
4056_BF	Hybrid	Mut	8008844	8009652	Col	Col/Ler
4056_BF	Hybrid	Mut	9546396	9546398	Col/Ler	Ler
4056_BF	Hybrid	Mut	9854977	9855029	Ler	Col/Ler
4056_BF	Hybrid	Mut	19280711	19281329	Col/Ler	Ler
4056_BF	Hybrid	Mut	19941545	19943417	Ler	Col/Ler
4056_BF	Hybrid	Mut	21572113	21572114	Col/Ler	Col
4056_BF	Hybrid	Mut	23226922	23229322	Col	Col/Ler
4056_BF	Hybrid	Mut	24075000	24075661	Col/Ler	Ler
4056_BF	Hybrid	Mut	25097246	25097663	Ler	Col/Ler
4056_BF	Hybrid	Mut	26244249	26244468	Col/Ler	Col
4056_BF	Hybrid	Mut	26622619	26622773	Col	Col/Ler
4056_BG	Hybrid	Mut	148127	148164	Col/Ler	Col
4056_BG	Hybrid	Mut	740960	741653	Col	Col/Ler
4056_BG	Hybrid	Mut	1329493	1329987	Col/Ler	Col
4056_BG	Hybrid	Mut	4151896	4152364	Col	Col/Ler
4056_BG	Hybrid	Mut	8433032	8435084	Col/Ler	Col
4056_BG	Hybrid	Mut	19785527	19796113	Col	Col/Ler
4056_BG	Hybrid	Mut	24638085	24640118	Col/Ler	Ler
4056_BH	Hybrid	WT	6057774	6060262	Col/Ler	Col
4056_BH	Hybrid	WT	9976724	9978467	Col	Col/Ler
4056_BH	Hybrid	WT	26025427	26028101	Col/Ler	Col
4056_BI	Hybrid	WT	7268151	7269581	Col/Ler	Col
4056_BI	Hybrid	WT	23271094	23272268	Col	Col/Ler
4056_BI	Hybrid	WT	23758760	23758837	Col/Ler	Ler
4056_BJ	Hybrid	WT	14876097	14877517	Ler	Col/Ler
4056_BJ	Hybrid	WT	25705167	25705293	Col/Ler	Col
4056_BK	Hybrid	WT	6518503	6518538	Col/Ler	Col
4056_BK	Hybrid	WT	10262654	10264141	Col	Col/Ler
4056_BL	Hybrid	WT	15952106	15953213	Col/Ler	Ler
4056_BL	Hybrid	WT	24051954	24051962	Ler	Col/Ler
4056_BM	Hybrid	Mut	3026985	3044373	Ler	Col/Ler
4056_BM	Hybrid	Mut	4700955	4701227	Col/Ler	Ler
4056_BM	Hybrid	Mut	5812088	5812297	Ler	Col/Ler
4056_BM	Hybrid	Mut	8394244	8394409	Col/Ler	Col
4056_BM	Hybrid	Mut	8790337	8791949	Col	Col/Ler
4056_BM	Hybrid	Mut	15060079	15060090	Col/Ler	Ler
4056_BM	Hybrid	Mut	17521059	17521060	Ler	Col/Ler
4056_BM	Hybrid	Mut	17708921	17709965	Col/Ler	Ler
4056_BM	Hybrid	Mut	22123936	22124623	Ler	Col/Ler
4056_BM	Hybrid	Mut	23158346	23214138	Col/Ler	Col
4056_BM	Hybrid	Mut	26194837	26197229	Col	Col/Ler
4056_BN	Hybrid	Mut	173000	175908	Col	Col/Ler
4056_BN	Hybrid	Mut	325000	328312	Col/Ler	Ler
4056_BN	Hybrid	Mut	1713127	1714553	Ler	Col/Ler
4056_BN	Hybrid	Mut	3561888	3562133	Col/Ler	Ler
4056_BN	Hybrid	Mut	4835366	4835893	Ler	Col/Ler
4056_BN	Hybrid	Mut	8900000	8901278	Col/Ler	Col
4056_BN	Hybrid	Mut	14973000	14975121	Col	Col/Ler
4056_BN	Hybrid	Mut	25074956	25075707	Col/Ler	Ler
4056_BN	Hybrid	Mut	25484642	25486620	Ler	Col/Ler
4056_BN	Hybrid	Mut	26236814	26237555	Col/Ler	Ler
4056_BN	Hybrid	Mut	26806222	26809304	Ler	Col/Ler
4056_BN	Hybrid	Mut	26933728	26934182	Col/Ler	Ler
4056_BO	Hybrid	Mut	4458147	4459532	Ler	Col/Ler
4056_BO	Hybrid	Mut	6500000	6507667	Col/Ler	Ler
4056_BO	Hybrid	Mut	8778420	8779569	Ler	Col/Ler
4056_BO	Hybrid	Mut	15421321	15424634	Col/Ler	Col
4056_BO	Hybrid	Mut	18529788	18530728	Col	Col/Ler
4056_BO	Hybrid	Mut	22725000	22728104	Col/Ler	Col
4056_BO	Hybrid	Mut	23255326	23262867	Col	Col/Ler
4056_BO	Hybrid	Mut	24812677	24813021	Col/Ler	Ler
4056_BO	Hybrid	Mut	25536431	25537139	Ler	Col/Ler
4056_BP	Hybrid	Mut	2100000	2101443	Col/Ler	Col
4056_BP	Hybrid	Mut	9011642	9013205	Col	Col/Ler
4056_BP	Hybrid	Mut	19150000	19150090	Col/Ler	Ler
4056_BP	Hybrid	Mut	21298930	21299920	Ler	Col/Ler
4056_BP	Hybrid	Mut	22944482	22945105	Col/Ler	Ler
4056_BP	Hybrid	Mut	23223138	23223775	Ler	Col/Ler
4056_BP	Hybrid	Mut	23503432	23505325	Col/Ler	Ler
4056_BQ	Hybrid	Mut	2563732	2564492	Col/Ler	Ler
4056_BQ	Hybrid	Mut	3055863	3056523	Ler	Col/Ler
4056_BQ	Hybrid	Mut	4183834	4183996	Col/Ler	Ler
4056_BQ	Hybrid	Mut	5773000	5778935	Ler	Col/Ler
4056_BQ	Hybrid	Mut	6385001	6385875	Col/Ler	Ler
4056_BQ	Hybrid	Mut	9622601	9627422	Ler	Col/Ler
4056_BQ	Hybrid	Mut	17558725	17558833	Col/Ler	Ler
4056_BQ	Hybrid	Mut	20939994	20941306	Ler	Col/Ler
4056_BQ	Hybrid	Mut	21608394	21608398	Col/Ler	Ler
4056_BQ	Hybrid	Mut	25314797	25314965	Ler	Col/Ler
4056_BQ	Hybrid	Mut	25800000	25801414	Col/Ler	Ler
4056_BR	Hybrid	WT	3850000	3851004	Col/Ler	Col
4056_BR	Hybrid	WT	10858041	10860187	Col	Col/Ler
4056_BR	Hybrid	WT	16864615	16864616	Col/Ler	Ler
4056_BT	Hybrid	WT	7387125	7387339	Col/Ler	Col
4056_BT	Hybrid	WT	7888789	7890474	Col	Col/Ler
4056_BT	Hybrid	WT	22128393	22128965	Col/Ler	Ler
4056_BU	Hybrid	WT	2001013	2003428	Col	Col/Ler
4056_BV	Hybrid	WT	1482773	1482834	Col	Col/Ler
4056_BV	Hybrid	WT	15005172	15005291	Col/Ler	Col
4056_BV	Hybrid	WT	26912269	26914396	Col	Col/Ler
4056_BW	Hybrid	Mut	266283	270140	Col/Ler	Ler
4056_BW	Hybrid	Mut	1153225	1155592	Ler	Col/Ler
4056_BW	Hybrid	Mut	1736566	1736732	Col/Ler	Col
4056_BW	Hybrid	Mut	2623000	2628593	Col	Col/Ler
4056_BW	Hybrid	Mut	3437530	3437963	Col/Ler	Col
4056_BW	Hybrid	Mut	7301268	7301711	Col	Col/Ler
4056_BW	Hybrid	Mut	8033227	8038366	Col/Ler	Ler
4056_BW	Hybrid	Mut	16688032	16706901	Ler	Col/Ler
4056_BW	Hybrid	Mut	19124316	19124318	Col/Ler	Col
4056_BW	Hybrid	Mut	21780950	21788524	Col	Col/Ler
4056_BW	Hybrid	Mut	22325000	22325568	Col/Ler	Ler
4056_BW	Hybrid	Mut	22766000	22766342	Ler	Col/Ler
4056_BW	Hybrid	Mut	23158346	23214138	Col/Ler	Ler
4056_BW	Hybrid	Mut	23939829	23940237	Ler	Col/Ler
4056_BW	Hybrid	Mut	26733377	26733479	Col/Ler	Col
4056_BX	Hybrid	Mut	1413189	1417189	Col/Ler	Col
4056_BX	Hybrid	Mut	1948000	1950801	Col	Col/Ler
4056_BX	Hybrid	Mut	3850000	3851004	Col/Ler	Ler
4056_BX	Hybrid	Mut	5260806	5262602	Ler	Col/Ler
4056_BX	Hybrid	Mut	5572535	5573612	Col/Ler	Ler
4056_BX	Hybrid	Mut	7210510	7210688	Ler	Col/Ler
4056_BX	Hybrid	Mut	7388665	7389675	Col/Ler	Col
4056_BX	Hybrid	Mut	8768366	8768549	Col	Col/Ler
4056_BX	Hybrid	Mut	9661634	9661649	Col/Ler	Ler
4056_BX	Hybrid	Mut	9853596	9854969	Ler	Col/Ler
4056_BX	Hybrid	Mut	14150000	14151721	Col/Ler	Ler
4056_BX	Hybrid	Mut	15798000	15807843	Ler	Col/Ler
4056_BX	Hybrid	Mut	16475610	16475640	Col/Ler	Ler
4056_BX	Hybrid	Mut	18037580	18037716	Ler	Col/Ler
4056_BX	Hybrid	Mut	19191605	19191608	Col/Ler	Col
4056_BX	Hybrid	Mut	20345580	20346214	Col	Col/Ler
4056_BX	Hybrid	Mut	20400000	20402588	Col/Ler	Ler
4056_BX	Hybrid	Mut	21127924	21128507	Ler	Col/Ler
4056_BX	Hybrid	Mut	21300000	21300739	Col/Ler	Ler
4056_BX	Hybrid	Mut	23370902	23372062	Ler	Col/Ler
4056_BX	Hybrid	Mut	25171496	25177435	Col/Ler	Col
4056_BY	Hybrid	Mut	850000	854996	Col/Ler	Col
4056_BY	Hybrid	Mut	3989048	3989631	Col	Col/Ler
4056_BY	Hybrid	Mut	4333098	4333413	Col/Ler	Ler
4056_BY	Hybrid	Mut	5986976	5987558	Ler	Col/Ler
4056_BY	Hybrid	Mut	6454854	6455288	Col/Ler	Ler
4056_BY	Hybrid	Mut	8083181	8083716	Ler	Col/Ler
4056_BY	Hybrid	Mut	8575000	8579126	Col/Ler	Ler
4056_BY	Hybrid	Mut	9637041	9637644	Ler	Col/Ler
4056_BY	Hybrid	Mut	10325000	10380827	Col/Ler	Ler
4056_BY	Hybrid	Mut	16172077	16172738	Ler	Col/Ler
4056_BY	Hybrid	Mut	16408576	16408824	Col/Ler	Col
4056_BY	Hybrid	Mut	18894418	18894884	Col	Col/Ler
4056_BY	Hybrid	Mut	18966613	18966614	Col/Ler	Ler
4056_BY	Hybrid	Mut	20025570	20025704	Ler	Col/Ler
4056_BY	Hybrid	Mut	20186431	20209182	Col/Ler	Ler
4056_BY	Hybrid	Mut	21097484	21099015	Ler	Col/Ler
4056_BY	Hybrid	Mut	21386243	21386538	Col/Ler	Col
4056_BY	Hybrid	Mut	23144398	23158346	Col	Ler
4056_BY	Hybrid	Mut	23912413	23912460	Ler	Col/Ler
4056_BY	Hybrid	Mut	24325000	24325218	Col/Ler	Ler
4056_BY	Hybrid	Mut	25263830	25265310	Ler	Col/Ler
4056_BY	Hybrid	Mut	25992778	25993311	Col/Ler	Col
4056_BZ	Hybrid	Mut	4200042	4201810	Col	Col/Ler
4056_BZ	Hybrid	Mut	9284450	9284497	Col/Ler	Ler
4056_BZ	Hybrid	Mut	18481042	18481069	Ler	Col/Ler
4056_BZ	Hybrid	Mut	19825304	19825603	Col/Ler	Col
4056_BZ	Hybrid	Mut	21848095	21850221	Col	Col/Ler
4056_BZ	Hybrid	Mut	21941616	21941813	Col/Ler	Ler
4056_BZ	Hybrid	Mut	22227558	22228255	Ler	Col/Ler
4056_BZ	Hybrid	Mut	23226715	23227481	Col/Ler	Col
4056_BZ	Hybrid	Mut	26750883	26750927	Col	Col/Ler
4056_C	Hybrid	WT	7848000	7852801	Col	Col/Ler
4056_C	Hybrid	WT	8378559	8378923	Col/Ler	Ler
4056_C	Hybrid	WT	22368756	22368879	Ler	Col/Ler
4056_CA	Hybrid	Mut	298000	302544	Col	Col/Ler
4056_CA	Hybrid	Mut	1521958	1522285	Col/Ler	Col
4056_CA	Hybrid	Mut	3132791	3139284	Col	Col/Ler
4056_CA	Hybrid	Mut	8728182	8733909	Col/Ler	Ler
4056_CA	Hybrid	Mut	9300080	9301113	Ler	Col/Ler
4056_CA	Hybrid	Mut	13677207	13679352	Col/Ler	Col
4056_CA	Hybrid	Mut	13877526	13877588	Col	Col/Ler
4056_CA	Hybrid	Mut	14905568	14905823	Col/Ler	Col
4056_CA	Hybrid	Mut	17453212	17453332	Col	Col/Ler
4056_CA	Hybrid	Mut	18019955	18021865	Col/Ler	Col
4056_CA	Hybrid	Mut	19337303	19338882	Col	Col/Ler
4056_CA	Hybrid	Mut	20220890	20222078	Col/Ler	Ler
4056_CA	Hybrid	Mut	20921903	20923839	Ler	Col/Ler
4056_CA	Hybrid	Mut	21693461	21693548	Col/Ler	Ler
4056_CA	Hybrid	Mut	23347921	23349040	Ler	Col/Ler
4056_CA	Hybrid	Mut	26791153	26791161	Col/Ler	Col
4056_CC	Hybrid	WT	7580669	7581097	Col/Ler	Ler
4056_CC	Hybrid	WT	26208693	26213753	Ler	Col/Ler
4056_CE	Hybrid	WT	10185807	10186423	Col	Col/Ler
4056_CG	Hybrid	Mut	53113	53711	Col	Col/Ler
4056_CG	Hybrid	Mut	373729	373902	Col/Ler	Col
4056_CG	Hybrid	Mut	1536034	1540559	Col	Col/Ler
4056_CG	Hybrid	Mut	4076656	4077107	Col/Ler	Col
4056_CG	Hybrid	Mut	7309901	7310330	Col	Col/Ler
4056_CG	Hybrid	Mut	8749564	8749702	Col/Ler	Ler
4056_CG	Hybrid	Mut	24108485	24109515	Ler	Col/Ler
4056_CG	Hybrid	Mut	24374311	24376562	Col/Ler	Ler
4056_CG	Hybrid	Mut	24708241	24708452	Ler	Col/Ler
4056_CG	Hybrid	Mut	26267836	26268108	Col/Ler	Ler
4056_CI	Hybrid	Mut	483428	483868	Col/Ler	Ler
4056_CI	Hybrid	Mut	2992863	2995020	Ler	Col/Ler
4056_CI	Hybrid	Mut	3479940	3480114	Col/Ler	Col
4056_CI	Hybrid	Mut	4648000	4651761	Col	Col/Ler
4056_CI	Hybrid	Mut	5521045	5536093	Col/Ler	Col
4056_CI	Hybrid	Mut	5698000	5701881	Col	Col/Ler
4056_CI	Hybrid	Mut	7525000	7526423	Col/Ler	Col
4056_CI	Hybrid	Mut	7813932	7813982	Col	Col/Ler
4056_CI	Hybrid	Mut	9908901	9908904	Col/Ler	Ler
4056_CI	Hybrid	Mut	14993129	14993559	Ler	Col/Ler
4056_CI	Hybrid	Mut	17206298	17206430	Col/Ler	Ler
4056_CI	Hybrid	Mut	18586111	18586520	Ler	Col/Ler
4056_CI	Hybrid	Mut	21725000	21729676	Col/Ler	Col
4056_CI	Hybrid	Mut	24587999	24589970	Col	Col/Ler
4056_CI	Hybrid	Mut	25274616	25275771	Col/Ler	Col
4056_CI	Hybrid	Mut	26281017	26281700	Col	Col/Ler
4056_CJ	Hybrid	Mut	1533857	1535092	Col/Ler	Ler
4056_CJ	Hybrid	Mut	3066319	3067268	Ler	Col/Ler
4056_CJ	Hybrid	Mut	3375000	3375189	Col/Ler	Ler
4056_CJ	Hybrid	Mut	4525894	4526217	Ler	Col/Ler
4056_CJ	Hybrid	Mut	5000000	5000470	Col/Ler	Ler
4056_CJ	Hybrid	Mut	5701881	5701985	Ler	Col/Ler
4056_CJ	Hybrid	Mut	6676620	6677352	Col/Ler	Ler
4056_CJ	Hybrid	Mut	8219306	8220340	Ler	Col/Ler
4056_CJ	Hybrid	Mut	13794753	13797409	Col/Ler	Ler
4056_CJ	Hybrid	Mut	16315757	16317689	Ler	Col/Ler
4056_CJ	Hybrid	Mut	16771592	16773063	Col/Ler	Col
4056_CJ	Hybrid	Mut	16895748	16895841	Col	Col/Ler
4056_CJ	Hybrid	Mut	24238548	24239998	Col/Ler	Ler
4056_CJ	Hybrid	Mut	24693522	24707858	Ler	Col/Ler
4056_CJ	Hybrid	Mut	26149567	26149914	Col/Ler	Col
4056_CJ	Hybrid	Mut	26468433	26470050	Col	Col/Ler
4056_CJ	Hybrid	Mut	26669499	26669785	Col/Ler	Ler
4056_CJ	Hybrid	Mut	26772213	26775993	Ler	Col/Ler
4056_CK	Hybrid	Mut	314630	315242	Ler	Col/Ler
4056_CK	Hybrid	Mut	8671399	8671708	Col/Ler	Col
4056_CK	Hybrid	Mut	9630997	9631158	Col	Col/Ler
4056_CK	Hybrid	Mut	19201908	19202361	Col/Ler	Ler
4056_CK	Hybrid	Mut	19619804	19619881	Ler	Col/Ler
4056_CK	Hybrid	Mut	20763442	20764196	Col/Ler	Ler
4056_CK	Hybrid	Mut	25496157	25498482	Ler	Col/Ler
4056_CK	Hybrid	Mut	25783901	25784048	Col/Ler	Col
4056_CK	Hybrid	Mut	26837280	26841789	Col	Col/Ler
4056_CL	Hybrid	WT	1354375	1354747	Ler	Col/Ler
4056_CL	Hybrid	WT	9276407	9277680	Col/Ler	Col
4056_CM	Hybrid	WT	16501638	16502018	Ler	Col/Ler
4056_CM	Hybrid	WT	19001309	19001383	Col/Ler	Col
4056_CN	Hybrid	WT	5283831	5283940	Col/Ler	Col
4056_CN	Hybrid	WT	13830956	13831471	Col	Col/Ler
4056_CN	Hybrid	WT	21241461	21243847	Col/Ler	Ler
4056_CO	Hybrid	WT	5791145	5791674	Col	Col/Ler
4056_CO	Hybrid	WT	17208470	17208616	Col/Ler	Col
4056_CQ	Hybrid	Mut	854996	859838	Col	Col/Ler
4056_CQ	Hybrid	Mut	2893336	2930912	Col/Ler	Col
4056_CQ	Hybrid	Mut	5112298	5122196	Col	Col/Ler
4056_CQ	Hybrid	Mut	7575000	7575954	Col/Ler	Ler
4056_CQ	Hybrid	Mut	18063264	18063588	Ler	Col/Ler
4056_CQ	Hybrid	Mut	18721485	18721586	Col/Ler	Ler
4056_CQ	Hybrid	Mut	22310783	22311580	Ler	Col/Ler
4056_CQ	Hybrid	Mut	23657187	23659321	Col/Ler	Col
4056_CQ	Hybrid	Mut	26073000	26076023	Col	Col/Ler
4056_E	Hybrid	Mut	548000	550190	Col	Col/Ler
4056_E	Hybrid	Mut	2453007	2453432	Col/Ler	Col
4056_E	Hybrid	Mut	3987166	3987650	Col	Col/Ler
4056_E	Hybrid	Mut	6725000	6725020	Col/Ler	Ler
4056_E	Hybrid	Mut	7258311	7260288	Ler	Col/Ler
4056_E	Hybrid	Mut	19206347	19207864	Col/Ler	Ler
4056_E	Hybrid	Mut	20634584	20634621	Ler	Col/Ler
4056_E	Hybrid	Mut	23214138	23217719	Col/Ler	Col
4056_E	Hybrid	Mut	23382503	23383487	Col	Col/Ler
4056_E	Hybrid	Mut	24726416	24726834	Col/Ler	Col
4056_E	Hybrid	Mut	25935636	25935884	Col	Col/Ler
4056_F	Hybrid	Mut	80279	81958	Col/Ler	Col
4056_F	Hybrid	Mut	3373000	3375189	Col	Col/Ler
4056_F	Hybrid	Mut	4152364	4153422	Col/Ler	Col
4056_F	Hybrid	Mut	4276350	4276588	Col	Col/Ler
4056_F	Hybrid	Mut	5540631	5559677	Col/Ler	Col
4056_F	Hybrid	Mut	20523000	20526535	Col	Col/Ler
4056_F	Hybrid	Mut	22475000	22476239	Col/Ler	Ler
4056_F	Hybrid	Mut	23123000	23144398	Ler	Col/Ler
4056_F	Hybrid	Mut	24100648	24102094	Col/Ler	Ler
4056_F	Hybrid	Mut	24979796	24979932	Ler	Col/Ler
4056_F	Hybrid	Mut	26733506	26734121	Col/Ler	Col
4056_G	Hybrid	Mut	187926	188687	Ler	Col/Ler
4056_G	Hybrid	Mut	1275000	1275001	Col/Ler	Ler
4056_G	Hybrid	Mut	1676273	1676859	Ler	Col/Ler
4056_G	Hybrid	Mut	1909113	1909832	Col/Ler	Col
4056_G	Hybrid	Mut	3521882	3526655	Col	Col/Ler
4056_G	Hybrid	Mut	4762496	4764536	Col/Ler	Col
4056_G	Hybrid	Mut	6411049	6413015	Col	Col/Ler
4056_G	Hybrid	Mut	7211592	7213492	Col/Ler	Col
4056_G	Hybrid	Mut	8882198	8891021	Col	Col/Ler
4056_G	Hybrid	Mut	20442610	20445097	Col/Ler	Col
4056_G	Hybrid	Mut	21029616	21029972	Col	Col/Ler
4056_G	Hybrid	Mut	21432880	21434389	Col/Ler	Col
4056_G	Hybrid	Mut	26241434	26242737	Col	Col/Ler
4056_H	Hybrid	Mut	461804	463175	Col/Ler	Ler
4056_H	Hybrid	Mut	1900974	1902310	Ler	Col/Ler
4056_H	Hybrid	Mut	1944677	1947018	Col/Ler	Col
4056_H	Hybrid	Mut	2104544	2105437	Col	Col/Ler
4056_H	Hybrid	Mut	3994852	3995471	Col/Ler	Col
4056_H	Hybrid	Mut	5030964	5031276	Col	Col/Ler
4056_H	Hybrid	Mut	5297913	5298367	Col/Ler	Ler
4056_H	Hybrid	Mut	6410679	6410915	Ler	Col/Ler
4056_H	Hybrid	Mut	6525000	6528604	Col/Ler	Ler
4056_H	Hybrid	Mut	7974820	7975127	Ler	Col/Ler
4056_H	Hybrid	Mut	8825000	8825040	Col/Ler	Col
4056_H	Hybrid	Mut	20212202	20212403	Col	Col/Ler
4056_H	Hybrid	Mut	20455789	20457188	Col/Ler	Ler
4056_H	Hybrid	Mut	20823000	20828212	Ler	Col/Ler
4056_H	Hybrid	Mut	24230646	24237276	Col/Ler	Ler
4056_H	Hybrid	Mut	25607605	25615044	Ler	Col/Ler
4056_H	Hybrid	Mut	25900000	25900508	Col/Ler	Ler
4056_H	Hybrid	Mut	26537946	26542914	Ler	Col/Ler
4056_H	Hybrid	Mut	26900816	26900828	Col/Ler	Col
4056_I	Hybrid	Mut	1705045	1707761	Col	Col/Ler
4056_I	Hybrid	Mut	9619053	9619835	Col/Ler	Col
4056_I	Hybrid	Mut	14148000	14151721	Col	Col/Ler
4056_I	Hybrid	Mut	15780553	15780680	Col/Ler	Ler
4056_I	Hybrid	Mut	16184355	16184719	Ler	Col/Ler
4056_I	Hybrid	Mut	21019153	21022703	Col/Ler	Col
4056_I	Hybrid	Mut	21428736	21428967	Col	Col/Ler
4056_I	Hybrid	Mut	21584698	21587292	Col/Ler	Col
4056_I	Hybrid	Mut	24387895	24388557	Col	Col/Ler
4056_I	Hybrid	Mut	25800000	25801073	Col/Ler	Col
4056_I	Hybrid	Mut	26786972	26787066	Col	Col/Ler
4056_J	Hybrid	WT	18369409	18369413	Col	Col/Ler
4056_K	Hybrid	WT	23426639	23428129	Col/Ler	Ler
4056_L	Hybrid	WT	10798964	10801037	Col/Ler	Ler
4056_M	Hybrid	WT	2346239	2346452	Col/Ler	Col
4056_M	Hybrid	WT	7288670	7297057	Col	Col/Ler
4056_M	Hybrid	WT	26630232	26630727	Col/Ler	Col
4056_N	Hybrid	WT	9713163	9716705	Col	Col/Ler
4056_N	Hybrid	WT	10275000	10275094	Col/Ler	Ler
4056_O	Hybrid	Mut	19310982	19314522	Col/Ler	Col
4056_O	Hybrid	Mut	19511988	19512894	Col	Col/Ler
4056_O	Hybrid	Mut	22276132	22276189	Col/Ler	Col
4056_O	Hybrid	Mut	23123000	23144398	Col	Col/Ler
4056_O	Hybrid	Mut	26249513	26249951	Col/Ler	Col
4056_P	Hybrid	Mut	890732	892053	Col/Ler	Col
4056_P	Hybrid	Mut	3482085	3482458	Col	Col/Ler
4056_P	Hybrid	Mut	5772173	5772541	Col/Ler	Col
4056_P	Hybrid	Mut	18529860	18530089	Col	Col/Ler
4056_P	Hybrid	Mut	20125000	20127631	Col/Ler	Ler
4056_P	Hybrid	Mut	20519912	20519983	Ler	Col/Ler
4056_P	Hybrid	Mut	20662049	20663243	Col/Ler	Ler
4056_P	Hybrid	Mut	22126497	22127322	Ler	Col/Ler
4056_P	Hybrid	Mut	25034105	25035669	Col/Ler	Ler
4056_P	Hybrid	Mut	25466935	25467018	Ler	Col/Ler
4056_P	Hybrid	Mut	26172667	26173836	Col/Ler	Col
4056_P	Hybrid	Mut	26334437	26336923	Col	Col/Ler
4056_P	Hybrid	Mut	26500000	26500230	Col/Ler	Ler
4056_Q	Hybrid	Mut	3200000	3200130	Col/Ler	Col
4056_Q	Hybrid	Mut	4813760	4815209	Col	Col/Ler
4056_Q	Hybrid	Mut	17763394	17765233	Col/Ler	Col
4056_Q	Hybrid	Mut	21083778	21086818	Col	Col/Ler
4056_Q	Hybrid	Mut	23158346	23219077	Col/Ler	Col
4056_R	Hybrid	Mut	206669	207522	Col/Ler	Ler
4056_R	Hybrid	Mut	698000	700016	Ler	Col/Ler
4056_R	Hybrid	Mut	1041930	1041937	Col/Ler	Ler
4056_R	Hybrid	Mut	4748720	4749292	Ler	Col/Ler
4056_R	Hybrid	Mut	7322316	7323692	Col/Ler	Col
4056_R	Hybrid	Mut	7988053	7988583	Col	Col/Ler
4056_R	Hybrid	Mut	9584651	9584681	Col/Ler	Ler
4056_R	Hybrid	Mut	19452925	19453548	Ler	Col/Ler
4056_R	Hybrid	Mut	19654924	19655538	Col/Ler	Col
4056_R	Hybrid	Mut	20186431	20212202	Col	Col/Ler
4056_S	Hybrid	Mut	1551050	1551410	Col	Col/Ler
4056_S	Hybrid	Mut	5278109	5278899	Col/Ler	Col
4056_S	Hybrid	Mut	6847192	6849315	Col	Col/Ler
4056_S	Hybrid	Mut	8686554	8688171	Col/Ler	Ler
4056_S	Hybrid	Mut	19407438	19407711	Ler	Col/Ler
4056_S	Hybrid	Mut	21000068	21000458	Col/Ler	Col
4056_S	Hybrid	Mut	21426447	21427986	Col	Col/Ler
4056_S	Hybrid	Mut	24525000	24525973	Col/Ler	Ler
4056_S	Hybrid	Mut	25177505	25177649	Ler	Col/Ler
4056_S	Hybrid	Mut	26063847	26063869	Col/Ler	Col
4056_T	Hybrid	WT	9645964	9646338	Col/Ler	Col
4056_T	Hybrid	WT	15825926	15826149	Col	Col/Ler
4056_U	Hybrid	WT	6481740	6483944	Col/Ler	Ler
4056_U	Hybrid	WT	6831050	6831467	Ler	Col/Ler
4056_U	Hybrid	WT	26529364	26530569	Col/Ler	Col
4056_V	Hybrid	WT	457821	462118	Ler	Col/Ler
4056_V	Hybrid	WT	10325000	10379552	Col/Ler	Ler
4056_W	Hybrid	WT	8697822	8698022	Ler	Col/Ler
4056_W	Hybrid	WT	9352709	9352777	Col/Ler	Col
4056_W	Hybrid	WT	25923000	25925063	Col	Col/Ler
4056_X	Hybrid	WT	21279906	21281277	Ler	Col/Ler
4056_X	Hybrid	WT	22416426	22416697	Col/Ler	Ler
4056_X	Hybrid	WT	25361428	25366558	Ler	Col/Ler
4056_Y	Hybrid	Mut	465138	465386	Col	Col/Ler
4056_Y	Hybrid	Mut	1516778	1518399	Col/Ler	Ler
4056_Y	Hybrid	Mut	3520798	3521860	Ler	Col/Ler
4056_Y	Hybrid	Mut	4118532	4121532	Col/Ler	Col
4056_Y	Hybrid	Mut	4876399	4876617	Col	Col/Ler
4056_Y	Hybrid	Mut	6792416	6792628	Col/Ler	Ler
4056_Y	Hybrid	Mut	7059347	7060514	Ler	Col/Ler
4056_Y	Hybrid	Mut	8100000	8106909	Col/Ler	Col
4056_Y	Hybrid	Mut	16775939	16776513	Col	Col/Ler
4056_Y	Hybrid	Mut	20209182	20212202	Col/Ler	Ler
4056_Y	Hybrid	Mut	20754966	20764196	Ler	Col/Ler
4056_Y	Hybrid	Mut	20882869	20882957	Col/Ler	Col
4056_Y	Hybrid	Mut	20965064	20970695	Col	Col/Ler
4056_Y	Hybrid	Mut	22237109	22237140	Col/Ler	Col
4056_Y	Hybrid	Mut	22326375	22326626	Col	Col/Ler
4056_Y	Hybrid	Mut	25193990	25196624	Col/Ler	Col
4056_Y	Hybrid	Mut	25431532	25431795	Col	Col/Ler
4056_Y	Hybrid	Mut	25701960	25702946	Col/Ler	Ler
4056_Y	Hybrid	Mut	26703866	26704533	Ler	Col/Ler
4056_Z	Hybrid	Mut	1625000	1625531	Col/Ler	Ler
4056_Z	Hybrid	Mut	1780232	1780344	Ler	Col/Ler
4056_Z	Hybrid	Mut	3347574	3348772	Col/Ler	Col
4056_Z	Hybrid	Mut	6816350	6818515	Col	Col/Ler
4056_Z	Hybrid	Mut	7375000	7375755	Col/Ler	Ler
4056_Z	Hybrid	Mut	8299792	8300352	Ler	Col/Ler
4056_Z	Hybrid	Mut	8814360	8814803	Col/Ler	Col
4056_Z	Hybrid	Mut	16741536	16742136	Col	Col/Ler
4056_Z	Hybrid	Mut	17559665	17559726	Col/Ler	Ler
4056_Z	Hybrid	Mut	19531831	19533838	Ler	Col/Ler
4056_Z	Hybrid	Mut	24675000	24683939	Col/Ler	Ler
4056_Z	Hybrid	Mut	24976977	24977723	Ler	Col/Ler
4056_Z	Hybrid	Mut	25300970	25301319	Col/Ler	Ler
4056_Z	Hybrid	Mut	26689017	26689064	Ler	Col/Ler
4062_A	Hybrid	Mut	2875000	2876100	Col/Ler	Ler
4062_A	Hybrid	Mut	3080824	3083239	Ler	Col/Ler
4062_A	Hybrid	Mut	3506660	3506702	Col/Ler	Col
4062_A	Hybrid	Mut	5154846	5155312	Col	Col/Ler
4062_A	Hybrid	Mut	6100000	6100799	Col/Ler	Col
4062_A	Hybrid	Mut	7812843	7812981	Col	Col/Ler
4062_A	Hybrid	Mut	13900000	13900059	Col/Ler	Ler
4062_A	Hybrid	Mut	20954970	20956073	Ler	Col/Ler
4062_A	Hybrid	Mut	22775000	22776390	Col/Ler	Col
4062_A	Hybrid	Mut	24348462	24351455	Col	Col/Ler
4062_A	Hybrid	Mut	24633037	24635917	Col/Ler	Ler
4062_A	Hybrid	Mut	26560155	26562645	Ler	Col/Ler
4062_AA	Hybrid	WT	3643038	3644857	Col	Col/Ler
4062_AC	Hybrid	Mut	911936	912100	Col/Ler	Col
4062_AC	Hybrid	Mut	2895863	2896854	Col	Col/Ler
4062_AC	Hybrid	Mut	6700000	6700804	Col/Ler	Ler
4062_AC	Hybrid	Mut	6837250	6837984	Ler	Col/Ler
4062_AC	Hybrid	Mut	8600000	8600801	Col/Ler	Col
4062_AC	Hybrid	Mut	9331294	9331847	Col	Col/Ler
4062_AC	Hybrid	Mut	18573624	18573821	Col/Ler	Col
4062_AC	Hybrid	Mut	20991723	20994363	Col	Col/Ler
4062_AC	Hybrid	Mut	22892202	22893967	Col/Ler	Ler
4062_AC	Hybrid	Mut	24084751	24086220	Ler	Col/Ler
4062_AC	Hybrid	Mut	26836210	26836350	Col/Ler	Col
4062_AD	Hybrid	Mut	907940	908520	Col	Col/Ler
4062_AD	Hybrid	Mut	1345128	1345195	Col/Ler	Ler
4062_AD	Hybrid	Mut	2900007	2910749	Ler	Col/Ler
4062_AD	Hybrid	Mut	4756204	4756615	Col/Ler	Ler
4062_AD	Hybrid	Mut	16867246	16869233	Ler	Col/Ler
4062_AD	Hybrid	Mut	17683588	17683589	Col/Ler	Col
4062_AD	Hybrid	Mut	18100580	18104641	Col	Col/Ler
4062_AD	Hybrid	Mut	20800000	20800203	Col/Ler	Ler
4062_AD	Hybrid	Mut	21377257	21378346	Ler	Col/Ler
4062_AD	Hybrid	Mut	24903344	24906198	Col/Ler	Ler
4062_AD	Hybrid	Mut	26620953	26621218	Ler	Col/Ler
4062_AE	Hybrid	Mut	830398	831653	Ler	Col/Ler
4062_AE	Hybrid	Mut	1604393	1604622	Col/Ler	Col
4062_AE	Hybrid	Mut	3318849	3319834	Col	Col/Ler
4062_AE	Hybrid	Mut	3576885	3577080	Col/Ler	Col
4062_AE	Hybrid	Mut	3765653	3770193	Col	Col/Ler
4062_AE	Hybrid	Mut	4525000	4525666	Col/Ler	Col
4062_AE	Hybrid	Mut	4767065	4767463	Col	Col/Ler
4062_AE	Hybrid	Mut	4944812	4946869	Col/Ler	Col
4062_AE	Hybrid	Mut	6562550	6563050	Col	Col/Ler
4062_AE	Hybrid	Mut	6962105	6962168	Col/Ler	Ler
4062_AE	Hybrid	Mut	7086734	7087473	Ler	Col/Ler
4062_AE	Hybrid	Mut	7303597	7305500	Col/Ler	Col
4062_AE	Hybrid	Mut	8423000	8425426	Col	Col/Ler
4062_AE	Hybrid	Mut	8875000	8877138	Col/Ler	Ler
4062_AE	Hybrid	Mut	18023142	18027492	Ler	Col/Ler
4062_AE	Hybrid	Mut	20080175	20083993	Col/Ler	Col
4062_AE	Hybrid	Mut	20538380	20539421	Col	Col/Ler
4062_AE	Hybrid	Mut	21139502	21140879	Col/Ler	Ler
4062_AE	Hybrid	Mut	25625509	25631376	Ler	Col/Ler
4062_AE	Hybrid	Mut	26150000	26150443	Col/Ler	Col
4062_AE	Hybrid	Mut	26325180	26328367	Col	Col/Ler
4062_AF	Hybrid	Mut	2427957	2430827	Col/Ler	Ler
4062_AF	Hybrid	Mut	4104923	4117143	Ler	Col/Ler
4062_AF	Hybrid	Mut	7261316	7262026	Col/Ler	Col
4062_AF	Hybrid	Mut	7608767	7610318	Col	Col/Ler
4062_AF	Hybrid	Mut	7975745	7976660	Col/Ler	Col
4062_AF	Hybrid	Mut	8146241	8147275	Col	Col/Ler
4062_AF	Hybrid	Mut	9209122	9209242	Col/Ler	Col
4062_AF	Hybrid	Mut	18100580	18104641	Col	Col/Ler
4062_AF	Hybrid	Mut	22787102	22811115	Col/Ler	Col
4062_AF	Hybrid	Mut	24078184	24082800	Col	Col/Ler
4062_AF	Hybrid	Mut	24530590	24531601	Col/Ler	Col
4062_AF	Hybrid	Mut	24693522	24700114	Col	Col/Ler
4062_AG	Hybrid	Mut	363298	363681	Col/Ler	Col
4062_AG	Hybrid	Mut	3079734	3080106	Col	Col/Ler
4062_AG	Hybrid	Mut	17650000	17650524	Col/Ler	Col
4062_AG	Hybrid	Mut	19692429	19693491	Col	Col/Ler
4062_AG	Hybrid	Mut	20850000	20852335	Col/Ler	Ler
4062_AG	Hybrid	Mut	23738768	23740695	Ler	Col/Ler
4062_AG	Hybrid	Mut	25209061	25210045	Col/Ler	Col
4062_AG	Hybrid	Mut	26173378	26174853	Col	Col/Ler
4062_AH	Hybrid	WT	231438	232428	Col	Col/Ler
4062_AH	Hybrid	WT	5770301	5771369	Col/Ler	Ler
4062_AH	Hybrid	WT	14607205	14610110	Ler	Col/Ler
4062_AI	Hybrid	WT	1142169	1142724	Ler	Col/Ler
4062_AJ	Hybrid	WT	3360634	3361226	Ler	Col/Ler
4062_AJ	Hybrid	WT	19925000	19925221	Col/Ler	Ler
4062_AK	Hybrid	WT	576637	578423	Col	Col/Ler
4062_AK	Hybrid	WT	7446558	7446672	Col/Ler	Ler
4062_AK	Hybrid	WT	26703108	26708325	Ler	Col/Ler
4062_AL	Hybrid	WT	9923000	9934305	Col	Col/Ler
4062_AL	Hybrid	WT	21316062	21316241	Col/Ler	Col
4062_AM	Hybrid	Mut	1683624	1684104	Col/Ler	Col
4062_AM	Hybrid	Mut	1848000	1868216	Col	Col/Ler
4062_AM	Hybrid	Mut	3600691	3608852	Col/Ler	Col
4062_AM	Hybrid	Mut	3906618	3914246	Col	Col/Ler
4062_AM	Hybrid	Mut	4775000	4775323	Col/Ler	Ler
4062_AM	Hybrid	Mut	6838010	6838092	Ler	Col/Ler
4062_AM	Hybrid	Mut	14549260	14549483	Col/Ler	Ler
4062_AM	Hybrid	Mut	15251244	15251307	Ler	Col/Ler
4062_AM	Hybrid	Mut	16813790	16816811	Col/Ler	Ler
4062_AM	Hybrid	Mut	20723000	20725380	Ler	Col/Ler
4062_AM	Hybrid	Mut	22127734	22174106	Col/Ler	Col
4062_AM	Hybrid	Mut	23386345	23387963	Col	Col/Ler
4062_AM	Hybrid	Mut	23606817	23607296	Col/Ler	Col
4062_AM	Hybrid	Mut	23803475	23807913	Col	Col/Ler
4062_AM	Hybrid	Mut	25025000	25025728	Col/Ler	Ler
4062_AN	Hybrid	Mut	8331339	8331431	Col	Col/Ler
4062_AN	Hybrid	Mut	9228182	9229946	Col/Ler	Ler
4062_AN	Hybrid	Mut	14518136	14518948	Ler	Col/Ler
4062_AN	Hybrid	Mut	17642994	17643448	Col/Ler	Col
4062_AN	Hybrid	Mut	19166860	19166864	Col	Col/Ler
4062_AN	Hybrid	Mut	19775000	19796113	Col/Ler	Col
4062_AN	Hybrid	Mut	20939300	20941287	Col	Col/Ler
4062_AN	Hybrid	Mut	23125000	23144398	Col/Ler	Col
4062_AN	Hybrid	Mut	25252423	25259017	Col	Col/Ler
4062_AO	Hybrid	Mut	1625000	1625531	Col/Ler	Col
4062_AO	Hybrid	Mut	3050453	3051334	Col	Col/Ler
4062_AO	Hybrid	Mut	3286813	3287976	Col/Ler	Ler
4062_AO	Hybrid	Mut	5694418	5701405	Ler	Col/Ler
4062_AO	Hybrid	Mut	6438703	6438952	Col/Ler	Col
4062_AO	Hybrid	Mut	7116053	7116144	Col	Col/Ler
4062_AO	Hybrid	Mut	16709235	16709503	Col/Ler	Col
4062_AO	Hybrid	Mut	26900493	26901214	Col	Col/Ler
4062_AP	Hybrid	Mut	317483	317489	Col/Ler	Ler
4062_AP	Hybrid	Mut	1444149	1444507	Ler	Col/Ler
4062_AP	Hybrid	Mut	14183165	14186735	Col/Ler	Ler
4062_AP	Hybrid	Mut	15258116	15258543	Ler	Col/Ler
4062_AP	Hybrid	Mut	18232106	18232345	Col/Ler	Ler
4062_AP	Hybrid	Mut	22125323	22126497	Ler	Col/Ler
4062_AP	Hybrid	Mut	23750000	23750172	Col/Ler	Ler
4062_AP	Hybrid	Mut	24334507	24337502	Ler	Col/Ler
4062_AP	Hybrid	Mut	24428487	24429746	Col/Ler	Col
4062_AP	Hybrid	Mut	26170708	26170833	Col	Col/Ler
4062_AQ	Hybrid	Mut	1117423	1117626	Col/Ler	Col
4062_AQ	Hybrid	Mut	1757591	1759766	Col	Col/Ler
4062_AQ	Hybrid	Mut	4939340	4944539	Col/Ler	Ler
4062_AQ	Hybrid	Mut	6376092	6376169	Ler	Col/Ler
4062_AQ	Hybrid	Mut	6650000	6650189	Col/Ler	Col
4062_AQ	Hybrid	Mut	9337915	9338313	Col	Col/Ler
4062_AQ	Hybrid	Mut	18950000	18951289	Col/Ler	Ler
4062_AQ	Hybrid	Mut	20213353	20213560	Ler	Col/Ler
4062_AQ	Hybrid	Mut	21917436	21917747	Col/Ler	Col
4062_AQ	Hybrid	Mut	22478536	22481290	Col	Col/Ler
4062_AQ	Hybrid	Mut	23365230	23365668	Col/Ler	Col
4062_AQ	Hybrid	Mut	24642882	24643891	Col	Col/Ler
4062_AQ	Hybrid	Mut	25646906	25648491	Col/Ler	Col
4062_AQ	Hybrid	Mut	26501368	26501904	Col	Col/Ler
4062_AQ	Hybrid	Mut	26875000	26877706	Col/Ler	Ler
4062_AR	Hybrid	WT	10449104	10450815	Col/Ler	Col
4062_AR	Hybrid	WT	14123000	14125254	Col	Col/Ler
4062_AS	Hybrid	WT	4425441	4428858	Col	Col/Ler
4062_AS	Hybrid	WT	10641632	10641954	Col/Ler	Col
4062_AS	Hybrid	WT	17075673	17078717	Col	Col/Ler
4062_AT	Hybrid	WT	3528390	3528437	Col/Ler	Ler
4062_AT	Hybrid	WT	25752450	25753586	Ler	Col/Ler
4062_AU	Hybrid	WT	2195853	2196310	Col/Ler	Col
4062_AU	Hybrid	WT	13807890	13807962	Col	Col/Ler
4062_AU	Hybrid	WT	24700000	24700114	Col/Ler	Ler
4062_AV	Hybrid	WT	19045954	19045969	Col/Ler	Ler
4062_AW	Hybrid	Mut	410952	410967	Col/Ler	Ler
4062_AW	Hybrid	Mut	927587	931160	Ler	Col/Ler
4062_AW	Hybrid	Mut	2935997	2938561	Col/Ler	Ler
4062_AW	Hybrid	Mut	3543188	3543500	Ler	Col/Ler
4062_AW	Hybrid	Mut	3825000	3827584	Col/Ler	Col
4062_AW	Hybrid	Mut	7268151	7269180	Col	Col/Ler
4062_AW	Hybrid	Mut	8796203	8799633	Col/Ler	Col
4062_AW	Hybrid	Mut	18504366	18517542	Col	Col/Ler
4062_AW	Hybrid	Mut	18893389	18894884	Col/Ler	Col
4062_AW	Hybrid	Mut	19298000	19301944	Col	Col/Ler
4062_AW	Hybrid	Mut	20079958	20079967	Col/Ler	Col
4062_AW	Hybrid	Mut	22764114	22764881	Col	Col/Ler
4062_AW	Hybrid	Mut	23125000	23158346	Col/Ler	Ler
4062_AW	Hybrid	Mut	23836188	23836839	Ler	Col/Ler
4062_AW	Hybrid	Mut	25150000	25150937	Col/Ler	Ler
4062_AW	Hybrid	Mut	25531304	25532324	Ler	Col/Ler
4062_AW	Hybrid	Mut	25745056	25748197	Col/Ler	Ler
4062_AX	Hybrid	Mut	1389240	1390130	Col/Ler	Col
4062_AX	Hybrid	Mut	1589617	1593112	Col	Col/Ler
4062_AX	Hybrid	Mut	5711678	5712515	Col/Ler	Col
4062_AX	Hybrid	Mut	7353866	7358602	Col	Col/Ler
4062_AX	Hybrid	Mut	20762914	20764196	Col/Ler	Ler
4062_AX	Hybrid	Mut	23123000	23144398	Ler	Col/Ler
4062_AX	Hybrid	Mut	24236779	24238541	Col/Ler	Col
4062_AX	Hybrid	Mut	26215675	26216717	Col	Col/Ler
4062_AY	Hybrid	Mut	72564	74401	Ler	Col/Ler
4062_AY	Hybrid	Mut	1850000	1896054	Col/Ler	Ler
4062_AY	Hybrid	Mut	2079204	2081377	Ler	Col/Ler
4062_AY	Hybrid	Mut	4422395	4423439	Col/Ler	Ler
4062_AY	Hybrid	Mut	4757954	4762496	Ler	Col/Ler
4062_AY	Hybrid	Mut	5163855	5168004	Col/Ler	Ler
4062_AY	Hybrid	Mut	17750663	17752188	Ler	Col/Ler
4062_AY	Hybrid	Mut	18401787	18401823	Col/Ler	Col
4062_AY	Hybrid	Mut	23646605	23649891	Col	Col/Ler
4062_AY	Hybrid	Mut	23941947	23943265	Col/Ler	Ler
4062_AY	Hybrid	Mut	25778167	25779319	Ler	Col/Ler
4062_AZ	Hybrid	Mut	2098000	2102158	Col	Col/Ler
4062_AZ	Hybrid	Mut	2825000	2838442	Col/Ler	Ler
4062_AZ	Hybrid	Mut	3933074	3981941	Ler	Col/Ler
4062_AZ	Hybrid	Mut	4407466	4412093	Col/Ler	Col
4062_AZ	Hybrid	Mut	5231315	5232760	Col	Col/Ler
4062_AZ	Hybrid	Mut	19275000	19276654	Col/Ler	Ler
4062_AZ	Hybrid	Mut	20727273	20753244	Ler	Col/Ler
4062_AZ	Hybrid	Mut	22188013	22188165	Col/Ler	Col
4062_AZ	Hybrid	Mut	26373000	26377604	Col	Col/Ler
4062_B	Hybrid	Mut	1925000	1927708	Col/Ler	Ler
4062_B	Hybrid	Mut	4172285	4173725	Ler	Col/Ler
4062_B	Hybrid	Mut	6585649	6585858	Col/Ler	Col
4062_B	Hybrid	Mut	7310330	7311759	Col	Col/Ler
4062_B	Hybrid	Mut	25236808	25236920	Col/Ler	Ler
4062_B	Hybrid	Mut	26350108	26350663	Ler	Col/Ler
4062_BA	Hybrid	Mut	23000	25046	Col	Col/Ler
4062_BA	Hybrid	Mut	141566	141681	Col/Ler	Ler
4062_BA	Hybrid	Mut	2900007	2938561	Ler	Col/Ler
4062_BA	Hybrid	Mut	5797297	5799063	Col/Ler	Col
4062_BA	Hybrid	Mut	6662355	6663584	Col	Col/Ler
4062_BA	Hybrid	Mut	14217997	14225486	Col/Ler	Ler
4062_BA	Hybrid	Mut	14903473	14903526	Ler	Col/Ler
4062_BA	Hybrid	Mut	16557187	16557226	Col/Ler	Ler
4062_BA	Hybrid	Mut	19826694	19827685	Ler	Col/Ler
4062_BA	Hybrid	Mut	25400000	25402224	Col/Ler	Ler
4062_BA	Hybrid	Mut	25898000	25900508	Ler	Col/Ler
4062_BA	Hybrid	Mut	26273780	26274519	Col/Ler	Col
4062_BC	Hybrid	WT	26711492	26711599	Col/Ler	Ler
4062_BF	Hybrid	WT	850000	850946	Col/Ler	Col
4062_BF	Hybrid	WT	7225406	7225700	Col	Col/Ler
4062_BF	Hybrid	WT	17024288	17024747	Col/Ler	Ler
4062_BF	Hybrid	WT	20646875	20647870	Ler	Col/Ler
4062_BG	Hybrid	Mut	294236	297424	Col	Col/Ler
4062_BG	Hybrid	Mut	1132224	1133094	Col/Ler	Col
4062_BG	Hybrid	Mut	2654629	2657663	Col	Col/Ler
4062_BG	Hybrid	Mut	3225000	3228500	Col/Ler	Ler
4062_BG	Hybrid	Mut	3873000	3906618	Ler	Col/Ler
4062_BG	Hybrid	Mut	4525000	4525666	Col/Ler	Ler
4062_BG	Hybrid	Mut	5131619	5132648	Ler	Col/Ler
4062_BG	Hybrid	Mut	8704592	8705179	Col/Ler	Col
4062_BG	Hybrid	Mut	9459810	9470495	Col	Col/Ler
4062_BG	Hybrid	Mut	13466569	13466671	Col/Ler	Ler
4062_BG	Hybrid	Mut	18701554	18701919	Ler	Col/Ler
4062_BG	Hybrid	Mut	21585702	21590828	Col/Ler	Col
4062_BG	Hybrid	Mut	23307051	23308781	Col	Col/Ler
4062_BG	Hybrid	Mut	26375000	26377604	Col/Ler	Col
4062_BG	Hybrid	Mut	26505939	26511904	Col	Col/Ler
4062_BH	Hybrid	Mut	2005951	2008880	Col/Ler	Col
4062_BH	Hybrid	Mut	9280346	9281161	Col	Col/Ler
4062_BH	Hybrid	Mut	22100000	22100357	Col/Ler	Col
4062_BH	Hybrid	Mut	25132963	25135055	Col	Col/Ler
4062_BI	Hybrid	Mut	600931	604558	Col	Col/Ler
4062_BI	Hybrid	Mut	2571822	2571897	Col/Ler	Col
4062_BI	Hybrid	Mut	3933074	3981941	Col	Col/Ler
4062_BI	Hybrid	Mut	4247215	4249063	Col/Ler	Ler
4062_BI	Hybrid	Mut	4454241	4457187	Ler	Col/Ler
4062_BI	Hybrid	Mut	4572341	4572520	Col/Ler	Col
4062_BI	Hybrid	Mut	4973000	4976064	Col	Col/Ler
4062_BI	Hybrid	Mut	5135096	5137491	Col/Ler	Col
4062_BI	Hybrid	Mut	6498000	6507667	Col	Col/Ler
4062_BI	Hybrid	Mut	14725000	14726011	Col/Ler	Ler
4062_BI	Hybrid	Mut	16280486	16281153	Ler	Col/Ler
4062_BI	Hybrid	Mut	23633305	23634442	Col/Ler	Ler
4062_BI	Hybrid	Mut	24509315	24511119	Ler	Col/Ler
4062_BI	Hybrid	Mut	25831669	25832315	Col/Ler	Ler
4062_BJ	Hybrid	Mut	257071	257378	Col/Ler	Col
4062_BJ	Hybrid	Mut	1038093	1038596	Col	Col/Ler
4062_BJ	Hybrid	Mut	1924610	1927708	Col/Ler	Col
4062_BJ	Hybrid	Mut	2452381	2453007	Col	Col/Ler
4062_BJ	Hybrid	Mut	3689101	3690971	Col/Ler	Col
4062_BJ	Hybrid	Mut	7299309	7299437	Col	Col/Ler
4062_BJ	Hybrid	Mut	17794210	17794978	Col/Ler	Col
4062_BJ	Hybrid	Mut	19978824	19979441	Col	Col/Ler
4062_BJ	Hybrid	Mut	20763442	20765491	Col/Ler	Ler
4062_BJ	Hybrid	Mut	22764881	22765907	Ler	Col/Ler
4062_BJ	Hybrid	Mut	23375000	23377554	Col/Ler	Col
4062_BJ	Hybrid	Mut	24904850	24906198	Col	Col/Ler
4062_BJ	Hybrid	Mut	25685912	25690179	Col/Ler	Ler
4062_BK	Hybrid	Mut	150000	150168	Col/Ler	Ler
4062_BK	Hybrid	Mut	334991	335923	Ler	Col/Ler
4062_BK	Hybrid	Mut	2284048	2289712	Col/Ler	Col
4062_BK	Hybrid	Mut	2858766	2874908	Col	Col/Ler
4062_BK	Hybrid	Mut	3111839	3112603	Col/Ler	Col
4062_BK	Hybrid	Mut	6157070	6158107	Col	Col/Ler
4062_BK	Hybrid	Mut	15783545	15784613	Col/Ler	Col
4062_BK	Hybrid	Mut	20186431	20209182	Col	Col/Ler
4062_BK	Hybrid	Mut	20550000	20550771	Col/Ler	Col
4062_BK	Hybrid	Mut	26451657	26452386	Col	Col/Ler
4062_BL	Hybrid	WT	7922591	7922606	Col/Ler	Ler
4062_BL	Hybrid	WT	22918469	22919124	Ler	Col/Ler
4062_BM	Hybrid	WT	832598	832742	Ler	Col/Ler
4062_BM	Hybrid	WT	9195154	9196281	Col/Ler	Col
4062_BO	Hybrid	WT	7425956	7427448	Col	Col/Ler
4062_BO	Hybrid	WT	19569914	19570095	Col/Ler	Col
4062_BO	Hybrid	WT	21241461	21241541	Col	Col/Ler
4062_BP	Hybrid	WT	7627324	7630363	Col/Ler	Ler
4062_BP	Hybrid	WT	9388643	9388749	Ler	Col/Ler
4062_BP	Hybrid	WT	15407377	15407770	Col/Ler	Col
4062_BP	Hybrid	WT	22698000	22704512	Col	Col/Ler
4062_BQ	Hybrid	Mut	503298	503353	Ler	Col/Ler
4062_BQ	Hybrid	Mut	1500000	1501799	Col/Ler	Col
4062_BQ	Hybrid	Mut	4167752	4169531	Col	Col/Ler
4062_BQ	Hybrid	Mut	5792625	5796358	Col/Ler	Col
4062_BQ	Hybrid	Mut	7373000	7375945	Col	Col/Ler
4062_BQ	Hybrid	Mut	8805779	8805858	Col/Ler	Col
4062_BQ	Hybrid	Mut	14973000	14975899	Col	Col/Ler
4062_BQ	Hybrid	Mut	20787424	20787773	Col/Ler	Ler
4062_BR	Hybrid	Mut	946180	951078	Ler	Col/Ler
4062_BR	Hybrid	Mut	3727423	3727673	Col/Ler	Ler
4062_BR	Hybrid	Mut	3873000	3881347	Ler	Col/Ler
4062_BR	Hybrid	Mut	4975000	4975688	Col/Ler	Col
4062_BR	Hybrid	Mut	5152477	5154846	Col	Col/Ler
4062_BR	Hybrid	Mut	5560813	5566367	Col/Ler	Ler
4062_BR	Hybrid	Mut	10776684	10776789	Ler	Col/Ler
4062_BR	Hybrid	Mut	22126497	22128392	Col/Ler	Ler
4062_BR	Hybrid	Mut	22768255	22770754	Ler	Col/Ler
4062_BR	Hybrid	Mut	22889742	22891599	Col/Ler	Col
4062_BR	Hybrid	Mut	23578912	23579080	Col	Col/Ler
4062_BR	Hybrid	Mut	24350000	24351455	Col/Ler	Ler
4062_BR	Hybrid	Mut	26267402	26267827	Ler	Col/Ler
4062_BR	Hybrid	Mut	26916203	26916477	Col/Ler	Ler
4062_BS	Hybrid	Mut	150572	152501	Ler	Col/Ler
4062_BS	Hybrid	Mut	325000	327108	Col/Ler	Ler
4062_BS	Hybrid	Mut	892413	895470	Ler	Col/Ler
4062_BS	Hybrid	Mut	3850000	3851004	Col/Ler	Col
4062_BS	Hybrid	Mut	4198000	4201810	Col	Col/Ler
4062_BS	Hybrid	Mut	4582234	4585505	Col/Ler	Ler
4062_BS	Hybrid	Mut	7182946	7183945	Ler	Col/Ler
4062_BS	Hybrid	Mut	17274635	17274650	Col/Ler	Col
4062_BS	Hybrid	Mut	20723000	20725270	Col	Col/Ler
4062_BS	Hybrid	Mut	23472858	23475672	Col/Ler	Ler
4062_BS	Hybrid	Mut	23808396	23809336	Ler	Col/Ler
4062_BS	Hybrid	Mut	25047554	25050179	Col/Ler	Ler
4062_BS	Hybrid	Mut	25752066	25752165	Ler	Col/Ler
4062_BS	Hybrid	Mut	26228009	26229417	Col/Ler	Col
4062_BT	Hybrid	Mut	609683	609813	Col	Col/Ler
4062_BT	Hybrid	Mut	1675000	1675690	Col/Ler	Ler
4062_BT	Hybrid	Mut	2309557	2311855	Ler	Col/Ler
4062_BT	Hybrid	Mut	5838923	5840934	Col/Ler	Ler
4062_BT	Hybrid	Mut	7654884	7656562	Ler	Col/Ler
4062_BT	Hybrid	Mut	9481494	9482506	Col/Ler	Ler
4062_BT	Hybrid	Mut	16157222	16158927	Ler	Col/Ler
4062_BT	Hybrid	Mut	18800000	18800673	Col/Ler	Ler
4062_BT	Hybrid	Mut	19842690	19846496	Ler	Col/Ler
4062_BT	Hybrid	Mut	21012490	21013109	Col/Ler	Ler
4062_BT	Hybrid	Mut	21559046	21559503	Ler	Col/Ler
4062_BT	Hybrid	Mut	22645927	22648781	Col/Ler	Col
4062_BT	Hybrid	Mut	24673000	24675313	Col	Col/Ler
4062_BT	Hybrid	Mut	25700522	25700994	Col/Ler	Col
4062_BU	Hybrid	Mut	1809321	1809671	Ler	Col/Ler
4062_BU	Hybrid	Mut	2118409	2118737	Col/Ler	Col
4062_BU	Hybrid	Mut	2900007	2910749	Col	Col/Ler
4062_BU	Hybrid	Mut	3776094	3780387	Col/Ler	Ler
4062_BU	Hybrid	Mut	7168210	7168560	Ler	Col/Ler
4062_BU	Hybrid	Mut	7474344	7474358	Col/Ler	Ler
4062_BU	Hybrid	Mut	8512426	8512506	Ler	Col/Ler
4062_BU	Hybrid	Mut	15898386	15898526	Col/Ler	Ler
4062_BU	Hybrid	Mut	16781404	16782911	Ler	Col/Ler
4062_BU	Hybrid	Mut	20575000	20630937	Col/Ler	Ler
4062_BU	Hybrid	Mut	20748374	20753244	Ler	Col/Ler
4062_BU	Hybrid	Mut	21750000	21750081	Col/Ler	Col
4062_BU	Hybrid	Mut	22787102	22816931	Col	Col/Ler
4062_BU	Hybrid	Mut	23811506	23811533	Col/Ler	Ler
4062_BU	Hybrid	Mut	24164333	24164618	Ler	Col/Ler
4062_BU	Hybrid	Mut	26635287	26639775	Col/Ler	Ler
4062_BU	Hybrid	Mut	26837280	26839979	Ler	Col/Ler
4062_BV	Hybrid	WT	17921833	17921852	Col	Col/Ler
4062_BW	Hybrid	WT	15547374	15547468	Col/Ler	Col
4062_BW	Hybrid	WT	26028984	26030056	Col	Col/Ler
4062_BX	Hybrid	WT	566763	568761	Col/Ler	Ler
4062_BX	Hybrid	WT	25130122	25132963	Ler	Col/Ler
4062_BY	Hybrid	WT	22323000	22325568	Col	Col/Ler
4062_BZ	Hybrid	WT	2079929	2081026	Col	Col/Ler
4062_BZ	Hybrid	WT	8050000	8050344	Col/Ler	Ler
4062_C	Hybrid	Mut	2300895	2303211	Col	Col/Ler
4062_C	Hybrid	Mut	5020456	5020894	Col/Ler	Col
4062_C	Hybrid	Mut	7273000	7278148	Col	Col/Ler
4062_C	Hybrid	Mut	15011839	15011968	Col/Ler	Ler
4062_C	Hybrid	Mut	15706710	15706711	Ler	Col/Ler
4062_C	Hybrid	Mut	16212688	16212983	Col/Ler	Ler
4062_C	Hybrid	Mut	18882675	18883481	Ler	Col/Ler
4062_C	Hybrid	Mut	23625000	23625373	Col/Ler	Ler
4062_C	Hybrid	Mut	23899796	23901756	Ler	Col/Ler
4062_CA	Hybrid	Mut	2566740	2569876	Col	Col/Ler
4062_CA	Hybrid	Mut	4170987	4172285	Col/Ler	Col
4062_CA	Hybrid	Mut	5022799	5026477	Col	Col/Ler
4062_CA	Hybrid	Mut	5075000	5112298	Col/Ler	Ler
4062_CA	Hybrid	Mut	5287467	5287878	Ler	Col/Ler
4062_CA	Hybrid	Mut	5375000	5377605	Col/Ler	Col
4062_CA	Hybrid	Mut	16301828	16306894	Col	Col/Ler
4062_CA	Hybrid	Mut	16671830	16671992	Col/Ler	Col
4062_CA	Hybrid	Mut	24095205	24096110	Col	Col/Ler
4062_CA	Hybrid	Mut	26150000	26150443	Col/Ler	Ler
4062_CB	Hybrid	Mut	3650000	3650481	Col/Ler	Col
4062_CB	Hybrid	Mut	5546203	5546722	Col	Col/Ler
4062_CB	Hybrid	Mut	8911240	8911257	Col/Ler	Col
4062_CB	Hybrid	Mut	9248000	9256718	Col	Col/Ler
4062_CB	Hybrid	Mut	18561068	18561128	Col/Ler	Col
4062_CC	Hybrid	Mut	315940	317284	Col/Ler	Col
4062_CC	Hybrid	Mut	4881105	4884027	Col	Col/Ler
4062_CC	Hybrid	Mut	5296835	5297389	Col/Ler	Col
4062_CC	Hybrid	Mut	8083716	8085492	Col	Col/Ler
4062_CC	Hybrid	Mut	9347300	9347858	Col/Ler	Ler
4062_CC	Hybrid	Mut	21137758	21138846	Ler	Col/Ler
4062_CC	Hybrid	Mut	23871087	23871384	Col/Ler	Col
4062_CC	Hybrid	Mut	24886349	24888039	Col	Col/Ler
4062_CC	Hybrid	Mut	25095647	25096491	Col/Ler	Col
4062_CE	Hybrid	Mut	180671	184218	Ler	Col/Ler
4062_CE	Hybrid	Mut	1798134	1798521	Col/Ler	Ler
4062_CE	Hybrid	Mut	1896054	1898591	Ler	Col/Ler
4062_CE	Hybrid	Mut	2761461	2761743	Col/Ler	Ler
4062_CE	Hybrid	Mut	3509307	3511063	Ler	Col/Ler
4062_CE	Hybrid	Mut	3810280	3811043	Col/Ler	Col
4062_CE	Hybrid	Mut	4850787	4853920	Col	Col/Ler
4062_CE	Hybrid	Mut	5995980	5997263	Col/Ler	Ler
4062_CE	Hybrid	Mut	17173000	17175534	Ler	Col/Ler
4062_CE	Hybrid	Mut	17447631	17447791	Col/Ler	Ler
4062_CE	Hybrid	Mut	18530728	18531178	Ler	Col/Ler
4062_CE	Hybrid	Mut	19968519	19969121	Col/Ler	Col
4062_CE	Hybrid	Mut	23388986	23393059	Col	Col/Ler
4062_CE	Hybrid	Mut	25917769	25919740	Col/Ler	Col
4062_CE	Hybrid	Mut	26750780	26750967	Col	Col/Ler
4062_CF	Hybrid	WT	7350000	7350886	Col/Ler	Col
4062_CF	Hybrid	WT	9475846	9477170	Col	Col/Ler
4062_CH	Hybrid	WT	24352190	24354656	Ler	Col/Ler
4062_CH	Hybrid	WT	25989379	25991680	Col/Ler	Col
4062_CI	Hybrid	WT	3630304	3630976	Ler	Col/Ler
4062_CI	Hybrid	WT	10724466	10724492	Col/Ler	Col
4062_CI	Hybrid	WT	16003914	16004281	Col	Col/Ler
4062_CJ	Hybrid	WT	6398000	6401211	Col	Col/Ler
4062_CJ	Hybrid	WT	20293748	20294099	Col/Ler	Ler
4062_CK	Hybrid	Mut	1903894	1904010	Col	Col/Ler
4062_CK	Hybrid	Mut	3172900	3174475	Col/Ler	Ler
4062_CK	Hybrid	Mut	4454241	4457187	Ler	Col/Ler
4062_CK	Hybrid	Mut	9656869	9658198	Col/Ler	Ler
4062_CK	Hybrid	Mut	14517670	14517859	Ler	Col/Ler
4062_CK	Hybrid	Mut	16426915	16427083	Col/Ler	Ler
4062_CK	Hybrid	Mut	17648000	17650944	Ler	Col/Ler
4062_CK	Hybrid	Mut	22718313	22718594	Col/Ler	Ler
4062_CK	Hybrid	Mut	23158346	23217719	Ler	Col/Ler
4062_CK	Hybrid	Mut	24661724	24662445	Col/Ler	Ler
4062_CK	Hybrid	Mut	25101362	25101798	Ler	Col/Ler
4062_CL	Hybrid	Mut	1584173	1585476	Ler	Col/Ler
4062_CL	Hybrid	Mut	1901414	1902392	Col/Ler	Ler
4062_CL	Hybrid	Mut	2039913	2040117	Ler	Col/Ler
4062_CL	Hybrid	Mut	2222095	2222103	Col/Ler	Ler
4062_CL	Hybrid	Mut	2944692	2945132	Ler	Col/Ler
4062_CL	Hybrid	Mut	6839566	6844066	Col/Ler	Ler
4062_CL	Hybrid	Mut	7885049	7888511	Ler	Col/Ler
4062_CL	Hybrid	Mut	20094723	20094997	Col/Ler	Col
4062_CL	Hybrid	Mut	21284011	21284432	Col	Col/Ler
4062_CL	Hybrid	Mut	23062420	23062571	Col/Ler	Col
4062_CL	Hybrid	Mut	25039353	25040800	Col	Col/Ler
4062_CL	Hybrid	Mut	25733529	25735362	Col/Ler	Ler
4062_CM	Hybrid	Mut	212468	214236	Ler	Col/Ler
4062_CM	Hybrid	Mut	1366050	1366489	Col/Ler	Col
4062_CM	Hybrid	Mut	2284048	2285579	Col	Col/Ler
4062_CM	Hybrid	Mut	2875000	2876100	Col/Ler	Ler
4062_CM	Hybrid	Mut	17146562	17151071	Ler	Col/Ler
4062_CM	Hybrid	Mut	17220170	17221700	Col/Ler	Col
4062_CM	Hybrid	Mut	17580088	17580115	Col	Col/Ler
4062_CM	Hybrid	Mut	17675000	17682936	Col/Ler	Ler
4062_CM	Hybrid	Mut	19910208	19910474	Ler	Col/Ler
4062_CM	Hybrid	Mut	24662502	24662534	Col/Ler	Ler
4062_CM	Hybrid	Mut	25465136	25465277	Ler	Col/Ler
4062_CM	Hybrid	Mut	26702777	26703108	Col/Ler	Ler
4062_CN	Hybrid	Mut	1614670	1614871	Col	Col/Ler
4062_CN	Hybrid	Mut	2423372	2427000	Col/Ler	Ler
4062_CN	Hybrid	Mut	3139734	3140625	Ler	Col/Ler
4062_CN	Hybrid	Mut	5246505	5247865	Col/Ler	Ler
4062_CN	Hybrid	Mut	7229836	7230521	Ler	Col/Ler
4062_CN	Hybrid	Mut	9233975	9256718	Col/Ler	Col
4062_CN	Hybrid	Mut	14919737	14920414	Col	Col/Ler
4062_CN	Hybrid	Mut	19732201	19732313	Col/Ler	Col
4062_CN	Hybrid	Mut	21363773	21364763	Col	Col/Ler
4062_CN	Hybrid	Mut	23925000	23925401	Col/Ler	Ler
4062_CN	Hybrid	Mut	24069142	24069399	Ler	Col/Ler
4062_CN	Hybrid	Mut	25901323	25902161	Col/Ler	Ler
4062_CO	Hybrid	Mut	5878208	5878638	Col	Col/Ler
4062_CO	Hybrid	Mut	14629806	14631294	Col/Ler	Ler
4062_CO	Hybrid	Mut	16966638	16967002	Ler	Col/Ler
4062_CO	Hybrid	Mut	20125000	20127631	Col/Ler	Ler
4062_CO	Hybrid	Mut	22174141	22174785	Ler	Col/Ler
4062_CP	Hybrid	WT	7498000	7500707	Ler	Col/Ler
4062_CP	Hybrid	WT	19300919	19300922	Col/Ler	Ler
4062_CQ	Hybrid	WT	5378307	5380808	Ler	Col/Ler
4062_CQ	Hybrid	WT	21150000	21150709	Col/Ler	Col
4062_CQ	Hybrid	WT	26704533	26707526	Col	Col/Ler
4062_D	Hybrid	WT	3123143	3125044	Ler	Col/Ler
4062_D	Hybrid	WT	15778986	15780036	Col/Ler	Col
4062_D	Hybrid	WT	17294041	17294614	Col	Col/Ler
4062_F	Hybrid	WT	3608852	3609818	Ler	Col/Ler
4062_F	Hybrid	WT	24385847	24387584	Col/Ler	Col
4062_G	Hybrid	WT	14235406	14241194	Col	Col/Ler
4062_H	Hybrid	WT	1461897	1464382	Ler	Col/Ler
4062_I	Hybrid	Mut	1013185	1016369	Ler	Col/Ler
4062_I	Hybrid	Mut	3576885	3577179	Col/Ler	Col
4062_I	Hybrid	Mut	5566367	5572045	Col	Col/Ler
4062_I	Hybrid	Mut	6805345	6805786	Col/Ler	Col
4062_I	Hybrid	Mut	16136430	16137478	Col	Col/Ler
4062_I	Hybrid	Mut	17129746	17130372	Col/Ler	Ler
4062_I	Hybrid	Mut	19773000	19775738	Ler	Col/Ler
4062_I	Hybrid	Mut	20214199	20214939	Col/Ler	Ler
4062_I	Hybrid	Mut	21562612	21571544	Ler	Col/Ler
4062_I	Hybrid	Mut	22125000	22125305	Col/Ler	Col
4062_I	Hybrid	Mut	25657589	25658393	Col	Col/Ler
4062_K	Hybrid	Mut	774088	774117	Col/Ler	Col
4062_K	Hybrid	Mut	1936632	1937741	Col	Col/Ler
4062_K	Hybrid	Mut	2195853	2198087	Col/Ler	Ler
4062_K	Hybrid	Mut	3261294	3262565	Ler	Col/Ler
4062_K	Hybrid	Mut	5276751	5278039	Col/Ler	Col
4062_K	Hybrid	Mut	5616713	5620586	Col	Col/Ler
4062_K	Hybrid	Mut	5786427	5789699	Col/Ler	Col
4062_K	Hybrid	Mut	6635915	6637259	Col	Col/Ler
4062_K	Hybrid	Mut	7954097	7954224	Col/Ler	Col
4062_K	Hybrid	Mut	8248756	8249462	Col	Col/Ler
4062_K	Hybrid	Mut	8323204	8323238	Col/Ler	Ler
4062_K	Hybrid	Mut	8728182	8738734	Ler	Col/Ler
4062_K	Hybrid	Mut	17555459	17555560	Col/Ler	Ler
4062_K	Hybrid	Mut	19679522	19680074	Ler	Col/Ler
4062_K	Hybrid	Mut	21495460	21495776	Col/Ler	Col
4062_K	Hybrid	Mut	22001911	22008321	Col	Col/Ler
4062_K	Hybrid	Mut	22129095	22129524	Col/Ler	Col
4062_K	Hybrid	Mut	22638798	22639217	Col	Col/Ler
4062_K	Hybrid	Mut	22817711	22819027	Col/Ler	Ler
4062_K	Hybrid	Mut	24392757	24393705	Ler	Col/Ler
4062_K	Hybrid	Mut	26208607	26208693	Col/Ler	Col
4062_K	Hybrid	Mut	26527821	26529310	Col	Col/Ler
4062_L	Hybrid	Mut	1097884	1098103	Col/Ler	Col
4062_L	Hybrid	Mut	1273000	1275001	Col	Col/Ler
4062_L	Hybrid	Mut	2250000	2250054	Col/Ler	Ler
4062_L	Hybrid	Mut	4891660	4892517	Ler	Col/Ler
4062_L	Hybrid	Mut	9874653	9874667	Col/Ler	Ler
4062_L	Hybrid	Mut	15225830	15226186	Ler	Col/Ler
4062_L	Hybrid	Mut	15378355	15379638	Col/Ler	Col
4062_L	Hybrid	Mut	18381766	18383813	Col	Col/Ler
4062_L	Hybrid	Mut	18700000	18701043	Col/Ler	Ler
4062_L	Hybrid	Mut	25003827	25008320	Ler	Col/Ler
4062_L	Hybrid	Mut	25269248	25271818	Col/Ler	Ler
4062_L	Hybrid	Mut	25397103	25398385	Ler	Col/Ler
4062_M	Hybrid	Mut	2303606	2305423	Col/Ler	Col
4062_M	Hybrid	Mut	9718260	9718312	Col	Col/Ler
4062_M	Hybrid	Mut	14025000	14029863	Col/Ler	Col
4062_M	Hybrid	Mut	16231934	16232559	Col	Col/Ler
4062_M	Hybrid	Mut	16541544	16541826	Col/Ler	Ler
4062_M	Hybrid	Mut	19338958	19339067	Ler	Col/Ler
4062_M	Hybrid	Mut	22051972	22052135	Col/Ler	Ler
4062_M	Hybrid	Mut	22473000	22481290	Ler	Col/Ler
4062_M	Hybrid	Mut	24587135	24587449	Col/Ler	Col
4062_N	Hybrid	WT	16708231	16708253	Col/Ler	Ler
4062_O	Hybrid	WT	9853596	9854164	Ler	Col/Ler
4062_O	Hybrid	WT	19191654	19191655	Col/Ler	Ler
4062_O	Hybrid	WT	19648621	19649095	Ler	Col/Ler
4062_P	Hybrid	WT	15865344	15865890	Ler	Col/Ler
4062_P	Hybrid	WT	19037918	19038011	Col/Ler	Col
4062_Q	Hybrid	WT	2100000	2103906	Col/Ler	Ler
4062_Q	Hybrid	WT	15832912	15835510	Ler	Col/Ler
4062_Q	Hybrid	WT	21355568	21356157	Col/Ler	Col
4062_Q	Hybrid	WT	24700114	24708008	Col	Col/Ler
4062_R	Hybrid	WT	7991996	7992020	Col/Ler	Col
4062_R	Hybrid	WT	15098000	15100015	Col	Col/Ler
4062_S	Hybrid	Mut	5132216	5132648	Ler	Col/Ler
4062_S	Hybrid	Mut	5665201	5665215	Col/Ler	Ler
4062_S	Hybrid	Mut	6281510	6282418	Ler	Col/Ler
4062_S	Hybrid	Mut	7250000	7251318	Col/Ler	Ler
4062_S	Hybrid	Mut	9148741	9150436	Ler	Col/Ler
4062_S	Hybrid	Mut	18495496	18499780	Col/Ler	Col
4062_S	Hybrid	Mut	20573000	20630854	Col	Col/Ler
4062_S	Hybrid	Mut	22284614	22284620	Col/Ler	Col
4062_S	Hybrid	Mut	24305506	24307164	Col	Col/Ler
4062_S	Hybrid	Mut	24365724	24368971	Col/Ler	Ler
4062_S	Hybrid	Mut	26772213	26772713	Ler	Col/Ler
4062_S	Hybrid	Mut	26918159	26918485	Col/Ler	Col
4062_T	Hybrid	Mut	737827	738689	Ler	Col/Ler
4062_T	Hybrid	Mut	2250000	2251026	Col/Ler	Col
4062_T	Hybrid	Mut	2503479	2507874	Col	Col/Ler
4062_T	Hybrid	Mut	3225000	3228500	Col/Ler	Col
4062_T	Hybrid	Mut	3523000	3526182	Col	Col/Ler
4062_T	Hybrid	Mut	4765724	4765967	Col/Ler	Col
4062_T	Hybrid	Mut	7698000	7700055	Col	Col/Ler
4062_T	Hybrid	Mut	20125000	20186431	Col/Ler	Ler
4062_T	Hybrid	Mut	22640907	22645927	Ler	Col/Ler
4062_T	Hybrid	Mut	22739695	22752794	Col/Ler	Ler
4062_T	Hybrid	Mut	23226975	23229619	Ler	Col/Ler
4062_T	Hybrid	Mut	26747094	26747383	Col/Ler	Col
4062_U	Hybrid	Mut	568986	569982	Ler	Col/Ler
4062_U	Hybrid	Mut	1850000	1868216	Col/Ler	Ler
4062_U	Hybrid	Mut	4923193	4936181	Ler	Col/Ler
4062_U	Hybrid	Mut	6853071	6854130	Col/Ler	Ler
4062_U	Hybrid	Mut	9482942	9532857	Ler	Col/Ler
4062_U	Hybrid	Mut	16433326	16433875	Col/Ler	Ler
4062_U	Hybrid	Mut	18930572	18932190	Ler	Col/Ler
4062_U	Hybrid	Mut	20835026	20835953	Col/Ler	Ler
4062_U	Hybrid	Mut	24683939	24690168	Ler	Col/Ler
4062_V	Hybrid	Mut	89507	91097	Col	Col/Ler
4062_V	Hybrid	Mut	2131463	2141051	Col/Ler	Col
4062_V	Hybrid	Mut	3988921	3989048	Col	Col/Ler
4062_V	Hybrid	Mut	21641329	21641986	Col/Ler	Ler
4062_V	Hybrid	Mut	23988623	23989038	Ler	Col/Ler
4062_V	Hybrid	Mut	24946832	24947359	Col/Ler	Ler
4062_W	Hybrid	Mut	574062	575349	Col/Ler	Ler
4062_W	Hybrid	Mut	1076546	1078193	Ler	Col/Ler
4062_W	Hybrid	Mut	2275000	2276339	Col/Ler	Col
4062_W	Hybrid	Mut	2900007	2940528	Col	Col/Ler
4062_W	Hybrid	Mut	3270856	3280259	Col/Ler	Ler
4062_W	Hybrid	Mut	4876198	4882413	Ler	Col/Ler
4062_W	Hybrid	Mut	5151938	5152298	Col/Ler	Ler
4062_W	Hybrid	Mut	5992138	5994414	Ler	Col/Ler
4062_W	Hybrid	Mut	6100000	6100799	Col/Ler	Col
4062_W	Hybrid	Mut	6798000	6800814	Col	Col/Ler
4062_W	Hybrid	Mut	20235583	20235895	Col/Ler	Col
4062_W	Hybrid	Mut	23507299	23507443	Col	Col/Ler
4062_W	Hybrid	Mut	24793500	24793522	Col/Ler	Col
4062_W	Hybrid	Mut	25325782	25325988	Col	Col/Ler
4062_W	Hybrid	Mut	26504597	26505450	Col/Ler	Col
4062_X	Hybrid	WT	8770986	8771153	Col/Ler	Col
4062_Z	Hybrid	WT	8008421	8008535	Ler	Col/Ler
4063_A	Hybrid	WT	2292897	2296257	Col/Ler	Col
4063_AA	Hybrid	Mut	998983	1000498	Col/Ler	Col
4063_AA	Hybrid	Mut	2658643	2660964	Col	Col/Ler
4063_AA	Hybrid	Mut	5375000	5380808	Col/Ler	Col
4063_AA	Hybrid	Mut	14973000	14975121	Col	Col/Ler
4063_AA	Hybrid	Mut	16846734	16846743	Col/Ler	Col
4063_AA	Hybrid	Mut	21858366	21858656	Col	Col/Ler
4063_AB	Hybrid	WT	16825000	16825333	Col/Ler	Col
4063_AB	Hybrid	WT	26351923	26353329	Col	Col/Ler
4063_AF	Hybrid	WT	8607553	8608652	Col	Col/Ler
4063_AF	Hybrid	WT	25181122	25181216	Col/Ler	Ler
4063_AG	Hybrid	Mut	969092	971198	Col	Col/Ler
4063_AG	Hybrid	Mut	1159427	1160226	Col/Ler	Ler
4063_AG	Hybrid	Mut	2653357	2654629	Ler	Col/Ler
4063_AG	Hybrid	Mut	4085438	4085462	Col/Ler	Ler
4063_AG	Hybrid	Mut	4580730	4581806	Ler	Col/Ler
4063_AG	Hybrid	Mut	4900000	4902213	Col/Ler	Col
4063_AG	Hybrid	Mut	5505351	5524623	Col	Col/Ler
4063_AG	Hybrid	Mut	8300000	8300352	Col/Ler	Ler
4063_AG	Hybrid	Mut	9284497	9289283	Ler	Col/Ler
4063_AG	Hybrid	Mut	15007897	15007924	Col/Ler	Col
4063_AG	Hybrid	Mut	16736510	16737475	Col	Col/Ler
4063_AG	Hybrid	Mut	19775000	19775738	Col/Ler	Ler
4063_AG	Hybrid	Mut	19941377	19944204	Ler	Col/Ler
4063_AG	Hybrid	Mut	23158346	23214138	Col/Ler	Ler
4063_AG	Hybrid	Mut	24142677	24145510	Ler	Col/Ler
4063_AG	Hybrid	Mut	25000000	25000554	Col/Ler	Ler
4063_AG	Hybrid	Mut	25149443	25150937	Ler	Col/Ler
4063_AI	Hybrid	Mut	2759712	2761600	Col	Col/Ler
4063_AI	Hybrid	Mut	5430124	5431698	Col/Ler	Col
4063_AI	Hybrid	Mut	18891321	18891952	Col	Col/Ler
4063_AI	Hybrid	Mut	20701292	20702293	Col/Ler	Col
4063_AI	Hybrid	Mut	21976281	21976743	Col	Col/Ler
4063_AI	Hybrid	Mut	23125000	23214138	Col/Ler	Ler
4063_AI	Hybrid	Mut	24414527	24416942	Ler	Col/Ler
4063_AI	Hybrid	Mut	24683939	24707834	Col/Ler	Ler
4063_AJ	Hybrid	Mut	1902712	1903487	Ler	Col/Ler
4063_AJ	Hybrid	Mut	2658643	2660027	Col/Ler	Col
4063_AJ	Hybrid	Mut	4944539	4944812	Col	Col/Ler
4063_AJ	Hybrid	Mut	17245453	17246578	Col/Ler	Col
4063_AJ	Hybrid	Mut	18573880	18575177	Col	Col/Ler
4063_AJ	Hybrid	Mut	19669706	19670142	Col/Ler	Col
4063_AJ	Hybrid	Mut	23756652	23757225	Col	Col/Ler
4063_AJ	Hybrid	Mut	24125000	24132379	Col/Ler	Col
4063_AJ	Hybrid	Mut	24394991	24398448	Col	Col/Ler
4063_AK	Hybrid	Mut	2900007	2930912	Ler	Col
4063_AK	Hybrid	Mut	3575730	3576885	Col	Col/Ler
4063_AK	Hybrid	Mut	6455002	6455012	Col/Ler	Col
4063_AK	Hybrid	Mut	7423702	7425956	Col	Col/Ler
4063_AK	Hybrid	Mut	7608767	7610413	Col/Ler	Ler
4063_AK	Hybrid	Mut	15934589	15953406	Ler	Col/Ler
4063_AK	Hybrid	Mut	16411319	16411412	Col/Ler	Ler
4063_AK	Hybrid	Mut	18334923	18334951	Ler	Col/Ler
4063_AK	Hybrid	Mut	19607529	19610270	Col/Ler	Ler
4063_AK	Hybrid	Mut	19924319	19941113	Ler	Col/Ler
4063_AK	Hybrid	Mut	20750000	20752809	Col/Ler	Ler
4063_AK	Hybrid	Mut	22502093	22503394	Ler	Col/Ler
4063_AK	Hybrid	Mut	22631593	22632654	Col/Ler	Col
4063_AK	Hybrid	Mut	23248305	23263123	Col	Col/Ler
4063_AL	Hybrid	WT	25517476	25522229	Col/Ler	Col
4063_AM	Hybrid	WT	801028	801313	Ler	Col/Ler
4063_AN	Hybrid	WT	24102235	24102290	Col/Ler	Ler
4063_AO	Hybrid	WT	9826312	9826430	Ler	Col/Ler
4063_AO	Hybrid	WT	17583059	17584964	Col/Ler	Col
4063_AO	Hybrid	WT	23836839	23837683	Col	Col/Ler
4063_AP	Hybrid	WT	5907041	5907176	Ler	Col/Ler
4063_AP	Hybrid	WT	18785123	18785533	Col/Ler	Col
4063_AQ	Hybrid	Mut	228236	230215	Ler	Col/Ler
4063_AQ	Hybrid	Mut	1596089	1596182	Col/Ler	Ler
4063_AQ	Hybrid	Mut	3065019	3065564	Ler	Col/Ler
4063_AQ	Hybrid	Mut	6951113	6951857	Col/Ler	Ler
4063_AQ	Hybrid	Mut	19158701	19162278	Ler	Col/Ler
4063_AQ	Hybrid	Mut	20727402	20743993	Col/Ler	Ler
4063_AQ	Hybrid	Mut	21494040	21494908	Ler	Col/Ler
4063_AQ	Hybrid	Mut	23323415	23326494	Col/Ler	Col
4063_AQ	Hybrid	Mut	24398000	24402021	Col	Col/Ler
4063_AQ	Hybrid	Mut	25040585	25040800	Col/Ler	Ler
4063_AQ	Hybrid	Mut	25125471	25126006	Ler	Col/Ler
4063_AQ	Hybrid	Mut	26789223	26789458	Col/Ler	Ler
4063_AR	Hybrid	Mut	146771	146942	Col/Ler	Ler
4063_AR	Hybrid	Mut	533477	533671	Ler	Col/Ler
4063_AR	Hybrid	Mut	1997809	1998227	Col/Ler	Col
4063_AR	Hybrid	Mut	8793838	8794544	Col	Col/Ler
4063_AR	Hybrid	Mut	16055474	16055679	Col/Ler	Ler
4063_AR	Hybrid	Mut	21314651	21314802	Ler	Col/Ler
4063_AR	Hybrid	Mut	22286695	22286749	Col/Ler	Col
4063_AR	Hybrid	Mut	24353746	24354488	Col	Col/Ler
4063_AR	Hybrid	Mut	25755681	25756513	Col/Ler	Ler
4063_AS	Hybrid	Mut	242129	242930	Col/Ler	Col
4063_AS	Hybrid	Mut	3223000	3228500	Col	Col/Ler
4063_AS	Hybrid	Mut	4425441	4427543	Col/Ler	Col
4063_AS	Hybrid	Mut	4987051	4988622	Col	Col/Ler
4063_AS	Hybrid	Mut	15850000	15854062	Col/Ler	Col
4063_AS	Hybrid	Mut	16442960	16444417	Col	Col/Ler
4063_AS	Hybrid	Mut	20276447	20278325	Col/Ler	Ler
4063_AS	Hybrid	Mut	20408690	20410181	Ler	Col/Ler
4063_AS	Hybrid	Mut	21288024	21288062	Col/Ler	Ler
4063_AS	Hybrid	Mut	21813447	21813499	Ler	Col/Ler
4063_AS	Hybrid	Mut	22433567	22434451	Col/Ler	Col
4063_AS	Hybrid	Mut	25193275	25193866	Col	Col/Ler
4063_AU	Hybrid	Mut	2848840	2850965	Col/Ler	Col
4063_AU	Hybrid	Mut	4572402	4572745	Col	Col/Ler
4063_AU	Hybrid	Mut	21030398	21031097	Col/Ler	Col
4063_AU	Hybrid	Mut	22398000	22400002	Col	Col/Ler
4063_AU	Hybrid	Mut	23125000	23144398	Col/Ler	Ler
4063_AV	Hybrid	WT	9304323	9304881	Col	Col/Ler
4063_AV	Hybrid	WT	22275000	22278703	Col/Ler	Ler
4063_AX	Hybrid	WT	6887952	6888097	Col/Ler	Ler
4063_AX	Hybrid	WT	18504366	18529860	Ler	Col/Ler
4063_AY	Hybrid	WT	11000801	11008065	Col	Col/Ler
4063_AZ	Hybrid	WT	5984714	5986976	Col	Col/Ler
4063_AZ	Hybrid	WT	10658351	10658546	Col/Ler	Ler
4063_AZ	Hybrid	WT	15762887	15763400	Ler	Col/Ler
4063_B	Hybrid	WT	18046772	18047061	Col/Ler	Col
4063_BA	Hybrid	Mut	163013	163403	Ler	Col
4063_BA	Hybrid	Mut	317796	318524	Col	Col/Ler
4063_BA	Hybrid	Mut	1759767	1761060	Col/Ler	Col
4063_BA	Hybrid	Mut	4777137	4777167	Col	Col/Ler
4063_BA	Hybrid	Mut	21650775	21652061	Col/Ler	Ler
4063_BA	Hybrid	Mut	22772385	22774265	Ler	Col/Ler
4063_BA	Hybrid	Mut	23125000	23158346	Col/Ler	Ler
4063_BA	Hybrid	Mut	23669978	23671345	Ler	Col/Ler
4063_BA	Hybrid	Mut	26927677	26927726	Col/Ler	Col
4063_BB	Hybrid	Mut	376652	380135	Col/Ler	Col
4063_BB	Hybrid	Mut	2804182	2821040	Col	Col/Ler
4063_BB	Hybrid	Mut	3250000	3253885	Col/Ler	Col
4063_BB	Hybrid	Mut	7316143	7316563	Col	Col/Ler
4063_BB	Hybrid	Mut	7806361	7806667	Col/Ler	Col
4063_BB	Hybrid	Mut	7988053	7988775	Col	Col/Ler
4063_BB	Hybrid	Mut	8815941	8816254	Col/Ler	Col
4063_BB	Hybrid	Mut	17098000	17100501	Col	Col/Ler
4063_BB	Hybrid	Mut	20267175	20267509	Col/Ler	Ler
4063_BB	Hybrid	Mut	20939994	20941287	Ler	Col/Ler
4063_BB	Hybrid	Mut	21765750	21778390	Col/Ler	Col
4063_BB	Hybrid	Mut	22178101	22180154	Col	Col/Ler
4063_BB	Hybrid	Mut	23165567	23217719	Col/Ler	Ler
4063_BB	Hybrid	Mut	24693522	24700114	Ler	Col/Ler
4063_BB	Hybrid	Mut	24778407	24779850	Col/Ler	Col
4063_BB	Hybrid	Mut	25034105	25035669	Col	Col/Ler
4063_BB	Hybrid	Mut	25206792	25208371	Col/Ler	Col
4063_BB	Hybrid	Mut	25752757	25753586	Col	Col/Ler
4063_BB	Hybrid	Mut	26527821	26528712	Col/Ler	Ler
4063_BC	Hybrid	Mut	823661	823735	Col/Ler	Ler
4063_BC	Hybrid	Mut	1912351	1917810	Ler	Col/Ler
4063_BC	Hybrid	Mut	3298323	3298877	Col/Ler	Col
4063_BC	Hybrid	Mut	3751796	3752478	Col	Col/Ler
4063_BC	Hybrid	Mut	4268281	4270331	Col/Ler	Ler
4063_BC	Hybrid	Mut	4946869	4947593	Ler	Col/Ler
4063_BC	Hybrid	Mut	6129780	6134373	Col/Ler	Ler
4063_BC	Hybrid	Mut	21375933	21376289	Ler	Col/Ler
4063_BC	Hybrid	Mut	23999151	23999802	Col/Ler	Col
4063_BC	Hybrid	Mut	25448167	25449204	Col	Col/Ler
4063_BD	Hybrid	Mut	96747	97575	Col/Ler	Ler
4063_BD	Hybrid	Mut	271249	277216	Ler	Col/Ler
4063_BD	Hybrid	Mut	2453007	2454026	Col/Ler	Ler
4063_BD	Hybrid	Mut	2734120	2734328	Ler	Col/Ler
4063_BD	Hybrid	Mut	3193785	3193889	Col/Ler	Ler
4063_BD	Hybrid	Mut	4231597	4231848	Ler	Col/Ler
4063_BD	Hybrid	Mut	5075000	5111406	Col/Ler	Col
4063_BD	Hybrid	Mut	17022580	17022871	Col	Col/Ler
4063_BD	Hybrid	Mut	17025000	17026679	Col/Ler	Ler
4063_BD	Hybrid	Mut	22777129	22778631	Ler	Col/Ler
4063_BD	Hybrid	Mut	24774796	24778407	Col/Ler	Col
4063_BD	Hybrid	Mut	24934839	24935426	Col	Col/Ler
4063_BD	Hybrid	Mut	26146191	26146261	Col/Ler	Ler
4063_BD	Hybrid	Mut	26806372	26807809	Ler	Col/Ler
4063_BE	Hybrid	Mut	1650000	1654078	Col/Ler	Ler
4063_BE	Hybrid	Mut	5693013	5694333	Ler	Col/Ler
4063_BE	Hybrid	Mut	19900000	19900102	Col/Ler	Ler
4063_BE	Hybrid	Mut	21030123	21030398	Ler	Col/Ler
4063_BE	Hybrid	Mut	25942775	25947111	Col/Ler	Col
4063_BF	Hybrid	WT	7794002	7794700	Col/Ler	Col
4063_BF	Hybrid	WT	21222395	21222487	Col	Col/Ler
4063_BG	Hybrid	WT	30040	30436	Col	Col/Ler
4063_BH	Hybrid	WT	2697792	2697962	Col/Ler	Ler
4063_BI	Hybrid	WT	8675000	8675032	Col/Ler	Ler
4063_BI	Hybrid	WT	20850145	20852335	Ler	Col/Ler
4063_BI	Hybrid	WT	22422911	22423574	Col/Ler	Col
4063_BJ	Hybrid	WT	1623000	1625531	Col	Col/Ler
4063_BJ	Hybrid	WT	21375451	21376289	Col/Ler	Col
4063_BK	Hybrid	Mut	3123308	3125280	Ler	Col/Ler
4063_BK	Hybrid	Mut	3914246	3981941	Col/Ler	Col
4063_BK	Hybrid	Mut	5073000	5112298	Col	Col/Ler
4063_BK	Hybrid	Mut	7708650	7709221	Col/Ler	Col
4063_BK	Hybrid	Mut	16173425	16175104	Col	Col/Ler
4063_BK	Hybrid	Mut	17000000	17000274	Col/Ler	Col
4063_BK	Hybrid	Mut	22359046	22359788	Col	Col/Ler
4063_BK	Hybrid	Mut	24380423	24382579	Col/Ler	Col
4063_BK	Hybrid	Mut	26234935	26235389	Col	Col/Ler
4063_BL	Hybrid	wt	9283073	9283365	Col/Ler	Col
4063_BL	Hybrid	wt	26623040	26624665	Col	Col/Ler
4063_BM	Hybrid	Mut	2451985	2452344	Col	Col/Ler
4063_BM	Hybrid	Mut	4765326	4765724	Col/Ler	Col
4063_BM	Hybrid	Mut	7898000	7900485	Col	Col/Ler
4063_BM	Hybrid	Mut	16847493	16850240	Col/Ler	Col
4063_BM	Hybrid	Mut	18513032	18517542	Col	Col/Ler
4063_BM	Hybrid	Mut	19668539	19668581	Col/Ler	Ler
4063_BM	Hybrid	Mut	20123000	20186431	Ler	Col/Ler
4063_BM	Hybrid	Mut	21750000	21750031	Col/Ler	Ler
4063_BM	Hybrid	Mut	23470947	23472381	Ler	Col/Ler
4063_BN	Hybrid	Mut	2324236	2326344	Col/Ler	Ler
4063_BN	Hybrid	Mut	2557990	2560160	Ler	Col/Ler
4063_BN	Hybrid	Mut	3121393	3122579	Col/Ler	Ler
4063_BN	Hybrid	Mut	3987166	3987650	Ler	Col/Ler
4063_BN	Hybrid	Mut	4517389	4518830	Col/Ler	Col
4063_BN	Hybrid	Mut	7860215	7860813	Col	Col/Ler
4063_BN	Hybrid	Mut	8100000	8106909	Col/Ler	Ler
4063_BN	Hybrid	Mut	8739242	8739364	Ler	Col/Ler
4063_BN	Hybrid	Mut	9025000	9031776	Col/Ler	Col
4063_BN	Hybrid	Mut	19129332	19130207	Col	Col/Ler
4063_BN	Hybrid	Mut	20699972	20702000	Col/Ler	Ler
[truncated: 5,000 more rows]

## Sheet: Source_data_file_Figure2G
sampleID	Population	genotype	COnumber
3782_A	CSL_chr4_C	wt	3
3782_AA	CSL_chr4_C	wt	3
3782_AB	CSL_chr4_C	wt	1
3782_AC	CSL_chr4_C	mut	1
3782_AD	CSL_chr4_C	mut	1
3782_AE	CSL_chr4_C	mut	4
3782_AF	CSL_chr4_C	mut	5
3782_AG	CSL_chr4_C	wt	3
3782_AH	CSL_chr4_C	wt	2
3782_AI	CSL_chr4_C	wt	2
3782_AJ	CSL_chr4_C	wt	1
3782_AK	CSL_chr4_C	mut	5
3782_AL	CSL_chr4_C	mut	3
3782_AM	CSL_chr4_C	mut	5
3782_AN	CSL_chr4_C	mut	3
3782_AP	CSL_chr4_C	wt	1
3782_AQ	CSL_chr4_C	wt	1
3782_AR	CSL_chr4_C	wt	1
3782_AS	CSL_chr4_C	mut	5
3782_AT	CSL_chr4_C	mut	3
3782_AU	CSL_chr4_C	mut	3
3782_AV	CSL_chr4_C	mut	4
3782_AW	CSL_chr4_C	wt	0
3782_AX	CSL_chr4_C	wt	3
3782_AY	CSL_chr4_C	wt	1
3782_AZ	CSL_chr4_C	wt	3
3782_B	CSL_chr4_C	wt	1
3782_BA	CSL_chr4_C	mut	6
3782_BB	CSL_chr4_C	mut	6
3782_BC	CSL_chr4_C	mut	2
3782_BD	CSL_chr4_C	mut	3
3782_BE	CSL_chr4_C	wt	5
3782_BF	CSL_chr4_C	wt	0
3782_BG	CSL_chr4_C	wt	3
3782_BH	CSL_chr4_C	wt	0
3782_BI	CSL_chr4_C	mut	3
3782_BJ	CSL_chr4_C	mut	3
3782_BK	CSL_chr4_C	mut	2
3782_BL	CSL_chr4_C	mut	3
3782_BM	CSL_chr4_C	wt	2
3782_BN	CSL_chr4_C	wt	0
3782_BO	CSL_chr4_C	wt	2
3782_BP	CSL_chr4_C	wt	1
3782_BQ	CSL_chr4_C	mut	2
3782_BR	CSL_chr4_C	mut	3
3782_BS	CSL_chr4_C	mut	5
3782_BU	CSL_chr4_C	wt	0
3782_BV	CSL_chr4_C	wt	0
3782_BW	CSL_chr4_C	wt	1
3782_BX	CSL_chr4_C	wt	2
3782_BY	CSL_chr4_C	mut	1
3782_BZ	CSL_chr4_C	mut	2
3782_C	CSL_chr4_C	wt	2
3782_CB	CSL_chr4_C	mut	6
3782_CC	CSL_chr4_C	wt	2
3782_CD	CSL_chr4_C	wt	2
3782_CE	CSL_chr4_C	wt	1
3782_CF	CSL_chr4_C	wt	1
3782_CG	CSL_chr4_C	mut	2
3782_CH	CSL_chr4_C	mut	3
3782_CJ	CSL_chr4_C	mut	1
3782_CM	CSL_chr4_C	wt	0
3782_CN	CSL_chr4_C	wt	2
3782_CO	CSL_chr4_C	mut	3
3782_CP	CSL_chr4_C	mut	4
3782_CQ	CSL_chr4_C	mut	6
3782_D	CSL_chr4_C	wt	3
3782_E	CSL_chr4_C	mut	2
3782_G	CSL_chr4_C	mut	1
3782_H	CSL_chr4_C	mut	3
3782_I	CSL_chr4_C	wt	2
3782_J	CSL_chr4_C	wt	3
3782_K	CSL_chr4_C	wt	2
3782_L	CSL_chr4_C	wt	1
3782_M	CSL_chr4_C	mut	10
3782_N	CSL_chr4_C	mut	5
3782_O	CSL_chr4_C	mut	3
3782_P	CSL_chr4_C	mut	2
3782_Q	CSL_chr4_C	wt	0
3782_R	CSL_chr4_C	wt	2
3782_S	CSL_chr4_C	wt	2
3782_T	CSL_chr4_C	wt	2
3782_U	CSL_chr4_C	mut	0
3782_V	CSL_chr4_C	mut	5
3782_W	CSL_chr4_C	mut	4
3782_X	CSL_chr4_C	mut	1
3782_Y	CSL_chr4_C	wt	0
3782_Z	CSL_chr4_C	wt	0
3783_A	CSL_chr4_C	wt	1
3783_AA	CSL_chr4_C	wt	2
3783_AB	CSL_chr4_C	wt	1
3783_AC	CSL_chr4_C	mut	4
3783_AD	CSL_chr4_C	mut	2
3783_AF	CSL_chr4_C	mut	10
3783_AG	CSL_chr4_C	wt	2
3783_AH	CSL_chr4_C	wt	3
3783_AI	CSL_chr4_C	wt	2
3783_AJ	CSL_chr4_C	wt	2
3783_AK	CSL_chr4_C	mut	6
3783_AL	CSL_chr4_C	mut	2
3783_AM	CSL_chr4_C	mut	9
3783_AN	CSL_chr4_C	mut	10
3783_AO	CSL_chr4_C	wt	0
3783_AP	CSL_chr4_C	wt	1
3783_AR	CSL_chr4_C	wt	2
3783_AS	CSL_chr4_C	mut	3
3783_AT	CSL_chr4_C	mut	5
3783_AU	CSL_chr4_C	mut	5
3783_AV	CSL_chr4_C	mut	2
3783_AW	CSL_chr4_C	wt	1
3783_AX	CSL_chr4_C	wt	3
3783_AY	CSL_chr4_C	wt	3
3783_AZ	CSL_chr4_C	wt	1
3783_B	CSL_chr4_C	wt	3
3783_BB	CSL_chr4_C	mut	1
3783_BC	CSL_chr4_C	mut	2
3783_BD	CSL_chr4_C	mut	1
3783_BE	CSL_chr4_C	wt	2
3783_BF	CSL_chr4_C	wt	0
3783_BG	CSL_chr4_C	wt	4
3783_BH	CSL_chr4_C	wt	1
3783_BJ	CSL_chr4_C	mut	5
3783_BK	CSL_chr4_C	mut	4
3783_BL	CSL_chr4_C	mut	4
3783_BM	CSL_chr4_C	wt	3
3783_BN	CSL_chr4_C	wt	3
3783_BO	CSL_chr4_C	wt	1
3783_BQ	CSL_chr4_C	mut	4
3783_BR	CSL_chr4_C	mut	0
3783_BT	CSL_chr4_C	mut	3
3783_BU	CSL_chr4_C	wt	3
3783_BV	CSL_chr4_C	wt	2
3783_BW	CSL_chr4_C	wt	2
3783_BX	CSL_chr4_C	wt	2
3783_BZ	CSL_chr4_C	mut	3
3783_C	CSL_chr4_C	wt	1
3783_CA	CSL_chr4_C	mut	5
3783_CB	CSL_chr4_C	mut	5
3783_CC	CSL_chr4_C	wt	2
3783_CD	CSL_chr4_C	wt	0
3783_CF	CSL_chr4_C	wt	2
3783_CG	CSL_chr4_C	mut	3
3783_CH	CSL_chr4_C	mut	2
3783_CI	CSL_chr4_C	mut	5
3783_CJ	CSL_chr4_C	mut	1
3783_CL	CSL_chr4_C	wt	1
3783_CM	CSL_chr4_C	wt	0
3783_CN	CSL_chr4_C	wt	2
3783_CO	CSL_chr4_C	mut	2
3783_CP	CSL_chr4_C	mut	7
3783_CQ	CSL_chr4_C	mut	3
3783_D	CSL_chr4_C	wt	1
3783_E	CSL_chr4_C	mut	8
3783_F	CSL_chr4_C	mut	4
3783_G	CSL_chr4_C	mut	4
3783_H	CSL_chr4_C	mut	1
3783_I	CSL_chr4_C	wt	2
3783_J	CSL_chr4_C	wt	2
3783_K	CSL_chr4_C	wt	0
3783_O	CSL_chr4_C	mut	5
3783_P	CSL_chr4_C	mut	1
3783_Q	CSL_chr4_C	wt	2
3783_R	CSL_chr4_C	wt	0
3783_S	CSL_chr4_C	wt	1
3783_T	CSL_chr4_C	wt	3
3783_U	CSL_chr4_C	mut	4
3783_V	CSL_chr4_C	mut	5
3783_Z	CSL_chr4_C	wt	1
3784_A	CSL_chr4_C	wt	1
3784_AA	CSL_chr4_C	wt	2
3784_AB	CSL_chr4_C	wt	4
3784_AC	CSL_chr4_C	mut	4
3784_AD	CSL_chr4_C	mut	3
3784_AE	CSL_chr4_C	mut	5
3784_AF	CSL_chr4_C	mut	2
3784_AG	CSL_chr4_C	wt	1
3784_AH	CSL_chr4_C	wt	2
3784_AI	CSL_chr4_C	wt	1
3784_AJ	CSL_chr4_C	wt	1
3784_AK	CSL_chr4_C	mut	1
3784_AL	CSL_chr4_C	mut	2
3784_AM	CSL_chr4_C	mut	4
3784_AN	CSL_chr4_C	mut	5
3784_AO	CSL_chr4_C	wt	0
3784_AP	CSL_chr4_C	wt	0
3784_AQ	CSL_chr4_C	wt	2
3784_AR	CSL_chr4_C	wt	2
3784_AS	CSL_chr4_C	mut	4
3784_AT	CSL_chr4_C	mut	2
3784_AU	CSL_chr4_C	mut	3
3784_AW	CSL_chr4_C	wt	2
3784_AX	CSL_chr4_C	wt	0
3784_AY	CSL_chr4_C	wt	3
3784_AZ	CSL_chr4_C	wt	0
3784_B	CSL_chr4_C	wt	1
3784_BA	CSL_chr4_C	mut	3
3784_BB	CSL_chr4_C	mut	6
3784_BC	CSL_chr4_C	mut	3
3784_BD	CSL_chr4_C	mut	8
3784_BE	CSL_chr4_C	wt	1
3784_BF	CSL_chr4_C	wt	2
3784_BG	CSL_chr4_C	wt	3
3784_BH	CSL_chr4_C	wt	2
3784_BI	CSL_chr4_C	mut	3
3784_BJ	CSL_chr4_C	mut	4
3784_BK	CSL_chr4_C	mut	6
3784_BL	CSL_chr4_C	mut	2
3784_BM	CSL_chr4_C	wt	1
3784_BN	CSL_chr4_C	wt	1
3784_BO	CSL_chr4_C	wt	3
3784_BP	CSL_chr4_C	wt	2
3784_BQ	CSL_chr4_C	mut	2
3784_BR	CSL_chr4_C	mut	2
3784_BS	CSL_chr4_C	mut	1
3784_BT	CSL_chr4_C	mut	4
3784_BU	CSL_chr4_C	mut	3
3784_BV	CSL_chr4_C	mut	0
3784_BW	CSL_chr4_C	mut	2
3784_BY	CSL_chr4_C	mut	6
3784_BZ	CSL_chr4_C	mut	7
3784_C	CSL_chr4_C	wt	0
3784_CA	CSL_chr4_C	mut	5
3784_CB	CSL_chr4_C	mut	4
3784_CC	CSL_chr4_C	wt	2
3784_CD	CSL_chr4_C	wt	0
3784_CE	CSL_chr4_C	wt	0
3784_CF	CSL_chr4_C	wt	2
3784_CH	CSL_chr4_C	mut	3
3784_CI	CSL_chr4_C	mut	2
3784_CJ	CSL_chr4_C	mut	4
3784_CK	CSL_chr4_C	wt	2
3784_CL	CSL_chr4_C	wt	1
3784_CN	CSL_chr4_C	wt	1
3784_CO	CSL_chr4_C	mut	3
3784_D	CSL_chr4_C	wt	4
3784_E	CSL_chr4_C	mut	3
3784_F	CSL_chr4_C	mut	5
3784_I	CSL_chr4_C	wt	2
3784_J	CSL_chr4_C	wt	1
3784_K	CSL_chr4_C	wt	0
3784_L	CSL_chr4_C	wt	1
3784_M	CSL_chr4_C	mut	0
3784_N	CSL_chr4_C	mut	2
3784_O	CSL_chr4_C	mut	2
3784_P	CSL_chr4_C	mut	2
3784_Q	CSL_chr4_C	wt	3
3784_R	CSL_chr4_C	wt	3
3784_S	CSL_chr4_C	wt	2
3784_T	CSL_chr4_C	wt	1
3784_U	CSL_chr4_C	mut	5
3784_V	CSL_chr4_C	mut	3
3784_W	CSL_chr4_C	mut	3
3784_X	CSL_chr4_C	mut	7
3784_Y	CSL_chr4_C	wt	0
3784_Z	CSL_chr4_C	wt	1
3785_A	CSL_chr4_C	wt	3
3785_AA	CSL_chr4_C	wt	0
3785_AB	CSL_chr4_C	wt	3
3785_AC	CSL_chr4_C	mut	2
3785_AF	CSL_chr4_C	mut	8
3785_AG	CSL_chr4_C	wt	5
3785_AH	CSL_chr4_C	wt	2
3785_AI	CSL_chr4_C	wt	2
3785_AK	CSL_chr4_C	mut	4
3785_AM	CSL_chr4_C	mut	2
3785_AN	CSL_chr4_C	mut	4
3785_AO	CSL_chr4_C	wt	2
3785_AP	CSL_chr4_C	wt	0
3785_AT	CSL_chr4_C	mut	4
3785_AV	CSL_chr4_C	wt	1
3785_AW	CSL_chr4_C	wt	1
3785_AX	CSL_chr4_C	wt	1
3785_AY	CSL_chr4_C	wt	2
3785_AZ	CSL_chr4_C	wt	2
3785_B	CSL_chr4_C	wt	4
3785_BA	CSL_chr4_C	mut	5
3785_BC	CSL_chr4_C	mut	6
3785_BD	CSL_chr4_C	mut	5
3785_BE	CSL_chr4_C	wt	0
3785_BF	CSL_chr4_C	wt	0
3785_BH	CSL_chr4_C	wt	1
3785_BI	CSL_chr4_C	mut	2
3785_BJ	CSL_chr4_C	mut	5
3785_BN	CSL_chr4_C	wt	1
3785_BO	CSL_chr4_C	wt	2
3785_BQ	CSL_chr4_C	mut	7
3785_BT	CSL_chr4_C	mut	0
3785_C	CSL_chr4_C	wt	2
3785_D	CSL_chr4_C	wt	3
3785_E	CSL_chr4_C	mut	3
3785_F	CSL_chr4_C	mut	5
3785_G	CSL_chr4_C	mut	6
3785_I	CSL_chr4_C	wt	2
3785_J	CSL_chr4_C	wt	2
3785_K	CSL_chr4_C	wt	1
3785_L	CSL_chr4_C	wt	1
3785_M	CSL_chr4_C	mut	3
3785_N	CSL_chr4_C	mut	3
3785_O	CSL_chr4_C	mut	2
3785_P	CSL_chr4_C	mut	4
3785_Q	CSL_chr4_C	wt	1
3785_R	CSL_chr4_C	wt	2
3785_T	CSL_chr4_C	wt	0
3785_U	CSL_chr4_C	mut	8
3785_X	CSL_chr4_C	mut	5
3785_Y	CSL_chr4_C	wt	1
3785_Z	CSL_chr4_C	wt	1
3787_J	CSL_chr4_C	wt	1
3788_Y	CSL_chr4_C	mut	4
4055_AA	hybrid	wt	1
4055_AB	hybrid	wt	1
4055_AC	hybrid	wt	1
4055_AD	hybrid	wt	1
4055_AE	hybrid	mut	8
4055_AF	hybrid	mut	12
4055_AG	hybrid	mut	10
4055_AH	hybrid	mut	5
4055_AI	hybrid	mut	2
4055_AJ	hybrid	wt	3
4055_AK	hybrid	wt	1
4055_AL	hybrid	wt	1
4055_AM	hybrid	wt	1
4055_AN	hybrid	wt	2
4055_AQ	hybrid	mut	3
4055_AR	hybrid	mut	14
4055_AS	hybrid	mut	12
4055_AT	hybrid	wt	2
4055_AU	hybrid	wt	1
4055_AV	hybrid	wt	3
4055_AW	hybrid	wt	1
4055_AX	hybrid	wt	0
4055_AY	hybrid	mut	4
4055_BA	hybrid	mut	6
4055_BB	hybrid	mut	5
4055_BC	hybrid	mut	10
4055_BD	hybrid	wt	1
4055_BE	hybrid	wt	2
4055_BF	hybrid	wt	2
4055_BG	hybrid	wt	2
4055_BH	hybrid	wt	2
4055_BI	hybrid	mut	6
4055_BJ	hybrid	mut	4
4055_BK	hybrid	mut	6
4055_BL	hybrid	mut	5
4055_BM	hybrid	mut	14
4055_BN	hybrid	wt	0
4055_BO	hybrid	wt	0
4055_BQ	hybrid	wt	0
4055_BR	hybrid	wt	2
4055_BS	hybrid	mut	5
4055_BT	hybrid	mut	10
4055_BV	hybrid	mut	8
4055_BW	hybrid	mut	12
4055_BX	hybrid	wt	1
4055_BY	hybrid	wt	1
4055_BZ	hybrid	wt	1
4055_C	hybrid	mut	9
4055_CA	hybrid	wt	2
4055_CB	hybrid	wt	2
4055_CC	hybrid	mut	7
4055_CD	hybrid	mut	6
4055_CE	hybrid	mut	10
4055_CF	hybrid	mut	12
4055_CG	hybrid	mut	18
4055_CH	hybrid	wt	2
4055_CI	hybrid	wt	1
4055_CJ	hybrid	wt	1
4055_CK	hybrid	wt	3
4055_CL	hybrid	wt	0
4055_CM	hybrid	mut	8
4055_CN	hybrid	mut	3
4055_CO	hybrid	mut	5
4055_CP	hybrid	mut	6
4055_CQ	hybrid	mut	10
4055_D	hybrid	mut	4
4055_E	hybrid	mut	6
4055_F	hybrid	wt	2
4055_G	hybrid	wt	1
4055_H	hybrid	wt	1
4055_I	hybrid	wt	3
4055_J	hybrid	wt	2
4055_K	hybrid	mut	10
4055_L	hybrid	mut	7
4055_M	hybrid	mut	6
4055_N	hybrid	mut	5
4055_O	hybrid	mut	1
4055_P	hybrid	wt	0
4055_Q	hybrid	wt	1
4055_R	hybrid	wt	2
4055_S	hybrid	wt	3
4055_T	hybrid	wt	2
4055_U	hybrid	mut	10
4055_V	hybrid	mut	8
4055_W	hybrid	mut	8
4055_X	hybrid	mut	7
4055_Y	hybrid	mut	9
4055_Z	hybrid	wt	2
4056_A	hybrid	wt	0
4056_AA	hybrid	mut	7
4056_AB	hybrid	mut	4
4056_AC	hybrid	mut	8
4056_AD	hybrid	wt	2
4056_AE	hybrid	wt	0
4056_AF	hybrid	wt	1
4056_AG	hybrid	wt	0
4056_AH	hybrid	wt	1
4056_AI	hybrid	mut	2
4056_AJ	hybrid	mut	8
4056_AK	hybrid	mut	7
4056_AL	hybrid	mut	6
4056_AM	hybrid	mut	4
4056_AN	hybrid	wt	0
4056_AO	hybrid	wt	2
4056_AP	hybrid	wt	0
4056_AQ	hybrid	wt	1
4056_AR	hybrid	wt	2
4056_AS	hybrid	mut	9
4056_AT	hybrid	mut	6
4056_AU	hybrid	mut	7
4056_AV	hybrid	mut	7
4056_AW	hybrid	mut	7
4056_AX	hybrid	wt	0
4056_AY	hybrid	wt	2
4056_AZ	hybrid	wt	3
4056_B	hybrid	wt	2
4056_BA	hybrid	wt	0
4056_BB	hybrid	wt	0
4056_BD	hybrid	mut	8
4056_BE	hybrid	mut	7
4056_BF	hybrid	mut	10
4056_BG	hybrid	mut	5
4056_BH	hybrid	wt	1
4056_BI	hybrid	wt	1
4056_BJ	hybrid	wt	1
4056_BK	hybrid	wt	2
4056_BL	hybrid	wt	3
4056_BM	hybrid	mut	6
4056_BN	hybrid	mut	7
4056_BO	hybrid	mut	6
4056_BP	hybrid	mut	7
4056_BQ	hybrid	mut	4
4056_BR	hybrid	wt	2
4056_BT	hybrid	wt	2
4056_BU	hybrid	wt	1
4056_BV	hybrid	wt	1
4056_BW	hybrid	mut	6
4056_BX	hybrid	mut	13
4056_BY	hybrid	mut	4
4056_BZ	hybrid	mut	5
4056_C	hybrid	wt	0
4056_CA	hybrid	mut	13
4056_CC	hybrid	wt	2
4056_CE	hybrid	wt	2
4056_CG	hybrid	mut	6
4056_CI	hybrid	mut	12
4056_CJ	hybrid	mut	9
4056_CK	hybrid	mut	2
4056_CL	hybrid	wt	1
4056_CM	hybrid	wt	2
4056_CN	hybrid	wt	1
4056_CO	hybrid	wt	2
4056_CQ	hybrid	mut	4
4056_E	hybrid	mut	11
4056_F	hybrid	mut	8
4056_G	hybrid	mut	6
4056_H	hybrid	mut	6
4056_I	hybrid	mut	4
4056_J	hybrid	wt	0
4056_K	hybrid	wt	0
4056_L	hybrid	wt	0
4056_M	hybrid	wt	1
4056_N	hybrid	wt	1
4056_O	hybrid	mut	1
4056_P	hybrid	mut	9
4056_Q	hybrid	mut	2
4056_R	hybrid	mut	6
4056_S	hybrid	mut	4
4056_T	hybrid	wt	1
4056_U	hybrid	wt	0
4056_V	hybrid	wt	1
4056_W	hybrid	wt	2
4056_X	hybrid	wt	2
4056_Y	hybrid	mut	9
4056_Z	hybrid	mut	9
4062_A	hybrid	mut	7
4062_AA	hybrid	wt	3
4062_AC	hybrid	mut	10
4062_AD	hybrid	mut	11
4062_AE	hybrid	mut	6
4062_AF	hybrid	mut	5
4062_AG	hybrid	mut	12
4062_AH	hybrid	wt	2
4062_AI	hybrid	wt	1
4062_AJ	hybrid	wt	1
4062_AK	hybrid	wt	2
4062_AL	hybrid	wt	3
4062_AM	hybrid	mut	7
4062_AN	hybrid	mut	6
4062_AO	hybrid	mut	8
4062_AP	hybrid	mut	8
4062_AQ	hybrid	mut	11
4062_AR	hybrid	wt	1
4062_AS	hybrid	wt	1
4062_AT	hybrid	wt	3
4062_AU	hybrid	wt	1
4062_AV	hybrid	wt	1
4062_AW	hybrid	mut	11
4062_AX	hybrid	mut	0
4062_AY	hybrid	mut	6
4062_AZ	hybrid	mut	5
4062_B	hybrid	mut	2
4062_BA	hybrid	mut	7
4062_BB	hybrid	wt	2
4062_BC	hybrid	wt	1
4062_BE	hybrid	wt	2
4062_BF	hybrid	wt	3
4062_BG	hybrid	mut	17
4062_BH	hybrid	mut	7
4062_BI	hybrid	mut	4
4062_BJ	hybrid	mut	6
4062_BK	hybrid	mut	14
4062_BL	hybrid	wt	3
4062_BM	hybrid	wt	0
4062_BN	hybrid	wt	2
4062_BO	hybrid	wt	1
4062_BP	hybrid	wt	0
4062_BQ	hybrid	mut	9
4062_BR	hybrid	mut	5
4062_BS	hybrid	mut	13
4062_BT	hybrid	mut	10
4062_BU	hybrid	mut	7
4062_BV	hybrid	wt	1
4062_BW	hybrid	wt	2
4062_BX	hybrid	wt	1
4062_BY	hybrid	wt	1
4062_BZ	hybrid	wt	1
4062_C	hybrid	mut	5
4062_CA	hybrid	mut	14
4062_CB	hybrid	mut	7
4062_CC	hybrid	mut	3
4062_CE	hybrid	mut	4
4062_CF	hybrid	wt	1
4062_CH	hybrid	wt	1
4062_CI	hybrid	wt	2
4062_CJ	hybrid	wt	0
4062_CK	hybrid	mut	5
4062_CL	hybrid	mut	11
4062_CM	hybrid	mut	10
4062_CN	hybrid	mut	2
4062_CO	hybrid	mut	3
4062_CP	hybrid	wt	1
4062_CQ	hybrid	wt	0
4062_D	hybrid	wt	1
4062_F	hybrid	wt	1
4062_G	hybrid	wt	2
4062_H	hybrid	wt	2
4062_I	hybrid	mut	5
4062_K	hybrid	mut	8
4062_L	hybrid	mut	9
4062_M	hybrid	mut	10
4062_N	hybrid	wt	0
4062_O	hybrid	wt	2
4062_P	hybrid	wt	1
4062_Q	hybrid	wt	0
4062_R	hybrid	wt	4
4062_S	hybrid	mut	7
4062_T	hybrid	mut	12
4062_U	hybrid	mut	7
4062_V	hybrid	mut	3
4062_W	hybrid	mut	8
4062_X	hybrid	wt	2
4062_Y	hybrid	wt	1
4062_Z	hybrid	wt	0
4063_A	hybrid	wt	3
4063_AA	hybrid	mut	7
4063_AB	hybrid	wt	2
4063_AE	hybrid	wt	2
4063_AF	hybrid	wt	1
4063_AG	hybrid	mut	10
4063_AI	hybrid	mut	7
4063_AJ	hybrid	mut	8
4063_AK	hybrid	mut	11
4063_AL	hybrid	wt	1
4063_AM	hybrid	wt	1
4063_AN	hybrid	wt	2
4063_AO	hybrid	wt	2
4063_AP	hybrid	wt	2
4063_AQ	hybrid	mut	11
4063_AR	hybrid	mut	9
4063_AS	hybrid	mut	5
4063_AU	hybrid	mut	5
4063_AV	hybrid	wt	1
4063_AX	hybrid	wt	2
4063_AY	hybrid	wt	1
4063_AZ	hybrid	wt	2
4063_B	hybrid	wt	1
4063_BA	hybrid	mut	10
4063_BB	hybrid	mut	8
4063_BC	hybrid	mut	14
4063_BD	hybrid	mut	8
4063_BE	hybrid	mut	4
4063_BF	hybrid	wt	2
4063_BG	hybrid	wt	2
4063_BH	hybrid	wt	1
4063_BI	hybrid	wt	2
4063_BJ	hybrid	wt	0
4063_BK	hybrid	mut	7
4063_BL	hybrid	wt	1
4063_BM	hybrid	mut	9
4063_BN	hybrid	mut	8
4063_BO	hybrid	mut	8
4063_BP	hybrid	wt	1
4063_BQ	hybrid	wt	2
4063_BR	hybrid	wt	3
4063_BS	hybrid	wt	2
4063_BT	hybrid	wt	1
4063_BU	hybrid	mut	10
4063_BV	hybrid	mut	9
4063_BW	hybrid	mut	8
4063_BX	hybrid	mut	6
4063_BY	hybrid	mut	5
4063_BZ	hybrid	wt	1
4063_C	hybrid	mut	4
4063_CA	hybrid	wt	2
4063_CB	hybrid	wt	1
4063_CD	hybrid	wt	2
4063_CE	hybrid	mut	9
4063_CF	hybrid	mut	11
4063_CG	hybrid	mut	9
4063_CH	hybrid	mut	11
4063_CI	hybrid	mut	14
4063_CJ	hybrid	wt	1
4063_CL	hybrid	wt	2
4063_CM	hybrid	wt	1
4063_CN	hybrid	wt	1
4063_CO	hybrid	mut	2
4063_CP	hybrid	mut	4
4063_CQ	hybrid	mut	12
4063_D	hybrid	mut	14
4063_E	hybrid	mut	9
4063_F	hybrid	mut	8
4063_G	hybrid	mut	5
4063_H	hybrid	wt	1
4063_I	hybrid	wt	2
4063_J	hybrid	wt	1
4063_L	hybrid	wt	3
4063_M	hybrid	mut	9
4063_N	hybrid	mut	5
4063_O	hybrid	mut	12
4063_P	hybrid	mut	7
4063_Q	hybrid	mut	12
4063_R	hybrid	wt	3
4063_T	hybrid	wt	2
4063_U	hybrid	wt	1
4063_V	hybrid	wt	2
4063_W	hybrid	mut	6
4063_X	hybrid	mut	8
4063_Y	hybrid	mut	5
4064_A	hybrid	mut	3
4064_AA	hybrid	mut	4
4064_AB	hybrid	mut	5
4064_AC	hybrid	mut	5
4064_AD	hybrid	mut	7
4064_AE	hybrid	mut	11
4064_AF	hybrid	wt	1
4064_AG	hybrid	wt	1
4064_AH	hybrid	wt	1
4064_AI	hybrid	wt	3
4064_AJ	hybrid	wt	1
4064_AK	hybrid	mut	11
4064_AL	hybrid	mut	7
4064_AM	hybrid	mut	8
4064_AN	hybrid	mut	13
4064_AO	hybrid	mut	8
4064_AP	hybrid	wt	1
4064_AQ	hybrid	wt	2
4064_AR	hybrid	wt	1
4064_AS	hybrid	wt	2
4064_AT	hybrid	wt	1
4064_AU	hybrid	mut	9
4064_AV	hybrid	mut	7
4064_AW	hybrid	mut	12
4064_AX	hybrid	mut	3
4064_AY	hybrid	mut	9
4064_AZ	hybrid	wt	0
4064_B	hybrid	wt	3
4064_BA	hybrid	wt	1
4064_BB	hybrid	wt	2
4064_BC	hybrid	wt	1
4064_BE	hybrid	mut	8
4064_BF	hybrid	mut	6
4064_BG	hybrid	mut	10
4064_BH	hybrid	mut	5
4064_BI	hybrid	mut	14
4064_BK	hybrid	wt	1
4064_BM	hybrid	wt	2
4064_BN	hybrid	wt	0
4064_BO	hybrid	mut	8
4064_BP	hybrid	mut	4
4064_BQ	hybrid	mut	11
4064_BR	hybrid	mut	4
4064_BS	hybrid	mut	9
4064_BU	hybrid	wt	1
4064_BV	hybrid	wt	1
4064_BW	hybrid	wt	3
4064_BX	hybrid	wt	2
4064_BY	hybrid	mut	9
4064_BZ	hybrid	mut	5
4064_CA	hybrid	mut	10
4064_CB	hybrid	mut	10
4064_CD	hybrid	wt	0
4064_CE	hybrid	wt	2
4064_CF	hybrid	wt	3
4064_CG	hybrid	wt	3
4064_CH	hybrid	wt	1
4064_CI	hybrid	mut	7
4064_CJ	hybrid	mut	3
4064_CK	hybrid	mut	9
4064_CL	hybrid	mut	9
4064_CM	hybrid	mut	10
4064_CN	hybrid	wt	0
4064_CP	hybrid	wt	2
4064_CQ	hybrid	wt	3
4064_D	hybrid	wt	2
4064_E	hybrid	wt	2
4064_F	hybrid	wt	3
4064_G	hybrid	mut	6
4064_H	hybrid	mut	5
4064_J	hybrid	mut	5
4064_K	hybrid	mut	10
4064_L	hybrid	wt	1
4064_M	hybrid	wt	0
4064_N	hybrid	wt	3
4064_O	hybrid	wt	2
4064_P	hybrid	wt	2
4064_Q	hybrid	mut	11
4064_R	hybrid	mut	9
4064_S	hybrid	mut	8
4064_T	hybrid	mut	9
4064_U	hybrid	mut	10
4064_V	hybrid	wt	2
4064_W	hybrid	wt	2
4064_X	hybrid	wt	1
4064_Y	hybrid	wt	1
4064_Z	hybrid	wt	1
4065_A	hybrid	mut	12
4065_AA	hybrid	wt	0
4065_AB	hybrid	wt	1
4065_AC	hybrid	wt	2
4065_AD	hybrid	wt	0
4065_AE	hybrid	mut	7
4065_AF	hybrid	mut	4
4065_AG	hybrid	mut	7
4065_AH	hybrid	mut	6
4065_AK	hybrid	wt	2
4065_AL	hybrid	wt	1
4065_AM	hybrid	wt	1
4065_AN	hybrid	wt	2
4065_AO	hybrid	mut	5
4065_AP	hybrid	mut	8
4065_AQ	hybrid	mut	4
4065_AR	hybrid	mut	8
4065_AS	hybrid	mut	4
4065_AT	hybrid	wt	0
4065_AU	hybrid	wt	0
4065_AV	hybrid	wt	0
4065_AW	hybrid	wt	0
4065_AX	hybrid	wt	1
4065_AY	hybrid	mut	10
4065_B	hybrid	mut	6
4065_BA	hybrid	mut	9
4065_BB	hybrid	mut	5
4065_BC	hybrid	mut	6
4065_BD	hybrid	wt	2
4065_BE	hybrid	wt	1
4065_BG	hybrid	wt	1
4065_BH	hybrid	wt	1
4065_BI	hybrid	mut	9
4065_BJ	hybrid	mut	9
4065_BL	hybrid	mut	8
4065_BM	hybrid	mut	5
4065_BN	hybrid	wt	2
4065_BO	hybrid	wt	1
4065_BP	hybrid	wt	1
4065_BR	hybrid	wt	2
4065_BS	hybrid	mut	7
4065_BT	hybrid	mut	4
4065_BU	hybrid	mut	11
4065_BV	hybrid	mut	2
4065_BW	hybrid	mut	5
4065_BX	hybrid	wt	2
4065_BZ	hybrid	wt	2
4065_C	hybrid	mut	12
4065_CA	hybrid	wt	1
4065_CB	hybrid	wt	1
4065_CC	hybrid	mut	10
4065_CD	hybrid	mut	8
4065_CE	hybrid	mut	6
4065_CF	hybrid	mut	6
4065_CG	hybrid	mut	2
4065_CH	hybrid	wt	1
4065_CI	hybrid	wt	2
4065_CJ	hybrid	wt	1
4065_CK	hybrid	wt	1
4065_CN	hybrid	mut	9
4065_CO	hybrid	mut	4
4065_CP	hybrid	mut	4
4065_CQ	hybrid	mut	5
4065_D	hybrid	mut	7
4065_E	hybrid	mut	5
4065_G	hybrid	wt	2
4065_H	hybrid	wt	3
4065_I	hybrid	wt	2
4065_J	hybrid	wt	2
4065_K	hybrid	mut	5
4065_L	hybrid	mut	11
4065_M	hybrid	mut	4
4065_N	hybrid	mut	8
4065_O	hybrid	mut	8
4065_P	hybrid	wt	1
4065_Q	hybrid	wt	2
4065_R	hybrid	wt	1
4065_S	hybrid	wt	1
4065_T	hybrid	wt	2
4065_U	hybrid	mut	10
4065_V	hybrid	mut	15
4065_W	hybrid	mut	9
4065_X	hybrid	mut	8
4065_Y	hybrid	mut	10
4065_Z	hybrid	wt	1
4066_A	hybrid	wt	2
4066_AA	hybrid	mut	5
4066_AB	hybrid	mut	6
4066_AC	hybrid	mut	2
4066_AD	hybrid	wt	1
4066_AE	hybrid	wt	2
4066_AF	hybrid	wt	2
4066_AG	hybrid	wt	1
4066_AH	hybrid	wt	0
4066_AI	hybrid	mut	5
4066_AJ	hybrid	mut	6
4066_AK	hybrid	mut	9
4066_AL	hybrid	mut	4
4066_AM	hybrid	mut	6
4066_AN	hybrid	wt	3
4066_AO	hybrid	wt	2
4066_AP	hybrid	wt	2
4066_AQ	hybrid	wt	2
4066_AR	hybrid	wt	0
4066_AS	hybrid	mut	9
4066_AT	hybrid	mut	7
4066_AU	hybrid	mut	2
4066_AV	hybrid	mut	5
4066_AW	hybrid	mut	7
4066_AX	hybrid	wt	1
4066_AY	hybrid	wt	0
4066_AZ	hybrid	wt	0
4066_B	hybrid	wt	3
4066_BA	hybrid	wt	0
4066_BB	hybrid	wt	1
4066_BC	hybrid	mut	2
4066_BD	hybrid	mut	11
4066_BE	hybrid	mut	4
4066_BF	hybrid	mut	4
4066_BG	hybrid	mut	7
4066_BH	hybrid	wt	1
4066_BI	hybrid	wt	0
4066_BJ	hybrid	wt	3
4066_BK	hybrid	wt	0
4066_BL	hybrid	wt	0
4066_BM	hybrid	mut	14
4066_BN	hybrid	mut	7
4066_BO	hybrid	mut	8
4066_BP	hybrid	mut	10
4066_BQ	hybrid	mut	8
4066_BR	hybrid	wt	3
4066_BS	hybrid	wt	0
4066_BT	hybrid	wt	1
4066_BU	hybrid	wt	2
4066_BV	hybrid	wt	1
4066_BW	hybrid	mut	10
4066_BX	hybrid	mut	2
4066_BZ	hybrid	mut	4
4066_C	hybrid	wt	2
4066_CB	hybrid	wt	2
4066_CC	hybrid	wt	2
4066_CD	hybrid	wt	1
4066_CF	hybrid	wt	3
4066_CH	hybrid	mut	4
4066_CJ	hybrid	wt	2
4066_CK	hybrid	mut	10
4066_CL	hybrid	wt	1
4066_CM	hybrid	wt	2
4066_CN	hybrid	wt	1
4066_CO	hybrid	wt	2
4066_CP	hybrid	wt	2
4066_CQ	hybrid	mut	6
4066_D	hybrid	wt	2
4066_E	hybrid	mut	10
4066_F	hybrid	mut	13
4066_G	hybrid	mut	9
4066_H	hybrid	mut	6
4066_I	hybrid	mut	6
4066_J	hybrid	wt	3
4066_K	hybrid	wt	0
4066_L	hybrid	wt	0
4066_M	hybrid	wt	0
4066_N	hybrid	wt	1
4066_O	hybrid	mut	7
4066_P	hybrid	mut	6
4066_Q	hybrid	mut	5
4066_R	hybrid	mut	9
4066_S	hybrid	mut	10
4066_U	hybrid	wt	1
4066_V	hybrid	wt	1
4066_X	hybrid	wt	1
4066_Y	hybrid	mut	9
4066_Z	hybrid	mut	7
4067_A	hybrid	mut	9
4067_AA	hybrid	wt	3
4067_AB	hybrid	wt	3
4067_AC	hybrid	mut	5
4067_AD	hybrid	mut	12
4067_AE	hybrid	mut	7
4067_AF	hybrid	mut	5
4067_AH	hybrid	wt	1
4067_AI	hybrid	wt	2
4067_AJ	hybrid	wt	1
4067_AK	hybrid	wt	1
4067_AL	hybrid	wt	1
4067_AM	hybrid	mut	5
4067_AO	hybrid	mut	9
4067_AP	hybrid	mut	11
4067_AR	hybrid	wt	1
4067_AS	hybrid	wt	0
4067_AT	hybrid	wt	1
4067_AU	hybrid	wt	1
4067_AV	hybrid	wt	3
4067_B	hybrid	mut	6
4067_BJ	hybrid	wt	2
4067_BK	hybrid	mut	9
4067_BL	hybrid	wt	3
4067_BN	hybrid	wt	1
4067_BO	hybrid	wt	2
4067_C	hybrid	mut	6
4067_D	hybrid	wt	1
4067_E	hybrid	wt	0
4067_F	hybrid	wt	1
4067_H	hybrid	wt	1
4067_I	hybrid	mut	9
4067_J	hybrid	wt	1
4067_K	hybrid	mut	14
4067_L	hybrid	mut	8
4067_M	hybrid	mut	5
4067_N	hybrid	wt	1
4067_P	hybrid	wt	0
4067_Q	hybrid	wt	3
4067_R	hybrid	wt	2
4067_S	hybrid	mut	6
4067_T	hybrid	mut	7
4067_U	hybrid	mut	6
4067_V	hybrid	mut	5
4067_W	hybrid	mut	5
4067_X	hybrid	wt	2
4067_Y	hybrid	wt	1
4067_Z	hybrid	wt	1

## Sheet: Source_data_file_Figure2G_distr
Sample_ID	population	genotype	COstart	COend	genotype_preCO	genotype_postCO
3782_A	CSL_chr4_C	WT	76516	76984	Col/Ler	Col
3782_A	CSL_chr4_C	WT	11562588	11563380	Col	Col/Ler
3782_A	CSL_chr4_C	WT	16872086	16882099	Col/Ler	Ler
3782_AA	CSL_chr4_C	WT	5458171	5459323	Col/Ler	Col
3782_AA	CSL_chr4_C	WT	8650123	8650270	Col	Col/Ler
3782_AA	CSL_chr4_C	WT	17245052	17247026	Col/Ler	Col
3782_AB	CSL_chr4_C	WT	8566001	8566094	Col/Ler	Col
3782_AC	CSL_chr4_C	Mut	485128	485454	Ler	Col/Ler
3782_AD	CSL_chr4_C	Mut	18458990	18460539	Ler	Col/Ler
3782_AE	CSL_chr4_C	Mut	11975000	11978707	Col/Ler	Ler
3782_AE	CSL_chr4_C	Mut	12462733	12473433	Ler	Col/Ler
3782_AE	CSL_chr4_C	Mut	13366485	13368595	Col/Ler	Ler
3782_AE	CSL_chr4_C	Mut	15904687	15906065	Ler	Col/Ler
3782_AF	CSL_chr4_C	mut	231067	231073	Col/Ler	Ler
3782_AF	CSL_chr4_C	mut	1178337	1178529	Ler	Col/Ler
3782_AF	CSL_chr4_C	mut	5728444	5728626	Col/Ler	Col
3782_AF	CSL_chr4_C	mut	9746200	9746817	Col	Col/Ler
3782_AF	CSL_chr4_C	mut	10225000	10226305	Col/Ler	Col
3782_AG	CSL_chr4_C	WT	7812714	7814189	Col	Col/Ler
3782_AG	CSL_chr4_C	WT	8850000	8852836	Col/Ler	Ler
3782_AG	CSL_chr4_C	WT	17722439	17726810	Ler	Col/Ler
3782_AH	CSL_chr4_C	WT	5440830	5441788	Col/Ler	Ler
3782_AH	CSL_chr4_C	WT	14861925	14866042	Ler	Col/Ler
3782_AI	CSL_chr4_C	WT	1102670	1107330	Col	Col/Ler
3782_AI	CSL_chr4_C	WT	16301938	16302319	Col/Ler	Ler
3782_AJ	CSL_chr4_C	WT	8608738	8609551	Col	Col/Ler
3782_AK	CSL_chr4_C	Mut	7601403	7601416	Col/Ler	Ler
3782_AK	CSL_chr4_C	Mut	8262795	8263776	Ler	Col/Ler
3782_AK	CSL_chr4_C	Mut	8607245	8608007	Col/Ler	Ler
3782_AK	CSL_chr4_C	Mut	13617709	13619698	Ler	Col/Ler
3782_AK	CSL_chr4_C	Mut	15950000	15950740	Col/Ler	Ler
3782_AL	CSL_chr4_C	Mut	7186160	7186274	Col/Ler	Ler
3782_AL	CSL_chr4_C	Mut	16519593	16524239	Ler	Col/Ler
3782_AL	CSL_chr4_C	Mut	18498220	18498355	Col/Ler	Col
3782_AM	CSL_chr4_C	Mut	1173655	1173918	Ler	Col/Ler
3782_AM	CSL_chr4_C	Mut	9675000	9677259	Col/Ler	Ler
3782_AM	CSL_chr4_C	Mut	10581774	10581798	Ler	Col/Ler
3782_AM	CSL_chr4_C	Mut	13750000	13764990	Col/Ler	Ler
3782_AM	CSL_chr4_C	Mut	17532436	17532573	Ler	Col/Ler
3782_AN	CSL_chr4_C	Mut	11524578	11524778	Col/Ler	Col
3782_AN	CSL_chr4_C	Mut	12423000	12429415	Col	Col/Ler
3782_AN	CSL_chr4_C	Mut	14950000	14955969	Col/Ler	Col
3782_AP	CSL_chr4_C	WT	14188766	14192633	Col/Ler	Col
3782_AQ	CSL_chr4_C	WT	15821288	15827304	Ler	Col/Ler
3782_AR	CSL_chr4_C	WT	18106794	18109937	Col/Ler	Col
3782_AS	CSL_chr4_C	Mut	8813159	8814409	Col/Ler	Ler
3782_AS	CSL_chr4_C	Mut	10232269	10233675	Ler	Col/Ler
3782_AS	CSL_chr4_C	Mut	14848447	14848480	Col/Ler	Col
3782_AS	CSL_chr4_C	Mut	16514430	16523004	Col	Col/Ler
3782_AS	CSL_chr4_C	Mut	18300000	18302509	Col/Ler	Ler
3782_AT	CSL_chr4_C	Mut	10025000	10026751	Col/Ler	Col
3782_AT	CSL_chr4_C	Mut	15849831	15852530	Col	Col/Ler
3782_AT	CSL_chr4_C	Mut	17217247	17217307	Col/Ler	Col
3782_AU	CSL_chr4_C	Mut	8437915	8442801	Col/Ler	Ler
3782_AU	CSL_chr4_C	Mut	8713960	8715767	Ler	Col/Ler
3782_AU	CSL_chr4_C	Mut	15577013	15579344	Col/Ler	Col
3782_AV	CSL_chr4_C	Mut	10000000	10003527	Col/Ler	Ler
3782_AV	CSL_chr4_C	Mut	14176862	14177224	Ler	Col/Ler
3782_AV	CSL_chr4_C	Mut	17398129	17398345	Col/Ler	Col
3782_AV	CSL_chr4_C	Mut	17992357	18000922	Col	Col/Ler
3782_AX	CSL_chr4_C	WT	7125024	7125220	Col	Col/Ler
3782_AX	CSL_chr4_C	WT	12199219	12208276	Col/Ler	Col
3782_AX	CSL_chr4_C	WT	12748000	12751006	Col	Col/Ler
3782_AY	CSL_chr4_C	WT	7787103	7787898	Col	Col/Ler
3782_AZ	CSL_chr4_C	WT	862184	864099	Ler	Col/Ler
3782_AZ	CSL_chr4_C	WT	15431402	15460487	Col/Ler	Col
3782_AZ	CSL_chr4_C	WT	16873000	16891932	Col	Col/Ler
3782_B	CSL_chr4_C	WT	15090437	15090543	Col/Ler	Col
3782_BA	CSL_chr4_C	Mut	6322024	6322046	Col/Ler	Ler
3782_BA	CSL_chr4_C	Mut	6919467	6920062	Ler	Col/Ler
3782_BA	CSL_chr4_C	Mut	8579403	8579664	Col/Ler	Col
3782_BA	CSL_chr4_C	Mut	10743255	10746549	Col	Col/Ler
3782_BA	CSL_chr4_C	Mut	11690377	11692795	Col/Ler	Col
3782_BA	CSL_chr4_C	Mut	12696335	12697546	Col	Col/Ler
3782_BB	CSL_chr4_C	Mut	1074379	1077000	Col/Ler	Ler
3782_BB	CSL_chr4_C	Mut	8313556	8319104	Ler	Col/Ler
3782_BB	CSL_chr4_C	Mut	10228808	10229998	Col/Ler	Col
3782_BB	CSL_chr4_C	Mut	11275614	11277176	Col	Col/Ler
3782_BB	CSL_chr4_C	Mut	14188248	14192633	Col/Ler	Ler
3782_BB	CSL_chr4_C	Mut	18284221	18287279	Ler	Col/Ler
3782_BC	CSL_chr4_C	Mut	18034266	18034348	Ler	Col/Ler
3782_BC	CSL_chr4_C	Mut	18515081	18519040	Col/Ler	Ler
3782_BD	CSL_chr4_C	Mut	8355559	8357351	Col/Ler	Col
3782_BD	CSL_chr4_C	Mut	12748000	12754895	Col	Col/Ler
3782_BD	CSL_chr4_C	Mut	17825000	17828797	Col/Ler	Ler
3782_BE	CSL_chr4_C	WT	293535	294743	Col	Col/Ler
3782_BE	CSL_chr4_C	WT	7660474	7660827	Col/Ler	Ler
3782_BE	CSL_chr4_C	WT	14932606	14943226	Ler	Col/Ler
3782_BE	CSL_chr4_C	WT	15507038	15507380	Col/Ler	Col
3782_BE	CSL_chr4_C	WT	16158770	16163771	Col	Col/Ler
3782_BG	CSL_chr4_C	WT	298954	301649	Col	Col/Ler
3782_BG	CSL_chr4_C	WT	12650000	12653240	Col/Ler	Ler
3782_BG	CSL_chr4_C	WT	18460890	18461768	Ler	Col/Ler
3782_BI	CSL_chr4_C	Mut	13612657	13613792	Ler	Col/Ler
3782_BI	CSL_chr4_C	Mut	16600000	16600655	Col/Ler	Col
3782_BI	CSL_chr4_C	Mut	18353035	18355483	Col	Col/Ler
3782_BJ	CSL_chr4_C	Mut	6050000	6050502	Col/Ler	Col
3782_BJ	CSL_chr4_C	Mut	15195498	15198128	Col	Col/Ler
3782_BJ	CSL_chr4_C	Mut	15870988	15871903	Col/Ler	Col
3782_BK	CSL_chr4_C	Mut	12671963	12672617	Col/Ler	Ler
3782_BK	CSL_chr4_C	Mut	14210834	14211469	Ler	Col/Ler
3782_BL	CSL_chr4_C	Mut	10044454	10046260	Col/Ler	Col
3782_BL	CSL_chr4_C	Mut	14448734	14449835	Col	Col/Ler
3782_BL	CSL_chr4_C	Mut	18320362	18321510	Col/Ler	Ler
3782_BM	CSL_chr4_C	WT	941169	941790	Col/Ler	Ler
3782_BM	CSL_chr4_C	WT	16528567	16529629	Ler	Col/Ler
3782_BO	CSL_chr4_C	WT	5737786	5738724	Col	Col/Ler
3782_BO	CSL_chr4_C	WT	13967941	13970032	Col/Ler	Col
3782_BP	CSL_chr4_C	WT	4870673	4871137	Col/Ler	Ler
3782_BQ	CSL_chr4_C	Mut	6868331	6868696	Col/Ler	Col
3782_BQ	CSL_chr4_C	Mut	12549471	12552123	Col	Col/Ler
3782_BR	CSL_chr4_C	Mut	14309493	14310304	Col/Ler	Col
3782_BR	CSL_chr4_C	Mut	14923000	14931665	Col	Col/Ler
3782_BR	CSL_chr4_C	Mut	16550241	16550552	Col/Ler	Ler
3782_BS	CSL_chr4_C	Mut	5358309	5358516	Ler	Col/Ler
3782_BS	CSL_chr4_C	Mut	10700000	10701122	Col/Ler	Ler
3782_BS	CSL_chr4_C	Mut	11621169	11624230	Ler	Col/Ler
3782_BS	CSL_chr4_C	Mut	17216641	17216954	Col/Ler	Ler
3782_BS	CSL_chr4_C	Mut	17348000	17350332	Ler	Col/Ler
3782_BW	CSL_chr4_C	WT	14004892	14007204	Col/Ler	Ler
3782_BX	CSL_chr4_C	WT	1014040	1021541	Col/Ler	Col
3782_BX	CSL_chr4_C	WT	7129300	7129492	Col	Col/Ler
3782_BY	CSL_chr4_C	Mut	8648432	8649284	Col/Ler	Col
3782_BZ	CSL_chr4_C	Mut	16153915	16163771	Col/Ler	Ler
3782_BZ	CSL_chr4_C	Mut	17027263	17028129	Ler	Col/Ler
3782_C	CSL_chr4_C	WT	6282632	6282902	Col/Ler	Ler
3782_C	CSL_chr4_C	WT	11415165	11415340	Ler	Col/Ler
3782_CB	CSL_chr4_C	Mut	6023000	6025041	Col	Col/Ler
3782_CB	CSL_chr4_C	Mut	7872930	7874841	Col/Ler	Col
3782_CB	CSL_chr4_C	Mut	8262723	8262795	Col	Col/Ler
3782_CB	CSL_chr4_C	Mut	12473799	12477219	Col/Ler	Col
3782_CB	CSL_chr4_C	Mut	15854421	15854986	Col	Col/Ler
3782_CB	CSL_chr4_C	Mut	16475000	16481579	Col/Ler	Col
3782_CC	CSL_chr4_C	WT	190806	192744	Col	Col/Ler
3782_CC	CSL_chr4_C	WT	17728871	17739728	Col/Ler	Col
3782_CD	CSL_chr4_C	WT	1567104	1568708	Col/Ler	Col
3782_CD	CSL_chr4_C	WT	16350460	16350495	Col	Col/Ler
3782_CE	CSL_chr4_C	WT	13135015	13137346	Col	Col/Ler
3782_CF	CSL_chr4_C	WT	13206779	13213368	Col/Ler	Col
3782_CG	CSL_chr4_C	Mut	5701771	5702014	Ler	Col/Ler
3782_CG	CSL_chr4_C	Mut	15856667	15859284	Col/Ler	Col
3782_CH	CSL_chr4_C	Mut	14663970	14669655	Ler	Col/Ler
3782_CH	CSL_chr4_C	Mut	16701382	16701493	Col/Ler	Col
3782_CH	CSL_chr4_C	Mut	18504169	18507910	Col	Col/Ler
3782_CJ	CSL_chr4_C	Mut	13400000	13400867	Col/Ler	Col
3782_CN	CSL_chr4_C	WT	578565	578775	Col/Ler	Col
3782_CN	CSL_chr4_C	WT	17182105	17183441	Col	Col/Ler
3782_CO	CSL_chr4_C	Mut	13852329	13854151	Col	Col/Ler
3782_CO	CSL_chr4_C	Mut	15376706	15377397	Col/Ler	Col
3782_CO	CSL_chr4_C	Mut	16448000	16451265	Col	Col/Ler
3782_CP	CSL_chr4_C	Mut	7975000	7975170	Col/Ler	Ler
3782_CP	CSL_chr4_C	Mut	8380345	8380971	Ler	Col/Ler
3782_CP	CSL_chr4_C	Mut	14950000	14953490	Col/Ler	Ler
3782_CP	CSL_chr4_C	Mut	18348000	18361974	Ler	Col/Ler
3782_CQ	CSL_chr4_C	Mut	10593394	10593870	Col/Ler	Ler
3782_CQ	CSL_chr4_C	Mut	12682341	12685606	Ler	Col/Ler
3782_CQ	CSL_chr4_C	Mut	13963216	13963916	Col/Ler	Ler
3782_CQ	CSL_chr4_C	Mut	15971627	15972314	Ler	Col/Ler
3782_CQ	CSL_chr4_C	Mut	17182386	17183799	Col/Ler	Ler
3782_CQ	CSL_chr4_C	Mut	18311362	18312217	Ler	Col/Ler
3782_D	CSL_chr4_C	WT	7991760	7992613	Col/Ler	Ler
3782_D	CSL_chr4_C	WT	10526858	10530774	Ler	Col/Ler
3782_D	CSL_chr4_C	WT	16799377	16807205	Col/Ler	Col
3782_E	CSL_chr4_C	Mut	13462282	13462452	Col/Ler	Ler
3782_E	CSL_chr4_C	Mut	15134589	15137482	Ler	Col/Ler
3782_G	CSL_chr4_C	Mut	14126709	14127297	Col/Ler	Ler
3782_H	CSL_chr4_C	Mut	492590	495738	Col/Ler	Col
3782_H	CSL_chr4_C	Mut	14750340	14751581	Col	Col/Ler
3782_H	CSL_chr4_C	Mut	15674985	15675135	Col/Ler	Ler
3782_I	CSL_chr4_C	WT	61402	69812	Col/Ler	Ler
3782_I	CSL_chr4_C	WT	9127307	9127487	Ler	Col/Ler
3782_J	CSL_chr4_C	WT	6200688	6201479	Ler	Col/Ler
3782_J	CSL_chr4_C	WT	11813803	11813944	Col/Ler	Col
3782_J	CSL_chr4_C	WT	15460487	15480870	Col	Col/Ler
3782_K	CSL_chr4_C	WT	658722	660712	Col	Col/Ler
3782_K	CSL_chr4_C	WT	15711770	15711893	Col/Ler	Col
3782_L	CSL_chr4_C	WT	13121927	13122890	Col/Ler	Col
3782_M	CSL_chr4_C	Mut	1049458	1050138	Col	Col/Ler
3782_M	CSL_chr4_C	Mut	7424889	7427000	Col/Ler	Col
3782_M	CSL_chr4_C	Mut	12339175	12341689	Col	Col/Ler
3782_M	CSL_chr4_C	Mut	12500000	12501355	Col/Ler	Ler
3782_M	CSL_chr4_C	Mut	12864190	12864256	Ler	Col/Ler
3782_M	CSL_chr4_C	Mut	13837846	13838058	Col/Ler	Ler
3782_M	CSL_chr4_C	Mut	14136625	14141833	Ler	Col/Ler
3782_M	CSL_chr4_C	Mut	15265305	15267758	Col/Ler	Col
3782_M	CSL_chr4_C	Mut	16364701	16365848	Col	Col/Ler
3782_M	CSL_chr4_C	Mut	18218473	18221982	Col/Ler	Col
3782_N	CSL_chr4_C	Mut	6257036	6257262	Col	Col/Ler
3782_N	CSL_chr4_C	Mut	8908624	8908677	Col/Ler	Col
3782_N	CSL_chr4_C	Mut	10723000	10727208	Col	Col/Ler
3782_N	CSL_chr4_C	Mut	17293882	17295803	Col/Ler	Col
3782_N	CSL_chr4_C	Mut	17736321	17741025	Col	Col/Ler
3782_O	CSL_chr4_C	Mut	8638920	8639875	Col	Col/Ler
3782_O	CSL_chr4_C	Mut	13750000	13793924	Col/Ler	Ler
3782_O	CSL_chr4_C	Mut	13900199	13900850	Ler	Col/Ler
3782_P	CSL_chr4_C	Mut	9623000	9625325	Col	Col/Ler
3782_P	CSL_chr4_C	Mut	12214148	12215302	Col/Ler	Ler
3782_R	CSL_chr4_C	WT	9038828	9038833	Col/Ler	Ler
3782_R	CSL_chr4_C	WT	10498000	10501716	Ler	Col/Ler
3782_S	CSL_chr4_C	WT	458813	459346	Col	Col/Ler
3782_S	CSL_chr4_C	WT	14700000	14700198	Col/Ler	Col
3782_T	CSL_chr4_C	WT	785682	788468	Ler	Col/Ler
3782_T	CSL_chr4_C	WT	7575000	7575220	Col/Ler	Ler
3782_V	CSL_chr4_C	Mut	9991654	9994549	Col	Col/Ler
3782_V	CSL_chr4_C	Mut	12598886	12599241	Col/Ler	Ler
3782_V	CSL_chr4_C	Mut	15723466	15723885	Ler	Col/Ler
3782_V	CSL_chr4_C	Mut	15910645	15910711	Col/Ler	Col
3782_V	CSL_chr4_C	Mut	17747563	17747800	Col	Col/Ler
3782_W	CSL_chr4_C	Mut	9725000	9725945	Col/Ler	Ler
3782_W	CSL_chr4_C	Mut	10077960	10078098	Ler	Col/Ler
3782_W	CSL_chr4_C	Mut	13777373	13832324	Col/Ler	Col
3782_W	CSL_chr4_C	Mut	18101062	18101550	Col	Col/Ler
3782_X	CSL_chr4_C	Mut	15875623	15877794	Col	Col/Ler
3783_A	CSL_chr4_C	WT	9861748	9861987	Col/Ler	Ler
3783_AA	CSL_chr4_C	WT	11868849	11869181	Col	Col/Ler
3783_AA	CSL_chr4_C	WT	18096404	18096535	Col/Ler	Ler
3783_AB	CSL_chr4_C	WT	7537416	7537451	Col/Ler	Col
3783_AC	CSL_chr4_C	Mut	9346564	9348191	Col/Ler	Col
3783_AC	CSL_chr4_C	Mut	9745120	9748149	Col	Col/Ler
3783_AC	CSL_chr4_C	Mut	15894321	15895491	Col/Ler	Col
3783_AC	CSL_chr4_C	Mut	18459841	18460835	Col	Col/Ler
3783_AD	CSL_chr4_C	Mut	11879229	11879313	Col	Col/Ler
3783_AD	CSL_chr4_C	Mut	18097300	18098550	Col/Ler	Ler
3783_AF	CSL_chr4_C	Mut	415830	416731	Col/Ler	Col
3783_AF	CSL_chr4_C	Mut	6722565	6723950	Col	Col/Ler
3783_AF	CSL_chr4_C	Mut	9923634	9923730	Col/Ler	Ler
3783_AF	CSL_chr4_C	Mut	10278108	10278484	Ler	Col/Ler
3783_AF	CSL_chr4_C	Mut	10747061	10747170	Col/Ler	Ler
3783_AF	CSL_chr4_C	Mut	11291172	11291417	Ler	Col/Ler
3783_AF	CSL_chr4_C	Mut	12025563	12026209	Col/Ler	Ler
3783_AF	CSL_chr4_C	Mut	13130272	13132665	Ler	Col/Ler
3783_AF	CSL_chr4_C	Mut	16011421	16013203	Col/Ler	Col
3783_AF	CSL_chr4_C	Mut	16891306	16895644	Col	Col/Ler
3783_AG	CSL_chr4_C	WT	9424131	9424861	Ler	Col/Ler
3783_AG	CSL_chr4_C	WT	17885747	17888838	Col/Ler	Ler
3783_AH	CSL_chr4_C	WT	4873138	4874294	Col/Ler	Ler
3783_AH	CSL_chr4_C	WT	6331708	6336819	Ler	Col/Ler
3783_AH	CSL_chr4_C	WT	16826897	16828683	Col/Ler	Ler
3783_AI	CSL_chr4_C	WT	11824620	11825238	Col	Col/Ler
3783_AI	CSL_chr4_C	WT	17940299	17941215	Col/Ler	Ler
3783_AJ	CSL_chr4_C	WT	5400000	5404932	Col/Ler	Ler
3783_AJ	CSL_chr4_C	WT	12236607	12238047	Ler	Col/Ler
3783_AK	CSL_chr4_C	Mut	12902528	12903618	Ler	Col/Ler
3783_AK	CSL_chr4_C	Mut	13357516	13357989	Col/Ler	Ler
3783_AK	CSL_chr4_C	Mut	13852329	13857491	Ler	Col/Ler
3783_AK	CSL_chr4_C	Mut	13972699	13977000	Col/Ler	Ler
3783_AK	CSL_chr4_C	Mut	15360290	15360446	Ler	Col/Ler
3783_AK	CSL_chr4_C	Mut	18034885	18040545	Col/Ler	Ler
3783_AL	CSL_chr4_C	Mut	16105604	16110756	Col	Col/Ler
3783_AL	CSL_chr4_C	Mut	18325000	18328336	Col/Ler	Col
3783_AM	CSL_chr4_C	Mut	838605	841134	Col/Ler	Ler
3783_AM	CSL_chr4_C	Mut	6886106	6886430	Ler	Col/Ler
3783_AM	CSL_chr4_C	Mut	9250000	9253609	Col/Ler	Ler
3783_AM	CSL_chr4_C	Mut	9916714	9920799	Ler	Col/Ler
3783_AM	CSL_chr4_C	Mut	10150000	10150852	Col/Ler	Ler
3783_AM	CSL_chr4_C	Mut	12552349	12554549	Ler	Col/Ler
3783_AM	CSL_chr4_C	Mut	16214474	16214706	Col/Ler	Col
3783_AM	CSL_chr4_C	Mut	16856487	16861935	Col	Col/Ler
3783_AM	CSL_chr4_C	Mut	18020341	18020355	Col/Ler	Ler
3783_AN	CSL_chr4_C	Mut	503999	505005	Col/Ler	Col
3783_AN	CSL_chr4_C	Mut	1009572	1014040	Col	Col/Ler
3783_AN	CSL_chr4_C	Mut	12675000	12676161	Col/Ler	Ler
3783_AN	CSL_chr4_C	Mut	12868940	12869115	Ler	Col/Ler
3783_AN	CSL_chr4_C	Mut	14703801	14708612	Col/Ler	Col
3783_AN	CSL_chr4_C	Mut	15048213	15053128	Col	Col/Ler
3783_AN	CSL_chr4_C	Mut	15379685	15380866	Col/Ler	Col
3783_AN	CSL_chr4_C	Mut	16797144	16798975	Col	Col/Ler
3783_AN	CSL_chr4_C	Mut	17301315	17309247	Col/Ler	Col
3783_AN	CSL_chr4_C	Mut	18073000	18077862	Col	Col/Ler
3783_AP	CSL_chr4_C	WT	7737717	7737795	Ler	Col/Ler
3783_AR	CSL_chr4_C	WT	8875248	8875711	Col/Ler	Ler
3783_AR	CSL_chr4_C	WT	13839352	13839750	Ler	Col/Ler
3783_AS	CSL_chr4_C	Mut	5750500	5750815	Ler	Col/Ler
3783_AS	CSL_chr4_C	Mut	7375202	7375588	Col/Ler	Col
3783_AS	CSL_chr4_C	Mut	12981659	12982864	Col	Col/Ler
3783_AT	CSL_chr4_C	Mut	1213640	1213788	Col/Ler	Ler
3783_AT	CSL_chr4_C	Mut	11567209	11570341	Ler	Col/Ler
3783_AT	CSL_chr4_C	Mut	15125000	15125848	Col/Ler	Ler
3783_AT	CSL_chr4_C	Mut	15598000	15609671	Ler	Col/Ler
3783_AT	CSL_chr4_C	Mut	18325000	18328336	Col/Ler	Col
3783_AU	CSL_chr4_C	Mut	12682341	12685606	Col	Col/Ler
3783_AU	CSL_chr4_C	Mut	13550000	13612527	Col/Ler	Ler
3783_AU	CSL_chr4_C	Mut	13673000	13676843	Ler	Col/Ler
3783_AU	CSL_chr4_C	Mut	15975000	15975730	Col/Ler	Ler
3783_AU	CSL_chr4_C	Mut	18302629	18302750	Ler	Col/Ler
3783_AV	CSL_chr4_C	Mut	13204116	13205953	Col	Col/Ler
3783_AV	CSL_chr4_C	Mut	16835742	16836742	Col/Ler	Col
3783_AW	CSL_chr4_C	WT	7953207	7953539	Col	Col/Ler
3783_AX	CSL_chr4_C	WT	5850000	5850027	Col/Ler	Ler
3783_AX	CSL_chr4_C	WT	6628640	6630670	Ler	Col/Ler
3783_AX	CSL_chr4_C	WT	17150000	17172952	Col/Ler	Ler
3783_AY	CSL_chr4_C	WT	390891	392170	Col/Ler	Col
3783_AY	CSL_chr4_C	WT	10475231	10475386	Col	Col/Ler
3783_AY	CSL_chr4_C	WT	18091917	18091952	Col/Ler	Col
3783_AZ	CSL_chr4_C	WT	15351541	15351670	Ler	Col/Ler
3783_B	CSL_chr4_C	WT	5315342	5315882	Col	Col/Ler
3783_B	CSL_chr4_C	WT	12489984	12494405	Col/Ler	Col
3783_B	CSL_chr4_C	WT	14916394	14920040	Col	Col/Ler
3783_BB	CSL_chr4_C	Mut	1569954	1570380	Col/Ler	Col
3783_BC	CSL_chr4_C	Mut	8472405	8472645	Ler	Col/Ler
3783_BC	CSL_chr4_C	Mut	11217311	11219273	Col/Ler	Col
3783_BD	CSL_chr4_C	Mut	8825164	8825488	Col	Col/Ler
3783_BE	CSL_chr4_C	WT	5459668	5460992	Col	Col/Ler
3783_BE	CSL_chr4_C	WT	11760852	11761406	Col/Ler	Ler
3783_BG	CSL_chr4_C	WT	375830	377235	Col/Ler	Ler
3783_BG	CSL_chr4_C	WT	7550455	7550806	Ler	Col/Ler
3783_BG	CSL_chr4_C	WT	13770278	13823571	Col/Ler	Ler
3783_BG	CSL_chr4_C	WT	16431001	16445605	Ler	Col/Ler
3783_BH	CSL_chr4_C	WT	505482	508220	Ler	Col/Ler
3783_BJ	CSL_chr4_C	Mut	6816792	6817499	Ler	Col/Ler
3783_BJ	CSL_chr4_C	Mut	11771995	11772273	Col/Ler	Ler
3783_BJ	CSL_chr4_C	Mut	13612657	13614144	Ler	Col/Ler
3783_BJ	CSL_chr4_C	Mut	16775000	16778605	Col/Ler	Ler
3783_BJ	CSL_chr4_C	Mut	18481542	18483533	Ler	Col/Ler
3783_BK	CSL_chr4_C	Mut	11483793	11484018	Ler	Col/Ler
3783_BK	CSL_chr4_C	Mut	14170327	14171932	Col/Ler	Col
3783_BK	CSL_chr4_C	Mut	16386662	16390345	Col	Col/Ler
3783_BK	CSL_chr4_C	Mut	16775000	16778605	Col/Ler	Col
3783_BL	CSL_chr4_C	Mut	9661411	9662855	Col/Ler	Col
3783_BL	CSL_chr4_C	Mut	12451188	12455160	Col	Col/Ler
3783_BL	CSL_chr4_C	Mut	13905207	13935608	Col/Ler	Col
3783_BL	CSL_chr4_C	Mut	18514018	18515842	Col	Col/Ler
3783_BM	CSL_chr4_C	WT	12121490	12121504	Col/Ler	Ler
3783_BM	CSL_chr4_C	WT	16310825	16315806	Ler	Col/Ler
3783_BM	CSL_chr4_C	WT	17641542	17648371	Col/Ler	Col
3783_BN	CSL_chr4_C	WT	16414531	16417268	Col/Ler	Col
3783_BN	CSL_chr4_C	WT	16498000	16505332	Col	Col/Ler
3783_BN	CSL_chr4_C	WT	18124734	18127000	Col/Ler	Ler
3783_BO	CSL_chr4_C	WT	973000	999428	Ler	Col/Ler
3783_BQ	CSL_chr4_C	Mut	8062575	8063130	Col/Ler	Col
3783_BQ	CSL_chr4_C	Mut	9876395	9885172	Col	Col/Ler
3783_BQ	CSL_chr4_C	Mut	11743302	11743380	Col/Ler	Col
3783_BQ	CSL_chr4_C	Mut	18053256	18054594	Col	Col/Ler
3783_BT	CSL_chr4_C	Mut	12234687	12235070	Col/Ler	Col
3783_BT	CSL_chr4_C	Mut	15054404	15054924	Col	Col/Ler
3783_BT	CSL_chr4_C	Mut	17780237	17780246	Col/Ler	Col
3783_BU	CSL_chr4_C	WT	236763	237613	Ler	Col/Ler
3783_BU	CSL_chr4_C	WT	12360329	12360346	Col/Ler	Col
3783_BU	CSL_chr4_C	WT	15841397	15841764	Col	Col/Ler
3783_BV	CSL_chr4_C	WT	1198201	1199865	Ler	Col/Ler
3783_BV	CSL_chr4_C	WT	13980557	13980644	Col/Ler	Ler
3783_BW	CSL_chr4_C	WT	5440830	5440938	Col/Ler	Col
3783_BW	CSL_chr4_C	WT	15474708	15480870	Col	Col/Ler
3783_BX	CSL_chr4_C	WT	9556849	9556917	Col/Ler	Col
3783_BX	CSL_chr4_C	WT	12276082	12276233	Col	Col/Ler
3783_BZ	CSL_chr4_C	Mut	15549599	15568558	Ler	Col/Ler
3783_BZ	CSL_chr4_C	Mut	16700000	16700228	Col/Ler	Ler
3783_BZ	CSL_chr4_C	Mut	17990750	17995857	Ler	Col/Ler
3783_C	CSL_chr4_C	WT	7727207	7727885	Col	Col/Ler
3783_CA	CSL_chr4_C	Mut	11511461	11515441	Ler	Col/Ler
3783_CA	CSL_chr4_C	Mut	13975000	13975127	Col/Ler	Col
3783_CA	CSL_chr4_C	Mut	14810073	14810760	Col	Col/Ler
3783_CA	CSL_chr4_C	Mut	15950000	15954749	Col/Ler	Col
3783_CA	CSL_chr4_C	Mut	17832031	17840014	Col	Col/Ler
3783_CB	CSL_chr4_C	Mut	9275032	9278616	Col/Ler	Col
3783_CB	CSL_chr4_C	Mut	12848000	12850405	Col	Col/Ler
3783_CB	CSL_chr4_C	Mut	13770278	13777373	Col/Ler	Col
3783_CB	CSL_chr4_C	Mut	15935479	15936165	Col	Col/Ler
3783_CB	CSL_chr4_C	Mut	16850000	16851764	Col/Ler	Col
3783_CC	CSL_chr4_C	WT	8466013	8466101	Col/Ler	Ler
3783_CC	CSL_chr4_C	WT	14543709	14544639	Ler	Col/Ler
3783_CF	CSL_chr4_C	WT	198257	198385	Col/Ler	Ler
3783_CF	CSL_chr4_C	WT	16871049	16871470	Ler	Col/Ler
3783_CG	CSL_chr4_C	Mut	77055	78154	Col/Ler	Ler
3783_CG	CSL_chr4_C	Mut	10955840	10958676	Ler	Col/Ler
3783_CG	CSL_chr4_C	Mut	12650000	12654965	Col/Ler	Ler
3783_CH	CSL_chr4_C	Mut	13725000	13764990	Col/Ler	Col
3783_CH	CSL_chr4_C	Mut	14004290	14004563	Col	Col/Ler
3783_CI	CSL_chr4_C	Mut	7808716	7812484	Col	Col/Ler
3783_CI	CSL_chr4_C	Mut	11543964	11544053	Col/Ler	Col
3783_CI	CSL_chr4_C	Mut	12542566	12546464	Col	Col/Ler
3783_CI	CSL_chr4_C	Mut	13714828	13715835	Col/Ler	Col
3783_CI	CSL_chr4_C	Mut	14052783	14054081	Col	Col/Ler
3783_CJ	CSL_chr4_C	Mut	9103817	9108396	Col	Col/Ler
3783_CL	CSL_chr4_C	WT	9042800	9043082	Ler	Col/Ler
3783_CN	CSL_chr4_C	WT	124201	124226	Col/Ler	Col
3783_CN	CSL_chr4_C	WT	15230982	15232221	Col	Col/Ler
3783_CO	CSL_chr4_C	Mut	8000000	8001137	Col/Ler	Ler
3783_CO	CSL_chr4_C	Mut	16362431	16364900	Ler	Col/Ler
3783_CP	CSL_chr4_C	Mut	1528789	1529163	Col/Ler	Col
3783_CP	CSL_chr4_C	Mut	8252086	8253467	Col	Col/Ler
3783_CP	CSL_chr4_C	Mut	14008187	14010335	Col/Ler	Col
3783_CP	CSL_chr4_C	Mut	15982909	15984152	Col	Col/Ler
3783_CP	CSL_chr4_C	Mut	17000845	17001192	Col/Ler	Col
3783_CP	CSL_chr4_C	Mut	18264167	18266244	Col	Col/Ler
3783_CP	CSL_chr4_C	Mut	18507910	18508100	Col/Ler	Ler
3783_CQ	CSL_chr4_C	Mut	10259249	10259613	Col/Ler	Col
3783_CQ	CSL_chr4_C	Mut	14647178	14648293	Col	Col/Ler
3783_CQ	CSL_chr4_C	Mut	18389761	18392664	Col/Ler	Col
3783_D	CSL_chr4_C	WT	5794613	5800426	Ler	Col/Ler
3783_E	CSL_chr4_C	Mut	770436	770513	Col/Ler	Ler
3783_E	CSL_chr4_C	Mut	8397438	8399352	Ler	Col/Ler
3783_E	CSL_chr4_C	Mut	12450000	12450051	Col/Ler	Ler
3783_E	CSL_chr4_C	Mut	13459847	13460387	Ler	Col/Ler
3783_E	CSL_chr4_C	Mut	14580779	14581644	Col/Ler	Col
3783_E	CSL_chr4_C	Mut	15468819	15474708	Col	Col/Ler
3783_E	CSL_chr4_C	Mut	16858658	16859577	Col/Ler	Col
3783_E	CSL_chr4_C	Mut	17183624	17184663	Col	Col/Ler
3783_F	CSL_chr4_C	Mut	6448000	6451416	Col	Col/Ler
3783_F	CSL_chr4_C	Mut	14663413	14666830	Col/Ler	Col
3783_F	CSL_chr4_C	Mut	15474708	15483155	Col	Col/Ler
3783_F	CSL_chr4_C	Mut	16850000	16851316	Col/Ler	Col
3783_G	CSL_chr4_C	Mut	9661411	9663144	Col/Ler	Col
3783_G	CSL_chr4_C	Mut	10775183	10775428	Col	Col/Ler
3783_G	CSL_chr4_C	Mut	12372291	12372943	Col/Ler	Col
3783_G	CSL_chr4_C	Mut	14861095	14861704	Col	Col/Ler
3783_H	CSL_chr4_C	Mut	15423000	15426314	Col	Col/Ler
3783_I	CSL_chr4_C	WT	9478438	9478503	Col/Ler	Col
3783_I	CSL_chr4_C	WT	14086018	14086956	Col	Col/Ler
3783_J	CSL_chr4_C	WT	5285701	5285766	Col/Ler	Ler
3783_J	CSL_chr4_C	WT	6364538	6367756	Ler	Col/Ler
3783_O	CSL_chr4_C	Mut	7062644	7063850	Col	Col/Ler
3783_O	CSL_chr4_C	Mut	12925579	12925952	Col/Ler	Col
3783_O	CSL_chr4_C	Mut	14968396	14977526	Col	Col/Ler
3783_O	CSL_chr4_C	Mut	15026790	15028946	Col/Ler	Ler
3783_O	CSL_chr4_C	Mut	18364378	18374857	Ler	Col/Ler
3783_P	CSL_chr4_C	Mut	124389	125589	Col	Col/Ler
3783_Q	CSL_chr4_C	WT	7740043	7753726	Col/Ler	Col
3783_Q	CSL_chr4_C	WT	12455269	12455952	Col	Col/Ler
3783_S	CSL_chr4_C	WT	12365087	12366019	Ler	Col/Ler
3783_T	CSL_chr4_C	WT	9060234	9060460	Ler	Col/Ler
3783_T	CSL_chr4_C	WT	10763524	10764411	Col/Ler	Col
3783_T	CSL_chr4_C	WT	16350444	16350460	Col	Col/Ler
3783_U	CSL_chr4_C	Mut	6823000	6826077	Col	Col/Ler
3783_U	CSL_chr4_C	Mut	7727279	7727885	Col/Ler	Col
3783_U	CSL_chr4_C	Mut	12576226	12577682	Col	Col/Ler
3783_U	CSL_chr4_C	Mut	16247556	16247932	Col/Ler	Col
3783_V	CSL_chr4_C	Mut	1052072	1052517	Col/Ler	Col
3783_V	CSL_chr4_C	Mut	11278921	11279318	Col	Col/Ler
3783_V	CSL_chr4_C	Mut	12408269	12408504	Col/Ler	Ler
3783_V	CSL_chr4_C	Mut	15606861	15609524	Ler	Col/Ler
3783_V	CSL_chr4_C	Mut	16698849	16699056	Col/Ler	Col
3783_Z	CSL_chr4_C	WT	16285037	16285350	Col	Col/Ler
3784_A	CSL_chr4_C	WT	5709348	5709729	Ler	Col/Ler
3784_AA	CSL_chr4_C	WT	5276162	5276177	Col	Col/Ler
3784_AA	CSL_chr4_C	WT	18314297	18314808	Col/Ler	Col
3784_AB	CSL_chr4_C	WT	7395310	7395329	Col/Ler	Ler
3784_AB	CSL_chr4_C	WT	7680533	7684685	Ler	Col/Ler
3784_AB	CSL_chr4_C	WT	13674650	13677531	Col/Ler	Ler
3784_AB	CSL_chr4_C	WT	14913053	14913813	Ler	Col/Ler
3784_AC	CSL_chr4_C	Mut	1566873	1568478	Col/Ler	Col
3784_AC	CSL_chr4_C	Mut	9106226	9108396	Col	Col/Ler
3784_AC	CSL_chr4_C	Mut	13854453	13857209	Col/Ler	Ler
3784_AC	CSL_chr4_C	Mut	15592388	15593322	Ler	Col/Ler
3784_AD	CSL_chr4_C	Mut	13125000	13125143	Col/Ler	Col
3784_AD	CSL_chr4_C	Mut	16891932	16895202	Col	Col/Ler
3784_AD	CSL_chr4_C	Mut	17400000	17401102	Col/Ler	Ler
3784_AE	CSL_chr4_C	Mut	157979	158115	Col/Ler	Col
3784_AE	CSL_chr4_C	Mut	250313	250945	Col	Col/Ler
3784_AE	CSL_chr4_C	Mut	13094311	13094435	Col/Ler	Ler
3784_AE	CSL_chr4_C	Mut	14627137	14627220	Ler	Col/Ler
3784_AE	CSL_chr4_C	Mut	15048213	15050753	Col/Ler	Col
3784_AF	CSL_chr4_C	Mut	11516384	11517712	Col/Ler	Col
3784_AF	CSL_chr4_C	Mut	17388267	17391829	Col	Col/Ler
3784_AG	CSL_chr4_C	WT	10362709	10363766	Ler	Col/Ler
3784_AH	CSL_chr4_C	WT	10034155	10035302	Col/Ler	Col
3784_AH	CSL_chr4_C	WT	18073504	18076955	Col	Col/Ler
3784_AI	CSL_chr4_C	WT	7117503	7117512	Col/Ler	Col
3784_AJ	CSL_chr4_C	WT	14686131	14686268	Col/Ler	Col
3784_AK	CSL_chr4_C	Mut	18204044	18206405	Col	Col/Ler
3784_AL	CSL_chr4_C	Mut	6575284	6575436	Col	Col/Ler
3784_AL	CSL_chr4_C	Mut	18485119	18485336	Col/Ler	Col
3784_AM	CSL_chr4_C	Mut	9225000	9225162	Col/Ler	Ler
3784_AM	CSL_chr4_C	Mut	15909679	15909769	Ler	Col/Ler
3784_AM	CSL_chr4_C	Mut	17445728	17447970	Col/Ler	Ler
3784_AM	CSL_chr4_C	Mut	17532323	17532573	Ler	Col/Ler
3784_AN	CSL_chr4_C	Mut	11966009	11967436	Ler	Col/Ler
3784_AN	CSL_chr4_C	Mut	12625000	12626699	Col/Ler	Col
3784_AN	CSL_chr4_C	Mut	16700228	16700282	Col	Col/Ler
3784_AN	CSL_chr4_C	Mut	16918631	16918852	Col/Ler	Ler
3784_AN	CSL_chr4_C	Mut	18050648	18051605	Ler	Col/Ler
3784_AQ	CSL_chr4_C	WT	12066641	12067116	Col	Col/Ler
3784_AQ	CSL_chr4_C	WT	18075000	18076648	Col/Ler	Ler
3784_AR	CSL_chr4_C	WT	10226434	10226443	Col/Ler	Ler
3784_AR	CSL_chr4_C	WT	16799377	16800407	Ler	Col/Ler
3784_AS	CSL_chr4_C	Mut	7760993	7761145	Col/Ler	Ler
3784_AS	CSL_chr4_C	Mut	12359969	12360329	Ler	Col/Ler
3784_AS	CSL_chr4_C	Mut	15855694	15859284	Col/Ler	Ler
3784_AS	CSL_chr4_C	Mut	17420836	17422831	Ler	Col/Ler
3784_AT	CSL_chr4_C	Mut	12768756	12776820	Col/Ler	Col
3784_AT	CSL_chr4_C	Mut	13002669	13004050	Col	Col/Ler
3784_AU	CSL_chr4_C	Mut	463387	463444	Col/Ler	Ler
3784_AU	CSL_chr4_C	Mut	13401938	13403354	Ler	Col/Ler
3784_AU	CSL_chr4_C	Mut	14943845	14944096	Col/Ler	Ler
3784_AW	CSL_chr4_C	WT	6416737	6418759	Col/Ler	Col
3784_AW	CSL_chr4_C	WT	15148000	15155159	Col	Col/Ler
3784_AY	CSL_chr4_C	WT	10058777	10060074	Col	Col/Ler
3784_AY	CSL_chr4_C	WT	12500000	12505974	Col/Ler	Col
3784_AY	CSL_chr4_C	WT	13214533	13217351	Col	Col/Ler
3784_B	CSL_chr4_C	WT	17521579	17521784	Col	Col/Ler
3784_BA	CSL_chr4_C	Mut	1490463	1491543	Col	Col/Ler
3784_BA	CSL_chr4_C	Mut	16150000	16163771	Col/Ler	Col
3784_BA	CSL_chr4_C	Mut	16748000	16750555	Col	Col/Ler
3784_BB	CSL_chr4_C	Mut	7336473	7336656	Col/Ler	Ler
3784_BB	CSL_chr4_C	Mut	7495073	7496735	Ler	Col/Ler
3784_BB	CSL_chr4_C	Mut	8397438	8397582	Col/Ler	Ler
3784_BB	CSL_chr4_C	Mut	9895043	9897423	Ler	Col/Ler
3784_BB	CSL_chr4_C	Mut	13793924	13816294	Col/Ler	Col
3784_BB	CSL_chr4_C	Mut	14941541	14942403	Col	Col/Ler
3784_BC	CSL_chr4_C	Mut	1010126	1014040	Col	Col/Ler
3784_BC	CSL_chr4_C	Mut	15212436	15213958	Col/Ler	Ler
3784_BC	CSL_chr4_C	Mut	16598000	16601086	Ler	Col/Ler
3784_BD	CSL_chr4_C	Mut	1014040	1021541	Col/Ler	Col
3784_BD	CSL_chr4_C	Mut	8155808	8155836	Col	Col/Ler
3784_BD	CSL_chr4_C	Mut	8713052	8713384	Col/Ler	Col
3784_BD	CSL_chr4_C	Mut	12850917	12851465	Col	Col/Ler
3784_BD	CSL_chr4_C	Mut	13114394	13117390	Col/Ler	Col
3784_BD	CSL_chr4_C	Mut	15331003	15332113	Col	Col/Ler
3784_BD	CSL_chr4_C	Mut	16775000	16778605	Col/Ler	Col
3784_BD	CSL_chr4_C	Mut	17303775	17316822	Col	Col/Ler
3784_BE	CSL_chr4_C	WT	12399570	12399784	Col/Ler	Ler
3784_BF	CSL_chr4_C	WT	5573000	5581259	Ler	Col/Ler
3784_BF	CSL_chr4_C	WT	8134035	8136570	Col/Ler	Ler
3784_BG	CSL_chr4_C	WT	5383302	5383340	Col/Ler	Ler
3784_BG	CSL_chr4_C	WT	11252079	11255254	Ler	Col/Ler
3784_BG	CSL_chr4_C	WT	15050753	15051544	Col/Ler	Col
3784_BH	CSL_chr4_C	WT	1069398	1070050	Col/Ler	Col
3784_BH	CSL_chr4_C	WT	8454812	8457115	Col	Col/Ler
3784_BI	CSL_chr4_C	Mut	7587165	7587899	Col/Ler	Col
3784_BI	CSL_chr4_C	Mut	14051246	14053834	Col	Col/Ler
3784_BI	CSL_chr4_C	Mut	18128783	18129176	Col/Ler	Ler
3784_BJ	CSL_chr4_C	Mut	423545	423578	Col/Ler	Col
3784_BJ	CSL_chr4_C	Mut	13770278	13816294	Col	Col/Ler
3784_BJ	CSL_chr4_C	Mut	15634801	15637843	Col/Ler	Col
3784_BJ	CSL_chr4_C	Mut	16693471	16693687	Col	Col/Ler
3784_BK	CSL_chr4_C	Mut	8054304	8056746	Ler	Col/Ler
3784_BK	CSL_chr4_C	Mut	11405954	11405987	Col/Ler	Ler
3784_BK	CSL_chr4_C	Mut	11555057	11555468	Ler	Col/Ler
3784_BK	CSL_chr4_C	Mut	12538273	12542566	Col/Ler	Col
3784_BK	CSL_chr4_C	Mut	14210834	14211469	Col	Col/Ler
3784_BK	CSL_chr4_C	Mut	15509588	15510194	Col/Ler	Col
3784_BL	CSL_chr4_C	Mut	15640591	15647500	Col/Ler	Col
3784_BL	CSL_chr4_C	Mut	16185238	16195683	Col	Col/Ler
3784_BM	CSL_chr4_C	WT	14323000	14327896	Ler	Col/Ler
3784_BN	CSL_chr4_C	WT	14941109	14942524	Ler	Col/Ler
3784_BO	CSL_chr4_C	WT	859710	861030	Col	Col/Ler
3784_BO	CSL_chr4_C	WT	5285845	5291039	Col/Ler	Col
3784_BO	CSL_chr4_C	WT	11550179	11550698	Col	Col/Ler
3784_BP	CSL_chr4_C	WT	8077972	8078314	Col/Ler	Col
3784_BP	CSL_chr4_C	WT	11240728	11241068	Col	Col/Ler
3784_BQ	CSL_chr4_C	Mut	7975000	7975024	Col/Ler	Ler
3784_BQ	CSL_chr4_C	Mut	10001282	10003584	Ler	Col/Ler
3784_BR	CSL_chr4_C	Mut	858580	859352	Col	Col/Ler
3784_BR	CSL_chr4_C	Mut	6849856	6850017	Col/Ler	Ler
3784_BS	CSL_chr4_C	Mut	11881383	11884438	Ler	Col/Ler
3784_BT	CSL_chr4_C	Mut	660712	662108	Ler	Col/Ler
3784_BT	CSL_chr4_C	Mut	13027579	13027631	Col/Ler	Col
3784_BT	CSL_chr4_C	Mut	14415797	14417822	Col	Col/Ler
3784_BT	CSL_chr4_C	Mut	16675000	16678607	Col/Ler	Ler
3784_BU	CSL_chr4_C	Mut	13925000	13932966	Col/Ler	Col
3784_BU	CSL_chr4_C	Mut	17951654	17952511	Col	Col/Ler
3784_BU	CSL_chr4_C	Mut	18521563	18522014	Col/Ler	Col
3784_BW	CSL_chr4_C	Mut	5458171	5458850	Col/Ler	Col
3784_BW	CSL_chr4_C	Mut	9225162	9227373	Col	Col/Ler
3784_BY	CSL_chr4_C	Mut	6750000	6750017	Col/Ler	Ler
3784_BY	CSL_chr4_C	Mut	9728478	9728849	Ler	Col/Ler
3784_BY	CSL_chr4_C	Mut	10166192	10166236	Col/Ler	Col
3784_BY	CSL_chr4_C	Mut	12855170	12855490	Col	Col/Ler
3784_BY	CSL_chr4_C	Mut	15125000	15125848	Col/Ler	Ler
3784_BY	CSL_chr4_C	Mut	17747563	17747967	Ler	Col/Ler
3784_BZ	CSL_chr4_C	Mut	171522	173185	Col/Ler	Col
3784_BZ	CSL_chr4_C	Mut	11357585	11358205	Col	Col/Ler
3784_BZ	CSL_chr4_C	Mut	11998795	11999955	Col/Ler	Col
3784_BZ	CSL_chr4_C	Mut	16377860	16381031	Col	Col/Ler
3784_BZ	CSL_chr4_C	Mut	16977237	16979021	Col/Ler	Ler
3784_BZ	CSL_chr4_C	Mut	17698000	17710236	Ler	Col/Ler
3784_BZ	CSL_chr4_C	Mut	18050648	18051610	Col/Ler	Col
3784_CA	CSL_chr4_C	Mut	11450000	11451378	Col/Ler	Ler
3784_CA	CSL_chr4_C	Mut	12923758	12925952	Ler	Col/Ler
3784_CA	CSL_chr4_C	Mut	15975000	15975433	Col/Ler	Col
3784_CA	CSL_chr4_C	Mut	16735363	16737847	Col	Col/Ler
3784_CA	CSL_chr4_C	Mut	16775000	16778605	Col/Ler	Ler
3784_CB	CSL_chr4_C	Mut	367976	370327	Col	Col/Ler
3784_CB	CSL_chr4_C	Mut	8871234	8873321	Col/Ler	Ler
3784_CB	CSL_chr4_C	Mut	12648000	12650379	Ler	Col/Ler
3784_CB	CSL_chr4_C	Mut	13025000	13027411	Col/Ler	Ler
3784_CC	CSL_chr4_C	WT	8827923	8831624	Col	Col/Ler
3784_CC	CSL_chr4_C	WT	15499277	15499901	Col/Ler	Ler
3784_CF	CSL_chr4_C	WT	5671227	5672843	Col/Ler	Ler
3784_CF	CSL_chr4_C	WT	13215182	13216573	Ler	Col/Ler
3784_CH	CSL_chr4_C	Mut	13750000	13764990	Col/Ler	Ler
3784_CH	CSL_chr4_C	Mut	16000204	16000927	Ler	Col/Ler
3784_CH	CSL_chr4_C	Mut	16168472	16171172	Col/Ler	Ler
3784_CI	CSL_chr4_C	Mut	12999088	12999189	Col/Ler	Ler
3784_CI	CSL_chr4_C	Mut	14953490	14958757	Ler	Col/Ler
3784_CJ	CSL_chr4_C	Mut	7398000	7410389	Ler	Col/Ler
3784_CJ	CSL_chr4_C	Mut	14350000	14361934	Col/Ler	Ler
3784_CJ	CSL_chr4_C	Mut	15934669	15935860	Ler	Col/Ler
3784_CJ	CSL_chr4_C	Mut	16775000	16778605	Col/Ler	Col
3784_CK	CSL_chr4_C	WT	9319965	9320382	Col/Ler	Col
3784_CK	CSL_chr4_C	WT	18332236	18332315	Col/Ler	Col
3784_CL	CSL_chr4_C	WT	212793	214344	Col/Ler	Col
3784_CN	CSL_chr4_C	WT	14242523	14242581	Col/Ler	Col
3784_CO	CSL_chr4_C	Mut	11586181	11600130	Col	Col/Ler
3784_CO	CSL_chr4_C	Mut	13096706	13098123	Col/Ler	Ler
3784_CO	CSL_chr4_C	Mut	15485946	15486055	Ler	Col/Ler
3784_D	CSL_chr4_C	WT	5838267	5838287	Ler	Col/Ler
3784_D	CSL_chr4_C	WT	5900000	5923975	Col/Ler	Ler
3784_D	CSL_chr4_C	WT	7334436	7335876	Ler	Col/Ler
3784_D	CSL_chr4_C	WT	14303181	14304947	Col/Ler	Col
3784_E	CSL_chr4_C	Mut	1594148	1595576	Ler	Col/Ler
3784_E	CSL_chr4_C	Mut	14268637	14269507	Col/Ler	Ler
3784_E	CSL_chr4_C	Mut	16690650	16691258	Ler	Col/Ler
3784_F	CSL_chr4_C	Mut	9435943	9436485	Col/Ler	Ler
3784_F	CSL_chr4_C	Mut	11350058	11350128	Ler	Col/Ler
3784_F	CSL_chr4_C	Mut	11638578	11639608	Col/Ler	Ler
3784_F	CSL_chr4_C	Mut	12496943	12497385	Ler	Col/Ler
3784_F	CSL_chr4_C	Mut	16871470	16878040	Col/Ler	Ler
3784_I	CSL_chr4_C	WT	1390710	1391145	Col/Ler	Ler
3784_I	CSL_chr4_C	WT	5705995	5706124	Ler	Col/Ler
3784_J	CSL_chr4_C	WT	7727885	7729200	Ler	Col/Ler
3784_L	CSL_chr4_C	WT	1469915	1470405	Ler	Col/Ler
3784_N	CSL_chr4_C	Mut	7314475	7316437	Col/Ler	Col
3784_N	CSL_chr4_C	Mut	18007820	18008338	Col	Col/Ler
3784_O	CSL_chr4_C	Mut	8273791	8274671	Col/Ler	Ler
3784_O	CSL_chr4_C	Mut	11438922	11439310	Ler	Col/Ler
3784_P	CSL_chr4_C	Mut	328185	328510	Col/Ler	Ler
3784_P	CSL_chr4_C	Mut	9304128	9305662	Ler	Col/Ler
3784_Q	CSL_chr4_C	WT	9044635	9048298	Col/Ler	Col
3784_Q	CSL_chr4_C	WT	16346203	16347864	Col	Col/Ler
3784_Q	CSL_chr4_C	WT	17000000	17000005	Col/Ler	Ler
3784_R	CSL_chr4_C	WT	906596	907320	Ler	Col/Ler
3784_R	CSL_chr4_C	WT	1038660	1039052	Col/Ler	Ler
3784_R	CSL_chr4_C	WT	1220128	1224788	Ler	Col/Ler
3784_S	CSL_chr4_C	WT	10565406	10567919	Col	Col/Ler
3784_S	CSL_chr4_C	WT	11211800	11216256	Col/Ler	Ler
3784_T	CSL_chr4_C	WT	13491513	13492556	Col/Ler	Ler
3784_U	CSL_chr4_C	Mut	8456652	8457534	Col	Col/Ler
3784_U	CSL_chr4_C	Mut	9458906	9460215	Col/Ler	Col
3784_U	CSL_chr4_C	Mut	13209296	13214533	Col	Col/Ler
3784_U	CSL_chr4_C	Mut	15291813	15292580	Col/Ler	Ler
3784_U	CSL_chr4_C	Mut	17519073	17519153	Ler	Col/Ler
3784_V	CSL_chr4_C	Mut	12930805	12932578	Col/Ler	Ler
3784_V	CSL_chr4_C	Mut	14366433	14378061	Ler	Col/Ler
3784_V	CSL_chr4_C	Mut	17371540	17371721	Col/Ler	Ler
3784_W	CSL_chr4_C	Mut	12400000	12400007	Col/Ler	Ler
3784_W	CSL_chr4_C	Mut	13770278	13816294	Ler	Col/Ler
3784_W	CSL_chr4_C	Mut	15450000	15466933	Col/Ler	Col
3784_X	CSL_chr4_C	Mut	1129443	1134532	Col	Col/Ler
3784_X	CSL_chr4_C	Mut	1599666	1599996	Col/Ler	Ler
3784_X	CSL_chr4_C	Mut	9058710	9059405	Ler	Col/Ler
3784_X	CSL_chr4_C	Mut	10796457	10796496	Col/Ler	Col
3784_X	CSL_chr4_C	Mut	13612527	13613164	Col	Col/Ler
3784_X	CSL_chr4_C	Mut	16818482	16819385	Col/Ler	Ler
3784_X	CSL_chr4_C	Mut	18124734	18129547	Ler	Col/Ler
3784_Z	CSL_chr4_C	WT	10326128	10327835	Col	Col/Ler
3785_A	CSL_chr4_C	WT	10508233	10508356	Col/Ler	Ler
3785_A	CSL_chr4_C	WT	14705829	14710988	Ler	Col/Ler
3785_A	CSL_chr4_C	WT	16301087	16301111	Col/Ler	Col
3785_AB	CSL_chr4_C	WT	1192943	1193232	Col	Col/Ler
3785_AB	CSL_chr4_C	WT	10975000	10976497	Col/Ler	Ler
3785_AB	CSL_chr4_C	WT	14916569	14917679	Ler	Col/Ler
3785_AC	CSL_chr4_C	Mut	14423000	14425712	Col	Col/Ler
3785_AC	CSL_chr4_C	Mut	18455086	18455413	Col/Ler	Col
3785_AF	CSL_chr4_C	Mut	629657	630821	Col	Col/Ler
3785_AF	CSL_chr4_C	Mut	8204408	8205003	Col/Ler	Ler
3785_AF	CSL_chr4_C	Mut	13679034	13683370	Ler	Col/Ler
3785_AF	CSL_chr4_C	Mut	15488750	15489079	Col/Ler	Col
3785_AF	CSL_chr4_C	Mut	15798000	15800182	Col	Col/Ler
3785_AF	CSL_chr4_C	Mut	16375000	16377105	Col/Ler	Ler
3785_AF	CSL_chr4_C	Mut	16948492	16951355	Ler	Col/Ler
3785_AF	CSL_chr4_C	Mut	18514710	18515756	Col/Ler	Ler
3785_AG	CSL_chr4_C	WT	6755501	6760170	Col/Ler	Col
3785_AG	CSL_chr4_C	WT	6848000	6867126	Col	Col/Ler
3785_AG	CSL_chr4_C	WT	10350000	10354827	Col/Ler	Ler
3785_AG	CSL_chr4_C	WT	17267618	17286149	Ler	Col/Ler
3785_AG	CSL_chr4_C	WT	17325000	17325905	Col/Ler	Ler
3785_AH	CSL_chr4_C	WT	1378592	1386307	Col	Col/Ler
3785_AH	CSL_chr4_C	WT	14100000	14105673	Col/Ler	Col
3785_AI	CSL_chr4_C	WT	16153915	16156352	Col	Col/Ler
3785_AI	CSL_chr4_C	WT	16490664	16496938	Col/Ler	Ler
3785_AK	CSL_chr4_C	Mut	7346016	7346060	Col/Ler	Ler
3785_AK	CSL_chr4_C	Mut	9914985	9915445	Ler	Col/Ler
3785_AK	CSL_chr4_C	Mut	12764916	12768883	Col/Ler	Ler
3785_AK	CSL_chr4_C	Mut	14395321	14395810	Ler	Col/Ler
3785_AM	CSL_chr4_C	Mut	12070079	12075966	Col/Ler	Ler
3785_AM	CSL_chr4_C	Mut	16884751	16885547	Ler	Col/Ler
3785_AN	CSL_chr4_C	Mut	1052993	1054203	Col/Ler	Col
3785_AN	CSL_chr4_C	Mut	6393091	6394329	Col	Col/Ler
3785_AN	CSL_chr4_C	Mut	9370757	9371903	Col/Ler	Col
3785_AN	CSL_chr4_C	Mut	16180357	16180388	Col	Col/Ler
3785_AO	CSL_chr4_C	WT	5630060	5630263	Col	Col/Ler
3785_AO	CSL_chr4_C	WT	8078933	8082039	Col/Ler	Ler
3785_AT	CSL_chr4_C	Mut	963383	972197	Ler	Col/Ler
3785_AT	CSL_chr4_C	Mut	8225000	8226722	Col/Ler	Col
3785_AT	CSL_chr4_C	Mut	13055994	13056435	Col	Col/Ler
3785_AT	CSL_chr4_C	Mut	15450000	15454438	Col/Ler	Col
3785_AV	CSL_chr4_C	WT	11775952	11776120	Col	Col/Ler
3785_AW	CSL_chr4_C	WT	5616699	5619697	Col	Col/Ler
3785_AX	CSL_chr4_C	WT	12650000	12650379	Col/Ler	Col
3785_AY	CSL_chr4_C	WT	789819	789919	Col/Ler	Col
3785_AY	CSL_chr4_C	WT	18453246	18453744	Col	Col/Ler
3785_AZ	CSL_chr4_C	WT	16538944	16539198	Col/Ler	Col
3785_AZ	CSL_chr4_C	WT	16800825	16802245	Col	Col/Ler
3785_B	CSL_chr4_C	WT	10104794	10105833	Col	Col/Ler
3785_B	CSL_chr4_C	WT	11269589	11269821	Col/Ler	Ler
3785_B	CSL_chr4_C	WT	14985993	14990056	Ler	Col/Ler
3785_B	CSL_chr4_C	WT	16714963	16715614	Col/Ler	Col
3785_BA	CSL_chr4_C	Mut	12374490	12374792	Col/Ler	Ler
3785_BA	CSL_chr4_C	Mut	13228686	13229245	Ler	Col/Ler
3785_BA	CSL_chr4_C	Mut	14505908	14506292	Col/Ler	Ler
3785_BA	CSL_chr4_C	Mut	14777724	14783886	Ler	Col/Ler
3785_BA	CSL_chr4_C	Mut	17499224	17506534	Col/Ler	Col
3785_BC	CSL_chr4_C	Mut	438104	438112	Col/Ler	Ler
3785_BC	CSL_chr4_C	Mut	1118782	1119119	Ler	Col/Ler
3785_BC	CSL_chr4_C	Mut	1594588	1595234	Col/Ler	Ler
3785_BC	CSL_chr4_C	Mut	10127918	10132204	Ler	Col/Ler
3785_BC	CSL_chr4_C	Mut	11300000	11301620	Col/Ler	Ler
3785_BC	CSL_chr4_C	Mut	14837841	14838555	Ler	Col/Ler
3785_BD	CSL_chr4_C	Mut	6614870	6616103	Col	Col/Ler
3785_BD	CSL_chr4_C	Mut	12672244	12672617	Col/Ler	Ler
3785_BD	CSL_chr4_C	Mut	14007204	14007283	Ler	Col/Ler
3785_BD	CSL_chr4_C	Mut	18115949	18116648	Col/Ler	Col
3785_BD	CSL_chr4_C	Mut	18444887	18445023	Col	Col/Ler
3785_BH	CSL_chr4_C	WT	15274492	15275786	Col	Col/Ler
3785_BI	CSL_chr4_C	Mut	301958	302100	Col/Ler	Ler
3785_BI	CSL_chr4_C	Mut	9556736	9556839	Ler	Col/Ler
3785_BJ	CSL_chr4_C	Mut	8413310	8413968	Col/Ler	Col
3785_BJ	CSL_chr4_C	Mut	14723000	14725074	Col	Col/Ler
3785_BJ	CSL_chr4_C	Mut	15609671	15616745	Col/Ler	Ler
3785_BJ	CSL_chr4_C	Mut	16018938	16021493	Ler	Col/Ler
3785_BJ	CSL_chr4_C	Mut	16996107	16999346	Col/Ler	Ler
3785_BN	CSL_chr4_C	WT	9850000	9851381	Col/Ler	Ler
3785_BO	CSL_chr4_C	WT	193555	195356	Ler	Col/Ler
3785_BO	CSL_chr4_C	WT	13675000	13675184	Col/Ler	Col
3785_BQ	CSL_chr4_C	Mut	325000	326471	Col/Ler	Ler
3785_BQ	CSL_chr4_C	Mut	12501355	12509988	Ler	Col/Ler
3785_BQ	CSL_chr4_C	Mut	12694818	12695867	Col/Ler	Ler
3785_BQ	CSL_chr4_C	Mut	16645770	16646520	Ler	Col/Ler
3785_BQ	CSL_chr4_C	Mut	16800000	16800825	Col/Ler	Ler
3785_BQ	CSL_chr4_C	Mut	18130273	18133591	Ler	Col/Ler
3785_BQ	CSL_chr4_C	Mut	18529767	18530216	Col/Ler	Ler
3785_C	CSL_chr4_C	WT	7487714	7487892	Col/Ler	Col
3785_C	CSL_chr4_C	WT	13177249	13179998	Col	Col/Ler
3785_D	CSL_chr4_C	WT	1203819	1204875	Col	Col/Ler
3785_D	CSL_chr4_C	WT	14910850	14913813	Col/Ler	Ler
3785_D	CSL_chr4_C	WT	16696604	16699056	Ler	Col/Ler
3785_E	CSL_chr4_C	Mut	5310636	5312942	Col/Ler	Col
3785_E	CSL_chr4_C	Mut	15729548	15731440	Col	Col/Ler
3785_E	CSL_chr4_C	Mut	16854360	16857431	Col/Ler	Ler
3785_F	CSL_chr4_C	Mut	9312025	9312698	Col/Ler	Ler
3785_F	CSL_chr4_C	Mut	12395859	12395911	Ler	Col/Ler
3785_F	CSL_chr4_C	Mut	15143060	15144419	Col/Ler	Ler
3785_F	CSL_chr4_C	Mut	15959209	15960336	Ler	Col/Ler
3785_F	CSL_chr4_C	Mut	16875000	16882099	Col/Ler	Ler
3785_G	CSL_chr4_C	Mut	1180313	1180383	Col/Ler	Col
3785_G	CSL_chr4_C	Mut	9106226	9108396	Col	Col/Ler
3785_G	CSL_chr4_C	Mut	9720485	9722172	Col/Ler	Ler
3785_G	CSL_chr4_C	Mut	12764916	12766809	Ler	Col/Ler
3785_G	CSL_chr4_C	Mut	14414181	14414524	Col/Ler	Col
3785_G	CSL_chr4_C	Mut	15380866	15381547	Col	Col/Ler
3785_I	CSL_chr4_C	WT	6738233	6738314	Col/Ler	Col
3785_I	CSL_chr4_C	WT	13094311	13097846	Col	Col/Ler
3785_J	CSL_chr4_C	WT	5231383	5233616	Col	Col/Ler
[truncated: 2,927 more rows]

## Sheet: Source_data_file_Figure2H
sampleID	Population	genotype	COnumber
[truncated: 956 more rows]

## Sheet: Source_data_file_Figure2H_distr
Sample_ID	population	genotype	COstart	COend	genotype_preCO	genotype_postCO
[truncated: 5,482 more rows]

[truncated: 1 more sheets: Source-data-file Figure 3]
